# Supplementary material for: Identification of Unknown Biological Toxin Proteins Using Mass Spectrometry: A Case Study on De Novo Sequencing of Ricin
Source: Toxins (Basel). 2025 Nov 18;17(11):564. doi: 10.3390/toxins17110564 (PMC12656286; doi:10.3390/toxins17110564)
Supplement: Supplementary file 1 [file toxins-17-00564-s001.zip]

Archive with 6 entries (6 files):
- Table S1. Peptide De Novo Sequencing Results.xlsx
- Table S2. Score Distribution of De Novo Sequencing Results.xlsx
- Table S3. Length Distribution of De Novo Sequencing Results.xlsx
- Table S4. Database Search Peptides.xlsx
- Table S5. Peptide Sequences Used for the Second-Round Assembly.xlsx
- Table S6. Chromatography and Mass Spectrometry Parameters.xlsx
