# Supplementary material for: Identification of Unknown Biological Toxin Proteins Using Mass Spectrometry: A Case Study on De Novo Sequencing of Ricin
Source: Toxins (Basel). 2025 Nov 18;17(11):564. doi: 10.3390/toxins17110564 (PMC12656286; doi:10.3390/toxins17110564)
Supplement: Supplementary file 1 [file toxins-17-00564-s001.zip › Table S1. Peptide De Novo Sequencing Results.xlsx]

## Sheet: Trypsin
#	Title	Charge	Sq	Mod_Sites	Score	Spectra Mass	Delta Mass	Delta Mass (PPM)	AA Score	len
29699	5_T.10000.10000.	0	STYLWAQLR		54.5651	1.00728	-9.54196e-07	-0.95	7.59533,7.31907,7.31719,6.7888,7.05757,6.15569,6.3538,5.75678,5.3181	9
25935	5_T.10001.10001.	0	TNDGAPSEDSEK		9.52655	1.00728	-7.60167e-06	-7.55	6.26708,6.06344,5.92555,5.70296,5.5229,5.61805,5.5708,5.37761,5.3247,5.67429,4.80523,4.95161	12
36105	5_T.10005.10005.	0	MEGASSGQR	1,Oxidation[M];	50	1.00728	-2.04072e-06	-2.03	6.65419,7.15752,6.96134,7.04264,9.50592,12.3388,8.92846,8.10341,7.98574	9
42332	5_T.10007.10007.2	2	PEPLVR		68.7084	710.42089082166	-0.00139778	-1.97	66.9847,50.7944,52.2477,52.7359,67.5583,68.2701	6
41241	5_T.10010.10010.2	2	MVCNNT	1,Oxidation[M];3,Carbamidomethyl[C];5,Deamidated[N];	56.7472	755.27115659087	-0.00132472	-1.75	4.90017,4.53793,3.8176,3.72763,4.39369,3.66445	6
39441	5_T.10011.10011.2	2	DPEPLVR		63.5161	825.449	-0.00308545	-3.74	62.7984,63.9018,64.3544,65.0061,66.4035,81.4479,82.6585	7
42504	5_T.10012.10012.2	2	PMQLSK	3,Deamidated[Q];	58.3376	704.365407775108	-0.000688962	-0.98	18.5964,18.2938,15.7091,17.7279,17.7087,21.1188	6
35682	5_T.10013.10013.	0	NMVGYVVR	1,Deamidated[N];2,Oxidation[M];	41.2268	1.00728	-4.36482e-07	-0.43	10.8036,10.5477,10.6375,9.65231,10.3128,10.0274,10.1542,9.22049	8
35845	5_T.10016.10016.2	2	NNCLTAVR	2,Deamidated[N];3,Carbamidomethyl[C];	40.8235	948.458299701756	-0.00159025	-1.68	43.5286,30.0888,44.1478,50.6898,78.4353,70.2617,67.4899,68.8612	8
25888	5_T.10017.10017.	0	SMPNNSDRGEK	2,Oxidation[M];5,Deamidated[N];	12.0647	1.00728	-1.67754e-06	-1.67	6.73709,6.27607,6.5054,5.75116,6.00924,5.60765,5.1712,6.00921,5.6899,5.60083,4.72807	11
37287	5_T.10019.10019.	0	PATNGGQVR		31.8021	1.00728	-4.67189e-06	-4.64	6.17164,5.89382,5.98825,5.30245,5.34796,5.12366,7.09967,7.20936,6.89351	9
30385	5_T.10020.10020.	0	GLMLKLGTLR	3,Oxidation[M];	8.72467	1.00728	-6.75086e-06	-6.7	4.18312,4.00157,4.56085,3.05336,2.8922,2.78571,2.59679,3.79559,3.53679,3.70156	10
22901	5_T.10021.10021.3	3	RTHQLPVLPGGR	4,Deamidated[Q];	55.9724	1331.75223172773	-0.00201488	-1.51	18.801,18.4263,27.7342,14.5131,20.1635,19.9599,40.0803,23.098,23.1194,21.9629,22.2095,29.049	12
29414	5_T.10022.10022.	0	GRNGLCVDVR	3,Deamidated[N];6,Carbamidomethyl[C];	60.6168	1.00728	-4.70885e-07	-0.47	14.5442,14.2093,11.8362,13.769,13.839,18.128,20.1795,12.8736,13.6545,13.8221	10
31497	5_T.10024.10024.	0	CWHELSHN	1,Carbamidomethyl[C];8,Deamidated[N];	8.62509	1.00728	-2.74539e-06	-2.73	5.25183,5.14035,5.24749,5.06341,4.83466,4.84794,3.60753	8
40387	5_T.10026.10026.2	2	VMCCSL	2,Oxidation[M];3,Carbamidomethyl[C];4,Carbamidomethyl[C];	35.2447	785.300462787692	-0.00144434	-1.84	5.73095,6.16536,4.67266,4.12627,4.2532,3.85411	6
34220	5_T.10028.10028.	0	PTVRYLVR		40.4246	1.00728	-1.63519e-06	-1.62	5.96762,5.88053,5.4729,5.1083,5.29221,4.64044,4.83577,4.19285	8
27911	5_T.10029.10029.	0	YYYNRYTF		54.6734	1.00728	-4.94324e-06	-4.91	4.90226,5.34253,4.8963,4.14606,4.13589,4.3123,3.99256,3.33347	8
19510	5_T.10031.10031.3	3	GLSMGMSNCLLQK	8,Deamidated[N];9,Carbamidomethyl[C];12,Deamidated[Q];	23.8882	1440.63962606748	-0.0136929	-9.5	4.31515,4.14289,4.08777,3.76845,3.56741,3.36657,3.42758,3.80247,3.18003,3.28331,3.34879,4.08949,3.27066	13
22127	5_T.10032.10032.3	3	NPLLPLPPHANGN		59.7484	1353.73059901436	-0.00331547	-2.45	4.534,4.35161,4.17347,4.03247,3.88687,3.68886,3.62385,3.53445,3.33085,3.20621,3.36986,2.67457,3.29268	13
22176	5_T.10033.10033.2	2	PLARLLAWQNGN	9,Deamidated[Q];	57.7318	1353.73109390183	-0.00380988	-2.81	4.28964,4.04922,3.91391,3.79292,3.49844,3.33767,3.25698,3.53056,3.89602,3.11176,2.90441,2.98894	12
29422	5_T.10034.10034.2	2	GRDGLCVDVR	6,Carbamidomethyl[C];	57.763	1146.57074211319	-0.00238593	-2.08	55.3381,55.7496,53.9904,55.3578,56.7473,56.5927,62.0182,54.0337,56.1394,57.7707	10
19887	5_T.10035.10035.2	2	NNGMMTTTNANLK	1,Deamidated[N];5,Oxidation[M];9,Deamidated[N];	58.3844	1427.61677979083	-0.00269729	-1.89	24.0494,35.6756,36.0055,36.308,24.6204,36.3961,49.4356,56.5502,27.3523,35.804,39.1147,53.5843,52.6686	13
28651	5_T.10036.10036.3	3	FHNNQLQLR	3,Deamidated[N];	60.9957	1170.60368052887	-0.00228908	-1.96	12.6474,12.3618,9.22308,10.4674,10.3493,12.6258,13.8321,13.4959,14.1556	9
25276	5_T.10038.10038.2	2	AQTLENNGNFR	6,Deamidated[N];7,Deamidated[N];	40.7306	1265.57824329672	-0.00261973	-2.07	15.2849,15.2922,14.9383,25.2776,15.1719,12.6621,12.7842,15.1763,15.6718,16.1909,19.4033	11
20422	5_T.10039.10039.2	2	LLSSVMGPCNWK	6,Oxidation[M];9,Carbamidomethyl[C];	45.1235	1407.67123810907	-0.00473663	-3.36	4.73795,3.83834,4.59075,4.16011,4.11066,4.36055,3.59339,3.69426,3.37601,3.52259,3.8278,3.3351	12
41734	5_T.10041.10041.2	2	QWSTSK		11.6798	736.356494243778	-0.00609506	-8.28	3.86982,3.85387,3.66696,3.71543,3.51944,3.43269	6
41456	5_T.10042.10042.2	2	GLNMMF	3,Deamidated[N];4,Oxidation[M];5,Oxidation[M];	56.4287	745.291785933578	-0.0023175	-3.11	4.5336,4.08604,4.89219,4.80426,4.79725,3.38894	6
19528	5_T.10043.10043.	0	LGLQSYNCNQAGL	7,Deamidated[N];8,Carbamidomethyl[C];9,Deamidated[N];10,Deamidated[Q];	6.96928e-06	1.00728	-4.59727e-06	-4.56	13.2865,13.1144,9.40798,9.22441,9.20863,11.3556,10.0747,11.7087,10.3426,9.71426,7.90109,8.29617,8.74115	13
19509	5_T.10044.10044.	0	FLGLEDSNNSSQK	8,Deamidated[N];9,Deamidated[N];12,Deamidated[Q];	60.9187	1.00728	-5.93647e-06	-5.89	14.1481,13.7353,10.1799,10.587,7.5167,7.40735,7.29758,6.64251,6.72492,7.39813,7.47652,7.15107,7.52739	13
30237	5_T.10045.10045.	0	SLGATLVHAPR		0.36915	1.00728	-6.34315e-07	-0.63	4.08844,3.77095,3.47307,3.37781,3.46406,3.13389,3.38983,2.33581,3.63291,3.72111,3.81433	11
19465	5_T.10046.10046.	0	FLEADKCESESK	7,Carbamidomethyl[C];	56.2283	1.00728	-4.05114e-06	-4.02	8.2475,7.99113,7.34204,6.95206,6.69819,6.679,6.16535,6.01237,6.56796,5.91269,6.37143,5.99876	12
37758	5_T.10047.10047.	0	ENLELGGR		47.1195	1.00728	-2.49645e-06	-2.48	78.9729,80.091,80.9348,80.5732,82.0689,81.3025,81.8278,87.6604	8
36667	5_T.10049.10049.	0	LTVFSKAR		2.03863	1.00728	-3.82622e-06	-3.8	2.46087,2.44897,2.32756,2.11714,2.12924,1.78461,2.64248,2.59025	8
31335	5_T.10053.10053.2	2	RDAVCVDVR	5,Carbamidomethyl[C];	64.1579	1089.55050804128	-0.00363582	-3.34	54.6101,51.0089,50,53.0531,50.8934,52.1103,50.8112,52.7037,54.244	9
2766	5_T.10054.10054.5	5	FHPQGWNQSSYRMHFLSMVANK	4,Deamidated[Q];13,Oxidation[M];18,Oxidation[M];21,Deamidated[N];	23.2704	2699.23094558738	-0.0181287	-6.72	5.92651,5.68124,5.33693,4.68525,5.15459,4.84924,4.89974,4.84018,4.60396,4.6364,4.65814,4.87991,4.91979,5.00502,5.05541,4.95625,4.75218,5.31142,4.78814,4.32113,6.19795,6.17672	22
23589	5_T.10055.10055.2	2	NGFDMFDSNLR	1,Deamidated[N];	59.4227	1316.55405456958	-0.00356311	-2.71	15.7446,17.0166,16.4335,15.7199,16.5241,15.2962,14.6566,16.2962,15.7372,16.54,16.8119	11
2563	5_T.10057.10057.3	3	ELDNFFMNQLGLNNCLTSNRGEK	7,Oxidation[M];8,Deamidated[N];9,Deamidated[Q];13,Deamidated[N];15,Carbamidomethyl[C];19,Deamidated[N];	35.6981	2734.20300608621	-0.00597444	-2.19	10.083,9.90145,9.29737,9.24808,9.07215,9.04361,8.05258,8.20505,8.40953,9.18396,8.95679,10.0615,8.90297,9.55144,8.8562,10.0317,10.5622,10.7322,10.4009,11.0901,10.3014,10.3003,11.4417	23
15236	5_T.10058.10058.2	2	FHPNDQEDAQALTH	4,Deamidated[N];10,Deamidated[Q];	60.6516	1624.69174780959	-0.00441605	-2.72	96.3449,96.6034,96.9773,81.7909,93.2948,93.6118,94.0214,94.1218,93.7402,87.0192,94.1808,95.5326,97.7652,97.9176	14
42143	5_T.10059.10059.2	2	QALLGSK	1,Deamidated[Q];	54.0843	717.415907541492	-0.00183911	-2.56	4.06891,3.38263,3.1746,2.37241,2.85163,2.97551,2.50086	7
40235	5_T.10060.10060.2	2	TNNMMF	2,Deamidated[N];3,Deamidated[N];4,Oxidation[M];5,Oxidation[M];	7.06718	791.253858712354	-0.0048912	-6.18	2.96229,3.36541,3.28749,3.17399,3.08106,1.76583	6
8032	5_T.10062.10062.2	2	NAGSQGVHNNCLTSNSNLR	1,Deamidated[N];5,Deamidated[Q];9,Deamidated[N];11,Carbamidomethyl[C];15,Deamidated[N];	33.1862	2046.86570158099	-0.0125543	-6.13	11.6613,13.7071,14.0301,16.0429,13.2808,15.0619,15.2451,15.0313,13.4693,15.5985,14.2859,17.9947,18.2654,18.087,14.9457,17.0131,16.9737,17.4069,18.6595	19
21202	5_T.10063.10063.2	2	NNCFRSDMALR	2,Deamidated[N];3,Carbamidomethyl[C];	56.6386	1384.60473183699	-0.00496787	-3.59	7.32581,7.18035,6.56702,6.47486,6.77838,6.7107,5.97502,6.29909,5.91916,6.15926,6.72804	11
28387	5_T.10064.10064.2	2	AGDMYGCNFK	4,Oxidation[M];7,Carbamidomethyl[C];	38.9596	1178.46334096206	-0.00288797	-2.45	3.59783,3.27924,3.09956,3.66997,3.14302,2.53563,2.55171,2.53951,2.35892,3.15933	10
40818	5_T.10065.10065.2	2	DPCQLAA	3,Carbamidomethyl[C];	0.552156	774.344323718186	-0.000750062	-0.97	4.96779,4.7468,4.53751,4.43652,4.52639,4.54942,4.43384	7
19438	5_T.10066.10066.	0	MVELSKQYTLSK	1,Oxidation[M];7,Deamidated[Q];	57.157	1.00728	-2.64937e-06	-2.63	5.3169,4.69957,4.28108,4.14546,4.16986,3.79071,4.52462,4.07594,3.7697,3.07077,3.61864,3.19547	12
22262	5_T.10071.10071.	0	FHQNGTMSVADK	7,Oxidation[M];	52.7158	1.00728	-7.64712e-06	-7.59	5.80092,5.52625,5.40825,5.16053,4.85795,4.97752,5.29115,4.75161,5.40392,3.95823,4.05238,4.20532	12
19329	5_T.10072.10072.	0	TLTFYVMQTLSK	7,Oxidation[M];	43.7955	1.00728	-1.40816e-06	-1.4	6.45196,6.01911,5.94116,5.6959,6.05391,5.44477,6.12397,5.13221,5.75236,4.43095,4.72145,4.3821	12
3498	5_T.10074.10074.3	3	NSCLVVTYQNNNNCLTSDSNLR	3,Carbamidomethyl[C];10,Deamidated[N];12,Deamidated[N];14,Carbamidomethyl[C];	27.1925	2588.13363834798	-0.00154547	-0.6	8.16921,8.99594,9.00708,9.04236,8.56874,8.59289,8.72439,8.15314,8.26957,7.52674,8.5665,8.24187,9.40372,9.01269,8.88206,10.294,10.4801,9.9088,11.1828,11.3998,11.5949,12.5761	22
24316	5_T.10075.10075.3	3	DNCLTSNSNLR	3,Carbamidomethyl[C];7,Deamidated[N];	64.1978	1294.57141524651	-0.00223776	-1.73	40.9598,41.2205,41.4877,59.2841,73.6964,68.6618,30.0976,43.3278,45.8619,61.6297,60.8019	11
26323	5_T.10076.10076.2	2	NNWQSNSNLR	2,Deamidated[N];4,Deamidated[Q];6,Deamidated[N];	60.1614	1235.53491027749	-0.00627698	-5.08	11.831,9.79305,11.041,9.87275,11.1157,9.77897,11.0375,10.9969,14.563,14.5738	10
39327	5_T.10078.10078.2	2	ENLELGR		59.4114	830.437987228966	-0.00137792	-1.66	21.4005,21.6858,21.5454,20.7079,21.35,20.748,33.8187	7
41298	5_T.10079.10079.2	2	QSNQEF	3,Deamidated[N];	38.6814	753.30396034292	-0.001044	-1.39	4.45615,4.32724,4.65241,4.08245,3.68151,3.5501	6
10610	5_T.10080.10080.2	2	YYYGYNCLTSNSNLR	7,Carbamidomethyl[C];11,Deamidated[N];	56.658	1888.81469222983	-0.00238364	-1.26	9.73055,9.87841,9.56536,8.18288,8.44376,8.19482,7.38404,7.69333,8.32614,8.07458,8.07276,7.61063,7.218,6.99388,7.45572	15
29275	5_T.10081.10081.2	2	DGFGPPPPLVR		19.5735	1151.62417716074	-0.00350423	-3.04	5.17083,4.8872,4.67157,4.25701,4.24444,3.96701,3.85279,3.75587,3.54036,3.78162,3.45378	11
40214	5_T.10082.10082.2	2	TSNQKGR	3,Deamidated[N];4,Deamidated[Q];	12.1727	792.385202037874	-0.000592582	-0.75	14.7483,14.4489,9.9096,10.0677,11.0554,10.9253,12.8585	7
3481	5_T.10083.10083.	0	SWVVSDTCWSAVMQMMRNSLR	8,Carbamidomethyl[C];13,Oxidation[M];15,Oxidation[M];16,Oxidation[M];	52.566	1.00728	-1.68588e-06	-1.67	13.6081,13.068,12.6808,12.2873,11.8819,10.6023,11.2778,9.7126,10.9459,10.6317,8.81341,10.4128,10.7675,9.79528,10.9741,11.0567,9.64862,9.48547,10.1982,9.01016,8.48473	21
34202	5_T.10091.10091.2	2	DVQTDNRR		0.000445008	1003.49017077551	-0.0013961	-1.39	5.03376,4.97974,4.57751,4.45,3.93477,3.85515,4.97588,4.97196	8
21807	5_T.10095.10095.2	2	DNCPSTSDSNLR	3,Carbamidomethyl[C];	36.894	1365.5704728072	-0.000545963	-0.4	9.43328,9.21269,8.95336,8.22136,8.11168,8.12157,12.838,8.27837,8.67502,8.63177,10.4267,10.8307	12
24885	5_T.10096.10096.2	2	DNCPTSDSNLR	3,Carbamidomethyl[C];	65.1225	1278.54223621846	-0.00439574	-3.44	23.4702,23.2732,23.3318,45.3541,43.7272,43.1746,23.8115,23.8847,24.9916,35.6559,35.5342	11
33282	5_T.10097.10097.2	2	NTTLHQGMK	6,Deamidated[Q];	64.2084	1030.50593484214	-0.00746615	-7.25	6.66441,6.51476,6.59889,6.23907,5.96697,6.21246,5.31921,5.38287,5.07944	9
24409	5_T.10101.10101.	0	DNCLWNSNLR	3,Carbamidomethyl[C];6,Deamidated[N];	68.0584	1.00728	-8.33291e-06	-8.27	20.4831,20.8782,19.512,29.5878,27.9162,17.2705,19.9772,19.7807,24.3414,24.7775	10
13421	5_T.10102.10102.2	2	YVVNQSTLCNNYVGV	9,Carbamidomethyl[C];11,Deamidated[N];	59.2211	1730.80278212363	-0.00265886	-1.54	16.9801,17.4803,18.4554,17.7522,17.6655,18.8964,18.8061,21.6369,19.9193,21.5768,15.64,17.9621,18.653,17.9788,19.3637	15
24397	5_T.10103.10103.	0	DNCNVSKTQNN	3,Carbamidomethyl[C];	61.2634	1.00728	-9.98498e-06	-9.91	5.48357,5.32662,4.93349,4.88941,4.98568,4.63347,4.30514,4.54887,4.20027,4.10683,4.02469	11
3284	5_T.10109.10109.3	3	NDFTPVQVYNMNNCLTSNSNLR	7,Deamidated[Q];10,Deamidated[N];11,Oxidation[M];12,Deamidated[N];14,Carbamidomethyl[C];18,Deamidated[N];	23.5209	2621.11703885664	-0.00403315	-1.54	8.70291,8.7835,8.63157,8.21659,8.3017,8.00549,7.18221,8.08066,8.02663,7.41228,7.45768,7.70438,8.8122,8.50041,8.80987,9.58751,9.68647,9.14896,10.2989,10.4815,10.5665,11.4051	22
22829	5_T.10115.10115.	0	YMQMANWSNR	2,Oxidation[M];4,Oxidation[M];6,Deamidated[N];	1.64711	1.00728	-7.50273e-06	-7.45	3.74024,3.93035,3.2267,3.67893,3.04955,3.5566,3.10544,2.99101,2.88665,1.95894	10
22885	5_T.10116.10116.3	3	DEEHQNMCLR	6,Deamidated[N];8,Carbamidomethyl[C];	27.8751	1332.5178949071	-0.0130027	-9.76	4.92356,4.61324,4.34065,4.11298,4.06268,4.63159,3.71633,3.423,3.05599,2.91343	10
7011	5_T.10117.10117.4	4	CLVVNSEMPCFTSNSNLR	1,Carbamidomethyl[C];10,Carbamidomethyl[C];14,Deamidated[N];	1.34444	2128.94132479746	-0.00474093	-2.23	9.05541,8.93846,8.70847,8.64999,8.8192,8.90912,8.4138,8.61868,6.63069,6.77075,7.00893,7.82334,10.936,8.62899,9.54733,9.62859,10.405,10.9052	18
4807	5_T.10118.10118.2	2	YTFMMPYNMPSHPNMLNPR	4,Oxidation[M];8,Deamidated[N];9,Oxidation[M];15,Oxidation[M];	46.5268	2390.00103523573	-0.0062665	-2.62	17.0816,16.9227,15.9302,14.6094,15.2878,14.9637,14.7297,13.9994,13.9592,13.8686,13.8805,12.101,12.7195,12.3086,13.5356,11.9215,11.5893,11.2966,11.493	19
7041	5_T.10119.10119.3	3	LQNGTKSCTMNDTTNANLK	2,Deamidated[Q];8,Carbamidomethyl[C];10,Oxidation[M];15,Deamidated[N];	28.6747	2128.93802650505	-0.0106018	-4.98	10.1822,5.93723,6.89833,6.92911,6.56181,6.26862,6.11944,6.28292,6.06939,6.02862,6.80838,6.69526,6.99085,7.13669,6.82971,6.89653,7.60971,7.47664,7.41265	19
3648	5_T.10120.10120.3	3	DNCLPRHQTMNNCLTSNSNLR	3,Carbamidomethyl[C];8,Deamidated[Q];10,Oxidation[M];12,Deamidated[N];13,Carbamidomethyl[C];17,Deamidated[N];	1.97357	2564.10330594648	-0.0111274	-4.34	9.8155,9.35969,9.66139,10.1703,9.24784,9.16884,9.63855,7.7456,9.37021,6.04991,7.39422,6.33564,7.94763,10.7835,12.7342,13.8662,9.84428,12.0605,12.5994,13.4693,14.0086	21
3298	5_T.10125.10125.2	2	TTTPSDAMVVMSGMCNLTDSSNLR	11,Oxidation[M];14,Oxidation[M];15,Carbamidomethyl[C];	26.9184	2620.12065321738	-0.0152121	-5.81	10.3508,9.83736,9.27749,9.1101,8.9858,8.58228,8.24333,8.77063,8.99976,8.93556,8.78962,8.78438,7.14835,9.07662,7.77645,8.87072,8.7821,9.15419,7.98875,9.82871,10.0586,10.3177,10.2866,11.4413	24
27481	5_T.10128.10128.2	2	ELAAPNNGNFR	6,Deamidated[N];	60.4616	1203.57402235801	-0.00125548	-1.04	10.0535,9.82923,9.47198,9.24516,9.34862,8.36552,9.18066,8.87911,12.0639,10.7869,11.8819	11
2798	5_T.10130.10130.	0	SPLSQCYMQCGGNDNDCSDSLNR	5,Deamidated[Q];6,Carbamidomethyl[C];8,Oxidation[M];9,Deamidated[Q];10,Carbamidomethyl[C];17,Carbamidomethyl[C];	15.9003	1.00728	-5.5627e-06	-5.52	7.02667,6.88292,6.77955,6.18179,5.99454,6.1166,6.02886,5.86146,6.06647,5.89456,5.84885,5.78871,5.93141,5.65529,5.98442,6.03089,6.07868,6.12566,5.78224,6.39439,6.15534,6.20598,5.19221	23
3349	5_T.10131.10131.3	3	NNCLFFMWGFNNCLTSNSNLR	2,Deamidated[N];3,Carbamidomethyl[C];11,Deamidated[N];13,Carbamidomethyl[C];17,Deamidated[N];	48.7457	2612.1166726457	-0.016495	-6.31	11.2089,9.56954,10.3138,10.3997,10.2603,9.94358,9.74589,9.75844,9.13114,8.96323,9.26605,9.4482,8.54883,9.34803,10.1328,10.0655,10.2443,10.4142,10.154,10.0172,11.197	21
3737	5_T.10133.10133.3	3	CLTGWRMTTMNNCLTSNSNLR	1,Carbamidomethyl[C];10,Oxidation[M];11,Deamidated[N];13,Carbamidomethyl[C];17,Deamidated[N];	31.1677	2548.10318387617	-0.00157285	-0.62	10.7924,10.0424,8.97687,9.90294,8.74611,10.413,9.24267,8.88899,9.07041,7.45884,8.51672,11.01,11.031,14.1018,14.9038,14.6688,10.294,12.7806,13.3588,14.6133,15.096	21
9597	5_T.10135.10135.	0	DNCPMCSHHTSNSNLR	3,Carbamidomethyl[C];5,Oxidation[M];6,Carbamidomethyl[C];12,Deamidated[N];	10.6791	1.00728	-4.08303e-06	-4.05	8.27095,7.92903,7.73098,7.50523,6.77973,7.06495,6.23383,6.24861,6.26149,6.85655,7.94627,7.06662,7.18705,7.04997,7.27135,7.52929	16
26439	5_T.10136.10136.3	3	VSEADLNVRAR	7,Deamidated[N];	56.4114	1230.64184738783	-0.00184766	-1.5	3.95675,3.87722,3.84849,3.81321,3.68926,3.61809,3.76235,3.66653,3.6302,3.51844,4.02222	11
3574	5_T.10137.10137.3	3	YVVKLTQFNGNMTCLTDSSNLR	9,Deamidated[N];12,Oxidation[M];14,Carbamidomethyl[C];	7.34257	2578.23501981367	-0.00747906	-2.9	9.70289,9.66451,9.66991,9.36673,7.4545,7.31763,7.32452,8.02861,8.19869,8.15075,8.36562,8.28489,8.45277,7.29843,7.86322,7.88284,7.68699,8.94132,9.10095,8.41578,8.53187,9.31434	22
3569	5_T.10139.10139.	0	VYLWLKMQHVNVFLTSNSNLR	7,Oxidation[M];17,Deamidated[N];	20.7937	1.00728	-7.36074e-06	-7.31	9.5463,9.11587,8.82006,8.5029,8.23234,7.93961,7.76433,7.71062,7.25626,7.82769,7.27958,7.54774,6.64684,6.17153,5.89942,7.08356,8.11378,7.54103,7.2235,6.7444,7.39488	21
9648	5_T.10145.10145.	0	CLTKTNGYQSTSDNSLR	1,Carbamidomethyl[C];	50	1.00728	-1.82423e-06	-1.81	8.30111,8.23564,8.71077,7.62177,7.57073,7.48187,7.39823,7.59932,7.63028,8.01789,8.46805,8.33394,7.14766,7.82162,8.17755,8.02318,8.7992	17
40942	5_T.10157.10157.2	2	GLPLSQR		75.9199	770.452490787592	-0.000605301	-0.79	55.6793,56.64,73.0981,72.3476,69.9764,67.4801,70.9991	7
29350	5_T.10158.10158.2	2	NCLTTDANLK	2,Carbamidomethyl[C];	70.5695	1149.55772394081	-0.000893135	-0.78	55.2237,56.6135,74.56,78.056,68.0849,39.964,39.4436,41.8403,63.3351,62.8407	10
21855	5_T.10161.10161.	0	DVTNAYYVANAY		61.4037	1.00728	-9.57068e-06	-9.5	14.188,13.0085,13.3052,23.6223,19.816,16.9936,12.8726,13.4954,14.6034,17.6311,15.74,16.6522	12
22508	5_T.10163.10163.	0	TQLALTVKSNLR		25.6456	1.00728	-2.84087e-06	-2.82	8.33538,7.88464,7.34469,6.61034,7.07626,7.23156,7.17903,5.7423,6.41358,6.19464,4.94252,5.72745	12
22343	5_T.10166.10166.	0	NPQNMYDMFNG	4,Deamidated[N];8,Oxidation[M];	32.3445	1.00728	-8.55325e-06	-8.49	6.94132,6.63594,6.3546,6.7837,6.0204,6.05537,5.20018,6.33632,5.10232,5.24648,4.62136	11
37977	5_T.10167.10167.	0	DGGPTFNGN	7,Deamidated[N];	29.6742	1.00728	-5.78883e-06	-5.75	5.90639,5.64134,5.4239,5.91837,6.19668,5.65731,6.03565,4.94301,5.09092	9
22290	5_T.10168.10168.	0	GDGCLHMNNSGDG	4,Carbamidomethyl[C];7,Oxidation[M];	3.6264	1.00728	-2.17386e-06	-2.16	6.09575,5.79917,5.45813,5.21796,4.91786,4.6943,5.38617,4.73931,4.68041,4.79288,4.27063,3.84393,3.81485	13
25325	5_T.10169.10169.	0	ATSQDNESTALQ		58.3782	1.00728	-2.90296e-06	-2.88	7.01074,6.87146,6.88314,6.54884,6.14644,6.24209,6.13857,6.20581,6.19458,5.4332,5.91315,6.32608	12
3538	5_T.10172.10172.	0	YVVNQTRYKFTSDFKRQFVR		7.38383	1.00728	-2.21228e-06	-2.2	6.50612,6.33195,6.29392,5.9492,6.03711,5.93371,5.79955,5.81301,5.34452,5.01189,5.29465,5.28458,4.85927,4.83546,5.01323,5.39026,5.52459,4.99912,6.03779,5.38869	20
26918	5_T.10175.10175.2	2	NDPTTSDSNLR		61.131	1219.55839521301	-0.00351924	-2.89	21.3978,20.7392,20.9705,20.4286,23.1275,34.9212,19.8257,20.7828,21.0369,26.7653,27.4908	11
33425	5_T.10179.10179.2	2	PSMNGQMTK	3,Oxidation[M];6,Deamidated[Q];7,Oxidation[M];	36.4253	1026.42556631475	-0.00254552	-2.48	3.50751,3.39873,3.85745,3.00703,2.79623,3.51458,5.08603,4.40581,4.03128	9
40819	5_T.10185.10185.2	2	FHWER		57.0675	774.362718647068	-0.0055889	-7.22	3.83951,3.60626,3.77077,3.23407,3.29013	5
33085	5_T.10189.10189.	0	TLDTSSNPSL	7,Deamidated[N];	23.3751	1.00728	-2.41829e-06	-2.4	12.4464,11.9788,11.2013,11.6782,11.5804,11.3115,10.7766,11.4188,11.5074,11.9872	10
28667	5_T.10190.10190.	0	QQYRGNEFQ	1,Deamidated[Q];6,Deamidated[N];	35.6441	1.00728	-3.9939e-06	-3.97	5.45062,5.1724,5.12364,4.40979,4.11905,4.62144,3.75876,3.66563,3.8664	9
26579	5_T.10193.10193.	0	NPDQEQQLQQ	6,Deamidated[Q];	59.9099	1.00728	-3.52131e-06	-3.5	54.7352,54.5141,47.2996,47.3477,48.6283,35.8345,50,51.5136,66.2871,62.1356	10
23117	5_T.10196.10196.2	2	NDSSMTSDSNLR		56.622	1326.56071669394	-4.22457e-05	-0.03	5.88267,5.56727,5.54813,5.39589,5.12508,5.18029,5.87267,4.55332,4.94094,4.70567,4.58705,5.20723	12
28732	5_T.10199.10199.	0	YYADGSLRPQ		73.3598	1.00728	-6.7047e-06	-6.66	48.9919,47.7655,43.8432,27.1235,27.6274,27.9569,39.1869,37.9825,37.5809,33.3629	10
37029	5_T.10200.10200.2	2	PYQQENK		51.6354	906.433813048944	-0.00229042	-2.53	6.75174,6.66793,6.8583,6.57304,6.06957,6.16639,5.8821	7
13757	5_T.10201.10201.2	2	NYFVVSHATDSVQSR	1,Deamidated[N];	14.1758	1710.8012474486	-0.00700754	-4.1	9.11365,9.08252,8.49566,8.54588,8.36073,8.01551,7.35763,6.95369,7.52053,6.52751,7.56616,7.6976,7.33845,6.56594,6.91202	15
12676	5_T.10202.10202.2	2	SPAPVPAVLFNQFPATL	11,Deamidated[N];12,Deamidated[Q];	50.9074	1770.94281866321	-0.0117222	-6.62	7.0256,6.77713,6.50471,6.36336,6.29798,6.00877,5.71105,5.97495,5.81674,5.43182,6.16368,6.2337,5.32069,5.90106,4.73747,5.95621,5.37848	17
34989	5_T.10203.10203.	0	RNSLTTASK		19.0205	1.00728	-7.34378e-06	-7.29	2.89559,2.70562,2.68517,2.01744,2.71293,2.63197,2.32605,2.47438,2.21987	9
30858	5_T.10204.10204.	0	KYMLFMVR	3,Oxidation[M];	43.9914	1.00728	-7.88172e-07	-0.78	4.70181,4.86896,5.17024,3.82542,3.45758,3.42127,3.67148,3.23676	8
35503	5_T.10206.10206.	0	TLLNPTGSR		67.929	1.00728	-2.08459e-06	-2.07	33.4426,34.9002,54.8787,54.0751,51.2423,40.5656,34.7191,35.1743,40.3888	9
10943	5_T.10207.10207.3	3	GPGDQQQQFYSNGPVNK	6,Deamidated[Q];8,Deamidated[Q];	12.6648	1865.82510770429	-0.00497684	-2.67	5.18345,4.85951,4.75899,4.57998,4.38924,4.44292,4.40588,4.50857,4.27825,4.08244,4.00009,3.9004,3.56544,3.69164,3.93185,4.16878,4.08509	17
34019	5_T.10210.10210.2	2	NNDCFLPK	2,Deamidated[N];4,Carbamidomethyl[C];	20.0651	1008.44859511191	-0.00315384	-3.13	3.57233,4.0224,3.17977,3.10448,2.94651,2.87179,2.23124,2.4476	8
42061	5_T.10211.10211.2	2	DDNGHY		6.3769	720.252245014256	-0.00627123	-8.71	4.02134,3.77033,3.60125,3.55776,3.41661,3.74182	6
25797	5_T.10217.10217.2	2	NDTMTSDSQVR		58.9432	1253.54692274863	-0.00432802	-3.45	8.86362,8.5326,8.40868,8.28764,8.82268,9.93057,7.60479,8.00883,7.95478,9.98216,9.58344	11
14520	5_T.10219.10219.3	3	GPGPLNNRCMMSSLGA	9,Carbamidomethyl[C];	44.9668	1661.7524148332	-0.0032584	-1.96	5.45826,5.29014,5.25809,5.59824,4.89553,4.72986,4.68858,4.69143,4.20475,4.28988,4.26808,4.49146,4.51113,3.5857,3.90477,3.72264	16
19224	5_T.10223.10223.2	2	VDTNAPKPRYYK		28.6579	1451.75452213504	-0.00972706	-6.7	4.43826,4.0176,3.99676,3.70788,3.18558,3.4893,3.26253,3.29682,3.29267,3.39931,3.35675,8.95496	12
14670	5_T.10224.10224.2	2	DVTNAMNLLVNTNAY	11,Deamidated[N];	53.01	1653.78314098905	-0.0043342	-2.62	8.02972,7.71515,7.6544,10.3281,8.06759,7.37639,7.32782,6.46475,6.37139,7.48038,7.19101,7.52326,7.41072,6.83169,8.26072	15
2787	5_T.10225.10225.3	3	PYAVMSLSWHQHMTNHPSMVANK	5,Oxidation[M];19,Oxidation[M];22,Deamidated[N];	34.2775	2699.22335202903	-0.00708481	-2.62	15.9887,15.395,14.9536,14.2223,12.7742,13.6579,13.1485,13.125,12.9404,12.0891,12.6191,11.8598,12.1938,12.489,11.6303,11.0232,11.963,11.5338,12.4463,10.0178,7.42559,13.7325,11.5864	23
10243	5_T.10226.10226.2	2	NAAQPNDQLHHVNTNAY	4,Deamidated[Q];6,Deamidated[N];13,Deamidated[N];	50	1909.84611466228	-0.0151674	-7.94	11.7887,12.0745,11.8076,7.95665,10.3862,8.00539,10.9583,10.6834,11.16,13.6146,13.5087,11.9005,9.48005,12.0278,12.786,13.6164,13.0042	17
32809	5_T.10228.10228.2	2	SDGKCLTTY	5,Carbamidomethyl[C];	61.5089	1044.46871136867	-0.00211487	-2.02	8.29505,7.83239,7.60273,7.46572,7.60009,7.89218,8.10859,7.55397,7.65284	9
11278	5_T.10230.10230.	0	NPQVVSTYLQQSTSSGM	3,Deamidated[Q];17,Oxidation[M];	0.692692	1.00728	-8.30919e-06	-8.25	4.64676,4.44112,4.61219,4.19698,3.9408,3.8276,3.76583,3.85599,3.06422,3.41742,3.35734,3.38345,4.61082,4.67968,4.79953,3.31253	17
17921	5_T.10232.10232.	0	NAQPACWNQVSPK	3,Deamidated[Q];6,Carbamidomethyl[C];9,Deamidated[Q];	7.65647	1.00728	-4.36624e-06	-4.33	6.5196,6.12867,6.20151,5.87676,5.45049,5.47962,5.8042,6.16244,6.3041,6.28324,6.26237,5.12694,4.80189	13
41344	5_T.10233.10233.2	2	DFNVQK	5,Deamidated[Q];	63.9917	751.363573139256	-0.00152496	-2.03	78.5627,79.6817,80.9373,91.6428,68.9338,82.3402	6
41317	5_T.10234.10234.	0	SQNMEK	4,Oxidation[M];	50	1.00728	-1.77284e-06	-1.76	6.45784,6.1675,6.11179,6.46029,5.48304,5.44737	6
20941	5_T.10235.10235.	0	TNANVCNWNQPA	4,Deamidated[N];6,Carbamidomethyl[C];7,Deamidated[N];10,Deamidated[Q];	43.3322	1.00728	-5.94759e-06	-5.9	12.3795,11.7651,12.013,8.12858,9.50419,9.81357,8.33246,9.62318,10.096,8.86575,10.338,9.83467	12
18645	5_T.10236.10236.	0	LQPYSMCGNQEK	6,Oxidation[M];7,Carbamidomethyl[C];10,Deamidated[Q];	26.3145	1.00728	-5.67689e-06	-5.64	5.59879,5.40775,5.14782,5.22015,4.66795,5.27459,3.97102,3.54726,3.87567,4.83551,3.42845,3.48505	12
26478	5_T.10238.10238.	0	FQLFGASQQGM	9,Deamidated[Q];11,Oxidation[M];	0.732162	1.00728	-5.68628e-06	-5.65	3.23275,2.88783,2.7694,2.72548,2.55381,2.54074,2.50036,2.20225,2.82197,2.28316	11
27011	5_T.10239.10239.	0	LAYANGHNSNR	5,Deamidated[N];	52.5307	1.00728	-1.70634e-06	-1.69	5.79879,5.55419,5.82218,5.56306,5.08299,4.74579,4.66629,4.56285,4.66003,4.49528,4.98529	11
33621	5_T.10240.10240.	0	SLQWMQAR		52.8689	1.00728	-5.62154e-06	-5.58	7.29382,6.69251,6.58868,6.51802,6.05586,5.99101,4.78971,5.4012	8
3854	5_T.10242.10242.2	2	VDTNAYNSLWQMMRSVMTNAY	7,Deamidated[N];11,Deamidated[Q];12,Oxidation[M];13,Oxidation[M];	29.3851	2529.08770552666	-0.0147331	-5.83	8.52758,8.19077,7.87792,7.94657,9.71851,8.52327,6.49708,7.19966,7.24964,7.41435,7.09936,7.39339,7.54673,8.21717,8.51626,8.70941,8.69396,6.45213,9.27521,8.31715,10.304	21
27172	5_T.10243.10243.3	3	HVPNGHVLLLN		62.2034	1212.68757808625	-0.00288107	-2.38	7.98071,7.64002,8.41902,7.4141,7.14475,8.97231,10.2647,9.20445,6.16417,6.11875,6.14982	11
17345	5_T.10244.10244.2	2	DNCLTSDSNLTER	3,Carbamidomethyl[C];	61.3255	1524.66054865931	-0.0014221	-0.93	38.492,38.7621,38.7617,70.7674,71.7663,68.3782,40.468,40.306,42.48,52.5394,42.0251,43.3878,44.4707	13
36370	5_T.10245.10245.2	2	GGAYDYQR		65.3743	929.41800736572	-0.00698938	-7.52	6.64483,6.34517,5.93511,6.09131,5.56379,6.00785,5.67396,4.70872	8
37819	5_T.10247.10247.2	2	AAPGVDSLR		60.6895	885.479922905432	-0.00111634	-1.26	9.78404,9.03483,15.4098,13.8207,14.6946,10.3557,11.1212,10.6887,11.3678	9
11603	5_T.10248.10248.2	2	DVTNCKSKGRNVTNAY	5,Carbamidomethyl[C];11,Deamidated[N];	45.2787	1827.86318239198	-0.00222277	-1.22	8.19765,8.08976,8.01305,8.24175,7.4484,7.62157,7.73924,7.50083,7.39383,7.88345,7.6399,7.95437,8.01932,7.87906,6.98651,8.26121	16
19130	5_T.10254.10254.	0	VDTNAAQLGMMCK	10,Oxidation[M];12,Carbamidomethyl[C];	0.285785	1.00728	-9.82927e-06	-9.76	4.01329,3.65455,3.58807,3.32537,2.96028,3.0487,3.05477,2.87027,3.08534,3.76939,5.86357,5.92344,6.13445	13
17941	5_T.10255.10255.	0	FNDVFKNFNVQK	7,Deamidated[N];11,Deamidated[Q];	59.0913	1.00728	-6.83403e-06	-6.78	7.91831,7.82503,7.36944,7.53347,7.03352,7.54002,7.12757,6.62748,6.92785,7.67731,7.28761,6.69892	12
27527	5_T.10257.10257.2	2	TTDDGTLLNPR		47.4924	1202.60453993613	-0.00345297	-2.87	7.60791,6.66451,6.3512,6.12384,6.28864,6.45323,7.1508,7.15025,6.69306,6.39021,6.35709	11
19093	5_T.10259.10259.	0	HFNQNLQAANEPA	3,Deamidated[N];7,Deamidated[Q];	55.769	1.00728	-7.8347e-06	-7.78	6.02048,6.03343,5.87488,5.76941,5.57271,5.89661,5.6456,4.93866,4.83123,5.69175,4.76625,5.18426,4.58337	13
20584	5_T.10260.10260.	0	NQVLQTPYVDVK		18.4372	1.00728	-1.09232e-06	-1.08	7.80471,7.6428,10.9591,7.82015,11.0941,9.9977,8.04559,7.89409,8.05415,7.6742,8.05709,8.13177	12
42441	5_T.10261.10261.	0	CACQPA	1,Carbamidomethyl[C];3,Carbamidomethyl[C];	53.6417	1.00728	-2.16574e-06	-2.15	4.15311,3.97975,3.69406,3.60422,3.43742,3.15935	6
10447	5_T.10262.10262.3	3	GLQVGFSEFETDYYLQ	3,Deamidated[Q];	54.452	1896.83520830302	-0.0187582	-9.89	7.08505,7.03824,6.20608,6.24438,6.11157,6.08566,6.11177,5.86366,5.68625,5.59755,6.15471,5.41773,6.1599,6.25331,5.56292,6.2323	16
41481	5_T.10263.10263.2	2	GAELLAGN		43.0557	744.389538453626	-0.000940385	-1.26	11.4565,10.833,10.7956,11.6098,11.4067,10.6824,9.27899,12.0888	8
38157	5_T.10265.10265.2	2	ELRNVLQ		35.0631	871.501087982878	-0.00153997	-1.77	16.595,16.7871,16.5928,18.2409,21.6609,20.2785,19.9187	7
27201	5_T.10266.10266.2	2	LLVHPVHGNLN		99.5828	1212.68878417463	-0.00410676	-3.39	98.043,98.0421,97.4961,98.1467,94.3991,93.2988,97.3768,96.6484,96.8319,97.343,94.7544	11
10459	5_T.10267.10267.2	2	LEDVQSSSGSSSEKAEQQ	5,Deamidated[Q];	35.4081	1896.83447064244	-0.00402471	-2.12	30.6637,29.1705,29.0416,26.9261,21.2132,28.6849,29.0355,33.7227,30.4794,30.3167,35.4376,38.3208,31.345,33.42,30.6049,33.0122,35.1959,35.8908	18
13743	5_T.10268.10268.3	3	VNWPVQMHAPSPMVT	2,Deamidated[N];7,Oxidation[M];	24.5315	1710.79795568503	-0.000145507	-0.09	6.01742,6.12094,6.13484,5.82754,5.50684,5.25272,5.58264,4.80909,4.88918,5.36967,5.4491,4.55497,4.37256,3.94823,3.78589	15
29304	5_T.10270.10270.	0	DWQASPYQR		60.2193	1.00728	-7.96038e-06	-7.9	6.55898,6.46754,6.33007,5.94481,6.12608,5.98996,6.74308,6.68661,6.53707	9
42248	5_T.10271.10271.2	2	SPLQLR		99.8823	713.431078022068	-0.000653788	-0.92	72.1415,71.3941,74.7823,72.3175,68.4774,68.2052	6
40887	5_T.10273.10273.	0	GLLVNEK		10.6397	1.00728	-3.06733e-06	-3.05	4.14784,3.91226,3.80001,3.87992,3.5321,3.02671,3.88246	7
20654	5_T.10274.10274.	0	VDTNALQCDDSY	7,Deamidated[Q];8,Carbamidomethyl[C];	48.9195	1.00728	-1.56378e-06	-1.55	5.07651,4.56377,4.46223,4.297,4.96874,4.07865,4.34812,3.83685,3.77939,3.73302,4.06713,4.27618	12
17892	5_T.10275.10275.	0	ANGGASTPPKSNQGAF		29.4084	1.00728	-4.01251e-06	-3.98	8.23371,8.00183,7.64262,7.3863,7.08508,7.26178,7.74616,7.02354,6.89726,6.5368,6.48627,6.44993,6.69615,6.0226,5.97117,5.83979	16
24528	5_T.10276.10276.	0	GQLTVFTSPLVQ		27.5849	1.00728	-2.09086e-06	-2.08	6.98743,6.76469,8.95912,8.6736,7.86116,6.49077,6.64998,6.95478,6.54218,6.40854,5.96029,6.79205	12
40980	5_T.10277.10277.	0	QYSQNK	4,Deamidated[Q];	5.69781e-06	1.00728	-9.64673e-07	-0.96	2.55701,2.65005,2.41382,3.10589,2.70327,2.70048	6
20494	5_T.10278.10278.	0	NQVLTFRWLQT		36.7026	1.00728	-1.46118e-06	-1.45	4.3749,4.22593,4.44552,3.83404,3.86518,3.43958,3.53492,3.64935,3.03754,3.3325,3.27152	11
14903	5_T.10283.10283.4	4	GSRTHGPCPWLGNVT	8,Carbamidomethyl[C];13,Deamidated[N];	55.5712	1639.76028468718	-0.00429439	-2.62	3.04206,2.98146,2.85725,2.79883,2.56422,2.47836,2.51445,2.34655,2.43008,2.59761,2.20943,2.09488,3.0682,2.60642,2.56743	15
33782	5_T.10284.10284.2	2	SAGDDVTLTH		48.5067	1015.47181482054	-0.00280693	-2.76	73.9256,72.7258,85.4243,72.608,72.9795,72.2884,73.9772,83.2861,75.4607,76.8774	10
37854	5_T.10285.10285.2	2	FGQSLGMK	3,Deamidated[Q];7,Oxidation[M];	18.1825	884.42593555024	-0.00788287	-8.91	4.28281,4.04555,4.14734,3.65544,3.3953,3.30328,3.88178,3.20491	8
33435	5_T.10287.10287.2	2	PTKWYMGK	6,Oxidation[M];	43.9425	1026.50865734798	-0.000969318	-0.94	5.52554,5.36447,4.96927,5.15405,4.87954,5.5362,3.76801,4.18504	8
30842	5_T.10290.10290.2	2	NNGGLLSGNQK	2,Deamidated[N];10,Deamidated[Q];	66.0888	1103.53649353714	-0.0038263	-3.47	17.9413,12.3804,14.8084,14.5771,21.8903,22.997,23.3897,18.7286,16.5716,13.1723,14.29	11
38749	5_T.10292.10292.2	2	DPSGDGMGV	7,Oxidation[M];	0.627538	850.325498247728	-0.000809464	-0.95	4.24404,4.04053,3.91619,3.35731,3.33352,3.39013,5.77513,5.19694,5.44903	9
25506	5_T.10293.10293.	0	GYGMFMMGHAQ	6,Oxidation[M];7,Oxidation[M];	25.3311	1.00728	-3.89655e-06	-3.87	4.49149,4.5761,3.88682,3.83962,3.61986,4.32842,4.31264,3.27471,3.19401,2.81106,3.32523	11
25460	5_T.10295.10295.	0	TTPSYDGYCAQ	9,Carbamidomethyl[C];	51.9317	1.00728	-8.46961e-06	-8.41	6.73371,6.47671,5.67405,5.56652,5.55255,5.2072,5.1173,5.5817,4.88391,4.04992,5.30649	11
18981	5_T.10296.10296.	0	NVTNNWMTCMR	1,Deamidated[N];7,Oxidation[M];9,Carbamidomethyl[C];10,Oxidation[M];	51.4804	1.00728	-2.19113e-06	-2.18	5.04916,4.72291,4.53835,4.56065,4.13893,4.31116,4.62328,2.11854,3.45466,4.61511,4.16713	11
36084	5_T.10297.10297.	0	SLLRVVPR		55.2068	1.00728	-2.46882e-06	-2.45	4.79548,4.35262,4.11806,4.1582,4.1634,4.01599,3.35126,2.86773	8
31621	5_T.10299.10299.	0	SHLTTTTYR		4.72608	1.00728	-2.10696e-06	-2.09	8.04538,7.46622,7.32795,5.60308,5.42134,5.41423,5.42546,6.06258,5.81884	9
36708	5_T.10301.10301.	0	TLVQFRR		55.5354	1.00728	-2.9484e-08	-0.03	5.10062,4.73776,4.53228,4.73768,4.27577,4.45942,4.28701	7
23028	5_T.10302.10302.	0	DVTGQHKVANVC	5,Deamidated[Q];10,Deamidated[N];12,Carbamidomethyl[C];	9.82931	1.00728	-8.10662e-06	-8.05	7.78936,7.36008,7.26846,8.31032,6.69082,6.09743,6.09365,6.15339,6.79543,6.75797,6.91885,6.23051	12
27549	5_T.10303.10303.	0	TTTQGTLLNPR		64.0869	1.00728	-3.92503e-06	-3.9	6.73145,6.43277,5.96738,5.72386,6.22642,6.38214,6.13105,5.81081,5.27335,5.12964,5.16307	11
20192	5_T.10305.10305.2	2	EEANNDLENKLQ		59.9037	1416.66240705354	-0.00232761	-1.64	65.6591,66.5273,65.9807,67.8771,88.632,69.7114,71.2907,71.7017,72.7048,74.1022,88.0553,81.2234	12
37323	5_T.10306.10306.2	2	GTPLQRVQ		52.6933	898.510400840362	-8.13619e-05	-0.09	18.6729,17.9689,33.2812,31.8478,36.8951,29.049,28.05,22.9734	8
16081	5_T.10307.10307.2	2	LAGQLAQKERSNLR	4,Deamidated[Q];	24.0258	1584.87095076136	-0.0107851	-6.81	7.87221,7.42857,7.16498,7.34077,6.83738,6.30227,6.63504,6.22449,6.05545,6.30945,6.29106,6.18903,5.8601,6.20223	14
32058	5_T.10308.10308.2	2	ADTMWTLSK	4,Oxidation[M];	62.7933	1068.51069051879	-0.00781241	-7.31	10.8563,9.35589,9.29604,8.39033,9.0667,11.5048,10.9858,11.1199,11.0663	9
11410	5_T.10309.10309.3	3	LLQTGAGLSFMPAHYSK	11,Oxidation[M];	22.2525	1836.93297174729	-0.00173283	-0.94	10.854,10.2328,6.97972,6.68959,6.11998,6.15577,5.67885,5.60313,5.50606,6.05542,5.5537,6.18736,6.49867,6.82521,7.14111,7.18921,6.93005	17
40837	5_T.10314.10314.	0	RDLQQL	4,Deamidated[Q];	3.67412	1.00728	-2.14749e-06	-2.13	4.65938,4.42809,4.18421,4.81208,4.19775,5.0102	6
24216	5_T.10317.10317.	0	VDCGSLTMGMGR	3,Carbamidomethyl[C];10,Oxidation[M];	7.51472	1.00728	-6.04691e-06	-6	5.11949,4.21326,4.03765,3.85148,4.12861,3.70179,3.72119,3.49307,3.14861,3.75311,3.13352,3.92682	12
30930	5_T.10318.10318.	0	LCNYMCLQ	2,Carbamidomethyl[C];6,Carbamidomethyl[C];	16.5161	1.00728	-5.191e-06	-5.15	4.76698,4.55268,4.34979,4.41114,4.11852,4.12032,3.74887,4.13034	8
20821	5_T.10323.10323.	0	EYGQLKKPMVNA	4,Deamidated[Q];9,Oxidation[M];11,Deamidated[N];	45.2561	1.00728	-3.47792e-06	-3.45	5.66772,5.59936,5.19181,5.39325,4.90735,4.74258,4.62961,4.68542,5.20816,5.00747,5.21859,3.9922	12
38631	5_T.10325.10325.	0	SPLQTPGR		45.1895	1.00728	-1.79714e-06	-1.78	60.0316,58.5782,55.0816,43.4779,27.6931,29.002,29.2566,40.3724	8
38385	5_T.10326.10326.2	2	SPKQFTR		56.2086	863.471891525726	-0.00151296	-1.75	4.17,3.87428,3.42806,3.26731,2.93176,3.10158,2.26419	7
40403	5_T.10327.10327.2	2	GVNPLQVG	3,Deamidated[N];	1.66604	784.419566932936	-0.000368576	-0.47	3.07956,3.10455,3.52142,2.64325,2.44562,2.63557,2.74264,2.46754	8
31810	5_T.10328.10328.2	2	YTGMYSPLK	4,Oxidation[M];	73.7678	1075.52113189571	-0.00842432	-7.83	5.20308,4.89076,4.49042,5.20418,4.61717,4.31402,4.02176,3.99504,3.82699	9
38542	5_T.10329.10329.	0	SPLGSLQR		62.4573	1.00728	-6.63568e-07	-0.66	8.62699,8.22649,7.36876,6.6588,6.79402,6.84044,6.79819,7.6636	8
37275	5_T.10331.10331.	0	VDMAQYR	3,Oxidation[M];5,Deamidated[Q];	54.4639	1.00728	-2.78559e-06	-2.77	4.76388,4.31802,4.98327,3.90571,4.62113,4.0678,3.62709	7
36903	5_T.10332.10332.2	2	GVPDQLQR		60.58	912.491563861912	-0.00186115	-2.04	6.1586,6.04609,5.82201,5.48538,5.55269,5.31088,6.08835,6.35437	8
25531	5_T.10333.10333.	0	EEWVRCVVPS	6,Carbamidomethyl[C];	54.035	1.00728	-8.06924e-06	-8.01	6.41428,6.03636,6.14608,6.12381,5.69626,5.0637,5.49567,4.98132,4.83003,4.87201	10
39058	5_T.10334.10334.	0	SPLPAAQR		35.0199	1.00728	-3.01567e-06	-2.99	12.6327,12.269,12.3593,10.8727,9.94978,9.7257,11.7194,11.9916	8
30909	5_T.10336.10336.	0	CLQAKKPKQ	1,Carbamidomethyl[C];3,Deamidated[Q];	56.958	1.00728	-9.96144e-06	-9.89	6.03102,5.76412,6.11385,5.07188,4.93028,4.63337,4.75549,4.41072,4.55267	9
42088	5_T.10337.10337.	0	KGDVLTS		17.7614	1.00728	-3.21631e-06	-3.19	4.80563,4.65769,4.52891,5.00084,4.66324,4.35502,4.11127	7
38244	5_T.10339.10339.	0	PSLRLGAR		25.0726	1.00728	-8.67428e-06	-8.61	5.01937,4.88088,4.41725,4.43392,4.08396,3.82701,3.65049,2.12222	8
37440	5_T.10341.10341.	0	SLNLCCK	3,Deamidated[N];5,Carbamidomethyl[C];6,Carbamidomethyl[C];	46.0771	1.00728	-9.22046e-06	-9.15	5.75902,5.30173,5.90629,4.89258,4.5941,4.40455,4.45169	7
39015	5_T.10343.10343.2	2	SPLQLQR		98.4962	841.491007052416	-0.00203229	-2.42	81.211,81.3626,83.5748,82.8436,79.4202,74.2464,77.0874	7
38536	5_T.10344.10344.	0	SPLFPAAR		50.968	1.00728	-9.38838e-06	-9.32	6.41338,6.00132,5.66261,5.03767,5.10953,4.8415,4.67793,4.98156	8
30869	5_T.10345.10345.3	3	FLAFPRHSK		25.6678	1102.61981595624	-0.00428785	-3.89	6.95028,6.00378,5.79382,6.10542,5.32595,5.01967,4.74391,4.93665,5.09345	9
40154	5_T.10347.10347.2	2	GGNYDLR	3,Deamidated[N];	48.1317	795.363736072416	-0.000602773	-0.76	35.1271,34.4987,24.2995,29.9203,31.9213,33.7787,33.597	7
42616	5_T.10348.10348.2	2	GGKMHR	4,Oxidation[M];	62.3038	701.346921333912	-0.00434239	-6.19	4.6593,4.39902,4.38838,5.22206,3.95164,3.77215	6
32331	5_T.10349.10349.2	2	GSGMTGCYDL	7,Carbamidomethyl[C];	50.7827	1060.40669621281	-0.000722599	-0.68	6.35737,6.31279,5.8429,5.80919,5.8706,5.12493,4.83568,5.27353,4.11692,4.24159	10
21988	5_T.10351.10351.2	2	SQYRYWKLSK		59.3979	1358.72895155143	-0.00751555	-5.53	7.08742,6.69436,6.66588,6.1386,6.21665,6.1906,5.39823,5.23532,5.01042,4.7415	10
39297	5_T.10358.10358.	0	GVQNANLN	4,Deamidated[N];6,Deamidated[N];	11.2321	1.00728	-1.64211e-06	-1.63	15.6931,15.2081,15.4889,14.389,15.2333,14.4316,16.2207,16.2918	8
39024	5_T.10359.10359.	0	LQMVPPR		19.0616	1.00728	-7.02164e-06	-6.97	6.08811,5.3932,4.91447,5.00207,4.63682,3.96414,4.66265	7
25492	5_T.10360.10360.	0	GNLCNTWLAGR	4,Carbamidomethyl[C];	32.354	1.00728	-2.70291e-06	-2.68	6.00084,6.08255,5.73182,5.41905,5.42615,5.49249,5.32991,4.67101,4.24714,3.6244,4.01926	11
38156	5_T.10361.10361.	0	SPLQNRGV	5,Deamidated[N];	2.28203	1.00728	-2.50784e-06	-2.49	4.0147,3.70152,3.27827,3.34657,3.97234,3.17065,2.99981,3.22593	8
31001	5_T.10364.10364.	0	MCLFLFLR	2,Carbamidomethyl[C];	61.0781	1.00728	-8.47004e-06	-8.41	6.95449,6.42703,6.72241,5.98366,5.96414,5.8127,5.88976,6.19913	8
25472	5_T.10365.10365.	0	TTVAQQAVCAGR	6,Deamidated[Q];9,Carbamidomethyl[C];	52.5921	1.00728	-1.10347e-06	-1.1	11.4821,11.0797,10.5062,9.17305,9.61824,9.59339,8.15418,9.27457,7.77265,7.38921,7.75062,8.69145	12
41273	5_T.10366.10366.	0	PLQLQR		99.7155	1.00728	-1.96903e-06	-1.95	98.0769,98.1795,99.0482,99.0017,98.7412,98.8056	6
29389	5_T.10367.10367.2	2	NPDHFFQEN	9,Deamidated[N];	52.9471	1148.46775172881	-0.00349219	-3.04	15.924,15.6132,12.2909,12.3127,12.3059,22.4141,23.5489,12.4495	9
7827	5_T.10368.10368.3	3	MSVKQDDSENELSMVANK	1,Oxidation[M];10,Deamidated[N];14,Oxidation[M];17,Deamidated[N];	15.0271	2058.8785046839	-0.00573004	-2.78	6.21545,7.17885,6.95902,7.3152,6.13144,6.28631,6.27148,7.31089,7.17267,6.78949,7.13846,7.40198,7.61829,8.35676,8.92005,7.32887,7.98341,8.12338	18
12994	5_T.10370.10370.2	2	AMVLQNDSMQATVGQQ	2,Oxidation[M];5,Deamidated[Q];6,Deamidated[N];9,Oxidation[M];	57.9338	1754.75780185385	-0.000665573	-0.38	15.08,11.7095,14.397,16.5357,12.0831,11.9427,14.2441,14.6759,12.1408,16.0469,13.828,15.2792,17.2373,15.5321,17.8423,17.1566	16
24952	5_T.10371.10371.2	2	LLCDGYQLHR	3,Carbamidomethyl[C];7,Deamidated[Q];	3.50556	1275.60992374354	-0.00517479	-4.06	4.71564,4.46266,4.10046,3.70232,3.58885,3.77701,4.3449,3.46477,3.28129,3.60802	10
19631	5_T.10372.10372.	0	QATVLTSLQYVSK		1.94284	1.00728	-7.99823e-06	-7.94	5.45169,5.45849,5.25429,5.56633,3.78773,5.97462,3.94503,3.98186,4.08404,4.85677,4.89722,5.26671,5.20935	13
32082	5_T.10375.10375.	0	ESTVDQTTGE	6,Deamidated[Q];	14.4804	1.00728	-3.46992e-06	-3.44	5.57693,5.47081,5.30341,4.76399,4.38257,4.85653,4.78581,4.70525,4.03173,4.05177	10
34389	5_T.10376.10376.2	2	TYLQDAMR	4,Deamidated[Q];	58.7618	998.462022846286	-0.000883182	-0.88	17.6438,16.7417,18.6724,13.6222,14.6794,14.0932,15.2855,18.4742	8
37178	5_T.10377.10377.	0	NPNNGDLR	3,Deamidated[N];4,Deamidated[N];	56.0292	1.00728	-3.00185e-06	-2.98	6.15545,5.94824,6.10263,5.99026,5.09615,4.86194,4.93027,5.07623	8
40643	5_T.10378.10378.	0	SLFRVR		53.0749	1.00728	-1.26745e-06	-1.26	4.84053,4.43808,4.1736,4.2298,4.18666,4.04243	6
38424	5_T.10379.10379.	0	NDNHNCS	3,Deamidated[N];6,Carbamidomethyl[C];	5.07429	1.00728	-1.0448e-06	-1.04	4.50833,4.19577,4.89597,3.66149,3.60099,3.46541,2.77634	7
41012	5_T.10380.10380.2	2	TEMQLGA	3,Oxidation[M];4,Deamidated[Q];	15.8573	766.322740619724	-0.00615335	-8.03	2.80524,2.52391,3.05205,2.88189,2.14467,2.01881,1.97786	7
35546	5_T.10381.10381.	0	GGCDYTLAT	3,Carbamidomethyl[C];	35.7185	1.00728	-1.47879e-06	-1.47	11.0095,10.7092,10.8223,10.5653,11.0167,10.9882,12.0844,9.57952,11.1957	9
36674	5_T.10382.10382.	0	LTVMLTVQ	4,Oxidation[M];	45.2319	1.00728	-1.23506e-06	-1.23	17.9129,17.2669,20.7949,16.4312,22.1229,21.9006,18.4093,19.0996	8
7808	5_T.10383.10383.4	4	STPMSKGDSEMNLSMVADK	4,Oxidation[M];15,Oxidation[M];	33.186	2059.88393230839	-0.0142623	-6.92	7.83402,7.68046,7.93317,5.9766,8.61542,8.16173,8.5995,8.42993,8.10928,8.56462,9.08352,9.21116,9.39305,10.8207,9.81004,10.6625,8.81957,9.29059,9.98579	19
12306	5_T.10386.10386.	0	DLWWWHFHWCSK	10,Carbamidomethyl[C];	55.7378	1.00728	-2.97917e-06	-2.96	3.58269,3.36867,3.418,3.29503,3.18807,2.77683,2.66389,2.58596,2.8659,2.48863,2.76826,2.47564	12
15804	5_T.10389.10389.2	2	SSNDDSSLTSDSNLR		43.1706	1597.69540313919	-0.00181395	-1.14	14.5771,13.2607,9.83915,9.14601,8.95504,9.03479,8.98351,10.0725,10.1453,11.3894,8.347,9.1039,9.01514,12.6187,13.1329	15
8456	5_T.10390.10390.2	2	YMAALVNLMQGYMMSMK	7,Deamidated[N];10,Deamidated[Q];14,Oxidation[M];16,Oxidation[M];	41.6468	2015.84815729799	-0.017531	-8.7	6.18327,5.80055,5.28755,5.02605,5.13049,5.44691,5.82115,4.41266,4.30303,5.33128,4.00492,4.89457,3.97434,5.65152,4.61728,5.81092,4.19598	17
20097	5_T.10392.10392.	0	YQAQLSYAPSYK	4,Deamidated[Q];	25.9492	1.00728	-8.91288e-06	-8.85	10.1537,11.2147,14.1159,6.92115,8.10285,7.93374,7.35466,7.6818,8.79624,8.2205,8.12292,9.04876	12
38397	5_T.10393.10393.	0	LEDSWGR		62.4278	1.00728	-2.3819e-06	-2.36	46.4206,37.5822,37.006,38.4033,37.2879,42.05,47.1636	7
20024	5_T.10395.10395.	0	YQAQLNPLEGCK	4,Deamidated[Q];11,Carbamidomethyl[C];	52.5361	1.00728	-9.40997e-07	-0.93	8.47829,7.90135,8.20025,5.93978,6.00744,5.95196,6.16708,6.17331,5.93993,5.97232,5.86378,6.04602	12
28406	5_T.10398.10398.	0	SPDASLQYPSL		56.1588	1.00728	-8.59489e-06	-8.53	7.76623,7.64282,6.48263,6.23387,6.4675,7.00287,6.23555,6.35212,6.18312,6.17219,6.11013	11
35935	5_T.10399.10399.	0	WCPLELK	2,Carbamidomethyl[C];	18.7187	1.00728	-2.34226e-06	-2.33	11.5647,11.5582,17.7862,16.9088,9.56759,9.72853,9.75055	7
31143	5_T.10400.10400.	0	TVELSKFSGQ		56.9029	1.00728	-9.69921e-06	-9.63	16.8436,16.4926,16.6664,17.1565,16.9438,17.0172,16.5177,17.9895,17.2041,19.3912	10
15872	5_T.10401.10401.	0	YYTMTGPLQLNHR		14.2923	1.00728	-6.87499e-06	-6.83	4.94163,4.68373,4.33949,4.00472,4.06158,3.25334,3.66432,3.42673,3.61883,3.49281,3.51684,3.28541,3.61842	13
37672	5_T.10402.10402.2	2	GVMWLQR		10.4174	889.476427143162	-0.00527923	-5.94	6.146,6.06354,5.7143,6.04257,7.35172,7.33298,7.19377	7
37731	5_T.10404.10404.	0	NQQNAQAL	3,Deamidated[Q];4,Deamidated[N];6,Deamidated[Q];	40.5328	1.00728	-4.64809e-06	-4.61	29.7889,29.3031,21.0661,20.729,24.499,21.5967,24.2241,26.6259	8
27150	5_T.10407.10407.	0	DENLVHLNMQ	3,Deamidated[N];	32.5384	1.00728	-4.1788e-06	-4.15	6.37298,6.10136,5.94672,5.96273,5.97178,7.67223,5.91243,5.58866,5.564,5.64849	10
15857	5_T.10408.10408.	0	STAMWPPWVLNHR		5.08292	1.00728	-1.49218e-06	-1.48	8.65317,8.47721,8.42069,8.18451,8.58238,6.76945,6.53152,6.70472,6.48793,6.39278,6.36838,5.94429,6.37261	13
25491	5_T.10409.10409.	0	TVTALVVQGVFK		0.45135	1.00728	-2.00335e-06	-1.99	5.17647,5.04399,5.73521,5.29276,5.25296,4.02496,4.07451,4.07955,4.22815,4.68354,4.00453,4.28158	12
34547	5_T.10410.10410.2	2	YENEVALR		63.2032	993.50256532778	-0.00264499	-2.66	72.7194,59.6096,61.5747,59.8854,59.6802,57.746,73.9145,73.842	8
40702	5_T.10411.10411.2	2	VQSNSLK	2,Deamidated[Q];4,Deamidated[N];	29.89	777.398618739124	-0.000260001	-0.33	8.81366,8.12298,8.16062,7.54093,7.81625,7.25494,8.2649	7
23223	5_T.10412.10412.3	3	LKFEMEQNLR	5,Oxidation[M];	63.411	1323.67520396827	-0.00270779	-2.05	74.0353,66.6266,59.2078,50,34.7084,50.5948,51.3166,52.7839,67.63,69.6572	10
17310	5_T.10413.10413.3	3	MVMEKMGPASSQGR	6,Oxidation[M];	55.4242	1524.69910746694	-0.00240995	-1.58	6.33801,6.04329,5.88036,5.69708,5.55416,5.45614,5.39187,6.38366,5.66275,6.20033,5.7004,5.27296,4.92563,5.56933	14
23267	5_T.10415.10415.2	2	LKFQMQQQVR	4,Deamidated[Q];5,Oxidation[M];6,Deamidated[Q];	57.7079	1323.67619479037	-0.00370053	-2.8	13.6387,12.8468,17.0584,9.69536,9.45046,9.67995,10.5115,10.4702,11.3525,12.5831	10
30616	5_T.10416.10416.2	2	PNFVVPKSPGA		38.5358	1112.61319363292	-0.00341066	-3.07	5.87647,5.55873,5.1735,5.57004,5.05665,4.69244,4.38761,4.54923,4.23298,3.95253,3.7955	11
20196	5_T.10417.10417.	0	LKEGCQTPNQLK	5,Carbamidomethyl[C];6,Deamidated[Q];	42.0439	1.00728	-7.56866e-06	-7.51	15.2769,14.7678,14.0308,13.1055,12.4299,12.1567,13.1993,13.0601,12.935,13.1395,12.7711,14.6628	12
42258	5_T.10419.10419.	0	GYSATSK		9.75426	1.00728	-5.25111e-06	-5.21	3.62788,3.61508,3.37583,3.25276,3.36388,3.23015,2.80544	7
17076	5_T.10420.10420.	0	YYDAYGFCAYSTG	8,Carbamidomethyl[C];	35.092	1.00728	-5.5242e-06	-5.48	9.54887,7.4072,6.42923,6.20716,6.22742,6.38531,5.87942,5.70197,5.5628,6.579,6.18528,6.11057,5.63168	13
42347	5_T.10421.10421.	0	PTSYNK	5,Deamidated[N];	70.4893	1.00728	-1.5275e-06	-1.52	7.04033,6.86778,6.35194,6.28961,6.41794,5.57231	6
31233	5_T.10422.10422.	0	GAPCSLLMTK	4,Carbamidomethyl[C];8,Oxidation[M];	50	1.00728	-3.32658e-06	-3.3	6.3664,6.14257,5.99073,6.63913,8.7291,6.86145,5.66636,7.91227,8.23094,7.96403	10
20160	5_T.10423.10423.	0	YQAQLVHSTLQK	4,Deamidated[Q];11,Deamidated[Q];	3.40656	1.00728	-2.24084e-06	-2.22	5.57133,5.44453,5.87786,4.8583,4.74652,4.52872,4.34703,3.95454,4.02268,4.18011,4.87832,4.39014	12
36658	5_T.10425.10425.	0	VPVQTLQH		53.7527	1.00728	-2.46921e-06	-2.45	6.70982,6.01561,5.99743,5.80771,5.74537,5.15835,5.42589,2.89875	8
13536	5_T.10428.10428.	0	FHMPMALFLDSWGR	3,Oxidation[M];	54.5372	1.00728	-3.69675e-06	-3.67	6.20218,6.20241,6.4607,5.70984,7.96637,7.16707,7.48599,4.75077,4.87809,4.40703,5.11799,5.34868,4.25961,4.93119	14
27380	5_T.10429.10429.2	2	EAAETTCGPPSS	7,Carbamidomethyl[C];	16.7243	1206.50040823824	-0.00621025	-5.15	5.63634,5.30654,5.05841,4.02896,4.1779,4.12074,3.81415,4.49872,4.32582,4.61718,4.70313,4.59189	12
16259	5_T.10430.10430.3	3	GVKQCCNKPLLQK	4,Deamidated[Q];5,Carbamidomethyl[C];6,Carbamidomethyl[C];7,Deamidated[N];12,Deamidated[Q];	13.2477	1575.78889224591	-0.00200003	-1.27	4.06919,3.90182,4.12838,4.22762,3.71542,3.57278,4.06869,3.39808,3.43788,3.28476,3.10221,4.01455,3.16511	13
33992	5_T.10433.10433.2	2	SWMMVALR	3,Oxidation[M];	39.768	1009.49625176925	-0.000494679	-0.49	6.18584,6.05238,6.17399,5.46617,5.61292,5.04748,4.96413,4.86465	8
26484	5_T.10434.10434.2	2	SQMHMRWVR		60.7473	1230.5890087669	-0.00941718	-7.65	4.97253,4.67512,4.34849,4.05187,3.01961,3.97276,4.07397,3.73919,3.40625	9
20861	5_T.10435.10435.	0	YDAELPMAAQMPG		7.20131	1.00728	-6.82344e-06	-6.77	6.82008,5.67975,5.51792,5.39939,5.39654,4.58723,4.55603,4.44759,4.75157,5.05579,5.04484,5.23794,5.18771	13
20813	5_T.10436.10436.	0	DYATPPASQANMK	9,Deamidated[Q];11,Deamidated[N];	51.4766	1.00728	-9.24599e-08	-0.09	6.22854,6.12312,5.93203,6.60086,5.5523,5.39854,4.90686,5.65198,5.8083,4.64223,5.84761,4.90637,4.77494	13
23398	5_T.10437.10437.	0	EQQWGRWGMQ	9,Oxidation[M];	26.9265	1.00728	-8.71615e-06	-8.65	8.42496,8.37182,8.21977,10.1233,7.38253,7.59713,7.58886,7.55099,7.60109,8.23502	10
38135	5_T.10438.10438.	0	VVMGPTPR	3,Oxidation[M];	73.2044	1.00728	-8.24908e-06	-8.19	7.21592,7.36316,6.68485,6.30259,6.34758,6.32457,4.8566,4.98546	8
16739	5_T.10439.10439.	0	GYVVVQMNLSSNLK	8,Deamidated[N];12,Deamidated[N];	50.8557	1.00728	-3.52015e-07	-0.35	6.14331,6.39591,6.08494,6.19756,6.23201,6.14474,5.78905,6.11506,5.28365,5.59735,5.42411,6.08438,4.99059,4.89693	14
37522	5_T.10440.10440.	0	TVVFLMAL		28.6993	1.00728	-7.02424e-06	-6.97	4.12324,4.01553,3.65965,3.03744,2.77129,3.46968,3.26128,3.27407	8
37649	5_T.10442.10442.	0	HCMLSNL	2,Carbamidomethyl[C];3,Oxidation[M];	39.2758	1.00728	-8.70365e-06	-8.64	27.9483,27.1568,20.1567,38.6093,33.5432,37.7945,34.2864	7
38084	5_T.10443.10443.	0	NTVGSLQR		10.6527	1.00728	-8.70423e-06	-8.64	4.26534,4.1849,4.13159,3.52946,3.57311,3.30371,3.30096,6.82984	8
41850	5_T.10444.10444.	0	ALWWR		29.5894	1.00728	-6.8379e-08	-0.07	4.74359,4.63824,4.86616,4.65121,4.38775	5
38055	5_T.10448.10448.2	2	TNVQADLN	4,Deamidated[Q];	41.4077	875.412488131928	-0.00203456	-2.32	11.6452,11.4205,11.9476,10.6876,10.1639,10.1696,10.6429,10.6629	8
20765	5_T.10449.10449.	0	QADYVNPKMAQM	1,Deamidated[Q];11,Deamidated[Q];	40.1577	1.00728	-5.63944e-06	-5.6	6.23816,5.8578,5.57995,5.89322,5.70394,5.46185,5.41462,5.12398,4.62104,4.1234,5.56905,4.44643	12
17027	5_T.10450.10450.2	2	STSNDGNWKSPWC	4,Deamidated[N];13,Carbamidomethyl[C];	0.000375653	1539.60930067832	-0.00767444	-4.98	10.3041,10.0412,10.0359,9.54073,9.90183,9.80082,8.57622,8.79038,7.98475,7.03685,8.85062,9.23209,8.00492	13
36967	5_T.10451.10451.2	2	NDCLTTDA	3,Carbamidomethyl[C];	61.0275	909.363378739578	-0.00157735	-1.73	11.6719,11.1515,10.8352,11.0177,12.7433,14.4401,10.1234,9.77269	8
18172	5_T.10452.10452.2	2	LYAAYPCCNAATD	7,Carbamidomethyl[C];8,Carbamidomethyl[C];9,Deamidated[N];	61.1099	1490.58124585628	-0.0115368	-7.74	10.039,9.46454,9.57356,9.4831,9.86339,9.81826,9.28139,9.08753,8.38245,8.04309,8.00853,6.60238,8.23991	13
34769	5_T.10454.10454.2	2	NFGGTYNGR		46.1433	985.454427675342	-0.00593082	-6.02	9.37335,8.94789,8.23278,7.57665,7.25505,7.27738,6.65351,6.57117,7.32907	9
42639	5_T.10455.10455.2	2	RNYTF		78.1854	700.342927649872	-0.00167176	-2.39	20.3634,19.8079,22.9132,22.2577,15.3421	5
21238	5_T.10456.10456.2	2	TTQSPPCEVTTY	7,Carbamidomethyl[C];	41.4583	1383.59988255385	-0.0099281	-7.18	7.78856,6.76288,6.47007,6.31134,6.29283,6.45967,5.51846,5.46323,6.04909,5.9218,5.59462,5.86812	12
18737	5_T.10457.10457.2	2	NNQQHKCALGAGPA	1,Deamidated[N];3,Deamidated[Q];4,Deamidated[Q];7,Carbamidomethyl[C];	12.0076	1468.64249966259	-0.0060824	-4.14	7.18218,6.8654,6.83364,6.68506,6.19932,6.06191,5.62425,5.39436,5.50359,5.14978,4.95154,4.58799,5.47709,4.64646	14
35756	5_T.10458.10458.	0	TSLGVYRR		50	1.00728	-8.60201e-07	-0.85	14.2173,11.818,11.2018,12.6941,12.8307,8.74384,9.06829,10.5814	8
25440	5_T.10460.10460.	0	VWLEDFTEPK		58.6084	1.00728	-1.07506e-06	-1.07	38.8922,37.2821,32.0537,16.5004,16.2828,16.3838,16.4364,16.211,16.949,16.9359	10
25344	5_T.10461.10461.	0	VTNALQTTSEAK	3,Deamidated[N];6,Deamidated[Q];	8.27377	1.00728	-7.42642e-07	-0.74	6.0842,5.94734,6.02187,5.94353,6.08028,5.92155,5.77176,5.74309,6.07563,5.18767,5.10586,5.32285	12
38917	5_T.10462.10462.	0	SPMPQQR		7.36443e-05	1.00728	-9.71882e-06	-9.65	5.48222,4.30999,3.70148,3.69933,3.7376,4.47685,4.01801	7
42079	5_T.10463.10463.	0	AMLPCK	5,Carbamidomethyl[C];	1.48627e-07	1.00728	-3.15505e-06	-3.13	2.51964,2.16397,2.1959,3.43819,3.32324,2.78146	6
23291	5_T.10464.10464.	0	QQQQMTREEK	3,Deamidated[Q];4,Deamidated[Q];5,Oxidation[M];	59.8079	1.00728	-3.95272e-06	-3.92	3.58365,3.41833,3.66173,3.57306,3.57678,2.97912,2.79595,2.47774,2.40394,2.50354	10
42283	5_T.10465.10465.	0	LHPFAGA		12.0632	1.00728	-1.08137e-06	-1.07	6.45317,6.21408,6.77645,6.284,6.10422,5.60521,5.44292	7
16685	5_T.10466.10466.	0	DLSPPEVLTVQNSR	12,Deamidated[N];	35.7166	1.00728	-1.98886e-06	-1.97	7.94171,7.95682,7.92248,8.0447,7.88141,7.16159,7.7808,7.30585,7.66567,7.70572,7.47918,7.91292,7.66301,7.66887	14
32756	5_T.10469.10469.2	2	TVSPATLNSR	8,Deamidated[N];	68.3748	1046.55002423888	-0.00241016	-2.3	34.8104,34.113,64.6705,63.6414,57.2657,61.5876,54.6237,26.5102,36.6147,37.4886	10
34346	5_T.10470.10470.2	2	ALDEALAEPA		46.476	999.49485341021	-0.00451352	-4.52	7.3884,7.15985,6.89622,6.71451,6.50689,6.55066,6.45258,6.19271,6.46404,5.94168	10
35937	5_T.10471.10471.	0	MAKPLLEK	1,Oxidation[M];	63.7906	1.00728	-6.29971e-06	-6.25	11.5884,13.1816,13.5077,20.507,19.4648,13.3443,11.6223,11.9849	8
25415	5_T.10472.10472.	0	SLLHVVQLAQR		59.102	1.00728	-1.23356e-06	-1.22	6.01091,5.84891,5.5613,5.23436,5.34106,5.14648,4.8572,4.09043,4.11396,4.4404,4.42678	11
9972	5_T.10473.10473.2	2	DNCLTTLYFLNQCHK	3,Carbamidomethyl[C];12,Deamidated[Q];13,Carbamidomethyl[C];	21.5024	1927.86114424712	-0.00661691	-3.43	6.52813,6.23025,6.20069,11.0116,10.7601,6.34799,5.61084,5.84464,5.25626,4.83082,4.81206,5.84681,4.52869,4.9288,5.06424	15
37849	5_T.10475.10475.2	2	LPAASCQH	6,Carbamidomethyl[C];7,Deamidated[Q];	55.3058	884.391861738274	-0.00123622	-1.4	3.61059,3.47277,3.2345,3.04401,3.07698,2.69774,3.5925,2.46632	8
26767	5_T.10476.10476.2	2	ELVCAMAEER	4,Carbamidomethyl[C];6,Oxidation[M];	56.5884	1223.53331709242	-0.00624978	-5.11	8.68068,8.56719,8.38628,7.8664,7.59717,7.67746,7.25431,7.30027,7.20314,7.82882	10
24897	5_T.10477.10477.2	2	DNPMQSNSNLR	5,Deamidated[Q];7,Deamidated[N];	58.5254	1277.54802340736	-0.00544136	-4.26	7.40821,7.23266,7.03061,6.76686,6.7711,6.59181,6.66004,6.38813,6.10446,6.11828,6.45075	11
20476	5_T.10478.10478.3	3	NGLFHWYDVVR		31.5298	1405.70852443449	-0.00750543	-5.34	7.79316,7.32698,7.53199,5.74513,5.63996,5.74047,6.11162,5.59759,6.04153,6.04693,6.17976	11
16065	5_T.10479.10479.2	2	AKCWGCSLLNTLY	3,Carbamidomethyl[C];6,Carbamidomethyl[C];	56.4514	1585.75964279717	-0.00961973	-6.07	11.471,11.724,11.1286,11.2622,13.2655,12.8167,13.4738,12.9156,12.7267,11.2808,11.5343,11.6438,12.1814	13
12027	5_T.10480.10480.2	2	NTLPTTMGSFQNQSLY	11,Deamidated[Q];12,Deamidated[N];	35.4644	1803.82403618494	-0.0136159	-7.55	10.1196,9.91154,10.218,9.43215,9.2167,9.22673,9.15571,8.86657,9.39215,9.07688,9.43858,9.52056,10.0418,10.2866,10.1671,11.0295	16
20434	5_T.10497.10497.4	4	NVVANGFDTVNVR	11,Deamidated[N];	33.1688	1405.70649299184	-0.000509473	-0.36	3.606,3.52842,3.458,3.77089,3.55948,3.39115,3.22404,3.17254,3.35293,3.4021,3.71825,3.45691,3.38948	13
31647	5_T.10505.10505.	0	SQGDDSLNSR	8,Deamidated[N];	51.3725	1.00728	-7.38206e-06	-7.33	6.02531,5.9917,5.46843,4.99662,4.7825,5.11781,4.85601,5.71137,4.97005,4.84695	10
29830	5_T.10515.10515.2	2	LYNTMKCDA	3,Deamidated[N];5,Oxidation[M];7,Carbamidomethyl[C];	35.4829	1132.46066564838	-0.00433341	-3.83	6.08816,6.17357,6.00057,5.53905,5.91145,4.75791,4.43742,4.11453,3.93565	9
28154	5_T.10518.10518.	0	SQGCCGRACK	4,Carbamidomethyl[C];5,Carbamidomethyl[C];9,Carbamidomethyl[C];	42.5058	1.00728	-9.26975e-06	-9.2	4.25613,3.96526,3.62093,3.24139,3.08891,2.88719,3.0397,2.65815,2.52014,2.79993	10
28344	5_T.10519.10519.	0	QQEMGKEQW	4,Oxidation[M];	27.4076	1.00728	-1.34244e-06	-1.33	8.2081,8.02927,7.44688,7.01403,6.60002,6.4337,6.26983,6.81978,7.33988	9
24631	5_T.10521.10521.3	3	DPKLAQKGNAAGN	9,Deamidated[N];	50	1284.65457547773	-0.000352102	-0.27	6.00457,5.7669,5.46728,5.3207,4.99724,5.08023,4.72659,4.51692,5.57033,4.18954,4.08521,3.76399,4.30345	13
28100	5_T.10523.10523.	0	ADSCMTSPTTN	4,Carbamidomethyl[C];11,Deamidated[N];	21.684	1.00728	-1.07631e-06	-1.07	7.03123,6.36978,6.2982,6.12096,6.07288,5.58172,5.49294,5.35058,6.57661,6.15013	11
27713	5_T.10536.10536.2	2	GTSSLGGGFGSNR		61.093	1196.56568563712	-0.000268629	-0.22	37.8281,36.3754,47.1652,65.8487,65.266,38.9023,35.7995,36.0009,41.0852,41.6316,38.1999,39.3334,43.1247	13
18688	5_T.10538.10538.	0	CLTTNYMTMMR	1,Carbamidomethyl[C];7,Oxidation[M];9,Oxidation[M];10,Oxidation[M];	26.3353	1.00728	-1.37119e-06	-1.36	6.63526,6.36193,6.28866,6.0336,5.81344,6.09029,6.04973,4.88967,6.09988,6.07943,5.30393	11
36454	5_T.10541.10541.	0	GTGQSQGYQ	4,Deamidated[Q];	37.5842	1.00728	-9.46288e-06	-9.39	6.48679,6.44194,6.07731,6.38812,6.10035,5.81878,5.28604,5.9502,5.43384	9
11804	5_T.10543.10543.	0	DNCLTTNAAANTDCMK	3,Carbamidomethyl[C];7,Deamidated[N];14,Carbamidomethyl[C];15,Oxidation[M];	57.9699	1.00728	-2.11051e-06	-2.1	10.3954,9.90425,10.1644,16.2104,15.3538,17.497,7.84643,9.93557,9.96539,11.5756,11.642,11.5377,10.5308,10.6438,9.40044,11.7677	16
38673	5_T.10545.10545.	0	MLDMLAK	1,Oxidation[M];4,Oxidation[M];	63.0735	1.00728	-8.29859e-06	-8.24	7.79139,7.06882,6.59879,7.31593,6.27789,6.19278,5.98036	7
24775	5_T.10551.10551.	0	FFVFFDMLAK	7,Oxidation[M];	64.619	1.00728	-6.74501e-06	-6.7	9.51676,9.10288,8.64064,7.91638,7.58285,7.31112,7.86114,7.33074,6.97754,7.73675	10
32415	5_T.10555.10555.2	2	QSLHAGMDAE		31.7389	1058.45842177207	-0.00132415	-1.25	3.72523,3.59833,3.45267,3.19931,3.06281,2.39974,2.89766,2.6787,2.59871,2.52516	10
35878	5_T.10556.10556.	0	ADNHGCDSA	3,Deamidated[N];6,Carbamidomethyl[C];	42.9756	1.00728	-6.52966e-06	-6.48	1.49485,1.35864,1.84765,1.51254,1.44295,1.40081,1.33749,1.43058,1.27394	9
32550	5_T.10557.10557.3	3	PLRRLNQR		62.6113	1052.63506119131	-0.00865752	-8.22	6.01257,5.71267,5.8451,5.90884,8.56815,5.909,5.47862,5.37543	8
16167	5_T.10559.10559.	0	RAVVPLNCCTSMR	8,Carbamidomethyl[C];9,Carbamidomethyl[C];12,Oxidation[M];	7.98876	1.00728	-1.25521e-06	-1.25	9.5523,8.80725,8.87275,8.55907,7.91242,7.41734,12.5037,12.2496,12.0673,12.878,6.79403,7.80755,11.5122	13
16306	5_T.10561.10561.	0	SQLPVHWSMMDSR		39.565	1.00728	-9.59733e-06	-9.53	7.43666,7.1737,6.62864,6.5968,6.60457,6.0815,6.44189,6.76498,5.96023,6.14795,5.64714,6.22639,6.19785	13
24530	5_T.10562.10562.	0	GLGKVYWPKLK		27.4718	1.00728	-5.58458e-06	-5.54	4.1351,3.9877,3.76964,3.86134,4.05423,4.04103,3.86994,3.5049,3.2562,3.30699,3.20182	11
16113	5_T.10564.10564.	0	QSLVVRNYQWCK	7,Deamidated[N];9,Deamidated[Q];11,Carbamidomethyl[C];	34.4767	1.00728	-5.90559e-06	-5.86	4.82783,4.65961,4.3285,4.46896,4.27564,4.02276,4.61511,4.13428,4.47599,3.88606,3.10057,3.20431	12
39830	5_T.10566.10566.2	2	LASYLDK		72.5327	809.44047743613	-0.000149881	-0.19	64.4971,58.6956,68.0256,65.173,64.4494,48.5975,51.3259	7
32546	5_T.10568.10568.	0	QALLTVVPGR		16.7978	1.00728	-6.37267e-06	-6.33	6.83959,6.59495,6.17944,5.97651,5.89873,5.78461,5.60561,4.9083,4.45549,4.62271	10
28960	5_T.10569.10569.	0	AGSLNHTNPSY	5,Deamidated[N];	48.7498	1.00728	-4.04468e-06	-4.02	5.36916,5.16579,5.23238,5.2743,5.65417,4.86851,5.06685,4.74556,4.77146,4.86414,5.2476	11
30640	5_T.10570.10570.	0	GLYGTNCGNGV	7,Carbamidomethyl[C];	29.6003	1.00728	-8.86653e-07	-0.88	6.40459,6.18072,6.43591,5.87071,5.78636,5.71765,5.14455,4.86525,5.01316,4.33507,5.02734	11
24807	5_T.10571.10571.	0	FFVFFNMLAK	6,Deamidated[N];7,Oxidation[M];	59.8906	1.00728	-3.07096e-07	-0.3	9.41417,8.97919,9.04309,8.09491,8.0836,8.09219,8.02355,7.28708,6.96433,7.41009	10
11803	5_T.10572.10572.	0	TTDASNNCPANEMSCK	6,Deamidated[N];8,Carbamidomethyl[C];13,Oxidation[M];15,Carbamidomethyl[C];	4.33888e-08	1.00728	-3.545e-06	-3.52	5.61884,4.94561,4.03692,4.22048,3.8595,3.35987,3.65105,4.42773,4.6416,4.03901,4.39909,4.06083,5.25105,4.77781,4.29931,4.65378	16
24860	5_T.10574.10574.	0	MVFFSSLSFAK	1,Oxidation[M];	39.6567	1.00728	-4.01486e-06	-3.99	6.45554,6.16461,6.17299,6.07688,6.05939,5.8785,5.36762,5.49113,4.9206,4.65094,4.92605	11
16563	5_T.10577.10577.2	2	SQLVVNRVRSQYL		31.0099	1561.88278655999	-0.00191974	-1.23	10.1324,9.96677,9.8458,10.0057,9.92091,9.47058,9.59074,9.76804,9.82733,9.68686,9.06703,9.4264,9.0182	13
28162	5_T.10578.10578.3	3	NPNCFTTLSK	3,Deamidated[N];4,Carbamidomethyl[C];	32.1686	1182.54944051479	-0.0035449	-3	5.59775,5.20125,5.27062,4.8193,4.64935,4.81621,5.04144,4.47522,4.44335,4.34867	10
21932	5_T.10582.10582.	0	SQTQANLDRGLR	6,Deamidated[N];	2.12719	1.00728	-9.70309e-06	-9.63	3.81142,2.64197,2.62211,2.66593,4.09382,3.5445,3.46661,3.45243,3.48778,3.41859,3.46866,3.89676	12
24427	5_T.10584.10584.	0	NLKKGRAHLVR		35.1188	1.00728	-3.23769e-06	-3.21	4.56153,4.30526,4.13638,3.96143,3.60948,3.70366,3.36273,3.30748,3.21508,3.54957,3.55477	11
11235	5_T.10585.10585.	0	ASAGLPTKQLFDMRLTP	9,Deamidated[Q];	30.9714	1.00728	-1.61448e-06	-1.6	12.3708,12.5688,11.8792,12.1671,10.0987,15.1041,13.071,11.9401,10.9293,12.3114,11.8727,11.7255,12.6034,13.0453,13.0988,13.6414,13.8425	17
14230	5_T.10595.10595.	0	AEQQWSKVNFQQW	9,Deamidated[N];	14.2828	1.00728	-8.47679e-06	-8.42	7.68316,7.34979,7.27132,7.04285,8.77689,8.5826,8.77108,8.95987,8.76522,5.89666,6.12376,5.96881,6.31854	13
31322	5_T.10596.10596.2	2	TVLCLTEVR	4,Carbamidomethyl[C];	59.5909	1090.60063368613	-0.00828279	-7.59	6.90672,6.68837,6.1861,5.96473,6.39527,5.96316,5.33407,5.91199,5.58492	9
30740	5_T.10598.10598.	0	GPSLAQLSTAY		55.0907	1.00728	-9.38453e-06	-9.32	8.31193,8.03076,8.62752,9.45754,7.86356,7.94352,8.39316,9.54425,10.4842,8.67266,9.32471	11
22005	5_T.10599.10599.2	2	QSVEADLDRVAR		58.4289	1358.70158583457	-0.000664947	-0.49	61.1525,60.6202,70.2654,58.4061,57.1816,59.194,61.3457,60.4006,61.3445,59.7796,60.4957,73.9607	12
27776	5_T.10600.10600.2	2	YVGYNYVVGC	10,Carbamidomethyl[C];	44.9397	1193.53434950644	-0.00486183	-4.07	11.1606,11.2875,11.7171,10.5968,10.9461,12.6553,13.2829,13.6597,10.9446,10.5443	10
39249	5_T.10603.10603.	0	VLGMGGQR	4,Oxidation[M];	33.3373	1.00728	-2.95766e-06	-2.94	3.59635,3.18699,2.87977,3.60512,2.66989,2.57384,2.59376,2.1585	8
30935	5_T.10604.10604.	0	QQSQQPNNR	4,Deamidated[Q];5,Deamidated[Q];	48.5722	1.00728	-4.18405e-07	-0.42	6.18365,6.09266,5.88889,5.78814,5.71253,5.26688,5.09752,5.08274,6.06805	9
9086	5_T.10605.10605.2	2	HSDAELSVTVQVSNQSLY	14,Deamidated[N];	45.9885	1977.95048720176	-0.0106124	-5.37	9.49247,8.99713,9.31538,9.51717,9.55314,9.60601,9.45308,14.213,12.4499,10.575,9.78399,9.79131,10.1322,9.32932,10.9353,11.2224,11.578,11.8685	18
39876	5_T.10607.10607.	0	LAGMLSEA	4,Oxidation[M];	40.6492	1.00728	-1.77136e-07	-0.18	21.0395,19.274,20.6255,17.028,22.954,22.777,16.3252,15.6595	8
36752	5_T.10608.10608.	0	PAPPSSQFS		2.63411	1.00728	-2.37647e-06	-2.36	21.629,20.3981,26.3308,15.2255,15.2077,15.431,26.257,22.2043,24.4197	9
15452	5_T.10610.10610.	0	LQMLSQAGNESKYK	3,Oxidation[M];6,Deamidated[Q];	35.0711	1.00728	-4.36866e-06	-4.34	8.88499,8.55194,6.73318,6.22809,6.08315,6.08501,6.71312,6.38489,6.45998,6.37221,7.40612,7.44189,7.10666,7.53365	14
10928	5_T.10611.10611.2	2	DNCLTTNNLVSLQMNN	3,Carbamidomethyl[C];7,Deamidated[N];14,Oxidation[M];	20.5164	1867.80839735801	-0.00774753	-4.15	8.92246,8.58738,8.25963,9.64782,11.915,9.73798,7.42506,7.45448,7.28334,8.35584,9.37965,7.60545,7.85931,8.00329,7.65292,7.74228	16
15496	5_T.10612.10612.	0	SQLYPQAFTTWLR	6,Deamidated[Q];	29.3979	1.00728	-7.32168e-06	-7.27	6.62579,6.40417,6.71204,7.78065,7.24551,6.11141,5.40639,5.39915,5.56621,5.545,5.66464,5.17339,5.99077	13
18756	5_T.10613.10613.	0	TNLQATVSTQNQY		24.3722	1.00728	-1.0872e-06	-1.08	6.73142,6.60202,7.11361,6.13689,6.0913,7.27318,7.69636,7.46356,6.32969,6.23894,6.12464,6.278,5.88022	13
30968	5_T.10614.10614.	0	PNDQQQQLQ	5,Deamidated[Q];6,Deamidated[Q];	39.6582	1.00728	-3.35149e-06	-3.33	21.2031,21.1953,20.4147,22.0935,18.5626,18.705,22.0489,21.8581,27.1686	9
31852	5_T.10616.10616.	0	SAGLGWCCY	7,Carbamidomethyl[C];8,Carbamidomethyl[C];	33.2178	1.00728	-4.41767e-06	-4.39	4.1773,3.88336,3.79229,3.26601,3.31296,3.63572,3.03668,2.92208,3.57333	9
29302	5_T.10617.10617.	0	QSLSCQMTPV	5,Carbamidomethyl[C];6,Deamidated[Q];	30.2203	1.00728	-9.23211e-06	-9.17	3.66994,3.57497,3.50476,3.43632,3.07422,3.76574,3.01792,3.17402,2.98069,3.17678	10
30679	5_T.10618.10618.	0	TASLQAYAGAR	5,Deamidated[Q];	31.6754	1.00728	-8.76938e-06	-8.71	4.93752,4.7088,5.44745,4.65158,4.49503,3.8628,4.17741,3.15054,3.54824,3.47622,4.00601	11
41471	5_T.10619.10619.2	2	LSTLVGR		99.1811	745.45748233021	-0.000852098	-1.14	27.5425,27.1391,30.6169,36.5872,25.8092,23.4418,24.9136	7
15060	5_T.10620.10620.2	2	NTASTWRTTMLAGPK		7.69723	1634.8283210735	-0.00361165	-2.21	3.72792,3.66475,3.5092,4.21557,4.1869,4.21071,2.98601,3.34443,3.32564,3.12247,2.86656,2.42826,2.55546,2.91376,2.73315	15
31489	5_T.10622.10622.	0	VQRNLQQAK		48.6057	1.00728	-8.83215e-07	-0.88	4.27855,3.92459,3.75556,3.45326,3.24796,3.23069,3.10819,2.80455,2.73013	9
32136	5_T.10625.10625.	0	RVPSPQVQR		63.6239	1.00728	-4.13484e-06	-4.1	13.1199,12.7353,11.8662,11.7009,11.1204,10.8653,10.9793,10.0834,10.2162	9
29366	5_T.10627.10627.	0	TLTLGASLFVK		38.6995	1.00728	-8.12802e-06	-8.07	4.4201,4.18013,4.26002,3.23584,3.22616,3.16838,3.24418,3.54413,3.26621,3.59484,3.40685	11
32000	5_T.10629.10629.2	2	TGMMDNTPST	4,Oxidation[M];	37.8899	1070.41874892051	-0.00595924	-5.57	4.61738,4.27456,4.31716,4.14898,3.58062,3.55566,3.61554,3.45663,3.49619,3.10289	10
41474	5_T.10631.10631.	0	VVSSLLK		69.5021	1.00728	-1.60334e-06	-1.59	3.96636,3.76836,3.49307,3.09904,2.80333,2.68812,2.6335	7
18710	5_T.10633.10633.	0	SQAHPNWGMPSLK	9,Oxidation[M];	43.4138	1.00728	-2.73112e-06	-2.71	5.78604,5.50149,4.79805,4.58253,4.5877,4.34664,4.56731,4.25428,5.12217,4.12673,4.21183,3.66991,3.67436	13
37620	5_T.10635.10635.	0	PYNVQGGR	3,Deamidated[N];	52.0971	1.00728	-1.59143e-06	-1.58	25.5256,23.7297,20.4573,24.4596,25.0575,25.9799,25.7488,34.5166	8
35493	5_T.10637.10637.2	2	VSLHQASDT	5,Deamidated[Q];	26.2508	958.449803364134	-0.00224082	-2.34	3.30529,3.06452,2.76848,2.52497,3.12497,2.36575,2.50342,2.19593,2.42988	9
22101	5_T.10638.10638.	0	TLVDAQYTADVC	12,Carbamidomethyl[C];	58.4432	1.00728	-5.37199e-06	-5.33	10.1377,10.3054,9.70932,8.12098,7.91687,7.98235,7.76238,9.45889,9.70857,7.54364,8.04467,7.48243	12
21214	5_T.10640.10640.2	2	NPAKQPSKKNGNT	10,Deamidated[N];	48.6399	1384.72456437357	-0.00674905	-4.87	4.23766,4.05305,3.8986,3.65669,3.60391,3.41749,3.39239,3.09849,3.00236,3.86606,2.89459,3.00927,3.29106	13
28400	5_T.10641.10641.2	2	NVVNECDAQK	6,Carbamidomethyl[C];9,Deamidated[Q];	4.72085	1177.5164478744	-0.00109403	-0.93	5.40863,5.30646,5.10228,4.70102,4.66945,4.51868,4.12838,4.07244,4.77335,3.78531	10
32995	5_T.10642.10642.2	2	DVFGSCTPR	6,Carbamidomethyl[C];	36.1604	1038.4693557869	-0.0020988	-2.02	3.18391,3.15653,2.81016,2.44788,2.77609,2.53266,2.6441,2.38574,2.42866	9
23651	5_T.10643.10643.2	2	KMWANELSMMG	2,Oxidation[M];5,Deamidated[N];	31.196	1314.55017572063	-0.00255358	-1.94	3.83312,3.96798,3.61746,3.34302,3.99031,3.22741,3.21251,3.32726,3.09613,3.04799,2.87129	11
30579	5_T.10644.10644.	0	AKTKKLRLGV		3.73939	1.00728	-8.8114e-07	-0.87	6.1495,6.00398,5.77016,5.3742,5.13044,4.92077,5.91745,5.26936,6.21184,6.69362	10
7551	5_T.10645.10645.	0	TNANMRQPQTTVSFGNCR	17,Carbamidomethyl[C];	6.37453	1.00728	-6.56062e-07	-0.65	16.0978,15.4882,33.5613,34.039,34.0768,13.9688,13.1522,13.2148,12.9862,12.9444,12.3418,12.0907,11.6256,9.42091,10.0122,10.8205,9.249,10.8921	18
42169	5_T.10646.10646.	0	GALAEQK	6,Deamidated[Q];	21.6975	1.00728	-4.32185e-07	-0.43	4.83792,4.65636,4.51679,4.47461,4.34485,5.30644,4.16153	7
26520	5_T.10647.10647.	0	GPLQQACTPQK	4,Deamidated[Q];5,Deamidated[Q];7,Carbamidomethyl[C];	33.0799	1.00728	-3.04567e-06	-3.02	5.04871,4.85669,4.60369,4.73387,4.65101,3.98382,3.82407,4.05076,3.85994,3.84777,3.68112	11
15523	5_T.10649.10649.	0	YYQEQQLFTNLY	3,Deamidated[Q];	53.9586	1.00728	-5.18687e-07	-0.51	24.651,24.5638,17.4222,22.6135,22.8023,22.9781,33.2368,30.9473,28.2838,28.7925,27.7516,26.1245	12
15404	5_T.10651.10651.	0	SQLNFGCLASYLNK	7,Carbamidomethyl[C];13,Deamidated[N];	44.2743	1.00728	-5.25497e-06	-5.22	4.78221,4.55606,4.28986,3.9874,3.69446,3.74325,3.57845,3.58361,3.25213,3.56194,3.80084,3.12067,4.44803,3.30462	14
21681	5_T.10655.10655.2	2	GYPLEDCTSEAK	7,Carbamidomethyl[C];	55.6633	1369.59062392051	-0.00342926	-2.5	6.75243,6.49049,6.38698,6.86828,6.16822,5.98624,5.82302,6.19118,6.12677,5.57188,5.39219,5.7522	12
37428	5_T.10659.10659.	0	DNCLTCL	3,Carbamidomethyl[C];6,Carbamidomethyl[C];	0.000378989	1.00728	-3.12678e-06	-3.1	4.85878,4.67109,4.77121,4.44924,4.89221,4.79635,3.28007	7
12285	5_T.10660.10660.2	2	GASLAAYMMLFQNNMK	13,Deamidated[N];	32.0143	1790.83110243613	-0.00373401	-2.09	5.58011,5.34966,5.63626,5.0262,4.94822,4.84538,5.45622,4.96111,4.81013,4.74655,4.46729,3.5159,5.68071,4.83782,4.83006,4.77388	16
40226	5_T.10662.10662.2	2	TLSMALGV		17.8	791.434418915174	-0.00130983	-1.66	4.22683,3.81565,3.77623,3.43085,3.30241,4.80191,4.5971,3.01469	8
28392	5_T.10663.10663.3	3	LQFMMPHQN	4,Oxidation[M];5,Oxidation[M];	10.1429	1177.51791776288	-0.00511856	-4.35	3.13052,3.02184,2.75995,3.57654,3.49281,2.72894,2.5477,2.61169,2.4223	9
15536	5_T.10664.10664.2	2	QQPNDQQLMHSPGK	1,Deamidated[Q];2,Deamidated[Q];	47.0308	1609.73466688926	-0.00726013	-4.51	6.0097,5.85851,5.62496,5.40271,5.09222,5.15057,5.03152,8.16553,4.71541,4.47914,5.51958,4.6792,4.28161,4.43858	14
25980	5_T.10667.10667.	0	ACTYQGMCLQ	2,Carbamidomethyl[C];7,Oxidation[M];8,Carbamidomethyl[C];	52.6599	1.00728	-2.23956e-06	-2.22	4.53121,4.26168,3.93487,3.7895,3.57855,3.69498,3.84917,3.08981,3.1279,3.57525	10
41516	5_T.10668.10668.	0	SVSPLLK		52.3045	1.00728	-2.15284e-06	-2.14	9.08661,8.8538,8.57609,7.91726,7.53119,7.34885,7.98237	7
36679	5_T.10671.10671.	0	QMDCHGR	1,Deamidated[Q];2,Oxidation[M];4,Carbamidomethyl[C];	4.06919	1.00728	-4.44073e-07	-0.44	5.4031,5.33695,4.30661,3.97098,3.72212,4.39052,4.45641	7
32303	5_T.10672.10672.	0	TVALQKMVR	7,Oxidation[M];	51.8885	1.00728	-9.44219e-06	-9.37	7.17633,6.95296,6.19012,6.2409,6.28175,5.64569,6.38954,5.92009,5.65275	9
35894	5_T.10673.10673.	0	LLKHNVSH		64.0725	1.00728	-6.01457e-06	-5.97	4.59436,4.32073,3.84492,3.6437,3.6858,3.81965,3.52089,3.13206	8
36714	5_T.10676.10676.	0	QVGGGAAMGGL	1,Deamidated[Q];	6.30261	1.00728	-7.32016e-06	-7.27	9.07917,8.87045,8.05749,7.84651,7.35915,6.89168,6.61842,6.92853,6.53758,7.38502,7.6529	11
29280	5_T.10677.10677.	0	PVSKQSLPAPK		43.6298	1.00728	-1.51149e-06	-1.5	5.49755,5.40108,5.66122,4.87979,5.27865,3.08705,2.73334,4.14903,3.89376,4.50006,4.22621	11
24355	5_T.10679.10679.2	2	DNCLTSDSDLR	3,Carbamidomethyl[C];	15.1199	1295.55540084162	-0.00433397	-3.35	6.22564,6.14109,6.06443,5.76824,5.75575,5.35261,4.87014,5.06629,4.50878,4.53227,4.36968	11
35123	5_T.10680.10680.2	2	MNPEPLVR	1,Oxidation[M];2,Deamidated[N];	59.5003	972.482538398298	-0.000668432	-0.69	7.48634,7.38818,7.29795,6.81955,6.93297,6.64104,7.18843,7.46684	8
24362	5_T.10681.10681.	0	NNCLTSDSNLR	2,Deamidated[N];3,Carbamidomethyl[C];	34.268	1.00728	-8.41515e-07	-0.84	13.8206,10.4164,11.8848,12.1228,18.6902,18.28,11.347,11.1618,11.2621,11.2943,14.2075	11
35317	5_T.10682.10682.2	2	GSSLWPYR		38.9652	965.47774610803	-0.00630993	-6.54	4.69163,4.62049,4.42002,4.11363,5.24238,4.88196,5.11769,3.60343	8
28494	5_T.10683.10683.2	2	DDCWPLLQK	3,Carbamidomethyl[C];8,Deamidated[Q];	65.9905	1175.54664462575	-0.00663165	-5.64	10.9444,10.6659,10.3781,10.2716,15.192,14.4098,14.9613,9.50232,9.97948	9
33166	5_T.10684.10684.	0	TVDALLFVGV		1.07552	1.00728	-2.51542e-06	-2.5	6.95879,5.57572,5.93603,5.78155,5.76574,6.0942,4.87771,4.83448,4.32927,4.52176	10
37049	5_T.10687.10687.	0	TGGGTLFGPV		29.1014	1.00728	-9.4764e-06	-9.41	4.92248,4.44974,4.05695,5.31124,5.45794,5.35661,3.5797,1.96569,3.68502,3.90834	10
37511	5_T.10690.10690.	0	ASLYVQGR		68.656	1.00728	-4.07494e-06	-4.05	10.4376,10.8,10.0754,11.6963,11.2613,10.5986,8.30193,9.56714	8
33112	5_T.10691.10691.	0	TDVVHPLVR		39.5251	1.00728	-8.47814e-07	-0.84	5.35422,4.98048,4.99396,4.85642,4.34314,4.36536,4.11239,4.36927,4.07227	9
31702	5_T.10693.10693.	0	ACPPPSSQYA	2,Carbamidomethyl[C];	45.5592	1.00728	-4.29734e-06	-4.27	23.9122,24.005,41.5462,46.5205,47.083,45.9014,34.1628,33.3097,21.6803,21.4011	10
35874	5_T.10697.10697.	0	GPACQAGCK	4,Carbamidomethyl[C];8,Carbamidomethyl[C];	1.70173	1.00728	-8.19792e-08	-0.08	7.42391,7.24607,6.75373,6.63369,6.80072,6.83019,6.73164,8.35394,8.52742	9
36593	5_T.10698.10698.	0	SSMKALSVT		34.987	1.00728	-5.19369e-07	-0.52	7.152,6.80688,6.19601,6.11151,5.65108,5.56085,5.72491,5.82802,5.5331	9
14110	5_T.10700.10700.2	2	EPQSLAQYFNNMNK	7,Deamidated[Q];10,Deamidated[N];11,Deamidated[N];	23.7215	1686.74614149863	-0.0147284	-8.73	6.59979,6.42938,6.24874,8.68319,8.83991,6.14991,6.13988,5.84585,5.16875,5.94734,6.20234,5.58976,5.64644,5.71594	14
19216	5_T.10702.10702.	0	DTNYGVGHTNCGGV	3,Deamidated[N];11,Carbamidomethyl[C];	37.5337	1.00728	-1.33991e-06	-1.33	8.08729,7.52495,6.46685,7.16653,7.7204,10.8679,9.56452,7.81358,7.78706,7.97282,7.80809,7.73363,7.48932,7.83909	14
40331	5_T.10703.10703.	0	YVNYTK		45.9891	1.00728	-8.71714e-06	-8.65	6.01777,5.34984,4.7131,5.04637,5.02565,4.71663	6
15781	5_T.10704.10704.2	2	QNVPAVGDSWRNVR	12,Deamidated[N];	53.9924	1598.79699337767	-0.00644025	-4.03	8.8189,8.66344,8.55242,8.58548,7.95644,8.40525,7.98876,7.78252,8.4176,8.50862,8.54095,8.44527,8.82691,8.85376	14
27128	5_T.10705.10705.2	2	LLNDGPASSQGR		61.3157	1214.60067861171	-0.0118776	-9.78	9.14937,8.70679,11.5086,10.7001,10.7133,11.0778,9.85101,11.6367,11.2494,11.1099,10.1204,11.9188	12
25084	5_T.10706.10706.2	2	NDMTTSNSNLR	1,Deamidated[N];3,Oxidation[M];7,Deamidated[N];	59.8629	1270.52603938539	-0.00450885	-3.55	8.25597,9.16007,8.02228,8.90289,9.43887,10.8231,8.07546,8.6836,8.569,10.0381,10.6674	11
31220	5_T.10707.10707.2	2	GASPSPPSCFS	9,Carbamidomethyl[C];	36.296	1093.46539690752	-0.00358471	-3.28	6.36375,6.08911,6.03664,6.01229,6.17617,5.9101,5.69199,5.71794,4.95083,4.4594,5.22486	11
40444	5_T.10709.10709.	0	NYPMDK	4,Oxidation[M];	17.6605	1.00728	-9.23477e-06	-9.17	4.31276,4.44529,4.25767,4.92322,3.84042,3.27311	6
23824	5_T.10711.10711.2	2	DCDLDSTVRND	2,Carbamidomethyl[C];	12.6169	1309.53190810019	-0.000576005	-0.44	8.21341,7.95857,7.74534,7.66155,7.37728,7.47769,7.42707,7.86771,7.79388,6.61767,6.40684	11
21790	5_T.10712.10712.	0	DVTNAMKNANNR	6,Oxidation[M];10,Deamidated[N];11,Deamidated[N];	32.4968	1.00728	-5.24462e-06	-5.21	4.18369,3.96849,3.84821,4.5476,3.84097,3.88587,3.43475,3.41917,3.51374,3.90907,3.93958,3.46624	12
26897	5_T.10713.10713.2	2	KPGSAYSMMCG	8,Oxidation[M];9,Oxidation[M];10,Carbamidomethyl[C];	23.1006	1220.47038466269	-0.0041239	-3.38	6.69646,6.46153,6.12877,6.04531,5.5867,5.93038,5.43118,6.00597,6.15859,4.75052,4.73828	11
28118	5_T.10714.10714.2	2	NADPWMYTGGG	6,Oxidation[M];	42.0523	1184.45744520957	-0.0104077	-8.79	5.37743,5.04262,4.7703,4.78017,4.82673,5.01891,4.73114,4.7027,3.68734,3.60246,2.40546	11
38468	5_T.10715.10715.	0	ADEVADKL		57.3485	1.00728	-5.26054e-06	-5.22	63.9973,51.7911,52.2778,51.8515,50,52.0957,54.8442,55.3084	8
33348	5_T.10716.10716.	0	GSQHMVNVR	7,Deamidated[N];	60.0484	1.00728	-8.6494e-06	-8.59	8.76478,8.6663,8.38657,7.97369,8.6911,9.57329,7.57351,7.46877,7.25133	9
34888	5_T.10717.10717.2	2	ERMGQLSSG	3,Oxidation[M];	4.61133	980.438707416598	-0.00801409	-8.17	3.6084,3.46151,3.80916,3.40799,3.42012,3.24246,3.20672,3.12759,2.64799	9
38856	5_T.10718.10718.	0	PGAESNNR	6,Deamidated[N];	56.0154	1.00728	-3.23061e-06	-3.21	4.26347,3.97427,3.83809,3.5421,3.5839,4.07887,3.2453,3.28105	8
25570	5_T.10721.10721.	0	VKVQCCLPGPT	4,Deamidated[Q];5,Carbamidomethyl[C];6,Carbamidomethyl[C];	45.4221	1.00728	-3.06126e-06	-3.04	5.37203,4.90252,4.93397,5.14915,4.17236,3.55518,3.52929,3.54446,3.58473,3.77826,3.90924	11
35154	5_T.10722.10722.	0	FHNGNALQA	3,Deamidated[N];	55.1407	1.00728	-1.93508e-06	-1.92	8.33205,8.09236,7.31471,7.30025,7.33611,6.68002,6.62179,7.42388,6.55744	9
39813	5_T.10723.10723.	0	GMNMLNK	3,Deamidated[N];6,Deamidated[N];	59.606	1.00728	-2.37514e-07	-0.24	5.50734,5.29181,5.80142,4.83058,4.60805,6.07274,5.04829	7
35112	5_T.10724.10724.	0	FHPNMLAGA	5,Oxidation[M];	16.239	1.00728	-2.46389e-06	-2.45	3.32021,3.11291,2.98445,2.82057,3.45911,2.5722,2.3573,2.2425,2.26221	9
36983	5_T.10725.10725.2	2	LLMLNMSS		61.9592	908.452972205268	-0.00512697	-5.64	3.25828,3.07242,2.87281,2.73333,2.66012,2.5469,2.11714,2.01312	8
13437	5_T.10726.10726.2	2	QSMSGDCGNSPVQSLY	7,Carbamidomethyl[C];	33.9133	1729.71634959637	-0.000742524	-0.43	10.3663,10.19,9.53712,9.44324,9.254,9.57092,9.45421,9.67948,10.2329,10.3695,10.4026,10.9751,10.718,10.9548,10.0635,10.8604	16
27357	5_T.10727.10727.3	3	QKLEVDGNFR	1,Deamidated[Q];	58.6061	1206.61279034684	-0.00150664	-1.25	20.0225,29.5781,29.7623,29.8712,27.7056,30.2455,31.1083,31.6232,46.5557,47.7913	10
41823	5_T.10728.10728.2	2	AQQQWA	2,Deamidated[Q];	28.2902	732.332308404208	-0.00121183	-1.65	18.8409,15.7572,18.3331,18.251,19.4113,16.2523	6
24905	5_T.10730.10730.3	3	GSLMVPHYNSR	4,Oxidation[M];	63.7077	1276.61612484164	-0.00593734	-4.65	7.51516,7.03834,7.96168,6.83328,12.7604,17.2383,11.768,9.93186,7.03525,7.08009,8.18891	11
26648	5_T.10732.10732.	0	NLPWLCFLY	6,Carbamidomethyl[C];	63.4207	1.00728	-4.391e-06	-4.36	10.4047,10.0507,9.9623,9.87994,9.51966,8.62902,8.65146,9.23838,10.3936	9
20775	5_T.10733.10733.	0	YNGLCTLQLGTR	5,Carbamidomethyl[C];8,Deamidated[Q];	0.391751	1.00728	-7.35106e-06	-7.3	6.30634,6.1139,5.65014,5.11107,4.96339,4.89518,4.9236,5.14978,4.42931,3.85787,4.18185,4.193	12
26904	5_T.10735.10735.	0	MQMRHLLQM	1,Oxidation[M];9,Oxidation[M];	62.4792	1.00728	-1.73581e-06	-1.72	6.06941,5.93151,5.60078,5.56538,5.10985,5.23621,4.70419,5.19842,5.8458	9
18862	5_T.10737.10737.	0	KDPMLQHLPLVR	4,Oxidation[M];	55.132	1.00728	-9.77328e-06	-9.7	6.1597,5.97492,6.04641,5.99146,5.52349,5.56049,5.00253,5.04692,5.15336,4.92319,5.54389,5.16896	12
36888	5_T.10738.10738.2	2	LLSCSNGY	4,Carbamidomethyl[C];	65.9582	913.408922260348	-0.000537552	-0.59	6.43326,5.98102,6.11555,5.41497,5.64017,5.23049,4.7816,5.54799	8
31467	5_T.10739.10739.	0	GASLYCCVR	6,Carbamidomethyl[C];7,Carbamidomethyl[C];	35.7409	1.00728	-5.26683e-06	-5.23	6.18381,5.93575,5.90574,6.08452,6.11831,5.49852,5.28559,5.94968,5.69647	9
35875	5_T.10742.10742.2	2	GWVSTNQR	6,Deamidated[N];	38.9265	948.447628352014	-0.00585708	-6.18	4.31002,4.33552,4.13178,3.87038,3.74867,4.27542,3.33053,3.26477	8
42329	5_T.10743.10743.2	2	PEPLVR		68.5838	710.420577713358	-0.00107514	-1.51	60.0332,45.3396,46.7249,47.0506,62.131,62.6299	6
17827	5_T.10744.10744.2	2	DNPNGAFHVQCSTG	4,Deamidated[N];10,Deamidated[Q];11,Carbamidomethyl[C];	56.6454	1505.60661513144	-0.0106124	-7.05	7.80625,7.54985,7.36339,6.60791,7.04351,6.80713,7.94863,6.74084,6.94068,6.75418,6.42889,7.03848,7.37055,6.76702	14
35846	5_T.10745.10745.	0	NQQKLSSGS		32.947	1.00728	-3.93864e-06	-3.91	5.08799,5.3622,5.19565,4.9206,4.43294,4.48686,4.39819,3.73139,4.11565	9
17659	5_T.10746.10746.3	3	LETMTMVDGFHAK	4,Oxidation[M];6,Oxidation[M];	6.72244	1511.67472713456	-0.0122897	-8.13	5.48263,5.053,4.58142,4.82735,4.33625,4.97716,4.35286,5.25777,5.23634,5.17625,3.6341,3.12971,3.3841	13
36557	5_T.10747.10747.2	2	GPASSYPASS		50	923.415286229708	-0.00489518	-5.3	7.0659,6.95267,6.40485,6.84489,7.22084,6.36672,6.19021,5.46092,5.67572,4.09156	10
27370	5_T.10748.10748.2	2	EKLEVNFMPV	6,Deamidated[N];	3.38321	1206.61312779923	-0.005751	-4.77	55.984,57.2889,57.7792,57.3366,54.8811,42.7439,59.2794,47.0997,47.5747,45.7864	10
17683	5_T.10749.10749.2	2	ELDPEGDPQPSSLGA		34.0605	1511.67369768157	-0.01243	-8.22	11.4388,11.3555,10.5733,10.716,10.2787,10.8972,10.5642,11.1353,11.154,11.2906,12.7299,13.3516,10.0471,9.54369,8.81884	15
20687	5_T.10750.10750.2	2	SQDGSLLLLCASH	10,Carbamidomethyl[C];	11.8103	1400.67803724288	-0.0058673	-4.19	5.94919,5.3413,5.13387,4.98903,4.99037,4.98901,4.25499,4.79649,4.70907,4.35097,4.23915,4.47238,3.92529	13
29209	5_T.10751.10751.2	2	PSCMPPSSQF	3,Carbamidomethyl[C];4,Oxidation[M];	65.6405	1153.46231344465	-0.00299604	-2.6	27.2978,22.9578,22.3147,16.7698,35.3427,29.0885,28.597,30.7243,25.7454,23.4424	10
38098	5_T.10752.10752.2	2	SSAPGPNPF		66.9677	873.414731496764	-0.00474365	-5.43	7.58619,6.94362,6.09275,6.2434,5.32922,5.80019,5.54907,5.50879,4.93155	9
40265	5_T.10753.10753.2	2	ESVVNEL		5.91367	789.400924538456	-0.00211532	-2.68	4.87139,4.73927,4.67389,4.86187,5.00237,4.2563,4.2825	7
30024	5_T.10754.10754.2	2	AGEVQEPELR		56.2917	1127.5742382427	-0.00522448	-4.63	28.1747,29.169,25.3547,24.2297,25.5785,25.3073,26.0798,25.4521,26.6555,26.7247	10
27023	5_T.10755.10755.	0	TYGGVLHVLGAM		37.0781	1.00728	-7.29126e-06	-7.24	29.9378,28.7092,24.8037,24.4163,21.9528,22.6314,20.9501,17.5828,17.6015,17.4983,16.8172,19.1997	12
40453	5_T.10756.10756.	0	FMVKTAS		28.3305	1.00728	-6.46447e-06	-6.42	3.61313,3.42486,3.50242,3.03339,2.66744,2.34797,2.43992	7
26936	5_T.10757.10757.	0	YGGVLQRDPSK		5.5978	1.00728	-5.57264e-06	-5.53	4.84591,4.32142,4.04913,3.73958,3.42868,3.33176,3.30162,3.13454,3.15518,3.20192,3.00341	11
36361	5_T.10758.10758.	0	LGNYMGGDS	5,Oxidation[M];	23.5763	1.00728	-6.56506e-06	-6.52	4.17058,3.77345,3.84011,3.86379,4.26013,3.2068,3.08626,2.97629,3.1564	9
10237	5_T.10760.10760.2	2	NTTTCSLLLQHMQSLY	5,Carbamidomethyl[C];	28.4177	1909.92192274863	-0.00734146	-3.84	9.53435,9.23923,10.0073,10.587,9.87541,10.3047,12.0525,11.6795,8.33102,8.52059,8.3516,9.27144,9.54934,9.77021,9.14348,8.63446	16
29410	5_T.10763.10763.2	2	LSTALQCPEK	6,Deamidated[Q];7,Carbamidomethyl[C];	7.43412	1147.56064343444	-0.00579365	-5.05	5.98724,5.81399,6.03254,5.65441,5.24753,4.57772,4.0886,4.16572,4.28815,4.05294	10
40533	5_T.10764.10764.	0	QLYVQM		55.9446	1.00728	-5.87731e-06	-5.83	3.07455,2.87018,3.03608,2.85705,2.64359,2.48523	6
31946	5_T.10765.10765.	0	EDSFGENSW	7,Deamidated[N];	2.63272	1.00728	-3.00128e-06	-2.98	5.07766,4.86549,4.80407,3.91559,3.85852,3.84391,4.75021,4.34042,4.43093	9
36220	5_T.10766.10766.	0	MFGLFYGV		6.47002	1.00728	-8.17146e-06	-8.11	3.068,2.89458,2.7515,2.30226,2.54063,2.77344,2.178,2.3715	8
35474	5_T.10767.10767.2	2	LTRQQQLA	4,Deamidated[Q];6,Deamidated[Q];	50.5805	959.517351923972	-0.00175311	-1.83	8.22662,8.14097,7.92455,7.79052,7.32033,7.59007,6.71077,6.04018	8
19592	5_T.10768.10768.2	2	SQLAMCSAWPCK	6,Carbamidomethyl[C];11,Carbamidomethyl[C];	29.1723	1438.62025739672	-0.00742986	-5.16	5.04027,6.01881,5.82653,3.68905,5.23938,4.87488,5.24523,4.52833,5.25795,4.86067,4.25106,4.52621	12
38288	5_T.10769.10769.2	2	LWCQLM	3,Carbamidomethyl[C];6,Oxidation[M];	1.46374	866.391788588392	-0.00192154	-2.22	2.46376,2.56541,2.85488,2.66539,2.56628	6
8867	5_T.10771.10771.4	4	SSKPWSTYGMGTSNSNLR	10,Oxidation[M];14,Deamidated[N];	30.8878	1989.9119084286	-0.0149675	-7.52	8.61629,8.36133,8.05274,7.1833,6.84264,6.9931,6.62026,6.47825,6.6222,6.15041,6.71007,8.11984,7.75878,6.675,7.08352,7.09759,6.60838,7.16961	18
36162	5_T.10772.10772.2	2	NYPHSGSSS		50	935.389494942654	-0.00423037	-4.52	7.15937,7.14349,6.49957,6.02767,6.65821,5.21233,5.64922,5.24978,4.35625	9
20044	5_T.10776.10776.	0	LLSRQGEFFVHS	5,Deamidated[Q];	33.7985	1.00728	-2.38227e-06	-2.37	17.3779,16.8335,16.2114,20.0136,9.2165,10.6863,10.532,9.73464,9.78311,9.98854,10.9255,11.5435	12
31334	5_T.10784.10784.2	2	RDAVCVDVR	5,Carbamidomethyl[C];	56.5632	1089.54889094369	-0.00363582	-3.34	14.0065,13.3454,12.8277,13.3746,12.6093,13.2739,12.4313,13.2909,13.3825	9
36342	5_T.10786.10786.	0	MEGMYNGL	4,Oxidation[M];	60.7921	1.00728	-7.34035e-06	-7.29	4.36888,4.13268,3.95216,4.43066,4.80572,3.82791,3.4136,3.41547	8
12525	5_T.10787.10787.	0	SQPCLLPQNGLGGCFK	4,Carbamidomethyl[C];8,Deamidated[Q];9,Deamidated[N];14,Carbamidomethyl[C];	47.0702	1.00728	-8.73705e-06	-8.67	7.29691,7.14173,6.9675,8.28265,7.80148,7.21639,6.3295,6.21116,6.20438,6.15911,5.97738,6.08536,5.83612,5.64919,5.73482,5.98111	16
25292	5_T.10789.10789.2	2	QLFFNPQFPK		47.7292	1265.6615014588	-0.00629422	-4.97	6.14829,6.0461,5.72305,4.99022,5.05615,4.94248,4.71529,4.41517,4.66805,4.47339	10
15272	5_T.10791.10791.2	2	QQFQEALLSCGDAGV	10,Carbamidomethyl[C];	22.6415	1622.74895539094	-0.00109317	-0.67	5.38676,6.20183,6.09792,6.09364,5.34572,5.2085,5.19658,5.75891,5.85853,5.09397,5.05576,4.64852,4.63064,4.80514,5.40656	15
25922	5_T.10793.10793.	0	VLGGCRLVGGFD	5,Carbamidomethyl[C];	44.0835	1.00728	-4.05136e-06	-4.02	6.89013,6.33025,6.05484,5.86885,5.65914,5.78945,6.65862,7.44114,5.81349,5.65026,5.2854,5.17042	12
38812	5_T.10794.10794.2	2	TNLTELR	2,Deamidated[N];	55.0938	847.453111713474	-0.00117063	-1.38	47.0657,36.4445,49.2894,47.9714,47.999,50,50	7
6273	5_T.10798.10798.3	3	LESGFAEWDCMLTTDANLK	10,Carbamidomethyl[C];	32.5731	2200.99051297773	-0.0016219	-0.74	5.85328,5.85569,5.3959,5.69524,5.58526,5.6075,5.35608,5.26246,5.18697,5.12507,5.20274,5.46048,5.03894,5.29699,5.10343,5.08363,5.58757,5.37265,5.38356	19
14140	5_T.10799.10799.2	2	LLSDHDNLLSCGGEGV	11,Carbamidomethyl[C];	15.0678	1685.77934462363	-0.000555911	-0.33	12.337,11.1092,10.8584,10.24,10.3344,9.99941,10.456,10.3735,13.4961,13.7477,11.0273,10.62,9.66399,10.0076,10.4325,11.5479	16
20776	5_T.10800.10800.	0	SCGPALLAAMGPPVG	2,Carbamidomethyl[C];	29.542	1.00728	-3.77605e-06	-3.75	9.78152,8.96244,9.90291,8.28794,7.69362,7.25208,7.51726,5.29464,5.25037,5.28441,5.83141,5.64033,5.73767,5.8793,5.81505	15
26031	5_T.10802.10802.	0	MSSYTTDANLK	1,Oxidation[M];	63.6802	1.00728	-1.00677e-05	-9.99	7.32769,7.23399,7.08563,6.96671,7.25204,6.64709,6.18496,5.9423,5.99429,6.14188,6.11873	11
37765	5_T.10803.10803.	0	VRFVPNR		27.4468	1.00728	-2.19704e-06	-2.18	3.67014,3.41893,3.18555,3.29061,2.9587,2.92926,3.0382	7
31319	5_T.10805.10805.3	3	RNGLCVDVR	2,Deamidated[N];5,Carbamidomethyl[C];	60.2165	1089.54787305148	-0.000948445	-0.87	29.1435,22.4544,28.857,29.3358,37.026,41.7454,27.5891,28.6855,29.5797	9
42262	5_T.10809.10809.2	2	LFNYR	3,Deamidated[N];	14.9301	713.365464971646	-0.00387157	-5.43	6.36011,6.08382,6.59431,6.15693,5.79054	5
39767	5_T.10811.10811.2	2	GGFMPMR	4,Oxidation[M];	17.7862	811.359081387632	-0.000148849	-0.18	2.63188,2.41532,3.14139,4.52076,3.91274,3.76261,3.80705	7
40353	5_T.10812.10812.2	2	GPTGMPLN		50	786.38279909244	-0.00139202	-1.77	8.4268,8.33016,8.17553,7.75591,7.75972,7.68343,7.22263,6.47264	8
38108	5_T.10814.10814.	0	PQTKPFR		44.2513	1.00728	-2.11759e-06	-2.1	3.97299,3.92202,3.85455,3.41195,3.30621,2.94755,1.84526	7
23561	5_T.10816.10816.	0	SKKSSMFLVGAM	6,Oxidation[M];12,Oxidation[M];	18.1777	1.00728	-8.81419e-06	-8.75	2.59921,2.34004,2.21087,2.17858,2.21141,2.71859,1.95127,1.84774,2.04571,1.69857,1.51023	12
41895	5_T.10819.10819.	0	SPNAAGGR		66.3307	1.00728	-4.14576e-06	-4.12	7.34833,6.89452,6.49445,5.99691,5.80996,5.66414,5.4365,5.54048	8
24793	5_T.10820.10820.	0	NYELTTNANLK	7,Deamidated[N];	17.5603	1.00728	-5.93197e-06	-5.89	7.04153,6.79014,6.65306,6.79531,6.80608,9.29622,6.72782,6.03218,6.14001,6.36085,6.17776	11
12398	5_T.10821.10821.	0	SCRKAPSSFVSCGNAGV	2,Carbamidomethyl[C];12,Carbamidomethyl[C];14,Deamidated[N];	11.7483	1.00728	-8.59439e-06	-8.53	8.44013,5.66734,5.45161,5.23338,5.00707,5.05643,5.20111,5.0898,4.59261,4.99022,5.30572,3.93867,3.97303,5.33007,4.3677,4.61309,5.43261	17
25870	5_T.10822.10822.	0	VLYMHSRSMK		34.0411	1.00728	-5.43128e-06	-5.39	3.86929,3.50936,3.65657,3.20107,2.73269,2.83638,2.9286,2.87413,2.64546,2.54608	10
12475	5_T.10823.10823.	0	PQCSLLSSRSSCGEGVG	3,Carbamidomethyl[C];12,Carbamidomethyl[C];	15.4846	1.00728	-8.17792e-07	-0.81	11.8799,11.4378,11.7921,11.3689,17.051,16.2656,15.8465,15.8842,12.0971,12.2433,12.4354,14.4609,13.8149,12.9983,12.2974,12.5837,13.1997	17
24836	5_T.10826.10826.2	2	NDQFDTNANLK	7,Deamidated[N];	55.8749	1280.58055552391	-0.00288927	-2.26	5.02871,4.72676,4.62036,4.24535,4.04547,4.21841,4.71874,3.57297,3.66781,3.51467,3.19536	11
42312	5_T.10827.10827.	0	LMQYR	3,Deamidated[Q];	68.8795	1.00728	-1.13244e-06	-1.12	29.968,29.2845,17.1414,18.181,18.1363	5
19927	5_T.10828.10828.	0	TNGHTLAAPQLMR	12,Oxidation[M];	53.522	1.00728	-8.48265e-07	-0.84	7.12465,6.50489,6.10986,6.09498,5.95387,5.69294,4.8092,4.79442,5.11107,5.31322,4.9355,6.03951,5.09559	13
10491	5_T.10830.10830.2	2	FNADVCTCFWMADVC	6,Carbamidomethyl[C];8,Carbamidomethyl[C];15,Carbamidomethyl[C];	50.9015	1895.71289541321	-0.00914943	-4.83	10.2085,9.94052,10.3379,8.73588,8.61856,8.32447,9.93655,8.93838,8.30403,8.62131,8.44305,11.9229,7.80905,8.84097,7.78305	15
34448	5_T.10831.10831.2	2	GGQFQLSMK	5,Deamidated[Q];	47.8179	996.477423971508	-0.00455049	-4.57	3.82908,3.61717,3.51703,2.94199,3.49125,2.56596,2.63472,2.42394,2.61626	9
31200	5_T.10832.10832.2	2	TQQLAYLKK	2,Deamidated[Q];3,Deamidated[Q];	67.7115	1094.61121451818	-0.00205608	-1.88	44.0415,31.7108,32.1248,43.7775,41.1694,65.6843,61.7041,60.9741,66.7456	9
38329	5_T.10834.10834.	0	SLPVGKHK		14.5413	1.00728	-9.28565e-07	-0.92	3.71561,3.50332,3.14295,2.81223,2.72727,2.6468,3.10855,3.0644	8
12480	5_T.10835.10835.	0	LLSCGAPSSTGLEFEGR	4,Carbamidomethyl[C];	2.77087	1.00728	-8.90727e-06	-8.84	5.16477,4.92042,4.77788,4.50941,4.21477,4.03894,4.03843,3.73713,3.61027,3.96249,3.56882,3.65781,5.65391,3.76483,3.81212,3.93007,5.09522	17
12429	5_T.10836.10836.	0	LLSCGPASSCLQFDAGV	4,Carbamidomethyl[C];10,Carbamidomethyl[C];12,Deamidated[Q];	7.72794	1.00728	-1.85966e-06	-1.85	6.11039,5.95352,5.99257,6.07197,7.30747,7.29107,6.63237,7.67131,6.09647,5.74093,5.9464,5.97279,5.54172,5.26878,5.29854,5.60682,5.97018	17
38064	5_T.10837.10837.	0	YVPLLNR	6,Deamidated[N];	56.6732	1.00728	-5.74899e-06	-5.71	2.97743,2.73877,2.44661,2.25709,2.1562,2.90606,2.1375	7
38150	5_T.10838.10838.	0	DHAQLSVT	4,Deamidated[Q];	53.8158	1.00728	-2.52216e-06	-2.5	47.4758,48.7512,46.3467,37.4573,50,49.136,54.3358,54.6537	8
21021	5_T.10839.10839.	0	LMVFWVYEFR		54.3861	1.00728	-2.9221e-06	-2.9	5.06094,4.82446,5.01002,4.25805,4.62257,4.42008,4.45095,3.58742,3.48999,3.86282	10
42431	5_T.10842.10842.	0	GFLEGGK		64.4225	1.00728	-2.32133e-06	-2.3	70.9729,70.6003,83.6778,61.6301,62.7731,63.133,71.8579	7
41878	5_T.10844.10844.	0	VPQQQK	3,Deamidated[Q];4,Deamidated[Q];5,Deamidated[Q];	20.3724	1.00728	-4.9877e-06	-4.95	4.59021,4.22394,4.68094,4.32356,4.25374,3.39071	6
25126	5_T.10847.10847.	0	PNFQKFQTEK	2,Deamidated[N];4,Deamidated[Q];7,Deamidated[Q];	55.6733	1.00728	-3.07225e-06	-3.05	6.76904,6.74292,5.98907,6.50354,6.0159,5.63542,6.28112,6.0533,5.17941,5.38961	10
38133	5_T.10848.10848.	0	SSNFVYR		46.5872	1.00728	-6.14425e-06	-6.1	8.85632,8.67398,8.39372,8.47635,9.47131,9.35567,9.16956	7
39380	5_T.10850.10850.	0	GGMMMLR	4,Oxidation[M];5,Oxidation[M];	59.497	1.00728	-3.7329e-06	-3.71	5.60126,5.23551,5.32225,6.0038,5.89093,4.42974,4.53677	7
10197	5_T.10851.10851.2	2	GEVYSDVCFMFNADVC	8,Carbamidomethyl[C];16,Carbamidomethyl[C];	45.9887	1912.73813428102	-0.0170552	-8.92	7.68431,6.31509,6.14203,5.99093,6.15662,5.7886,5.99826,5.50208,5.46056,5.62117,5.37765,5.67728,7.76176,5.19777,6.13781,5.1932	16
31472	5_T.10852.10852.2	2	RDSGKFNVY		29.4481	1085.53987555842	-0.00249812	-2.3	17.5591,18.0001,17.5033,19.2127,26.963,33.1421,32.965,30.9002,35.5576	9
10701	5_T.10853.10853.3	3	NYVWQTWFGPASSGQR		41.8664	1883.87934890542	-0.00302161	-1.6	8.03668,7.42884,7.77645,6.96738,7.03351,6.93077,7.29356,7.19763,7.16038,9.24753,7.51189,8.95083,8.24574,7.1243,7.60387,7.70772	16
38965	5_T.10854.10854.2	2	SPLELQR		63.2876	842.470929305684	-0.00215018	-2.55	39.8868,39.1469,41.4278,24.0848,24.9316,24.991,36.4412	7
10723	5_T.10855.10855.2	2	NYKQPAGSMVNMVSNAR	9,Oxidation[M];11,Deamidated[N];	48.8189	1883.87641170542	-0.00259556	-1.38	5.86505,5.65662,5.64084,5.32811,5.25514,4.54285,4.46383,4.97045,5.22902,5.02042,5.28118,4.70561,5.0811,4.7257,4.8223,4.45768,4.64037	17
38282	5_T.10859.10859.	0	TVPVVPQK		16.3246	1.00728	-4.58977e-06	-4.56	3.92944,3.81685,3.41834,3.45845,3.31823,2.99216,2.90927,2.59762	8
29218	5_T.10862.10862.	0	AVDLCFSGER	5,Carbamidomethyl[C];	56.7786	1.00728	-4.59699e-06	-4.56	5.905,5.95762,5.32103,5.24958,4.8686,4.41708,4.76408,4.13203,4.29177,4.74455	10
34480	5_T.10863.10863.	0	YNHTLGSGM	9,Oxidation[M];	10.5681	1.00728	-8.74117e-06	-8.68	4.30831,3.78058,3.52855,3.55218,3.34774,3.2019,3.2852,2.7989	9
31273	5_T.10864.10864.	0	HQMPVLPNR	2,Deamidated[Q];	63.9639	1.00728	-2.81515e-06	-2.79	79.0702,50.8883,67.4399,67.3844,79.6914,81.8143,69.1431,70.0858,78.3533	9
20828	5_T.10865.10865.	0	SYYKRHLLCR	9,Carbamidomethyl[C];	53.5777	1.00728	-7.84206e-06	-7.79	4.98133,4.92053,4.73668,4.04481,4.07369,3.6788,3.25618,3.14804,2.88928,3.2248	10
31769	5_T.10866.10866.	0	GAPLAQLVGSY		39.6214	1.00728	-6.43675e-06	-6.39	7.29637,7.08551,7.02507,7.84799,7.16943,7.4236,7.56146,9.36841,8.22149,8.9607,8.00698	11
41084	5_T.10868.10868.2	2	ANSGKVW	2,Deamidated[N];	43.2986	762.379320209568	-0.0012844	-1.68	59.4406,28.6537,38.8575,39.7974,40.5969,50,44.4447	7
11492	5_T.10869.10869.2	2	GYVQMTHTMMNSNLR	4,Deamidated[Q];5,Oxidation[M];9,Oxidation[M];10,Oxidation[M];11,Deamidated[N];	42.9009	1832.75529677207	-0.00596251	-3.25	7.65975,7.32352,7.02299,6.72212,6.60637,6.63153,6.22159,6.4447,6.56876,6.57758,6.59808,6.18403,6.17251,5.91823,5.68656	15
35462	5_T.10870.10870.	0	GAVMSYCR	4,Oxidation[M];7,Carbamidomethyl[C];	2.41491	1.00728	-3.44833e-06	-3.42	5.23854,5.22009,4.94269,5.94427,4.316,4.54228,4.48081,4.65757	8
3496	5_T.10871.10871.2	2	FNADVCTDPWSYYMMTSPDVC	6,Carbamidomethyl[C];14,Oxidation[M];15,Oxidation[M];21,Carbamidomethyl[C];	14.3549	2590.99105157351	-0.00412262	-1.59	8.42252,8.05565,9.74229,7.99839,7.51156,7.76822,8.86385,7.28607,7.33551,7.24703,7.89618,7.83264,8.04314,6.29147,6.33172,9.30321,9.22746,9.56876,8.50174,9.71997,8.86223	21
5425	5_T.10874.10874.2	2	NFADVCGQVCKDMAMSPNVC	6,Carbamidomethyl[C];10,Carbamidomethyl[C];18,Deamidated[N];20,Carbamidomethyl[C];	33.5634	2303.9169541848	-0.00527922	-2.29	9.51313,9.10072,9.3844,8.33082,8.4435,7.91655,8.2167,8.51785,8.5309,7.50742,7.87121,7.43528,8.04967,7.31374,8.08463,8.85916,8.73612,9.21743,9.42617,7.81966	20
29393	5_T.10875.10875.2	2	AGCLADEVADK	3,Carbamidomethyl[C];	50	1148.52677259869	-0.0016151	-1.41	18.0214,18.302,23.1516,30.5155,26.512,18.7137,18.7551,19.1121,17.8734,18.4446,19.6587	11
24645	5_T.10877.10877.	0	NYSLMMGMYK	5,Oxidation[M];6,Oxidation[M];8,Oxidation[M];	22.8612	1.00728	-8.7495e-06	-8.69	4.08471,4.14513,3.81778,3.54575,4.13884,4.08372,2.88182,3.95979,3.28101,2.95706	10
19839	5_T.10880.10880.2	2	YYYSYCCYST	6,Carbamidomethyl[C];7,Carbamidomethyl[C];	59.0785	1429.51481825644	-0.0073765	-5.16	5.0623,4.84968,4.66007,4.21389,4.27821,3.2569,3.11319,4.06162,3.6816,3.66995	10
20077	5_T.10882.10882.	0	TSYAQNYYYDM	5,Deamidated[Q];	28.6241	1.00728	-9.91781e-06	-9.85	4.56437,4.31756,4.29992,3.41167,3.94397,3.2327,3.69171,3.48562,3.47609,2.85902,2.98516	11
29749	5_T.10883.10883.	0	MVYRFTYR		60.6563	1.00728	-4.72746e-06	-4.69	7.55677,7.57183,7.42026,6.02211,5.64604,6.13674,4.49752,4.40232	8
24560	5_T.10884.10884.	0	NYSFDDQQLR	7,Deamidated[Q];8,Deamidated[Q];	50	1.00728	-4.2876e-06	-4.26	4.49562,4.56037,4.55074,3.75342,3.57004,3.40379,4.23735,4.1768,3.14695,3.28924	10
21856	5_T.10889.10889.	0	NAPQCQMLSWK	4,Deamidated[Q];5,Carbamidomethyl[C];	44.9187	1.00728	-7.127e-06	-7.08	7.27182,6.80061,6.63813,7.01289,6.02994,6.03322,5.60842,5.35007,5.68925,5.9754,5.3859	11
41932	5_T.10892.10892.	0	DWYNK	4,Deamidated[N];	54.0903	1.00728	-8.49294e-07	-0.84	56.3877,55.0023,54.0976,45.4877,59.8377	5
8187	5_T.10898.10898.2	2	YYYGMNWPGYMTVQSR	6,Deamidated[N];11,Oxidation[M];14,Deamidated[Q];	3.73331e-08	2033.83272332357	-0.00817104	-4.02	7.26342,5.69279,4.53881,4.91564,4.89639,4.99669,6.31762,6.01169,5.8185,6.24451,6.49354,6.08671,6.25225,6.9771,6.33518,6.33088	16
20907	5_T.10903.10903.	0	YYYSPWYYST		58.4596	1.00728	-4.39095e-06	-4.36	7.92921,8.1378,7.87453,7.54384,6.96073,6.96808,6.94484,7.60017,6.88938,6.93859	10
38808	5_T.10908.10908.	0	NMPVNLC	7,Carbamidomethyl[C];	19.8422	1.00728	-2.49563e-06	-2.48	3.6577,3.47214,3.41716,3.49784,3.57989,3.38534,3.08753	7
39501	5_T.10910.10910.	0	AKFVPMM		37.3471	1.00728	-6.78485e-06	-6.74	3.06045,2.80641,2.62938,2.78454,2.70411,2.54048,2.45369	7
26609	5_T.10911.10911.	0	MGNLVMCNDR	1,Oxidation[M];3,Deamidated[N];7,Carbamidomethyl[C];8,Deamidated[N];	26.1636	1.00728	-9.3698e-06	-9.3	7.19601,9.92535,7.07617,7.07423,7.15146,6.90373,6.46852,6.47855,6.06916,6.56943	10
37980	5_T.10915.10915.	0	SYNCKAH	4,Carbamidomethyl[C];	16.7844	1.00728	-4.39698e-06	-4.37	3.64639,3.65204,3.22166,2.98043,2.87034,2.82612,2.05942	7
34915	5_T.10917.10917.	0	TASLVVHPR		14.0352	1.00728	-1.30699e-06	-1.3	3.47211,3.177,3.62605,3.32974,3.82749,2.79729,2.56965,2.62476,2.88761	9
18255	5_T.10919.10919.	0	TSYDNYHNYYM	8,Deamidated[N];11,Oxidation[M];	0.688663	1.00728	-3.49037e-06	-3.47	3.58022,3.35224,3.37023,3.93907,3.74549,3.0714,2.80022,3.40269,3.09108,3.10197	11
17367	5_T.10920.10920.	0	STQAAVGFANSGWVK	10,Deamidated[N];	12.6767	1.00728	-2.83985e-06	-2.82	5.95034,5.46279,5.26465,4.90115,4.92194,4.7831,4.60211,4.37849,4.17387,5.38127,4.8712,4.32588,5.51731,5.59803,5.17095	15
39000	5_T.10922.10922.	0	NFGGGSFR		64.1545	1.00728	-1.29392e-07	-0.13	49.3194,54.2362,44.8728,39.4058,39.2358,48.0611,45.158,49.1527	8
21001	5_T.10923.10923.	0	YYYSTYSQEW		34.287	1.00728	-5.72646e-06	-5.69	32.0588,30.7597,30.71,33.1818,34.2965,29.7347,31.8462,33.0058,29.1015,29.2234	10
21660	5_T.10934.10934.	0	AQHSMKTYPCM	10,Carbamidomethyl[C];11,Oxidation[M];	9.09532	1.00728	-3.83439e-06	-3.81	6.62799,6.32883,6.08798,11.8917,5.98188,5.70024,5.8557,5.85106,5.19262,4.65838	11
19980	5_T.10941.10941.	0	NLMNWHDGHQGN	10,Deamidated[Q];	47.5196	1.00728	-9.55436e-06	-9.49	7.26307,6.92236,6.75636,6.52658,6.33134,5.93389,5.634,5.50913,5.39481,6.30695,5.29306,5.62513	12
19504	5_T.10953.10953.2	2	YYYFKMCYST	6,Oxidation[M];7,Carbamidomethyl[C];	53.745	1441.56767470176	-0.0127934	-8.87	4.91265,5.22808,4.77069,3.42982,3.345,4.0512,3.06051,4.02635,3.63226,3.35113	10
19923	5_T.10955.10955.3	3	AKVLLTHPNFNGN		71.9106	1424.76616436487	-0.00173505	-1.22	9.91049,9.43195,13.1263,15.8351,20.7721,19.918,22.3264,19.6312,18.5153,18.9995,15.658,14.4948,12.5836	13
19984	5_T.10958.10958.	0	STMWHSTYYTM	11,Oxidation[M];	0.419798	1.00728	-4.37368e-06	-4.34	3.45776,3.29832,3.83277,3.84957,3.7156,3.28233,3.24594,2.83476,3.17642,1.71178	11
19932	5_T.10960.10960.	0	TSYYFSMGNPGW	7,Oxidation[M];	52.8367	1.00728	-8.9507e-06	-8.89	7.58774,7.21158,7.31444,6.60897,5.33162,5.45464,5.74951,5.51345,5.91191,5.69028,5.01733,5.72237	12
19883	5_T.10964.10964.	0	NPDYSMGGVDGCR	12,Carbamidomethyl[C];	8.09583	1.00728	-2.3444e-06	-2.33	7.64468,7.31342,6.63116,6.7673,6.40766,6.13895,5.88557,5.59342,6.09792,5.18974,5.19757,4.9879,5.66942	13
24585	5_T.10971.10971.	0	GYGMMMMAGCY	6,Oxidation[M];10,Carbamidomethyl[C];	3.96079	1.00728	-1.93976e-06	-1.93	4.75641,4.84448,4.12771,4.18129,4.00205,4.7129,3.77361,3.60825,3.49415,3.13141,3.57222	11
34422	5_T.10976.10976.2	2	VKAVPLNTR		35.9822	997.61205300205	-0.00328017	-3.29	6.51332,6.01917,7.17239,7.38527,7.43836,7.12722,6.92311,7.04682,7.58595	9
25430	5_T.10977.10977.	0	SPVDNHTYFPS		55.7651	1.00728	-6.60456e-06	-6.56	8.15963,7.81638,8.22532,6.88846,7.00775,6.54123,7.19349,7.28384,6.01675,6.38401,6.50779	11
19899	5_T.10980.10980.	0	SYYTAPKKRWK		16.8557	1.00728	-3.86652e-06	-3.84	6.31245,6.1798,5.94671,5.63081,5.23317,5.18744,4.82284,4.63972,4.77587,5.33359,4.68703	11
40048	5_T.10981.10981.	0	TGLQPQGV	4,Deamidated[Q];6,Deamidated[Q];	2.06757	1.00728	-3.12896e-06	-3.11	2.49404,2.23128,2.05483,2.70132,2.0272,3.0921,2.58373,2.76683	8
28844	5_T.10982.10982.	0	LHGKPNWLNS		52.8849	1.00728	-6.40985e-07	-0.64	6.27739,5.96097,5.87036,5.61648,5.42706,5.11178,5.37163,3.95911,3.88149,4.01117	10
21884	5_T.10983.10983.	0	NLLFLPPFWSK		51.3732	1.00728	-9.20881e-06	-9.14	5.29699,4.96034,4.69857,4.08684,3.99763,3.96326,4.05266,3.6078,4.19247,3.8739,3.39395	11
30423	5_T.10986.10986.	0	PPVQTTYALK		27.4797	1.00728	-9.29128e-06	-9.22	8.61809,8.18748,8.06595,7.33908,7.38884,6.80429,6.89433,6.03789,6.16998,5.81306	10
29356	5_T.10987.10987.	0	PATLPMTQYK		31.381	1.00728	-1.49175e-06	-1.48	6.92373,6.52737,6.75761,6.45039,6.01308,5.8345,6.55489,6.22153,6.5931,6.09481	10
28074	5_T.10988.10988.	0	DLGLGHVFVTQ		32.236	1.00728	-1.3058e-06	-1.3	4.23114,3.97084,3.77918,3.62019,3.46366,3.31612,3.49828,3.10433,3.33584,3.30643,3.15199	11
39950	5_T.10990.10990.	0	SCGLLPAS	2,Carbamidomethyl[C];	65.8372	1.00728	-3.45819e-06	-3.43	21.4705,20.7658,22.7908,23.0657,22.8631,21.7704,16.3365,18.7905	8
11193	5_T.10991.10991.2	2	VPGGSGDTLCPMTYYTM	10,Carbamidomethyl[C];	7.90635	1849.77983290488	-0.000688721	-0.37	6.91546,6.82935,6.626,7.19301,7.22759,6.12529,6.11198,6.33398,6.22505,5.99331,5.93236,5.88821,6.77344,6.96834,6.99277,6.34189,6.02833	17
38025	5_T.10996.10996.	0	NLNNGCW	6,Carbamidomethyl[C];	55.0245	1.00728	-8.3879e-06	-8.33	4.06555,3.84442,3.78155,3.63125,3.31813,3.17049,3.56024	7
11477	5_T.10997.10997.2	2	AKVLLTHNPFNGMVYL	13,Oxidation[M];	0.484144	1832.96734280174	-0.00543907	-2.97	5.34332,4.99492,5.54305,5.43248,5.46467,5.21795,4.59881,4.38905,3.87492,3.93784,4.26427,3.79447,4.64791,4.73141,4.99725,4.06353	16
29551	5_T.10998.10998.2	2	AQPWCYGCT	5,Carbamidomethyl[C];8,Carbamidomethyl[C];	45.8907	1142.4372869865	-0.00212705	-1.86	6.43785,6.2412,6.07049,6.07795,5.3378,5.69703,4.75549,4.53036,4.88669	9
30571	5_T.11000.11000.2	2	GATLTLLLNTP		11.5315	1113.65519911582	-0.00413294	-3.71	3.01864,2.93347,2.87536,2.70193,2.76804,2.42976,2.12662,1.78062,2.27854,2.41329,2.25561	11
40574	5_T.11001.11001.	0	VLPVPQK		90.4516	1.00728	-2.43175e-06	-2.41	28.0541,28.7816,37.9435,36.5253,27.7942,27.5633,28.1194	7
40560	5_T.11002.11002.	0	KAPLPQK		66.9762	1.00728	-9.91362e-06	-9.84	5.0511,4.81058,4.71525,4.44062,4.49904,4.3715,4.18918	7
32769	5_T.11003.11003.	0	APAEPGVAGGGY		47.0668	1.00728	-4.21604e-07	-0.42	7.44639,7.15216,7.99937,6.8777,6.8189,6.6577,6.83455,6.46759,6.97921,6.85232,6.26212,7.64098	12
7132	5_T.11004.11004.2	2	AKVLLTHNPFNGNQAYEGF	13,Deamidated[N];	57.6192	2121.04912001426	-0.00925535	-4.36	8.21725,8.00094,8.13684,8.43537,9.00126,8.93571,8.23959,7.13808,7.12889,6.89188,7.57867,7.06989,7.26092,7.25018,6.38337,7.73648,6.72261,6.96565,6.99956	19
41512	5_T.11005.11005.	0	NQLLVR	2,Deamidated[Q];	68.5609	1.00728	-9.59912e-07	-0.95	28.8155,22.1424,24.6357,24.3376,35.0062,34.5306	6
37873	5_T.11007.11007.	0	LTVQLPGVG		13.4888	1.00728	-2.11632e-06	-2.1	3.90297,3.84945,3.74081,3.74334,3.28899,3.27659,2.85366,3.06361,2.79817	9
22219	5_T.11008.11008.	0	GTALFWLTTGANV	12,Deamidated[N];	36.4956	1.00728	-3.44383e-06	-3.42	5.78216,5.51537,5.48604,6.11833,5.49067,5.52489,6.21396,6.31706,6.74865,5.60037,5.22837,5.65531,5.59924	13
20373	5_T.11011.11011.	0	NPHYGSYVVGCR	11,Carbamidomethyl[C];	24.9956	1.00728	-9.20767e-06	-9.14	6.34819,6.11244,5.50066,5.38378,5.22002,5.56476,6.2672,6.22005,6.39214,5.41256,5.12525,5.65224	12
30573	5_T.11012.11012.	0	GRTQLPTLAR		87.5814	1.00728	-1.94349e-06	-1.93	23.3324,22.7661,25.9223,33.312,30.9399,31.9512,31.0884,31.1997,25.7085,29.0935	10
19349	5_T.11019.11019.2	2	AKVLLTPGMWQW	9,Oxidation[M];11,Deamidated[Q];	58.6872	1446.74832395173	-0.00340613	-2.35	8.66536,8.47479,8.91534,8.68271,8.18791,8.21204,7.3844,6.68308,7.70917,7.32215,7.73091,7.30584	12
42659	5_T.11020.11020.	0	VVGLVGR		99.1843	1.00728	-3.58776e-07	-0.36	50,48.4974,47.9391,48.9498,45.5017,42.9144,45.1228	7
35174	5_T.11022.11022.	0	MNPEPLVR	1,Oxidation[M];	57.0759	1.00728	-8.50391e-06	-8.44	6.10359,5.83034,6.05526,5.29861,5.33433,5.09014,5.5332,5.71817	8
25222	5_T.11023.11023.	0	NDGFNPWRMM		21.9407	1.00728	-4.00135e-06	-3.97	4.70006,4.40845,4.14679,3.93466,3.87302,3.76673,3.90081,3.5315,3.30489,3.24201	10
22417	5_T.11024.11024.	0	GTGAGLPKKPYTR		36.8862	1.00728	-8.77516e-06	-8.71	6.26222,6.07673,5.9601,6.38735,6.72746,6.94247,7.32074,6.02721,5.97433,6.12669,6.35856,6.32347,6.69946	13
22941	5_T.11025.11025.	0	KNLESHLAKEY		42.3856	1.00728	-4.03597e-06	-4.01	9.61507,9.40426,9.22249,6.86602,8.37783,8.03613,10.2302,8.93675,10.383,7.5219,8.28526	11
11785	5_T.11027.11027.	0	NDCLTTNASCCLTTQG	3,Carbamidomethyl[C];7,Deamidated[N];10,Carbamidomethyl[C];11,Carbamidomethyl[C];15,Deamidated[Q];	51.9168	1.00728	-4.92265e-06	-4.89	8.56554,8.52835,8.37496,8.14062,11.7887,11.7922,6.79088,7.87059,7.91854,7.87678,8.61245,9.00391,9.15099,9.24566,8.07975,8.58207	16
29155	5_T.11028.11028.	0	VEGLHSYMGF	8,Oxidation[M];	14.0859	1.00728	-8.27386e-06	-8.21	8.53856,7.77252,7.45282,7.30389,7.54042,7.81983,7.92469,9.33502,8.33154,8.15187	10
37474	5_T.11031.11031.	0	TEHAQVPN		56.2959	1.00728	-6.30786e-06	-6.26	6.85968,6.00315,6.07689,5.70241,5.95649,6.11648,5.39042,5.55926	8
41394	5_T.11032.11032.	0	YYEFK		77.8991	1.00728	-1.61317e-06	-1.6	42.7555,41.6987,26.1921,26.1863,26.981	5
16385	5_T.11034.11034.	0	ADTVTCHGCNSPSY	6,Carbamidomethyl[C];9,Carbamidomethyl[C];10,Deamidated[N];	38.4356	1.00728	-2.4761e-06	-2.46	6.17754,5.94306,6.01842,5.99681,7.04927,5.7993,5.75871,5.47052,5.32569,5.83445,5.89677,5.81091,5.93405,5.95619	14
38913	5_T.11036.11036.	0	YVGFSNR	6,Deamidated[N];	0.607122	1.00728	-3.04041e-06	-3.02	3.9063,3.62378,3.18211,4.60377,4.47481,4.92554,4.12992	7
36043	5_T.11037.11037.	0	GEYVAVMGV	7,Oxidation[M];	27.3952	1.00728	-5.05117e-06	-5.01	5.09141,4.83661,5.01271,4.83377,4.18217,4.57285,4.97523,3.79604,4.26266	9
19845	5_T.11039.11039.	0	YYYEMFFYST	5,Oxidation[M];	53.3395	1.00728	-9.87549e-06	-9.8	5.19072,5.22438,4.83309,4.04722,4.70005,3.63814,3.4984,4.12354,3.67513,3.42008	10
31423	5_T.11042.11042.2	2	NHEQQMNAL	4,Deamidated[Q];5,Deamidated[Q];	62.8459	1086.45575807408	-0.00377036	-3.47	13.761,13.3588,12.9049,11.6163,11.6067,12.7283,12.6676,13.42,15.1143	9
37935	5_T.11045.11045.	0	MNLDTCK	6,Carbamidomethyl[C];	6.68026	1.00728	-6.54839e-06	-6.5	1.38527,1.32638,1.26026,1.42228,1.39098,1.23239,1.00802	7
30480	5_T.11046.11046.	0	LLNAFLRAPT		0.467165	1.00728	-4.05646e-06	-4.03	6.08853,6.05401,5.74281,5.04515,4.87718,4.92125,4.58185,4.55511,4.03599,4.77003	10
40446	5_T.11047.11047.	0	GGATNSLY	5,Deamidated[N];	59.6967	1.00728	-7.39882e-06	-7.35	4.47869,4.21764,4.04411,4.11859,4.57444,3.8122,3.46091,3.40987	8
39936	5_T.11048.11048.	0	LLRHAPV		8.52412	1.00728	-1.48354e-06	-1.47	4.89381,4.59729,5.36442,5.07687,4.98212,3.98273,4.12222	7
14255	5_T.11052.11052.	0	YYYSNRQQSSPATL		55.6294	1.00728	-2.40933e-06	-2.39	7.37728,7.95027,7.58078,7.25058,6.83784,6.9054,7.00043,6.94062,6.96671,6.92951,6.70823,6.11172,7.04024,6.58716	14
25398	5_T.11054.11054.	0	PSVALFYLGTPV		61.9795	1.00728	-8.96363e-06	-8.9	9.34777,9.03653,9.0712,7.80613,7.88219,7.24992,7.97475,6.81811,6.27816,7.19172,6.85362,7.23378	12
37887	5_T.11055.11055.	0	TLNCYGVG	4,Carbamidomethyl[C];	19.4547	1.00728	-2.1461e-06	-2.13	3.40011,3.04449,2.91468,2.65684,2.91336,2.39539,2.45661,2.10138	8
13845	5_T.11059.11059.2	2	VQEAMEGKQYVMPY	5,Oxidation[M];12,Oxidation[M];	5.16728	1704.75956923301	-0.00120508	-0.71	6.07961,5.71551,5.12683,4.87189,5.59092,4.51044,4.40841,4.41477,4.52438,4.92412,7.08345,7.33162,7.11609,7.58948	14
25844	5_T.11061.11061.3	3	SFMVNCDSYQ	5,Deamidated[N];6,Carbamidomethyl[C];	54.9881	1251.47143950784	-0.00586705	-4.69	14.5425,13.6419,13.6275,16.1806,10.5325,10.6776,10.5785,11.3962,11.3248,11.3595	10
8879	5_T.11062.11062.2	2	YYSYTMWKGNYYYST	10,Deamidated[N];	35.1649	1990.83195143079	-0.0116557	-5.85	9.93369,9.81535,9.6436,9.29255,9.63432,9.57217,9.82417,8.80192,8.63077,8.47657,9.67653,9.81941,10.5932,10.2855,10.5008	15
13358	5_T.11063.11063.2	2	NLGNFCCAANFANVC	4,Deamidated[N];6,Carbamidomethyl[C];7,Carbamidomethyl[C];13,Deamidated[N];15,Carbamidomethyl[C];	8.34527	1733.65879372733	-0.0129841	-7.49	7.2726,7.00277,6.70098,6.4908,6.24078,5.99975,5.42903,5.34344,5.27843,6.10383,5.68289,7.77262,6.46422,6.19554,5.39274	15
7779	5_T.11064.11064.2	2	NPNTMTWWYYRQQMK	3,Deamidated[N];14,Oxidation[M];	38.0391	2063.90919799384	-0.00105436	-0.51	5.76408,5.23997,5.42306,4.91992,4.54272,5.00421,4.97403,4.81138,4.82254,4.77123,4.45641,4.38148,4.37028,5.06753,4.08365	15
4702	5_T.11065.11065.2	2	YYSNPARRPSQASNSMDQWE	14,Deamidated[N];16,Oxidation[M];	27.5704	2404.0125044624	-0.0134652	-5.6	7.15415,6.9108,6.54141,6.05584,5.95468,5.63204,5.91347,5.77644,5.69174,5.76768,5.60417,4.76883,5.67439,6.21823,5.71112,6.4627,4.77981,5.78261,6.08978,4.95423	20
13661	5_T.11066.11066.2	2	EPNLASQCCALGHMK	7,Deamidated[Q];8,Carbamidomethyl[C];9,Carbamidomethyl[C];	10.161	1716.73744369035	-0.0129147	-7.52	6.04996,5.99586,5.65789,5.5238,5.9326,6.32465,5.58314,4.99406,4.89084,4.81452,4.90672,4.63402,4.83459,5.07433,5.08105	15
27477	5_T.11067.11067.2	2	KDMPNSYTMT	3,Oxidation[M];	31.1757	1203.50555104516	-0.00356164	-2.96	3.88004,3.68136,4.28101,3.33428,3.22146,3.24534,3.39697,3.04384,2.69414,1.8873	10
40174	5_T.11069.11069.2	2	LVKGSYK		56.9637	794.47778551626	-0.00075237	-0.95	3.54523,3.5777,3.15102,2.9876,3.1179,3.13798,2.64523	7
16390	5_T.11070.11070.	0	TDAVQTWYNENAR	5,Deamidated[Q];9,Deamidated[N];	48.0165	1.00728	-5.64073e-06	-5.6	6.39058,6.34362,6.19519,6.20232,5.80893,6.13077,6.07579,6.62877,5.88341,5.70767,5.94261,5.63795,6.28317	13
20770	5_T.11071.11071.	0	YSNQSTSLLEQAG		38.744	1.00728	-1.27302e-06	-1.26	6.14513,6.03952,5.57621,5.52776,5.42442,5.24578,5.16973,4.9772,4.45662,4.73727,5.04731,4.59075,3.62398	13
25884	5_T.11072.11072.2	2	SFMSMCHHSQ	6,Carbamidomethyl[C];	7.66583	1251.46965224082	-0.000734807	-0.59	7.47968,6.8855,7.17063,6.31403,6.01518,5.69712,5.53888,5.50464,5.85698,5.9469	10
39881	5_T.11073.11073.	0	SLGKKFK		11.027	1.00728	-3.31677e-06	-3.29	3.54949,3.23382,3.08582,2.94894,2.84207,2.58673,2.33186	7
36748	5_T.11074.11074.	0	NLACNTPAG	4,Carbamidomethyl[C];	39.5432	1.00728	-4.10318e-06	-4.07	2.36539,2.22051,2.12964,2.03763,1.99905,2.06747,1.91572,1.67323,1.61033	9
35404	5_T.11076.11076.	0	GTHGKWQF	7,Deamidated[Q];	44.6782	1.00728	-3.23162e-07	-0.32	3.07145,3.12963,2.75738,2.6951,2.65513,2.92021,3.33993,2.39349	8
29761	5_T.11078.11078.	0	PQLTKPVPQK		49.3132	1.00728	-2.88328e-07	-0.29	9.78383,9.4779,9.07063,9.11412,8.73545,9.03531,9.7924,9.47285,9.43236,9.20757	10
30383	5_T.11080.11080.	0	LLNAFKTLPT		40.3039	1.00728	-2.34559e-06	-2.33	4.79856,4.55268,4.37698,3.98454,3.79793,2.71068,3.99016,3.45909,3.57877,3.69101	10
25090	5_T.11081.11081.2	2	NLNTLCYSQR	3,Deamidated[N];6,Carbamidomethyl[C];9,Deamidated[Q];	44.5784	1270.58562455495	-0.0125766	-9.9	5.03757,4.7833,5.11485,4.62879,4.24853,4.85747,4.22742,3.79962,4.68157,3.87076	10
27625	5_T.11082.11082.3	3	FNANVVSCMR	4,Deamidated[N];8,Carbamidomethyl[C];	58.9794	1198.53659156278	-0.00228718	-1.91	17.6502,17.6167,16.4905,12.3181,14.2836,14.2671,17.6566,13.5051,14.4187,17.2995	10
12556	5_T.11083.11083.2	2	QVPNHPSQSMTPLGGPN	10,Oxidation[M];	13.7094	1776.83184548947	-0.00151688	-0.85	6.75428,6.50908,6.0964,6.11871,6.0039,6.02016,6.02018,5.96738,6.07301,5.99895,5.98975,5.92408,4.27199,5.15284,5.13824,5.80055,5.79362	17
27637	5_T.11084.11084.2	2	FNADVSCMVR	7,Carbamidomethyl[C];	64.9646	1198.53595715318	-0.00164852	-1.38	35.2706,35.8222,37.0361,21.9541,21.8672,22.4476,21.3105,22.7949,24.0776,28.7298	10
32511	5_T.11086.11086.2	2	LMADYGNVR	2,Oxidation[M];7,Deamidated[N];	56.1543	1055.47720731559	-0.00550381	-5.21	8.74119,8.14341,7.8724,7.66696,8.03772,7.32485,7.80697,7.70684,7.47598	9
9621	5_T.11087.11087.2	2	YYYSYAMGDHNMSSQK	11,Deamidated[N];15,Deamidated[Q];	45.728	1946.75626397583	-0.000898416	-0.46	5.7155,5.51403,5.35176,5.12361,4.88433,4.42242,4.54387,4.28552,4.16291,4.18256,4.91966,4.25734,4.51397,4.55481,5.19175,4.27761	16
21015	5_T.11090.11090.	0	YYSTVVKSQEW		50	1.00728	-4.48258e-06	-4.45	16.932,16.6758,17.1003,18.4573,16.1759,16.0704,15.8445,17.6056,17.8115,13.7848,14.8304	11
14204	5_T.11091.11091.	0	QVCNFPLLMGSMPR	3,Carbamidomethyl[C];9,Oxidation[M];12,Oxidation[M];	55.1582	1.00728	-1.66326e-06	-1.65	8.87378,8.63126,7.60973,7.84589,7.1251,7.35026,6.72532,6.59693,7.77922,6.16513,6.79072,7.78387,6.36906,4.89459	14
20727	5_T.11094.11094.	0	EQAGPAQQASRQQ	8,Deamidated[Q];	0.91361	1.00728	-4.37622e-06	-4.34	6.3684,6.23958,6.16584,6.18314,6.36099,4.40181,4.43207,4.56898,5.22566,5.68649,5.72826,5.86896,5.87721	13
25993	5_T.11095.11095.	0	LQSQPVLMGMK	10,Oxidation[M];	3.84982	1.00728	-1.3768e-06	-1.37	5.37216,5.18028,5.03648,5.02007,4.68817,4.59487,4.15288,4.01539,3.77963,5.27977,4.72399	11
35082	5_T.11100.11100.	0	TGSKLLAGNL		6.40894	1.00728	-1.82805e-06	-1.81	2.27623,2.07419,2.0482,1.87486,1.44977,1.78764,1.68944,1.57895,1.66435,1.60223	10
13072	5_T.11101.11101.2	2	FNADVCTMSFNADVC	6,Carbamidomethyl[C];15,Carbamidomethyl[C];	32.3251	1750.68327528769	-0.00371399	-2.12	8.23174,8.19181,7.76381,7.50242,7.35442,6.67476,7.01023,6.62041,6.74937,6.04987,6.34254,8.2482,8.35977,9.67717,5.7523	15
25337	5_T.11102.11102.2	2	NNCLTTDANLK	2,Deamidated[N];3,Carbamidomethyl[C];	63.2746	1264.58787351923	-0.00414469	-3.28	22.9633,16.8288,22.3601,22.9803,42.6711,42.7009,22.2607,21.6271,23.5276,30.9473,31.8934	11
33426	5_T.11103.11103.2	2	YEHNNFTT	5,Deamidated[N];	52.3817	1026.42577343054	-0.00963488	-9.39	4.62776,4.03111,3.84493,3.77434,4.30366,3.38057,3.61975,2.81629	8
9702	5_T.11105.11105.2	2	QTNLTHFQMDPEVLPR	8,Deamidated[Q];9,Oxidation[M];	2.91553	1942.93381302722	-0.00110215	-0.57	5.75441,5.57222,5.35959,5.08863,4.78464,4.31568,4.26868,4.63152,5.18715,4.19612,4.51384,4.08411,4.76674,4.29178,4.4049,4.62451	16
26245	5_T.11106.11106.2	2	LFEHHSSPATL		40.5016	1238.62690227968	-0.0106743	-8.62	5.00336,4.74897,4.53401,4.35721,4.19319,6.05514,3.6414,4.09199,3.65709,4.01884,3.5741	11
32972	5_T.11110.11110.	0	TLVSHLNVR	7,Deamidated[N];	4.63368e-05	1.00728	-2.71847e-06	-2.7	5.34698,4.91968,5.5708,5.31376,3.09541,3.11433,3.30601,4.92963,4.83827	9
19085	5_T.11112.11112.	0	SYMEEYTWTDM		60.2958	1.00728	-5.26195e-06	-5.22	6.32135,6.14541,6.00871,5.6982,5.46729,5.79568,5.51738,5.7138,5.31561,4.64882,4.86496	11
13637	5_T.11113.11113.	0	LAGQTLAANPALAAGSYK	4,Deamidated[Q];	57.8912	1.00728	-7.43957e-06	-7.39	8.29192,8.34907,8.07529,6.10715,7.34774,7.83349,9.63397,11.615,9.0539,8.21823,8.35462,9.43684,8.88094,8.58809,8.974,9.41278,9.35542,10.3075	18
33124	5_T.11114.11114.	0	LLTAHQKPK		47.8927	1.00728	-2.52693e-06	-2.51	6.05851,5.93272,5.86606,4.95696,4.25387,4.2746,4.11295,4.51713,4.49978	9
27243	5_T.11115.11115.	0	PATSSHLWGQGA		33.2809	1.00728	-9.66745e-06	-9.6	6.45786,6.18445,6.90387,7.53329,7.09648,5.64068,5.60304,6.50192,6.2339,5.9193,4.95426,4.79202	12
25963	5_T.11116.11116.	0	GAQSLPFFAPTL		5.08399	1.00728	-7.59338e-06	-7.54	5.50629,5.30293,5.69059,6.0031,5.55516,4.56443,4.40341,4.35142,4.14539,4.42839,4.54626,4.2063	12
26421	5_T.11117.11117.	0	ATNCQQHCGR	4,Carbamidomethyl[C];6,Deamidated[Q];8,Carbamidomethyl[C];	57.486	1.00728	-5.89714e-06	-5.85	5.16645,5.0355,4.56663,4.29693,4.31742,4.92231,3.74425,3.5529,3.45702,4.15154	10
22376	5_T.11118.11118.	0	NTAGLPQKPTYR	7,Deamidated[Q];	57.8335	1.00728	-1.15139e-06	-1.14	6.97903,6.75654,6.46184,6.53118,6.60745,7.35325,5.98176,6.11017,5.95288,6.01919,6.12624,6.56353	12
42311	5_T.11120.11120.	0	TEFEW		58.3595	1.00728	-2.1714e-06	-2.16	3.40034,3.39693,3.19959,3.03528,3.28901	5
20240	5_T.11121.11121.	0	ATTSKVNNLGKGPGA	8,Deamidated[N];	45.9379	1.00728	-8.95708e-06	-8.89	8.3922,8.03757,7.6415,7.53243,9.8942,12.428,11.067,7.09764,7.37324,7.09684,7.30635,7.00871,7.50154,7.01372,6.73914	15
41049	5_T.11122.11122.2	2	EYNPLK	3,Deamidated[N];	58.9423	764.383775775974	-0.00132123	-1.73	8.89206,8.7102,8.16797,8.48649,8.23289,10.2152	6
17346	5_T.11123.11123.2	2	DNCLTSDSNLTER	3,Carbamidomethyl[C];	61.5855	1524.66087906362	-0.0014221	-0.93	37.835,38.0157,38.1279,70.6243,70.3522,67.2471,39.8425,39.5704,41.771,55.7768,41.3061,42.791,43.7797	13
38490	5_T.11124.11124.2	2	DAATLALAN		12.1083	859.452120191394	-0.00017217	-0.2	6.85888,6.52344,6.24692,7.58933,7.02104,5.53778,5.69594,5.31146,6.07162	9
26914	5_T.11125.11125.2	2	TGNAHYNQENA	10,Deamidated[N];	39.9141	1219.50254608758	-0.0052096	-4.27	7.14629,6.56009,6.40527,6.1749,6.89596,7.02254,7.48087,8.16069,6.18813,6.54282,5.89735	11
22096	5_T.11126.11126.3	3	VKLLTHPNFNGN	10,Deamidated[N];	61.3037	1354.71272174186	-0.00138432	-1.02	12.9986,14.5286,18.1751,22.1618,20.9336,24.5156,14.6035,14.9732,18.5118,11.056,15.0595,15.4152	12
22125	5_T.11127.11127.2	2	VKLLTHPNFNGN	10,Deamidated[N];	74.9375	1354.71757718447	-0.00630893	-4.66	60.8592,68.1748,79.9686,90.5597,89.2654,93.3363,93.252,92.4345,93.3192,55.2073,76.4121,77.1327	12
32246	5_T.11128.11128.2	2	VVAGYQNALQ	6,Deamidated[Q];	58.9948	1063.54106415117	-0.000787727	-0.74	37.3583,36.7442,28.1649,30.2668,27.2732,21.6408,26.9129,24.31,30.7371,30.7483	10
37415	5_T.11129.11129.2	2	SSGSKLGGGF		47.2449	896.449207576464	-0.00204985	-2.29	4.94224,4.70859,4.16521,4.19593,3.8583,3.75331,3.71425,3.42718,2.78107,2.08185	10
11717	5_T.11132.11132.2	2	QSLDLMRKFEQVNGR	13,Deamidated[N];	27.8151	1821.93974804581	-0.0122987	-6.75	4.85317,4.66467,4.64668,4.30496,4.19088,4.07924,4.0861,3.84004,3.70817,3.6442,3.84535,4.02663,4.5306,3.47165,3.90945	15
38772	5_T.11133.11133.	0	KAPQMFK		20.4949	1.00728	-3.1395e-06	-3.12	1.85407,1.80196,2.08676,2.03432,1.91264,1.53085,1.4041	7
20763	5_T.11134.11134.	0	EQQLGCQAGDYK	3,Deamidated[Q];6,Carbamidomethyl[C];	60.5007	1.00728	-9.46627e-06	-9.4	6.10787,5.95995,5.90601,5.88422,5.66808,5.48043,5.99377,5.40828,5.46658,5.16079,5.81959,5.37748	12
19372	5_T.11136.11136.	0	SDLQMQHWENR	4,Deamidated[Q];6,Deamidated[Q];	56.1115	1.00728	-3.122e-06	-3.1	6.16582,5.83887,5.64137,5.73869,5.28678,5.58667,4.88016,5.2389,4.58151,4.7798,4.91195	11
14159	5_T.11137.11137.	0	VQGCGPAHGYPNLWK	4,Carbamidomethyl[C];	32.3151	1.00728	-9.99527e-06	-9.92	11.8274,11.3448,10.583,12.2791,11.9923,12.0374,8.27376,8.15535,7.81081,8.81151,7.97652,7.64314,7.325,8.90636,7.68769	15
19129	5_T.11139.11139.2	2	LEQKLCCCSEK	6,Carbamidomethyl[C];7,Carbamidomethyl[C];8,Carbamidomethyl[C];	61.3571	1454.64958388144	-0.00602918	-4.14	14.692,9.92429,9.76515,9.60347,10.4975,9.75391,10.191,9.89166,10.4685,8.6805,9.04168	11
42374	5_T.11141.11141.	0	TPHNLGA		28.5615	1.00728	-7.61121e-07	-0.76	3.58884,3.3479,3.16307,3.09732,2.89803,2.29629,2.19864	7
33460	5_T.11144.11144.2	2	RVLGPLSQR		62.9975	1025.62365602715	-0.00227657	-2.22	12.3665,12.1601,11.1305,10.3442,10.7054,10.0689,10.3385,9.90355,8.56051	9
39388	5_T.11146.11146.2	2	AYVVGYR		62.4512	827.441053515384	-5.35917e-05	-0.06	21.6908,21.9055,23.0347,22.8045,18.8886,18.8248,26.0015	7
20200	5_T.11148.11148.3	3	SLRQLNSVCPLK	4,Deamidated[Q];9,Carbamidomethyl[C];	32.6188	1415.76017488777	-0.00742586	-5.25	4.30441,4.00847,3.90011,4.20727,3.47452,3.37315,3.38754,3.37407,2.94128,3.06463,2.90306,2.74673	12
27450	5_T.11150.11150.	0	QLHNDDFSTK		37.6156	1.00728	-2.56789e-06	-2.55	7.26629,6.93918,6.60694,6.55539,6.07147,5.94608,5.84676,5.96347,5.95882,6.04871	10
33257	5_T.11151.11151.	0	PSVLTTTVTL		22.8054	1.00728	-1.84464e-06	-1.83	10.9452,10.6735,13.4913,8.04153,12.8622,9.40863,9.38984,9.86717,9.4704,9.24792	10
23298	5_T.11154.11154.	0	EAGQSNTVMQQE	4,Deamidated[Q];10,Deamidated[Q];	41.1554	1.00728	-7.6429e-06	-7.59	12.966,12.6937,12.7491,9.52943,11.4509,11.8041,11.547,13.3933,19.5942,10.7831,12.9407,12.6371	12
35182	5_T.11155.11155.	0	KMVQPLVR	4,Deamidated[Q];	4.13374	1.00728	-8.16171e-06	-8.1	3.47192,3.28214,3.29931,3.77582,3.14528,3.01445,3.16818,2.92419	8
13616	5_T.11156.11156.	0	SQRTLAAPWAALGSYK		14.9079	1.00728	-7.30169e-06	-7.25	7.66989,7.50648,8.69999,8.42532,7.94671,7.22422,5.23108,7.18443,7.24566,6.75515,6.18827,6.61842,6.20277,6.9305,7.23928,6.74605	16
22843	5_T.11159.11159.	0	FLPYQQFPHR	5,Deamidated[Q];	25.8941	1.00728	-3.91398e-06	-3.89	4.89765,4.65721,4.05063,4.15335,4.01818,3.40017,3.12922,3.21475,3.35749,3.60222	10
23344	5_T.11160.11160.	0	QQEEATVMEQE	2,Deamidated[Q];	52.9811	1.00728	-4.0772e-06	-4.05	69.2317,51.6091,71.993,72.8511,72.1516,71.6781,94.1044,93.8666,77.1836,77.4849,78.6417	11
35165	5_T.11162.11162.	0	ELDNHSEK		39.5906	1.00728	-1.86521e-06	-1.85	4.92673,4.69057,4.96057,4.85388,4.54171,4.14933,3.63828,3.61167	8
30414	5_T.11163.11163.	0	PDQLSWMPK	7,Oxidation[M];	29.5913	1.00728	-3.86889e-06	-3.84	6.20089,5.98192,5.9723,5.97254,7.4169,6.04144,6.05728,6.06065,5.7159	9
27546	5_T.11164.11164.	0	NQQVLGKCVR	8,Carbamidomethyl[C];	63.2071	1.00728	-7.50737e-06	-7.45	7.61739,7.40602,9.38113,9.23837,7.78737,6.45282,6.45656,6.12682,6.87473,6.66295	10
38599	5_T.11165.11165.2	2	YSYYTC	6,Carbamidomethyl[C];	52.4132	856.321051289728	-0.00292124	-3.41	5.27402,4.6842,4.68093,4.55809,4.73507,2.81934	6
10826	5_T.11168.11168.2	2	AVAYVQSDSTLCNNLGY	12,Carbamidomethyl[C];14,Deamidated[N];	46.519	1875.84233855426	-0.000577495	-0.31	14.5327,14.0508,14.3216,14.3384,14.9128,15.527,17.0938,15.1991,15.8373,15.976,22.2569,19.0638,19.8665,14.6168,17.538,17.2438,16.8158	17
21456	5_T.11169.11169.2	2	PLSKPLPFQPPR		12.1564	1376.80622842318	-0.00139564	-1.01	7.5527,7.08333,6.95936,6.42956,6.32415,6.03977,5.90303,18.3534,18.6951,18.7068,4.92154,4.87919	12
20280	5_T.11171.11171.3	3	SFLLSDMMNPLK	8,Oxidation[M];9,Deamidated[N];	59.9857	1412.68446628446	-0.00453595	-3.21	14.131,13.7882,18.6051,15.4991,13.7302,9.37219,9.56477,8.41495,8.49993,9.78565,9.85031,11.3213	12
25116	5_T.11173.11173.2	2	FDAQNGTQVCK	4,Deamidated[Q];5,Deamidated[N];10,Carbamidomethyl[C];	59.7345	1269.54530335652	-0.00377288	-2.97	16.4433,14.9663,14.494,12.2874,12.1228,14.446,14.51,15.9444,16.1294,14.9741,18.4094	11
32733	5_T.11175.11175.2	2	RAKFQQAAK		21.3107	1047.60521372219	-0.000567951	-0.54	4.03468,3.50695,3.22751,3.03527,3.03297,2.9298,2.67939,2.56583,2.31114	9
14463	5_T.11176.11176.2	2	AVGNSGVFSKFFMFK	4,Deamidated[N];	28.1423	1666.83355876413	-0.00385636	-2.31	9.50837,9.54929,8.65905,9.13311,8.55686,7.67178,8.01146,6.74597,7.59553,6.8677,6.76759,6.62863,7.00633,6.27787,5.16694	15
40598	5_T.11177.11177.	0	KNFQSR		8.10327	1.00728	-2.32035e-06	-2.3	3.05163,2.9223,2.79209,2.26549,2.21578,1.41915	6
18025	5_T.11178.11178.	0	VQWYATYYQFK	9,Deamidated[Q];	43.8718	1.00728	-5.32538e-06	-5.29	6.93522,6.8212,6.71467,6.62935,6.19409,6.52777,6.13543,6.1863,6.54619,6.04794,6.26683	11
7154	5_T.11179.11179.3	3	VWLMDMDPYCRWSSQK	6,Oxidation[M];10,Carbamidomethyl[C];15,Deamidated[Q];	24.8244	2118.91275418867	-0.00461935	-2.18	5.46427,5.29289,5.08098,5.08493,4.83191,5.1411,4.50975,4.62204,4.81492,4.69263,4.519,4.70317,4.44086,4.74707,5.25267,4.23432	16
17307	5_T.11180.11180.	0	DNCLTSNSNLTER	3,Carbamidomethyl[C];7,Deamidated[N];	62.4107	1.00728	-4.43606e-06	-4.4	28.5928,27.6704,29.4254,49.2963,65.0532,63.2069,19.4166,29.9252,33.0467,52.3029,38.5479,35.9413,35.3982	13
42080	5_T.11183.11183.2	2	WLSWQ		78.6229	719.35498833869	-0.00396108	-5.51	5.98983,5.63134,5.61654,5.58034,5.19231	5
32445	5_T.11184.11184.	0	REATVPTKR		30.5213	1.00728	-1.89737e-06	-1.88	6.58644,5.95863,5.97592,5.982,6.41573,5.31474,5.34654,4.9793,5.21897	9
13648	5_T.11185.11185.	0	MNSPSYYYNNTSTC	1,Oxidation[M];14,Carbamidomethyl[C];	17.6841	1.00728	-2.52891e-06	-2.51	5.98517,6.1411,5.96777,7.20403,6.9309,6.82066,6.49865,6.12386,5.03108,5.03172,5.22343,5.84121,5.30931,4.30978	14
4894	5_T.11187.11187.2	2	YYSSNQKTTYWTYYYSTC	6,Deamidated[Q];18,Carbamidomethyl[C];	51.0911	2379.97096566593	-0.00414879	-1.74	9.59699,9.42032,9.55061,8.87561,8.80067,7.93202,8.40417,8.5354,8.64144,8.75324,8.88916,8.99958,9.67918,9.56292,9.91856,9.67148,9.90837,8.27993	18
18361	5_T.11188.11188.2	2	NNTMTSDSNLQTR	2,Deamidated[N];11,Deamidated[Q];	48.4297	1483.63459978562	-0.00167787	-1.13	6.5776,6.06661,6.21652,6.174,6.24687,8.0472,6.07366,5.97263,6.1784,6.45923,5.97036,6.13215,6.17694	13
10414	5_T.11189.11189.4	4	SLFGNAVSMPTGNGNNAVK	5,Deamidated[N];9,Oxidation[M];15,Deamidated[N];16,Deamidated[N];	5.24652	1896.85897706292	-0.00544012	-2.87	4.23983,4.07003,3.96953,4.11057,3.93923,3.57018,3.62805,3.59768,3.85557,3.49449,3.59212,3.34031,3.49548,3.44459,4.08098,4.1737,3.14522,3.87637,3.30551	19
8508	5_T.11191.11191.3	3	QEEEAKMVTSCPASSGQR	7,Oxidation[M];11,Carbamidomethyl[C];	23.5401	2010.88640396557	-0.000893338	-0.44	6.53089,6.01493,6.08668,5.91093,5.79275,5.65755,4.9189,5.16969,5.20894,6.16459,6.00407,6.30836,4.95425,5.8532,5.93007,5.46243,5.99144,6.10152	18
38126	5_T.11193.11193.2	2	QGQNYTC	1,Deamidated[Q];4,Deamidated[N];7,Carbamidomethyl[C];	17.2546	872.313666662666	-0.00468244	-5.37	4.19638,2.99876,2.97289,3.50859,3.05448,3.15008,1.85127	7
13720	5_T.11196.11196.	0	YYSCQGDCYYQGF	4,Carbamidomethyl[C];5,Deamidated[Q];8,Carbamidomethyl[C];11,Deamidated[Q];	37.2815	1.00728	-9.95982e-06	-9.89	6.18139,6.01657,5.87342,5.5057,5.59626,5.21305,5.03783,4.90862,5.40767,5.62848,5.71623,4.95204,4.91044	13
33675	5_T.11197.11197.	0	NNCPVMPGK	2,Deamidated[N];3,Carbamidomethyl[C];	47.2516	1.00728	-2.52986e-06	-2.51	5.56203,5.49943,4.73826,4.66433,4.69476,4.2832,4.25087,3.91106,3.9378	9
13751	5_T.11199.11199.	0	CTSLSTKLCYYQW	1,Carbamidomethyl[C];9,Carbamidomethyl[C];12,Deamidated[Q];	43.0719	1.00728	-4.53327e-06	-4.5	7.43895,7.12161,6.99981,6.88259,6.78014,7.74742,6.69123,6.64684,6.30909,7.81346,7.7153,6.69828,6.84802	13
37502	5_T.11200.11200.	0	SMMMEMS	2,Oxidation[M];4,Oxidation[M];6,Oxidation[M];	67.0929	1.00728	-6.14626e-06	-6.1	5.65825,6.3412,5.35693,5.98709,4.31026,5.73306,4.39071	7
17275	5_T.11201.11201.	0	MVFLVSAMQLPMK	1,Oxidation[M];9,Deamidated[Q];12,Oxidation[M];	5.83654	1.00728	-3.62498e-06	-3.6	4.8138,4.66084,4.24472,4.11697,4.19226,3.79804,3.23905,3.29473,4.02788,3.30054,3.37424,4.23691,3.18572	13
13259	5_T.11204.11204.	0	TMDYYCHGCTNGTC	6,Carbamidomethyl[C];9,Carbamidomethyl[C];14,Carbamidomethyl[C];	56.7787	1.00728	-1.41185e-06	-1.4	10.4298,10.204,8.94104,8.75089,8.65936,9.08468,8.78521,8.53843,8.57543,9.02726,8.6951,9.22834,7.79216,6.1812	14
36709	5_T.11205.11205.	0	TLVQFRR		16.3756	1.00728	-3.71757e-07	-0.37	3.71665,3.39727,3.01847,3.30613,2.92825,3.14246,3.07241	7
39157	5_T.11206.11206.	0	ALPMHLR		97.8563	1.00728	-2.56428e-07	-0.25	63.5893,66.854,81.9989,81.5671,75.5234,71.8495,71.2441	7
34387	5_T.11208.11208.2	2	GAFTNQVSSS	6,Deamidated[Q];	32.4301	998.444675002338	-0.00219008	-2.19	8.42324,8.12947,8.03121,8.90378,11.0066,8.22844,8.65872,8.62471,10.7183,7.04101	10
16650	5_T.11209.11209.2	2	NDCVFSDSNLETR	3,Carbamidomethyl[C];	58.9706	1556.65349542858	-0.0111964	-7.19	5.84309,5.73492,5.54984,5.35651,5.21902,5.9158,4.98203,5.1079,4.99562,5.21108,4.74915,5.16599,5.16221	13
32674	5_T.11211.11211.2	2	NNCLTTAVR	2,Deamidated[N];3,Carbamidomethyl[C];	68.0942	1049.50827010797	-0.00391938	-3.73	15.1428,12.1539,14.3843,14.6596,20.6428,24.771,19.5061,20.9244,20.418	9
19878	5_T.11212.11212.2	2	FVRRPNRVQKK		20.869	1427.87388248857	-0.00333478	-2.34	3.23407,3.40687,3.15239,3.05758,2.9202,2.67587,2.7377,2.84515,2.64019,2.4533,2.69298	11
12128	5_T.11213.11213.4	4	NGLNKEDEYLEEGMR		34.9315	1796.81848388135	-0.0066215	-3.69	6.67614,6.40197,6.15896,6.45017,6.22226,5.95593,5.79437,5.66793,5.9395,5.63691,5.39592,5.34482,5.37722,5.63003,5.70068	15
7648	5_T.11214.11214.2	2	MNSPMPNHFFYYYSTC	1,Oxidation[M];16,Carbamidomethyl[C];	59.3163	2074.81343230139	-0.000203222	-0.1	7.86724,9.90483,9.61548,9.56115,9.62702,9.58055,9.66269,11.2073,11.0233,10.9869,13.5539,12.9975,12.2896,12.4117,12.1641,10.7773	16
13749	5_T.11217.11217.	0	TMTYYCVVYYSTC	6,Carbamidomethyl[C];13,Carbamidomethyl[C];	89.1199	1.00728	-8.27877e-06	-8.22	22.8287,24.2112,22.8471,22.7987,27.7905,24.9426,24.2179,24.4003,29.2232,33.7496,35.1852,29.1883,27.0939	13
11962	5_T.11218.11218.	0	YMAEGCAAMTCYSCT	2,Oxidation[M];6,Carbamidomethyl[C];9,Oxidation[M];11,Carbamidomethyl[C];14,Carbamidomethyl[C];	21.5124	1.00728	-4.54345e-06	-4.51	6.06143,6.05478,5.87061,5.67245,5.52031,5.43025,5.24607,5.00081,5.71848,5.4568,4.98006,6.05084,4.91408,4.72594,5.69951	15
35176	5_T.11221.11221.2	2	GTQAPKNVR	3,Deamidated[Q];	5.37015	971.531358783786	-0.00459225	-4.73	4.71267,4.67238,4.97382,4.02342,4.3952,4.40861,4.38258,4.58376,3.39473	9
13722	5_T.11222.11222.	0	GFEYCSLYYYSTC	5,Carbamidomethyl[C];13,Carbamidomethyl[C];	15.8217	1.00728	-8.76303e-06	-8.7	23.2779,23.3236,23.3629,20.306,19.3981,18.7747,20.3587,30.2624,42.5737,39.8445,41.0325,35.9953,32.9273	13
41839	5_T.11226.11226.	0	TDQPNR	3,Deamidated[Q];	61.2255	1.00728	-7.62715e-06	-7.57	5.58324,5.06075,5.77671,4.6539,4.37086,3.77772	6
17231	5_T.11227.11227.	0	CLTKFANSTLMVK	1,Carbamidomethyl[C];7,Deamidated[N];11,Oxidation[M];	22.3695	1.00728	-1.00216e-05	-9.95	5.0945,4.79236,4.80389,4.80084,4.25589,4.13622,4.52437,4.13003,4.1056,3.92428,4.51146,4.22106,3.92553	13
20081	5_T.11228.11228.2	2	TWGCWMYLATD	4,Carbamidomethyl[C];6,Oxidation[M];	34.5777	1419.57910655037	-0.00844043	-5.95	5.10671,4.97646,4.58269,4.48266,4.90162,4.94105,4.76791,4.12579,2.56033,4.13707,3.6699	11
38923	5_T.11229.11229.2	2	SYVVGYR		45.1854	843.436593041412	-0.00068787	-0.82	7.19909,8.11622,7.88949,7.7084,6.15507,6.42391,6.42304	7
15416	5_T.11230.11230.2	2	ETMMASSPPGQNVAY	3,Oxidation[M];4,Oxidation[M];11,Deamidated[Q];	26.2265	1615.6507876812	-0.0107866	-6.68	8.36841,7.92492,6.9344,8.00903,9.04687,9.40357,9.84244,10.4136,9.13225,8.28833,8.41266,8.66091,8.9828,7.56769,9.51086	15
12692	5_T.11231.11231.2	2	CTYLQNQEETAVGQQ	1,Carbamidomethyl[C];5,Deamidated[Q];6,Deamidated[N];	34.6726	1770.75439697912	-0.00577235	-3.26	9.16942,8.57129,8.16876,9.45506,6.48436,6.41964,6.76433,6.48282,6.39603,6.7122,6.16574,7.09837,6.43528,7.30209,7.11858	15
29121	5_T.11233.11233.	0	SNVMFKWMV	8,Oxidation[M];	36.8031	1.00728	-2.65358e-06	-2.63	3.82143,3.50486,3.51788,3.068,2.83926,2.76028,2.97281,3.55621,2.80542	9
33781	5_T.11234.11234.	0	NDPGNLTER		55.5653	1.00728	-8.60611e-06	-8.54	5.40828,4.98012,4.85816,4.42862,4.42836,4.2095,4.36824,3.83088,4.10938	9
23889	5_T.11235.11235.	0	TELTNMYTATY		57.0474	1.00728	-7.09498e-06	-7.04	9.89704,10.1755,10.0412,9.57624,9.69995,9.64646,12.6169,13.0642,11.7747,12.1583,11.9396	11
21498	5_T.11237.11237.	0	APVLSNSVSVLSSD	6,Deamidated[N];	38.3785	1.00728	-2.27961e-06	-2.26	13.8543,13.8539,13.1908,12.2868,12.048,9.88343,11.7302,11.4219,11.7506,11.7482,13.4153,13.6704,12.6315,11.9317	14
12803	5_T.11238.11238.2	2	YYSVMCSGDCCSTC	5,Oxidation[M];6,Carbamidomethyl[C];10,Carbamidomethyl[C];11,Carbamidomethyl[C];14,Carbamidomethyl[C];	57.2373	1765.55497938926	-0.00821109	-4.65	7.38506,7.13389,7.13542,6.9245,6.03681,5.86175,5.96336,5.58376,5.41789,5.31644,5.25658,5.89653,5.50061,4.54079	14
30839	5_T.11239.11239.	0	YTSSLYEQL		58.8068	1.00728	-2.18112e-06	-2.17	8.48966,8.50169,8.93989,8.7654,8.62653,8.14375,7.60553,8.0174,7.82298	9
36945	5_T.11241.11241.	0	YYNRMM	3,Deamidated[N];5,Oxidation[M];6,Oxidation[M];	66.5214	1.00728	-4.2111e-06	-4.18	4.0668,3.86049,4.1334,3.27883,2.96894	6
13089	5_T.11244.11244.2	2	GFMCCCPQYYSTC	3,Oxidation[M];4,Carbamidomethyl[C];5,Carbamidomethyl[C];6,Carbamidomethyl[C];13,Carbamidomethyl[C];	18.7017	1749.57231337363	-0.0112509	-6.43	4.66362,5.29102,5.01266,4.95162,4.23092,3.98824,3.98753,3.95375,3.97843,4.8402,3.8893,3.80397,2.98509	13
38572	5_T.11247.11247.	0	GFQKSYK		17.4896	1.00728	-9.14935e-06	-9.08	5.23784,4.9274,4.86485,4.55806,4.58321,4.35145,3.62072	7
38968	5_T.11248.11248.	0	VATVSLPR		99.7342	1.00728	-2.65718e-06	-2.64	73.6463,70.3019,75.3969,80.9107,78.947,72.2743,72.968,72.5155	8
29639	5_T.11250.11250.2	2	QVQNQYETQ	1,Deamidated[Q];3,Deamidated[Q];	28.058	1139.48864912957	-0.00357604	-3.14	24.0826,31.1026,24.735,36.9023,36.6707,45.8604,36.6968,36.9782,38.2535	9
34097	5_T.11254.11254.2	2	CAPPNATQF	1,Carbamidomethyl[C];5,Deamidated[N];	43.923	1006.43291265867	-0.00312134	-3.1	6.74564,6.39455,6.34851,6.12379,5.83963,5.13442,5.41674,4.92673,4.46366	9
33499	5_T.11255.11255.	0	LEKQQLTY	4,Deamidated[Q];5,Deamidated[Q];	43.253	1.00728	-4.26786e-06	-4.24	8.66674,8.03837,7.88824,8.46779,8.12032,6.99021,7.27383,7.04126	8
39439	5_T.11256.11256.	0	LMAVYGR	2,Oxidation[M];	74.5471	1.00728	-3.01448e-06	-2.99	50.8878,22.7247,27.5854,28.6076,43.3833,41.131,42.9709	7
38517	5_T.11257.11257.	0	AAPNYYC	4,Deamidated[N];7,Carbamidomethyl[C];	52.56	1.00728	-2.26031e-06	-2.24	3.68912,3.42886,3.21213,3.70528,3.25361,3.17133,1.42697	7
26819	5_T.11259.11259.	0	TTNLFPCVNR	7,Carbamidomethyl[C];	58.7835	1.00728	-4.48648e-07	-0.45	4.66269,4.31918,3.92739,2.74619,3.47729,3.1042,2.83261,3.05605,2.82993,3.12111	10
33481	5_T.11260.11260.	0	TLVWESYK		9.83372	1.00728	-2.4302e-06	-2.41	5.68592,5.53634,5.79884,5.63339,5.07706,5.19202,5.33854,4.59524	8
34984	5_T.11261.11261.2	2	QQQLMALK	1,Deamidated[Q];3,Deamidated[Q];5,Oxidation[M];	63.3906	977.500230854098	-0.00308335	-3.15	7.40384,7.88013,7.26436,7.57052,7.11718,9.20065,9.76327,8.92515	8
35303	5_T.11263.11263.	0	DGLMDWGR	4,Oxidation[M];	35.6957	1.00728	-1.02669e-06	-1.02	6.3248,6.00541,6.06524,6.16484,5.34967,5.75049,5.49672,5.72922	8
39596	5_T.11265.11265.	0	GECAKVR	3,Carbamidomethyl[C];	63.8935	1.00728	-5.65348e-06	-5.61	5.41814,4.99373,4.74262,4.52431,4.35171,4.55045,4.53802	7
32714	5_T.11267.11267.	0	DNQENANLK	3,Deamidated[Q];5,Deamidated[N];	62.5313	1.00728	-6.10407e-06	-6.06	6.57787,6.33478,6.16266,6.00841,6.05823,5.97261,6.05415,7.94905,7.52708	9
35219	5_T.11270.11270.2	2	PLQFCHPA	5,Carbamidomethyl[C];	2.63017	969.466676408992	-0.00570222	-5.88	6.56724,6.13778,6.00215,5.46717,5.93461,8.40907,8.46992,8.13634	8
26106	5_T.11271.11271.2	2	EEQLQQLRAQ	10,Deamidated[Q];	14.0088	1243.6313210614	-0.00368065	-2.96	4.34149,4.19496,4.01231,3.90751,4.10723,4.02686,3.87044,3.7408,3.41483	10
40830	5_T.11272.11272.2	2	SHGSQTR	5,Deamidated[Q];	68.2791	773.36049394439	-0.00700871	-9.06	6.53456,5.95288,5.74591,5.90764,6.22372,5.51436,5.20651	7
8785	5_T.11274.11274.	0	HQVPEVSTHSSSVQGWQT	2,Deamidated[Q];14,Deamidated[Q];	55.4395	1.00728	-7.36049e-06	-7.31	10.9996,9.49243,10.5138,10.6419,10.2055,10.3907,10.4882,10.4949,10.1578,11.8984,12.2074,7.5315,10.3551,10.5571,10.5181,11.7133,11.8538,12.1653	18
24435	5_T.11275.11275.	0	VLPAQHVLVSTQ		61.5437	1.00728	-1.00657e-05	-9.99	5.34056,5.24994,5.12651,4.98457,4.94914,4.78337,5.10461,4.89119,5.97437,5.00236,5.1406,5.03697	12
38539	5_T.11276.11276.	0	AARARAQGG		42.5087	1.00728	-6.18015e-06	-6.14	6.32389,8.26619,8.16793,7.46739,6.01147,5.3487,5.54468,4.99121,4.82411	9
39551	5_T.11277.11277.	0	FLKQER		80.1545	1.00728	-3.09976e-06	-3.08	21.6283,21.8865,18.079,18.0543,16.8887,17.8046	6
13726	5_T.11278.11278.	0	TMYHVPKYYYSTC	13,Carbamidomethyl[C];	22.0155	1.00728	-5.19201e-06	-5.15	8.58049,8.95939,8.20429,8.97529,8.47988,8.94125,10.4243,15.586,18.3274,16.8738,16.4005,12.8599,11.2827	13
41006	5_T.11280.11280.	0	GLMNGMK	4,Deamidated[N];6,Oxidation[M];	21.7796	1.00728	-7.08734e-06	-7.04	1.85016,1.74608,1.66386,2.20577,1.49431,2.16242,1.49501	7
8755	5_T.11282.11282.	0	YYFFVSSSPNDVECKGV	14,Carbamidomethyl[C];	37.3499	1.00728	-3.72276e-06	-3.7	7.05642,6.89262,6.59214,6.99158,7.18804,6.62698,7.54008,6.78644,6.03119,5.95278,5.78285,6.26035,5.81954,5.74623,6.14857,6.01175,6.73003	17
33185	5_T.11284.11284.	0	PAAENSCDGL	7,Carbamidomethyl[C];	37.9998	1.00728	-2.20404e-06	-2.19	6.50711,6.23238,5.86687,6.05808,6.03785,6.04023,5.8143,5.45864,5.41879,5.53504	10
39405	5_T.11285.11285.	0	TTKYASGV		1.47743	1.00728	-3.38376e-06	-3.36	2.45895,2.32359,2.03305,2.25823,1.8615,1.86703,1.85107,2.02691	8
33438	5_T.11286.11286.	0	SRQKVGSTY	3,Deamidated[Q];	43.9342	1.00728	-8.3844e-06	-8.32	6.90741,13.0165,11.4512,11.7422,11.9497,11.0327,11.7373,11.7067,11.9685	9
39495	5_T.11288.11288.	0	WPQMVY		45.8519	1.00728	-5.26911e-06	-5.23	4.42474,4.11484,4.00962,3.85546,4.06236,2.26984	6
20966	5_T.11290.11290.	0	SYTVVFYLPMR	10,Oxidation[M];	0.558728	1.00728	-2.7997e-06	-2.78	2.94177,3.02368,2.76329,3.04661,3.10116,2.45377,2.68935,4.27319,4.33559,4.66228,2.47417	11
22317	5_T.11291.11291.2	2	TGATTPDNQQDAE	10,Deamidated[Q];	15.5684	1348.54804557629	-0.00187813	-1.39	15.8719,17.8604,17.8751,17.9805,25.0199,23.25,23.5852,24.2293,24.2011,18.5342,24.7509,24.3767,25.7872	13
28841	5_T.11292.11292.2	2	LENELQTYR		64.5056	1165.58402562429	-0.000758008	-0.65	65.7736,47.9996,49.2774,48.3698,50,50,65.1626,62.7471,66.5954	9
31083	5_T.11293.11293.2	2	GSLGAYEWSK		46.4943	1097.5352213091	-0.00919977	-8.38	5.40947,5.27167,4.97515,4.9539,4.80296,5.14407,4.27537,4.68082,4.46678,4.72047	10
24509	5_T.11296.11296.2	2	EMASEDLSDHR		26.2912	1289.5520068274	-0.00950656	-7.37	6.06918,6.00468,5.71196,5.78976,5.71398,5.52397,5.6108,5.76805,5.13805,5.19197,5.61518	11
28413	5_T.11297.11297.3	3	LWVVNCMVR	6,Carbamidomethyl[C];	38.5522	1176.60260835748	-0.000999038	-0.85	6.64324,6.5437,5.67182,6.4392,5.12023,3.60744,3.57815,3.72714,4.23315	9
32381	5_T.11298.11298.2	2	QYSKYENK		3.80498	1059.5030604369	-0.00762857	-7.2	10.9963,10.6401,10.4424,9.89076,10.5979,8.35951,8.5879,8.50571	8
41341	5_T.1130.1130.	0	TSAFPSAA		54.5101	1.00728	-5.75427e-06	-5.71	4.15043,3.87279,4.14576,3.96388,4.05861,3.97631,3.39528,3.27475	8
25583	5_T.11300.11300.	0	LQGQLAVRMNK	4,Deamidated[Q];10,Deamidated[N];	59.8807	1.00728	-8.35455e-06	-8.29	14.0832,11.0925,13.6088,7.82916,9.30528,9.13786,9.64721,9.87242,10.0474,8.77252,9.69167	11
25484	5_T.11301.11301.	0	DLVFRLNVTNA		9.53001	1.00728	-3.44359e-06	-3.42	4.69299,4.44843,4.39788,3.56951,3.5706,3.37523,4.62701,4.75676,4.45028,3.84841,2.74671	11
21106	5_T.11304.11304.	0	GPSSPSAKQSVAGSQ		23.3039	1.00728	-3.04072e-06	-3.02	10.4963,10.3467,10.1475,10.7527,10.2282,10.1522,9.48598,10.1754,10.3739,11.1975,7.08267,6.08547,6.39438,11.6893,11.726	15
13607	5_T.11305.11305.	0	YYYATSMNMEDCR	7,Oxidation[M];12,Carbamidomethyl[C];	56.4116	1.00728	-1.03865e-07	-0.1	7.01187,7.15692,6.64777,5.92498,6.13828,5.7884,6.18416,5.42285,5.2264,4.68328,4.53745,4.41026,5.0253	13
42120	5_T.11306.11306.	0	QMRHM	5,Oxidation[M];	18.9208	1.00728	-3.82669e-06	-3.8	3.83193,3.55216,3.46639,3.18157	5
17419	5_T.11310.11310.	0	QLATSLFLSTSPEK		50	1.00728	-7.96126e-06	-7.9	9.98482,11.1894,10.5842,10.7385,10.519,11.4037,7.81721,7.94214,9.05597,9.02351,9.06481,8.15786,7.73844,8.19181	14
28766	5_T.11311.11311.	0	WLEDCTSEK	5,Carbamidomethyl[C];	59.334	1.00728	-1.97017e-06	-1.96	60.2262,64.5558,52.4133,52.2828,52.09,52.9547,70.5427,54.0184,56.2642	9
6726	5_T.11314.11314.3	3	VWLEDMMMQKGGPAFDPR	6,Oxidation[M];7,Oxidation[M];8,Oxidation[M];	0.00132874	2155.95022253511	-0.0107883	-5	6.03433,5.99085,5.64346,4.86601,4.73012,4.76284,3.87619,3.93659,3.79132,3.90297,4.02054,3.92135,4.36566,3.99209,3.93179,4.35252,4.92347,5.14681	18
42573	5_T.11316.11316.	0	GLGDSVR		43.0705	1.00728	-8.58344e-06	-8.52	3.81934,3.85205,3.45273,3.30067,3.46689,3.46662,3.09667	7
20944	5_T.11317.11317.	0	SYYYMTSYVSQ		32.178	1.00728	-8.30568e-06	-8.25	7.14566,6.88197,6.71148,6.52939,8.57795,7.8665,7.88129,6.05146,8.62714,8.62105,5.98144	11
20858	5_T.11318.11318.	0	TNQMSMHQAVSQ	4,Oxidation[M];6,Oxidation[M];	32.2948	1.00728	-4.34524e-06	-4.31	6.15867,6.16834,5.99451,6.01039,5.58636,5.89357,4.88435,5.39578,4.29726,4.56354,4.75499,4.90403	12
42474	5_T.11319.11319.	0	GLTQMR		29.7799	1.00728	-4.72023e-06	-4.69	2.0891,1.95983,1.98241,1.82201,1.67535,2.00716	6
41773	5_T.11321.11321.2	2	SSSHMQG	6,Deamidated[Q];	60.5656	734.281663959568	-0.00439006	-5.98	2.50669,2.13804,2.06198,1.96152,1.88916,2.49785,1.68992	7
19097	5_T.11322.11322.	0	QSVAYPDPHGANAK	12,Deamidated[N];	0.534819	1.00728	-9.04695e-07	-0.9	7.67379,7.36866,7.24635,6.46971,6.86259,6.16525,5.85003,6.11405,5.59983,5.08718,4.62752,8.80944,8.47929,9.13772	14
39831	5_T.11323.11323.	0	LLWHLGA		21.2943	1.00728	-3.37902e-06	-3.35	5.0884,4.78645,5.04502,4.36659,3.85128,3.97405,3.81302	7
42596	5_T.11325.11325.	0	SLLDVR		76.3023	1.00728	-1.83704e-06	-1.82	6.80897,6.31255,10.7509,10.7485,11.1838,10.888	6
42590	5_T.11327.11327.	0	LYPFY		68.4185	1.00728	-5.86629e-06	-5.82	5.95942,9.85919,9.64082,9.1534,4.31291	5
31297	5_T.11330.11330.	0	LDLVRNAYK		55.2746	1.00728	-2.087e-06	-2.07	5.14633,4.87536,4.77998,4.82811,4.714,4.52635,4.21312,4.67864,4.56574	9
28114	5_T.11331.11331.	0	SNVQYYPGEQ	4,Deamidated[Q];	35.5503	1.00728	-1.62371e-06	-1.61	3.33463,3.13622,3.47958,3.33509,3.03514,2.97105,2.36131,2.49463,2.42861,2.58061	10
8279	5_T.11333.11333.4	4	ADPQTNANAMVNAPQPLVR	4,Deamidated[Q];10,Oxidation[M];12,Deamidated[N];15,Deamidated[Q];	8.09896	2025.96036483739	-0.00584731	-2.89	12.0856,11.8924,11.2654,8.45275,10.7,11.453,10.6905,10.0762,10.6955,7.8824,11.9667,10.0215,12.9231,13.6347,11.2773,14.4996,15.0605,17.6045,18.2013	19
41320	5_T.1134.1134.	0	TSGVCTK	5,Carbamidomethyl[C];	45.7674	1.00728	-1.15976e-06	-1.15	2.60192,2.43445,2.19428,2.3017,1.99785,2.04233,1.78018	7
20811	5_T.11340.11340.	0	SQFGMHNCTVSAG	8,Carbamidomethyl[C];	9.27781	1.00728	-4.77408e-06	-4.74	6.73836,6.40884,5.94717,5.82063,5.69782,6.2414,5.47947,5.12519,5.52589,5.47287,4.48647,4.27412,4.3175	13
39433	5_T.11341.11341.	0	MVSWMR	5,Oxidation[M];	34.2728	1.00728	-9.18051e-06	-9.11	4.44383,4.48891,3.93746,3.95015,4.41641,3.81724	6
19039	5_T.11342.11342.	0	SVAGSGMRLYSEGK	7,Oxidation[M];	2.05556	1.00728	-6.95004e-06	-6.9	6.26524,6.12065,5.59199,5.3563,5.53549,5.05088,5.89705,5.25022,4.5503,5.12101,4.65919,7.51061,7.67836,8.01079	14
39883	5_T.11345.11345.	0	STSKAVSQ		33.6411	1.00728	-1.7559e-06	-1.74	6.5536,6.41789,6.27956,6.47437,6.10544,6.74139,6.3964,6.70022	8
22112	5_T.11348.11348.	0	GLYYAKQVAAGSQ		3.6934	1.00728	-7.36666e-06	-7.31	9.18879,7.99502,7.5915,7.52008,6.61642,6.57405,6.60922,6.41728,5.76917,5.50358,5.62196,5.9861,6.11067	13
17361	5_T.11351.11351.	0	AVSPMMESLASAGEK	5,Oxidation[M];	38.5927	1.00728	-7.22625e-06	-7.17	6.6528,6.5823,6.26143,5.98888,6.14094,5.69696,5.30609,5.71901,5.27301,4.83667,5.45667,4.16575,5.98067,6.10535,6.19935	15
22017	5_T.11353.11353.	0	LYAVSGSLYAGEK		4.81022e-06	1.00728	-2.04035e-06	-2.03	7.38786,7.01907,8.43067,7.76558,7.46428,7.10262,7.34796,7.05572,8.07194,6.64938,5.90495,5.98416,6.32974	13
24182	5_T.11354.11354.	0	LYAVSHLVNVGQ		48.0043	1.00728	-7.23883e-06	-7.19	12.6613,11.9182,8.2784,8.90948,12.8395,9.67627,9.76591,10.2655,10.0352,10.7561,10.0087,10.9535	12
31427	5_T.11355.11355.2	2	SPNSYNLYK	3,Deamidated[N];	69.3192	1086.51404634928	-0.00389656	-3.59	98.8901,99.0134,86.3956,95.3211,93.9708,99.1871,99.3869,98.4993,99.0785	9
20773	5_T.11356.11356.2	2	QKPMTDLYAVSQ	1,Deamidated[Q];4,Oxidation[M];	62.1944	1397.67127938387	-0.00970947	-6.95	10.1107,12.1655,11.8948,9.71221,12.6121,11.2899,11.5759,11.1968,14.3681,14.2575,15.1736,13.503	12
36696	5_T.11359.11359.	0	EGSSVVNVE		51.4897	1.00728	-2.79037e-06	-2.77	6.05633,6.07847,6.01997,6.33534,6.22987,6.07334,5.74223,5.11034,4.99766	9
6715	5_T.11360.11360.4	4	QLHCEGVPCRCGPASSGQR	1,Deamidated[Q];4,Carbamidomethyl[C];9,Carbamidomethyl[C];11,Carbamidomethyl[C];	2.47657	2156.94814129276	-0.00999151	-4.63	6.93093,9.08672,9.19976,9.62052,7.77448,7.86251,7.1218,8.88263,9.13181,9.04551,9.39375,13.0846,14.9906,11.9132,12.4612,13.152,10.6085,12.6907,13.0239	19
11747	5_T.11364.11364.	0	NNCLTTNAHMSPMPND	1,Deamidated[N];2,Deamidated[N];3,Carbamidomethyl[C];7,Deamidated[N];	22.149	1.00728	-4.37647e-06	-4.34	7.66144,7.63437,9.62062,9.48,11.9851,15.9783,7.80285,9.14841,9.74811,9.93414,9.97918,9.78346,12.5924,11.2179,10.3688,9.95333	16
31212	5_T.11365.11365.	0	VELVNPVAPR		57.9357	1.00728	-5.71181e-06	-5.67	10.16,8.94787,8.90127,8.74663,9.66396,9.80949,7.41904,6.2571,10.1624,10.1064	10
23260	5_T.11367.11367.	0	TEHFFNSLNSQ		22.9104	1.00728	-9.4566e-06	-9.39	9.05533,8.70769,8.59329,8.34031,4.98289,5.10053,5.22843,9.01132,9.48463,9.10338,8.99833	11
42565	5_T.11368.11368.	0	GLKVTW		60.1006	1.00728	-6.14074e-06	-6.1	2.74305,2.61455,2.39714,2.55305,2.38088,2.28642	6
28064	5_T.11369.11369.	0	TTGLGYNSGTTL	7,Deamidated[N];	47.2397	1.00728	-5.87304e-06	-5.83	6.02793,5.77444,5.37749,5.27817,5.03349,5.23368,5.02518,4.5702,4.1765,4.61004,4.40472,3.96288	12
8268	5_T.11372.11372.	0	SVQQSMELQKTMVSNQR	6,Oxidation[M];12,Oxidation[M];15,Deamidated[N];	28.3152	1.00728	-3.08908e-06	-3.07	6.25916,7.33809,7.1104,6.88659,7.10204,6.25762,5.86344,5.88983,6.01734,5.73025,6.05248,6.22974,5.89475,5.71187,6.473,5.97714,6.11922	17
32420	5_T.11374.11374.	0	GASQTTQTTY		42.9262	1.00728	-1.15319e-06	-1.14	4.19878,4.08022,4.00692,3.90691,4.32009,4.07055,3.49028,3.38997,3.35245,3.34432	10
41960	5_T.11376.11376.2	2	LGYQSR	4,Deamidated[Q];	17.5973	724.364917799788	-0.00255751	-3.53	4.57765,4.29312,4.46576,4.49757,3.8918,3.77308	6
26218	5_T.11377.11377.2	2	TMTMGPASSGQR	2,Oxidation[M];	29.9724	1239.54965967564	-0.00408605	-3.3	5.28937,5.21048,4.99026,5.13369,3.74189,6.06793,5.04002,5.13365,4.88402,4.20797,4.53393,4.57683	12
21339	5_T.11378.11378.2	2	PAVMMENNNTMK	7,Deamidated[N];	55.7358	1380.60360860575	-0.00809385	-5.86	7.62078,7.34372,8.26911,7.44038,7.25685,6.89591,6.65959,6.40925,6.32866,6.69285,6.30814,6.367	12
25778	5_T.11379.11379.3	3	KLGLLTHPNFGG		21.9529	1253.70205072997	-0.00202968	-1.62	4.7726,4.63314,4.59679,6.00568,7.26233,7.16925,6.94447,6.36819,6.04091,4.5261,4.00942,4.06401	12
28501	5_T.11380.11380.2	2	LLSCPASGRSQ	4,Carbamidomethyl[C];	73.5729	1175.59429907768	-0.0107482	-9.14	51.7802,50,49.3211,54.0166,50.7049,38.8815,37.7011,30.4087,31.0726,36.9869,36.329	11
25819	5_T.11381.11381.2	2	KLGLLTHPNFN		22.323	1253.69828350501	-0.00180502	-1.44	17.5142,17.6529,18.1878,36.4637,43.1662,41.6681,40.3496,30.0832,30.3794,31.4955,29.1559	11
23369	5_T.11382.11382.	0	HFFTKTVLNSQ		43.4897	1.00728	-7.24083e-06	-7.19	7.8283,7.72512,7.79064,7.65057,7.78567,7.09697,7.08807,11.1416,9.96282,10.7946,8.8397	11
32282	5_T.11384.11384.	0	SFGHTDVANN		59.2798	1.00728	-9.558e-06	-9.49	9.64577,8.86897,8.52913,8.53175,8.77948,7.61233,8.45822,7.01542,7.74303,7.54662	10
22292	5_T.11385.11385.	0	MVSQMMGNDCK	1,Oxidation[M];4,Deamidated[Q];5,Oxidation[M];6,Oxidation[M];10,Carbamidomethyl[C];	27.7236	1.00728	-6.02285e-06	-5.98	4.78351,4.1665,3.88816,4.12354,4.11526,4.0357,2.99519,3.02366,3.05244,2.97484,3.02011	11
27176	5_T.11386.11386.	0	KASKPLQVTLK	7,Deamidated[Q];	43.3328	1.00728	-7.07047e-06	-7.02	6.17014,5.78772,5.74489,5.22662,5.77974,5.24266,5.95412,5.40479,4.88833,3.84214,3.67047	11
38616	5_T.11387.11387.	0	YYTMVY	4,Oxidation[M];	74.5867	1.00728	-5.92236e-06	-5.88	4.74745,4.56182,4.20004,4.71626,3.9689,2.41023	6
23274	5_T.11388.11388.	0	ETVVLHGRPCR	10,Carbamidomethyl[C];	28.9525	1.00728	-9.89478e-06	-9.82	2.8778,2.91963,2.85897,2.75083,2.4135,2.25374,2.18078,2.33153,2.24199,2.00227,2.27099	11
37788	5_T.11390.11390.	0	TVMCSHH	3,Oxidation[M];4,Carbamidomethyl[C];	6.69243	1.00728	-5.66473e-06	-5.62	2.20956,2.14236,2.61065,1.757,1.93098,1.74987,1.69544	7
33280	5_T.11391.11391.	0	HFPMNGQAQ	5,Deamidated[N];	54.4375	1.00728	-7.41517e-06	-7.36	6.72456,6.41883,6.69982,6.34995,6.52278,5.61947,5.94499,5.57697,5.99766	9
27617	5_T.11394.11394.2	2	TFNPNCTTDK	3,Deamidated[N];5,Deamidated[N];6,Carbamidomethyl[C];	54.7793	1199.48857313926	-7.75901e-05	-0.06	6.55537,6.25951,6.20356,6.18767,6.0323,5.60286,5.86626,5.99334,5.15244,5.26133	10
30238	5_T.11395.11395.	0	TTLLNHPVAR		2.68927	1.00728	-2.29875e-06	-2.28	3.80744,3.64358,3.32263,3.33448,2.98731,2.3832,2.37526,2.45715,2.65273,2.63945	10
39878	5_T.11396.11396.2	2	LAADNFR	5,Deamidated[N];	64.2033	807.400298649884	-0.000790991	-0.98	40.6917,36.0046,42.0539,29.5462,25.2003,29.7102,31.2	7
18676	5_T.11397.11397.3	3	GALFMPVHVLNVR	5,Oxidation[M];	1.47684	1468.80505219939	-0.00428864	-2.92	5.72306,5.687,5.30966,5.72431,5.77472,5.47266,5.32667,4.9259,5.45548,4.92126,6.19431,6.16899,6.27318	13
41131	5_T.11398.11398.2	2	NKGNTLL	4,Deamidated[N];	65.427	760.421	-0.00124756	-1.64	11.5172,10.7936,10.0923,10.5491,10.2972,9.49882,6.03498	7
34569	5_T.11399.11399.2	2	TAATDATWR		63.0625	992.480897429326	-0.00135227	-1.36	42.1196,39.5168,45.1663,53.8084,37.4608,35.9666,39.2605,40.9468,42.3307	9
20089	5_T.11400.11400.3	3	DNLEGHFTYVHS		33.429	1418.6301779061	-0.00336725	-2.37	4.83017,4.58306,4.33934,4.09555,3.82562,3.71598,3.57937,3.79388,3.94567,3.4213,3.21649,3.55565	12
31131	5_T.11403.11403.2	2	NGLSNCATMK	6,Carbamidomethyl[C];	48.8334	1095.49466975437	-0.00256896	-2.35	4.80876,4.48747,4.15925,4.22967,3.79678,3.54163,3.41739,3.71742,3.40703,3.3525	10
15971	5_T.11404.11404.2	2	PPSPADPPSMASCMK	13,Carbamidomethyl[C];14,Oxidation[M];	1.03445	1588.67698423556	-0.00345804	-2.18	6.6046,6.33216,6.14612,6.13833,5.60054,5.4013,5.58062,5.44523,9.69173,9.2356,8.9297,5.63084,4.45535,5.97647,4.96199	15
38391	5_T.11405.11405.2	2	EHLRLPV		55.5132	863.511665476288	-0.0019677	-2.28	12.0458,11.9047,11.8506,11.8344,11.3836,11.4341,11.4761	7
27091	5_T.11406.11406.	0	TFSQGSEMNSK		12.5896	1.00728	-4.29643e-07	-0.43	5.36885,4.94109,5.29705,5.2927,4.58811,4.62905,4.45488,4.54341,4.54879,4.20973,4.18128	11
32107	5_T.11407.11407.	0	SLYAVSVGGSK		22.659	1.00728	-6.13299e-06	-6.09	8.79902,8.48318,9.75248,8.53031,8.11014,8.05787,6.06331,6.10151,6.128,7.00875,7.62061	11
20951	5_T.11408.11408.	0	YYYSPWQAVSGA		12.015	1.00728	-6.54168e-06	-6.49	8.18357,7.30146,7.13498,6.995,6.27144,6.26007,6.53825,6.22739,8.0739,6.67313,5.84441,5.64986	12
27110	5_T.11409.11409.	0	LTPNTELWLK	4,Deamidated[N];	36.6755	1.00728	-1.15963e-06	-1.15	7.00019,6.85242,6.82983,6.77444,6.3952,5.64122,5.68185,6.02073,6.66997,5.65766	10
25751	5_T.11410.11410.	0	SLMVSAPCSCK	3,Oxidation[M];8,Carbamidomethyl[C];10,Carbamidomethyl[C];	64.8526	1.00728	-3.71511e-06	-3.69	6.24476,6.18304,6.19493,6.05866,5.94027,5.43153,6.29407,5.4192,6.13302,4.79444,5.0206	11
27010	5_T.11411.11411.	0	GSQMTPDQQPK	8,Deamidated[Q];	48.4678	1.00728	-8.10316e-06	-8.04	5.67496,5.53242,5.52438,4.80784,4.80432,4.48558,4.1348,4.90716,4.20356,4.0953,3.52415	11
27065	5_T.11412.11412.	0	GSQVVSNRQLK	7,Deamidated[N];	26.7381	1.00728	-5.66563e-07	-0.56	5.98092,5.95837,6.19652,6.67335,5.70596,5.32768,5.71388,5.26218,5.1785,4.99862,4.71111	11
31349	5_T.11414.11414.	0	TLALFFLHK		45.1012	1.00728	-8.55051e-06	-8.49	5.53344,5.16736,4.95311,4.73556,4.43667,4.23277,4.30181,4.06752,3.63059	9
42275	5_T.11416.11416.	0	TEHYY		47.9689	1.00728	-2.31648e-06	-2.3	3.83888,3.35374,3.15679,3.4447,3.26813	5
18725	5_T.11418.11418.2	2	QLLVHMLLMLNQ	6,Oxidation[M];	69.2701	1468.80580873174	-0.0044206	-3.01	47.1364,50,81.7237,81.3401,82.8324,33.7437,56.5331,56.816,57.5917,73.0903,65.3678,60.5965	12
20839	5_T.11419.11419.2	2	KVWLMPMDACK	5,Oxidation[M];10,Carbamidomethyl[C];	61.3232	1394.66630972352	-0.00345649	-2.48	7.58127,7.52746,7.063,6.61382,5.93865,5.57406,5.31623,4.91884,4.73788,4.63472,4.94695	11
25028	5_T.11420.11420.2	2	LLSCDLCSPHA	4,Carbamidomethyl[C];7,Carbamidomethyl[C];	31.9961	1272.56947151953	-0.00166248	-1.31	6.43177,6.20555,6.13702,5.41352,5.21366,5.26736,4.98737,5.6219,5.29074,4.97212,4.7419	11
30281	5_T.11421.11421.2	2	SPYSYCNGTA	6,Carbamidomethyl[C];7,Deamidated[N];	55.4083	1120.43177630498	-0.0067184	-6	5.4967,5.27387,5.38913,4.98878,4.9851,3.89454,5.03532,4.26454,4.57897,3.90935	10
28689	5_T.11422.11422.3	3	RSQQLPTLAR		69.8002	1169.67702396566	-0.00213765	-1.83	23.1076,22.9467,24.4774,35.3041,40.2079,44.4806,43.1059,38.8693,32.8216,36.4524	10
6811	5_T.11423.11423.2	2	YLAVSWSAHLLARLYAVTN		28.5818	2148.15963617437	-0.000368906	-0.17	11.5546,13.1014,15.0245,12.2205,12.7111,12.2825,12.9627,13.6184,14.6154,14.2263,14.4356,13.6663,14.6293,18.276,17.6113,17.0533,18.8844,17.0716,17.7504	19
29323	5_T.11424.11424.2	2	SCQFNEHVK	2,Carbamidomethyl[C];3,Deamidated[Q];5,Deamidated[N];	49.0836	1150.48459469759	-0.00126934	-1.1	7.84202,7.45794,7.28555,7.2001,7.25004,6.7769,6.70975,7.1067,7.79919	9
14112	5_T.11426.11426.3	3	PPSQSMHEDVTLNSK	6,Oxidation[M];	27.6938	1685.77208935979	-0.00791743	-4.7	6.89084,6.57756,6.33819,6.19827,6.199,6.12584,5.58207,5.21033,5.02075,5.51462,5.31537,4.86614,4.89872,5.40196,4.54906	15
36892	5_T.11427.11427.2	2	LTVMMMR	4,Oxidation[M];5,Oxidation[M];	7.22113	913.429	-0.00147025	-1.61	3.05295,3.03484,2.92837,3.40883,3.35174,2.47237,2.50246	7
27826	5_T.11428.11428.2	2	SLMTGPASSGQR		61.7577	1191.58084117749	-0.00223605	-1.88	8.21782,7.77936,7.48311,7.40118,6.79103,7.56498,6.3618,6.71445,6.53581,6.0194,6.483,6.47727	12
28298	5_T.11429.11429.2	2	ETFPDVDSNR	9,Deamidated[N];	36.9312	1180.50179584528	-0.0100231	-8.49	5.59227,5.45188,5.05383,4.85228,4.44741,4.73264,3.87965,4.64217,5.29671,4.45572	10
7644	5_T.11430.11430.2	2	LYAVSSWQTNNKLYAVSQ	8,Deamidated[Q];10,Deamidated[N];	43.5848	2074.02268129728	-0.0100202	-4.83	10.2593,9.64622,10.7377,11.0772,11.0005,9.59931,9.48439,8.88419,9.58407,9.49142,10.3954,10.3352,9.57607,10.1021,10.056,11.0384,11.0293,11.0177	18
33689	5_T.11431.11431.	0	LVGGLWNMK		36.6901	1.00728	-1.04543e-06	-1.04	4.08692,4.19554,3.39683,3.23867,3.02958,3.2525,2.87219,2.95923,3.29086	9
33291	5_T.11432.11432.2	2	FHTQFHPD	4,Deamidated[Q];	58.2443	1029.44584852988	-0.00345621	-3.36	5.68848,5.53389,5.64057,5.75988,5.08013,5.02144,5.27354,4.7792	8
19994	5_T.11433.11433.	0	TEVMDTWLTLSK		37.6155	1.00728	-9.67178e-06	-9.6	5.86483,5.48218,5.7053,5.42634,5.15474,5.01217,5.00425,4.80472,4.87501,4.22784,4.84171,4.34459	12
31704	5_T.11435.11435.2	2	ACPPPSQSFS	2,Carbamidomethyl[C];	25.8772	1077.47053703049	-0.00363655	-3.38	8.01006,7.71898,9.32275,9.63769,9.32812,9.12378,6.55165,6.559,6.30858,6.91805	10
25381	5_T.11436.11436.	0	CLVVMTDANLK	1,Carbamidomethyl[C];	3.09327e-05	1.00728	-2.21939e-06	-2.2	7.52204,7.27936,5.40071,5.51591,5.85592,6.9907,5.9451,5.96457,6.0239,6.14289,6.15997	11
20867	5_T.11437.11437.	0	NVYNVPNVDCAK	4,Deamidated[N];10,Carbamidomethyl[C];	39.6881	1.00728	-1.53321e-06	-1.52	5.48114,5.31099,6.2899,5.0865,6.02064,4.56712,4.46102,5.75388,4.26359,4.18171,4.10465,4.53794	12
35390	5_T.11438.11438.	0	TFDHQTNV	7,Deamidated[N];	57.1338	1.00728	-5.69479e-06	-5.65	11.4895,11.2806,10.9651,10.9867,11.0867,12.8122,9.96692,10.9437	8
28705	5_T.11439.11439.2	2	KAYHLPTLAR		48.1275	1169.67607506878	-0.00290284	-2.48	8.45502,7.86808,8.22494,7.11389,6.94338,7.17835,7.20097,6.17719,5.61345,5.45783	10
18191	5_T.11440.11440.2	2	QLLVHPVYEHQQ		43.0468	1490.78388603869	-0.0089789	-6.02	34.1408,35.251,64.5645,65.0729,62.8585,47.8001,41.0739,30.9296,33.5155,34.6338,35.2749,44.1665	12
31188	5_T.11441.11441.2	2	ACPATSQMTK	2,Carbamidomethyl[C];	39.9068	1094.49685682012	-3.83063e-05	-0.03	4.08713,3.79856,3.59757,3.41432,3.42778,3.2861,3.1276,2.9334,3.07805,2.84342	10
13243	5_T.11442.11442.3	3	ACPPPSHVACTEPCR	2,Carbamidomethyl[C];10,Carbamidomethyl[C];14,Carbamidomethyl[C];	52.9661	1738.75890911506	-0.0132619	-7.63	5.39807,5.17516,5.96321,6.64755,6.02677,6.1193,4.69443,4.80738,4.43056,4.39913,4.69662,4.40592,4.7111,4.41505,5.14113	15
40810	5_T.11443.11443.2	2	QQQLVR	1,Deamidated[Q];2,Deamidated[Q];3,Deamidated[Q];	53.3023	774.399829783186	-0.00263712	-3.41	4.40088,4.23814,4.04156,3.04002,3.20702,2.97926	6
20133	5_T.11444.11444.2	2	NSPFWHTVNNTT	10,Deamidated[N];	56.2292	1418.62990736652	-0.00365869	-2.58	6.10712,5.85039,5.56279,4.9467,5.11211,4.62567,4.82369,4.70757,4.56823,5.14751,4.60654,4.5959	12
9563	5_T.11445.11445.2	2	QLLVHPMVHPVSSWFR	7,Oxidation[M];	12.6024	1949.02854434722	-0.00720769	-3.7	6.16986,6.07863,7.26148,6.9675,5.98552,4.59956,4.46669,4.58177,5.65826,5.92214,5.77009,5.5291,5.60604,5.78286,5.00011,5.44962	16
7023	5_T.11446.11446.2	2	TEHFFALGLVHPVYQPMK	17,Oxidation[M];	39.2577	2130.08775247939	-0.00372865	-1.75	10.2871,10.4859,10.4457,10.3183,13.7767,9.36691,9.7317,9.67056,11.5816,12.3367,13.1601,12.8126,12.0554,10.7348,11.2938,11.602,11.1287,12.6941	18
24086	5_T.11447.11447.	0	LFQYVTNFLR	7,Deamidated[N];	38.5376	1.00728	-1.49178e-06	-1.48	8.02759,7.5249,7.21005,7.24245,7.04972,6.72589,6.95002,6.09489,6.06107,6.04744	10
17945	5_T.11448.11448.3	3	QLLERQRALMNQ	6,Deamidated[Q];	58.036	1500.79135526288	-0.00380938	-2.54	5.65506,5.44997,6.10687,5.05446,5.07121,5.1247,4.90122,4.51289,4.63303,4.62322,4.73568,4.84378	12
23115	5_T.11449.11449.2	2	TEHFMTMEQR	7,Oxidation[M];9,Deamidated[Q];	57.3882	1326.54313856894	-0.0021941	-1.65	3.75481,3.45079,3.30259,3.16327,3.09025,3.17779,3.66513,2.77646,3.5517,2.96036	10
32724	5_T.11451.11451.	0	GGVLLNTPYGG		29.5109	1.00728	-8.8353e-06	-8.77	6.23413,6.19655,6.47318,6.10947,5.84694,5.55568,5.67547,5.4402,5.56222,4.75007,4.69668	11
41185	5_T.11453.11453.	0	LLERPM		58.6312	1.00728	-2.8095e-06	-2.79	16.0974,18.0304,13.693,14.2529,13.9895,13.6048	6
34901	5_T.11454.11454.	0	VHLPVLFR		58.1041	1.00728	-3.02559e-06	-3	3.63466,3.31877,3.21937,3.14805,3.31929,2.81139,2.63657,2.78815	8
32709	5_T.11456.11456.	0	LVGGMYMMGG	5,Oxidation[M];7,Oxidation[M];	31.0998	1.00728	-2.44309e-06	-2.43	5.28485,5.27715,4.56125,4.32792,5.25978,4.71307,5.09113,3.9747,3.66741,3.58124	10
17972	5_T.11459.11459.2	2	GALLVWQDLMLNQ		26.6002	1500.79167372519	-0.0038309	-2.55	7.5857,7.4026,7.17552,8.14375,7.83978,5.89848,5.74623,6.3084,6.45306,6.48894,5.79886,6.61316,6.12792	13
9103	5_T.11460.11460.2	2	VLGGSKQNTQVLQLLVGGY	7,Deamidated[Q];10,Deamidated[Q];	39.051	1976.07309339614	-0.00327185	-1.66	14.3551,14.5978,13.6223,13.6646,14.5382,15.0976,12.4422,15.7816,15.5223,12.698,15.3614,16.3223,16.5912,17.006,22.1044,22.0742,18.7199,19.0435,19.8722	19
6637	5_T.11461.11461.2	2	DYVNVLFAKVHALMWAMR		2.25622	2164.11560782574	-0.00382727	-1.77	6.06482,5.93609,5.8314,6.4639,5.9074,5.43579,5.20851,5.04446,5.10923,5.64069,4.99469,4.705,5.04265,5.10774,5.42884,4.73745,7.16536,7.65072	18
21391	5_T.11462.11462.2	2	LAQDQLQQGQLH	3,Deamidated[Q];	64.3757	1379.69524726671	-0.00394473	-2.86	94.7354,93.2646,60.985,79.2264,79.4211,81.4344,91.8915,89.7008,83.0894,83.0084,87.7109,87.19	12
16020	5_T.11463.11463.3	3	QSLGEHPPYEGMPK	12,Oxidation[M];	52.1408	1585.71928186904	-0.0123614	-7.8	7.47836,7.20934,6.80919,6.23813,6.13609,5.97067,6.0717,5.23314,6.21569,5.38538,5.07732,6.30405,5.43248,5.31076	14
38571	5_T.11464.11464.2	2	ALGFMMR	5,Oxidation[M];6,Oxidation[M];	1.55563	857.402531393436	-0.00176961	-2.06	3.41014,3.11048,3.0908,3.00023,3.55486,3.5384,2.51864	7
42617	5_T.11465.11465.2	2	GGKMHR	4,Oxidation[M];	33.4592	701.347380812514	-0.00434239	-6.19	4.03962,3.81344,3.62102,4.45353,2.88041,2.69576	6
10256	5_T.11466.11466.2	2	PYLNGHVPHVLLQYSGL		71.1488	1907.01642098865	-0.000949105	-0.5	18.2957,15.0443,28.4403,28.1921,30.1106,41.2507,35.0302,38.6743,56.1364,49.2821,52.8519,44.9496,38.239,30.1704,34.9712,38.0117,38.5808	17
11408	5_T.11467.11467.3	3	ACPPPSSQNPRQQNVR	2,Carbamidomethyl[C];14,Deamidated[N];	45.4088	1836.88776468623	-0.010926	-5.95	8.19123,7.88851,9.74092,10.5419,10.0526,10.6039,9.59177,8.97672,7.56175,7.17783,6.84259,6.86937,6.93659,7.18844,7.36501,7.35431	16
11037	5_T.11468.11468.2	2	LVKLTHGVYGGNNLVGGY	12,Deamidated[N];	36.5301	1861.98030475844	-0.000335063	-0.18	16.1248,14.7171,20.1237,20.9466,21.8995,24.2571,16.8065,15.9392,14.7517,16.609,16.905,13.3902,18.6248,19.0853,23.9154,20.9201,21.2204,21.7947	18
10793	5_T.11469.11469.2	2	VPNVLQLVHPVSSFWR	3,Deamidated[N];6,Deamidated[Q];	57.1006	1879.99073470612	-0.0158884	-8.45	6.81136,6.65567,6.21332,6.22481,5.97437,5.96411,5.99199,6.11171,5.92117,5.82676,6.00032,5.76727,5.75231,5.06682,6.16904,5.49309	16
23162	5_T.11470.11470.	0	DLGFQTCNDVR	5,Deamidated[Q];7,Carbamidomethyl[C];	15.2552	1.00728	-7.0543e-06	-7	3.54212,3.39368,3.17894,2.9897,3.68723,3.08853,2.66541,3.65556,3.455,3.89705,2.73358	11
39162	5_T.11473.11473.	0	VPVPMVPV		5.73221	1.00728	-5.22095e-06	-5.18	5.76033,5.11263,6.51151,6.30192,6.13189,6.35166,7.85263,4.51429	8
32870	5_T.11474.11474.	0	GGVLMYMTR	7,Oxidation[M];	22.6507	1.00728	-5.54265e-06	-5.5	4.19599,4.98532,5.24863,4.55143,4.98585,4.7685,4.76276,4.29612,4.20165	9
23111	5_T.11477.11477.	0	TMSLMGSNSNLR	5,Oxidation[M];8,Deamidated[N];	3.90707	1.00728	-2.06804e-06	-2.05	6.1308,6.05176,5.93211,5.98706,5.95147,6.0554,4.8245,5.88009,5.16795,4.83352,4.57955,4.76405	12
34645	5_T.11478.11478.	0	GALQATCLR	7,Carbamidomethyl[C];	23.2227	1.00728	-7.76582e-06	-7.71	4.13754,3.98486,3.70683,3.65992,3.45739,3.93425,3.57538,3.52705,3.16778	9
31618	5_T.11480.11480.	0	LHSFFSWGV		15.8976	1.00728	-3.30498e-06	-3.28	5.99992,5.65737,5.90474,5.33787,5.00772,5.62906,5.67673,5.06462,4.78337	9
42328	5_T.11481.11481.2	2	PEPLVR		68.2121	710.420318583554	-0.000810045	-1.14	45.745,36.8505,38.0918,38.0543,51.3827,51.4167	6
13443	5_T.11482.11482.3	3	KMTSETAPCATNFLR	9,Carbamidomethyl[C];12,Deamidated[N];	36.4637	1727.80959539051	-0.000488263	-0.28	5.64772,5.48801,5.29275,5.64483,5.48883,5.54276,5.37639,5.85981,5.24393,5.17997,6.55887,5.61403,5.27272,5.53378,6.00024	15
12083	5_T.11483.11483.3	3	LLLYDSNSCEASSGQR	9,Carbamidomethyl[C];	1.18314	1799.80962940992	-0.0133562	-7.42	12.1091,18.8057,13.9908,12.8208,9.13248,6.30188,6.08346,6.11214,6.25476,8.99526,5.55426,5.82597,6.04744,6.06074,7.59108,7.79169	16
22395	5_T.11484.11484.2	2	QTGGLPPPCTYR	9,Carbamidomethyl[C];	58.3659	1346.66195550635	-0.00996103	-7.4	6.1146,5.91323,5.59609,5.35586,5.15411,3.8294,5.01761,4.71771,4.30921,4.7639,4.94183,4.86836	12
15854	5_T.11485.11485.2	2	ALDVTQMSACLADVT	10,Carbamidomethyl[C];	57.0434	1594.74708288797	-0.00200224	-1.26	25.8649,27.2744,25.1793,24.5685,25.3105,26.0946,26.5944,29.734,26.7128,27.4919,28.2574,25.8532,26.7868,28.3114,29.3215	15
24311	5_T.11486.11486.2	2	DNCLTSDSDLR	3,Carbamidomethyl[C];	63.3817	1295.55748619148	-0.00433398	-3.35	51.4362,52.2269,51.9812,82.6492,83.101,79.7483,54.4123,54.5344,55.5804,58.0763,57.5493	11
8946	5_T.11487.11487.2	2	QLLVHPVHGNLPYLADVT		35.4519	1986.07447453848	-0.00626564	-3.15	19.3787,20.8979,27.7359,30.029,35.6035,31.8839,29.5132,37.8401,32.0244,31.9769,34.4748,25.5385,22.7239,27.7938,27.7185,29.1696,27.7528,29.6501	18
25672	5_T.11489.11489.	0	KNDGTLPQQQK	10,Deamidated[Q];	41.3303	1.00728	-1.00218e-06	-0.99	3.59469,3.47424,3.10967,2.93326,2.96583,2.63366,2.70315,2.6575,2.60227,3.18142,2.3832	11
31002	5_T.11490.11490.	0	ALDLHDFLR		49.4916	1.00728	-2.35499e-06	-2.34	5.4323,5.31137,4.9852,4.95934,4.64474,4.32878,4.18177,4.25858,3.86047	9
39120	5_T.11491.11491.	0	DNDLTLM	7,Oxidation[M];	59.7124	1.00728	-2.82527e-06	-2.8	6.28232,6.14184,6.02286,5.94513,6.03966,5.7534	7
41119	5_T.11492.11492.	0	LEDGTVK		3.24304e-06	1.00728	-7.07125e-06	-7.02	5.97415,6.14105,6.08164,5.43513,5.14427,6.18682,5.6844	7
35089	5_T.11493.11493.	0	GAQLMVVKK		36.7773	1.00728	-7.67386e-06	-7.62	6.33483,6.00661,6.09442,5.9562,5.73666,5.94615,5.43226,4.88122,4.696	9
33575	5_T.11496.11496.	0	SPGGVLSELY		19.008	1.00728	-6.83207e-06	-6.78	5.9136,5.61856,4.79016,4.62193,5.38633,4.76136,4.87049,4.29502,4.38743,4.93055	10
40439	5_T.11498.11498.	0	QLPAVQK		33.0825	1.00728	-4.69562e-06	-4.66	3.25967,3.48839,3.39138,3.19775,2.82968,2.54701,1.36366	7
36925	5_T.11500.11500.	0	GMATCMLQ	5,Carbamidomethyl[C];	53.4339	1.00728	-1.42266e-06	-1.41	7.91358,7.8331,7.1944,7.61977,6.80802,7.07694,6.88318,7.39371	8
31709	5_T.11501.11501.	0	ACPPPSSKYA	2,Carbamidomethyl[C];	60.8806	1.00728	-3.01887e-06	-3	6.97132,6.69302,8.10208,9.53522,8.96034,9.45472,7.04835,5.955,6.10442,5.42786	10
12096	5_T.11502.11502.2	2	LYDNSDWFGPASSGQR		66.7874	1799.80669186707	-0.00844964	-4.69	37.3212,32.8477,21.564,21.4016,20.6245,21.6032,19.9995,22.0499,28.8695,35.3428,31.1412,37.9219,35.7062,28.9396,28.9424,31.139	16
33623	5_T.11508.11508.	0	ALPDDLVGGY		38.1055	1.00728	-3.57444e-06	-3.55	3.65117,3.76348,3.68253,3.48455,3.02331,2.99494,3.18349,2.79365,2.6709,2.77359	10
33248	5_T.11509.11509.	0	ALNVAFMHK	3,Deamidated[N];	37.5627	1.00728	-6.21336e-06	-6.17	4.03374,3.86991,3.92111,3.56804,3.25775,3.07806,3.10052,2.99975,3.20546	9
17597	5_T.11510.11510.	0	SYGVHGSKWGQYM	13,Oxidation[M];	45.4541	1.00728	-8.86452e-06	-8.8	5.05458,4.99515,4.21163,4.47735,3.92901,3.73922,3.86506,3.46404,3.83514,3.20744,3.43231,3.81995	13
32879	5_T.11513.11513.	0	SVLANSAQPR		53.5904	1.00728	-7.28798e-06	-7.24	5.87538,5.69778,5.40421,4.94392,5.94565,6.19767,5.5311,4.50306,4.34214,4.37874	10
16087	5_T.11515.11515.2	2	VLNKMDQCALVGGY	5,Oxidation[M];7,Deamidated[Q];8,Carbamidomethyl[C];	12.2021	1584.74113661582	-0.00152972	-0.97	8.9702,8.84073,6.99663,6.84314,6.51845,6.92988,6.95216,6.77992,6.64734,7.30181,8.0157,6.80444,6.70266,7.70043	14
30564	5_T.11517.11517.	0	GPEAYRAPPR		0.252896	1.00728	-1.96783e-06	-1.95	4.12677,3.99929,3.68168,3.96561,4.16648,4.07236,4.09801,2.70697,3.46599,3.49737	10
36974	5_T.11519.11519.	0	AVDNTNFK	6,Deamidated[N];	2.74872	1.00728	-9.90488e-06	-9.83	4.33335,4.26914,4.01373,3.84816,4.04384,4.48518,3.71368,4.28678	8
32249	5_T.11520.11520.	0	PTNVFFPLK	3,Deamidated[N];	6.41902	1.00728	-3.84983e-06	-3.82	3.82322,3.71927,3.83514,3.37338,2.7741,2.70984,2.74128,2.77858,2.81836	9
37743	5_T.11521.11521.2	2	LASTTNLAP	6,Deamidated[N];	50.7499	888.473375385348	-0.00623175	-7.01	4.6015,4.247,4.13905,4.03868,4.04259,4.33701,3.49778,3.24738,2.80283	9
39096	5_T.11522.11522.	0	PVDMTLM	4,Oxidation[M];7,Oxidation[M];	5.961e-08	1.00728	-3.69588e-06	-3.67	5.03179,5.24203,5.54161,7.24502,7.73158,8.12227	7
13424	5_T.11523.11523.2	2	NVYNVSPAYFLLAMK	4,Deamidated[N];	50	1730.87169918255	-0.0106042	-6.13	5.09606,4.8739,5.24872,4.45242,4.40498,4.31925,4.83583,4.67194,4.87149,3.9555,4.02479,4.01334,3.7983,4.07302,4.16808	15
32922	5_T.11524.11524.	0	SVSKHALDGK		35.2803	1.00728	-5.23101e-06	-5.19	4.92111,4.78221,4.56525,4.26747,2.85003,3.02579,2.92629,2.74166,2.65268,2.63517	10
7216	5_T.11527.11527.2	2	DVLPNSNSRRSHACLADVT	5,Deamidated[N];14,Carbamidomethyl[C];	9.79586	2113.02	-0.0142991	-6.77	6.19024,6.07213,6.19091,6.10742,5.91965,5.65358,5.5269,5.60388,5.86112,7.44571,7.61267,7.51748,5.2976,5.39536,5.9084,5.40949,5.64867,6.55841,6.66045	19
41626	5_T.11529.11529.	0	ALSVLAPA		32.0029	1.00728	-2.71656e-06	-2.7	2.53741,2.37262,2.39035,2.41545,2.1467,2.07927,2.04783,1.878	8
33572	5_T.11532.11532.	0	TDLYAYLY		48.929	1.00728	-9.40662e-06	-9.34	6.93981,6.47139,6.41677,6.5656,6.05804,6.35808,5.02262,6.44998	8
32831	5_T.11536.11536.	0	NFFFLVQK	7,Deamidated[Q];	7.18811	1.00728	-4.00963e-06	-3.98	3.86136,3.67503,3.47239,3.10144,2.95057,3.10006,3.84508,2.82785	8
33198	5_T.11537.11537.	0	ALDVTSLNVT	8,Deamidated[N];	43.974	1.00728	-6.16334e-06	-6.12	22.2361,23.5013,22.4791,23.3199,23.7388,25.943,25.8687,19.9231,23.9452,24.4609	10
19990	5_T.11538.11538.	0	MEVDVNLVNYPD	1,Oxidation[M];	46.2888	1.00728	-6.33119e-06	-6.29	8.30756,9.42812,9.21318,8.93004,8.9661,9.00552,10.5687,8.70238,10.9464,9.37715,9.16141,8.49781	12
17566	5_T.11541.11541.	0	SYGLDRQQEYEK	8,Deamidated[Q];	58.1921	1.00728	-7.44641e-06	-7.39	5.96875,5.82027,5.70185,5.24411,4.89323,5.107,4.97525,5.37591,4.40284,5.10321,4.24965,4.42858	12
30086	5_T.11543.11543.2	2	GSGGFGGGGFGNR		42.382	1126.50615126426	-0.00380459	-3.38	42.4642,41.4626,42.2937,46.1397,56.7037,41.6966,39.3822,37.1147,37.4427,48.1963,46.1259,47.9815,48.2861	13
35035	5_T.11546.11546.	0	ALDVAMTVR		41.1684	1.00728	-4.9498e-06	-4.91	6.70443,6.57343,6.18666,6.11035,5.6889,5.61873,5.76703,5.77341,5.67729	9
40840	5_T.11547.11547.	0	LSSVALPS		53.0056	1.00728	-2.13146e-07	-0.21	6.59437,6.4933,6.35256,6.26722,6.18455,6.11804,6.17622,5.95391	8
34918	5_T.11550.11550.	0	PVHMACHQ	6,Carbamidomethyl[C];	54.8042	1.00728	-3.42156e-06	-3.4	4.55241,4.48966,4.0116,3.87399,3.64696,3.4664,3.35597,3.49007	8
14878	5_T.11558.11558.2	2	EVAVTHKRNGMCLAG	12,Carbamidomethyl[C];	5.4726	1642.80412489707	-0.0111892	-6.81	7.56065,6.87016,7.64255,10.3383,9.86235,10.9028,9.93306,9.89875,10.186,13.1602,13.5479,14.0359,15.0013,11.1812,11.9516	15
14150	5_T.11564.11564.2	2	GMCLQKQACMGCLQ	3,Carbamidomethyl[C];9,Carbamidomethyl[C];12,Carbamidomethyl[C];	59.552	1684.71357460934	-0.00398737	-2.37	11.508,11.4282,12.722,13.1211,12.268,10.9461,11.0461,10.0657,10.1769,11.0455,10.6229,10.4749,11.3518,12.262	14
23587	5_T.11567.11567.2	2	NMQDMVEDYR	5,Oxidation[M];	59.9629	1316.52988327472	-0.0053953	-4.1	42.4864,42.4298,55.3381,31.5241,22.305,30.513,32.3254,32.3112,30.6002,34.183	10
40070	5_T.11571.11571.	0	ALDGMHR		55.7064	1.00728	-1.81786e-06	-1.8	2.99602,2.7379,2.53923,2.37995,2.30882,2.1565,2.28816	7
14340	5_T.11574.11574.	0	DVPNNLSCTLNNDPV	4,Deamidated[N];8,Carbamidomethyl[C];11,Deamidated[N];	54.4503	1.00728	-6.73118e-06	-6.68	10.9889,9.76857,10.3645,8.09676,10.501,10.6139,10.0834,10.4893,10.342,10.8609,9.07313,11.3677,11.2297,11.8633,11.8719	15
16767	5_T.11576.11576.	0	CGTQLPTYVQPCK	1,Carbamidomethyl[C];12,Carbamidomethyl[C];	47.0256	1.00728	-1.00219e-05	-9.95	13.3948,13.3398,15.7158,13.7642,13.2165,15.7005,13.0955,10.7146,11.1207,11.2337,11.4373,11.0062,12.8791	13
6699	5_T.11577.11577.	0	LCPFHPPACMSPPGQYER	2,Carbamidomethyl[C];9,Carbamidomethyl[C];10,Oxidation[M];	56.8306	1.00728	-3.95052e-06	-3.92	8.52727,7.96886,7.94504,7.31733,7.33882,7.40912,7.22397,6.15557,6.03309,7.18795,6.71683,5.98431,6.2212,5.89201,6.34778,7.08921,5.83368,6.71181	18
6256	5_T.11578.11578.2	2	GMCLQKQCALWSFQSMTK	3,Carbamidomethyl[C];8,Carbamidomethyl[C];	21.393	2203.99662977988	-0.0154429	-7.01	6.94572,6.71898,7.16514,7.09637,6.81712,6.06772,6.09907,5.57906,5.42201,6.33861,6.67456,6.77652,6.04892,5.7415,7.09532,6.78608,7.37069,7.00177	18
16061	5_T.11580.11580.	0	GQSGQTYAANSGQVAM	16,Oxidation[M];	15.7204	1.00728	-9.53249e-07	-0.95	2.86724,2.6644,2.82963,3.25474,2.31865,2.21507,2.24601,2.30069,2.49464,2.42332,2.44618,2.31346,2.40234,2.5375,2.03555	16
31032	5_T.11584.11584.	0	ACPPCEAPPT	2,Carbamidomethyl[C];5,Carbamidomethyl[C];	52.1174	1.00728	-4.36278e-06	-4.33	9.2934,8.98772,10.3426,9.34516,8.72313,8.59629,8.18104,8.23573,8.5267,8.66432	10
29680	5_T.11585.11585.2	2	NQSTSQLNNM	6,Deamidated[Q];	33.4396	1137.48344618613	-0.000662721	-0.58	4.73033,4.58057,4.80333,4.69168,4.57932,4.69202,4.29403,4.26254,4.46236,3.88332	10
15251	5_T.11587.11587.3	3	ACPPPSHVACWTLK	2,Carbamidomethyl[C];10,Carbamidomethyl[C];	34.7323	1623.79039251869	-0.0135425	-8.34	8.77718,8.55412,10.7414,12.357,11.4389,11.0784,8.13233,7.44308,7.32816,7.39479,9.40788,9.37072,9.57877,9.34362	14
26723	5_T.11588.11588.2	2	GMLVGSQKYLAG	7,Deamidated[Q];	46.2242	1224.62879399436	-0.000481111	-0.39	5.13678,4.92082,4.7612,4.81462,4.26106,4.39164,4.76214,3.88392,4.32712,3.29081,2.93783,2.78826	12
41057	5_T.11589.11589.2	2	LYELAR		68.1622	764.431685368698	-0.00162478	-2.13	74.7945,71.7339,56.9566,59.1548,54.8086,74.541	6
31154	5_T.11591.11591.	0	KLTGFSTTLK		64.3987	1.00728	-8.1979e-06	-8.14	7.94115,7.61832,9.75464,8.85625,8.47937,7.11552,6.98354,6.29936,5.87978,5.6036	10
27060	5_T.11592.11592.	0	GMCLFGMCLQ	3,Carbamidomethyl[C];8,Carbamidomethyl[C];	40.1113	1.00728	-4.56612e-06	-4.53	10.5317,10.4433,10.4098,10.8361,10.3085,9.78811,10.0057,10.2259,11.4821,11.1999	10
21971	5_T.11594.11594.	0	LYKTSSLYAVSGA		21.057	1.00728	-2.42999e-06	-2.41	10.0102,9.38242,9.79867,9.32306,9.33384,9.33651,10.9697,10.7923,11.9011,8.72265,11.0393,8.98064,8.81185	13
31095	5_T.11599.11599.	0	SVLAPVNRLK	7,Deamidated[N];	44.521	1.00728	-9.39222e-06	-9.32	4.91479,4.7889,4.34586,4.05141,4.08064,4.18475,4.64597,3.84008,3.51986,2.91515	10
26090	5_T.11604.11604.	0	GMCVSSSDSWQ	3,Carbamidomethyl[C];	2.82774	1.00728	-8.90067e-06	-8.84	4.63899,4.43139,3.77156,3.93795,3.96097,3.83327,3.79435,3.52967,3.71054,3.85482,3.71513	11
11127	5_T.11606.11606.2	2	MGCLQQKCAMNEAQPA	3,Carbamidomethyl[C];8,Carbamidomethyl[C];10,Oxidation[M];11,Deamidated[N];14,Deamidated[Q];	3.62622	1854.73661045366	-0.012424	-6.7	6.30743,5.95873,5.05314,4.94738,6.02492,5.7884,5.52618,5.24748,5.27631,6.00126,6.07425,5.27305,5.18747,5.7901,4.85079,4.147	16
13288	5_T.11607.11607.2	2	ELGYSTSMQFMGNNVG	9,Deamidated[Q];13,Deamidated[N];14,Deamidated[N];	1.16413	1737.70109693445	-0.0029001	-1.67	8.64672,8.30191,7.94494,7.94507,7.78651,7.13646,7.0491,6.84989,7.20971,6.50989,6.48571,6.09628,7.53728,7.58844,6.96591,5.82567	16
25981	5_T.11609.11609.	0	GMCFKGMCLQ	3,Carbamidomethyl[C];7,Oxidation[M];8,Carbamidomethyl[C];	56.2285	1.00728	-9.72503e-06	-9.65	5.10806,4.94726,4.897,4.61166,4.53826,3.65652,4.75815,3.34538,3.44857,4.5929	10
30124	5_T.11613.11613.	0	QFLRYGTLK		30.8429	1.00728	-6.63344e-06	-6.59	8.66615,8.06247,8.03678,7.02119,7.76176,6.85516,8.06036,8.12504,7.75888	9
26972	5_T.11614.11614.	0	GMCLFFGCVQ	3,Carbamidomethyl[C];8,Carbamidomethyl[C];	30.8201	1.00728	-6.36002e-06	-6.31	4.17252,4.01052,3.39399,3.31682,3.56774,3.50523,3.32344,3.22763,3.57971,3.45331	10
5819	5_T.11615.11615.	0	SWPFWSSAQHPVVRNGNMGV		4.48837	1.00728	-2.96081e-06	-2.94	13.4152,12.8175,12.611,12.8627,12.7368,12.5563,11.5253,10.2247,10.9658,9.46701,10.1403,10.3867,10.7403,10.5304,10.1137,9.31285,11.2974,11.2602,10.5473,10.6793	20
5501	5_T.11616.11616.2	2	MGCLQKQCAQNMSFQSTMK	3,Carbamidomethyl[C];8,Carbamidomethyl[C];11,Deamidated[N];12,Oxidation[M];	9.1227	2294.9656239205	-0.00390903	-1.7	6.79804,6.53999,7.04276,6.37085,7.17095,5.98224,6.02118,5.80865,5.53362,6.08309,6.18302,6.29705,6.04953,5.69916,6.74597,7.52878,6.45078,6.15124,7.58396	19
39047	5_T.11617.11617.	0	KSGMCLQ	4,Oxidation[M];5,Carbamidomethyl[C];	54.4305	1.00728	-7.45747e-07	-0.74	5.56398,5.54287,5.14882,5.62587,5.02059,5.15082,5.31762	7
5522	5_T.11618.11618.	0	LCPYYQFQDCAPPADSTMK	2,Carbamidomethyl[C];10,Carbamidomethyl[C];	3.76379	1.00728	-6.11455e-06	-6.07	7.6481,7.1809,7.21005,7.12654,6.97488,6.67729,8.27657,8.56464,8.25374,5.908,5.73942,6.20813,6.07239,5.57651,5.72376,6.54597,6.71295,6.28029,6.16084	19
27232	5_T.11620.11620.	0	QSGQGQQTMDK	1,Deamidated[Q];4,Deamidated[Q];6,Deamidated[Q];7,Deamidated[Q];	17.2056	1.00728	-3.13864e-06	-3.12	5.82613,5.2307,4.74334,5.12398,4.34622,5.05664,4.96079,4.21931,3.9941,3.71062,3.75018	11
25931	5_T.11621.11621.	0	GMCLFGMHHQ	2,Oxidation[M];3,Carbamidomethyl[C];7,Oxidation[M];	33.1875	1.00728	-2.6313e-06	-2.61	6.57435,4.90996,5.2981,5.19302,4.096,3.98902,4.45757,4.79978,4.80575,4.8482	10
31141	5_T.11624.11624.	0	CKLMWTLK	1,Carbamidomethyl[C];4,Oxidation[M];	68.1032	1.00728	-5.22218e-06	-5.18	7.84947,7.68889,7.42957,7.67314,7.29261,7.43632,7.02987,6.61705	8
27304	5_T.11625.11625.	0	KYVLTTLFPK		48.9922	1.00728	-2.90698e-06	-2.89	7.11607,6.97968,6.8791,6.76461,6.87695,7.06238,6.95898,6.34935,7.47569,6.84169	10
10232	5_T.11626.11626.	0	CPPQGRNWCYVNVME	1,Carbamidomethyl[C];7,Deamidated[N];9,Carbamidomethyl[C];	11.336	1.00728	-7.29575e-06	-7.24	6.48568,6.31303,6.06953,6.13776,5.66528,5.79139,5.87023,5.55816,4.84113,5.63452,5.971,4.68554,5.34884,4.87015,4.43421	15
36911	5_T.11627.11627.2	2	GTPLQLQR		8.84878	912.52835049155	-0.00226558	-2.48	58.4646,56.1443,91.8649,91.7382,92.0143,89.2319,86.8564,87.7275	8
17465	5_T.11628.11628.2	2	GMAANYGTPLQRLQ		52.8143	1519.7750562458	-0.00657666	-4.33	7.1458,6.72308,6.04025,6.06776,6.16986,6.35734,5.9104,6.11316,6.16903,5.9165,6.13775,5.98095,5.47298,6.08317	14
22640	5_T.11629.11629.2	2	DVGPPMPPMLGVN	6,Oxidation[M];	24.1067	1339.63323718914	-0.00528365	-3.94	6.1853,6.18913,5.70523,5.7154,5.91121,6.11083,5.72474,5.51188,5.28391,5.29611,4.84823,5.57915,5.18014	13
32011	5_T.11630.11630.2	2	TVNHAQLSVT	6,Deamidated[Q];	13.8912	1070.5512452031	-0.00365326	-3.41	15.7622,15.5267,22.0598,24.8741,27.5433,16.8163,22.1544,21.8074,19.4796,19.4567	10
19859	5_T.11631.11631.2	2	ALDVQPLLPNPPR		36.4175	1429.80468078249	-0.0116141	-8.12	5.93492,5.76844,5.82781,6.01927,5.72838,5.55901,5.29154,4.52348,4.5952,4.40836,4.44873,4.39925,4.45726	13
38071	5_T.11634.11634.2	2	LETGNVLK	5,Deamidated[N];	57.6066	874.48995947024	-0.00199576	-2.28	29.8025,25.5225,26.0457,25.2574,21.5636,25.4834,25.521,30.3861	8
40729	5_T.11635.11635.2	2	CGTQLTP	1,Carbamidomethyl[C];	66.009	776.361939044582	-0.0012551	-1.62	13.7812,13.6833,17.0245,17.7059,10.7121,12.8116,12.5509	7
38730	5_T.11636.11636.2	2	EFVEVTK		58.6662	851.451874705022	-0.00100685	-1.18	50.8475,51.4293,50,51.6592,50.9566,52.5904,71.1795	7
34442	5_T.11637.11637.2	2	ECHEALTH	2,Carbamidomethyl[C];	60.4245	996.429336966158	-0.00916733	-9.2	10.2003,9.8652,9.77431,9.46252,9.10244,9.41904,10.6303,9.21167	8
14615	5_T.11639.11639.3	3	PLQNVSFMCAMTLK	9,Carbamidomethyl[C];11,Oxidation[M];	65.6703	1655.78240710412	-0.0131228	-7.93	6.63229,6.37674,6.18621,6.06245,6.01746,5.82415,5.67145,5.59746,5.07171,4.86503,5.94152,5.52451,5.00484,4.92164	14
21697	5_T.11643.11643.	0	GTPDRSPLQLQR		54.8104	1.00728	-9.49289e-06	-9.42	33.5936,30.8396,33.2602,34.2942,33.563,33.7435,50.8444,51.0751,61.189,54.3854,49.2486,50	12
36462	5_T.11648.11648.2	2	GTPPSALQR		4.30696	926.506069036016	-0.000692576	-0.75	9.8761,9.77861,11.0703,8.359,8.35472,8.15795,9.16741,9.38863,10.0542	9
41274	5_T.11649.11649.2	2	PLQLQR		98.5062	754.457571603468	-0.000595367	-0.79	75.901,75.9034,84.7695,83.0768,81.5388,81.1344	6
8869	5_T.11650.11650.3	3	GTPVHCPPACASPLQLQR	6,Carbamidomethyl[C];10,Carbamidomethyl[C];	46.3282	1988.99090299333	-0.011725	-5.89	15.5861,14.4345,16.0211,16.4858,17.0772,16.9088,19.1193,17.1441,17.1507,17.6423,24.6182,26.5132,31.6981,30.8241,28.2185,21.3399,21.8356,22.424	18
34832	5_T.11651.11651.2	2	PLNNQLQR	4,Deamidated[N];	50	983.528074117492	-0.00123015	-1.25	5.78518,4.72557,4.55989,5.04855,5.02036,4.72016,5.27671,5.32285	8
10898	5_T.11652.11652.2	2	SLTALWMTRYLSTALQ	7,Oxidation[M];	62.7844	1870.96396847625	-0.00926279	-4.95	16.393,17.2259,17.9477,18.5994,25.7242,18.3805,12.5766,17.2947,17.1781,16.2135,23.729,23.5404,25.7681,23.0548,23.1986,21.7404	16
29838	5_T.11653.11653.2	2	LQHPLQLQR		4.85819	1132.65748665495	-0.00107163	-0.95	13.7845,13.5889,14.0591,33.7794,32.3318,35.6516,22.7918,22.4082,22.4656	9
37913	5_T.11654.11654.2	2	QPLQLQR		48.7533	882.513887640316	-0.00172072	-1.95	12.8532,11.3173,11.0445,14.5036,13.8003,14.4837,14.275	7
38630	5_T.11655.11655.2	2	PLQDVQVG		0.000350829	855.45424086406	-0.0028633	-3.35	4.08266,3.78067,3.70078,3.49317,3.61909,3.50279,3.60245,3.40334	8
41816	5_T.11656.11656.2	2	NNLFPK		94.617	732.404663941264	-0.00079295	-1.08	79.7878,88.1802,90.255,84.3555,88.1159,87.7515	6
42478	5_T.11657.11657.2	2	SNLFPK		99.9379	705.393281891294	-0.000298405	-0.42	85.501,86.1333,88.7791,81.316,86.782,86.189	6
35951	5_T.11661.11661.2	2	GTLEQLQR		62.1371	944.516222065036	-0.000265709	-0.28	5.67903,5.56852,5.96229,5.01492,5.0576,4.80784,5.5872,5.66116	8
36551	5_T.11666.11666.	0	GMCMWAPA	3,Carbamidomethyl[C];	5.86963	1.00728	-3.33073e-06	-3.31	4.47708,4.30943,4.14594,5.81302,5.87843,5.61131,3.92802,3.23491	8
16949	5_T.11669.11669.2	2	SLGPLPPHLSLTALQ		35.2019	1543.88151747519	-0.00273736	-1.77	12.6513,12.6946,12.4144,12.9135,14.8094,14.0981,14.0958,13.3428,13.7273,14.0819,13.985,15.3784,13.3206,15.0577,15.8002	15
36957	5_T.11679.11679.	0	GTPPAALQR		5.38859	1.00728	-6.22147e-06	-6.18	10.6642,10.6854,10.971,10.7804,10.2227,10.0617,11.0223,9.92023,9.76831	9
11674	5_T.11683.11683.	0	QVLWPLNTFLLPPQR	7,Deamidated[N];	55.8043	1.00728	-6.42014e-06	-6.37	13.5213,13.008,12.2768,12.14,11.5631,10.9145,11.344,10.6858,9.35587,9.52865,9.07793,9.24342,9.07258,9.02727,8.73045	15
37484	5_T.11685.11685.2	2	PPRQLQR		55.0713	894.52543837363	-0.00139326	-1.56	4.71011,4.53818,4.4216,5.37911,4.52736,5.03834,4.71691	7
11153	5_T.11687.11687.	0	TVPGLRQSSASTGPPLQR		38.0322	1.00728	-2.38954e-06	-2.37	11.8052,11.3668,10.8872,10.0254,9.57949,10.0751,9.73665,9.60845,9.14516,7.63478,8.89573,8.78287,7.47668,8.23937,8.04763,8.70372,9.30736,9.47761	18
5312	5_T.11688.11688.2	2	LCPYYQFVMRNSFQSGFGV	2,Carbamidomethyl[C];9,Oxidation[M];	51.8232	2316.06181532676	-0.00424018	-1.83	15.3461,14.3054,14.3046,14.6356,14.3008,14.0061,11.8561,12.5598,12.1311,11.9827,11.4539,12.2477,9.54327,10.8427,11.245,9.90241,9.68845,9.7659,11.8819	19
16775	5_T.11689.11689.2	2	PCLLKGVGTCYQR	2,Carbamidomethyl[C];10,Carbamidomethyl[C];	36.6496	1551.76201063926	-0.0151939	-9.79	9.93892,9.20957,9.03676,8.65424,8.2886,7.8106,8.16684,7.08986,7.69879,6.62653,8.04689,7.73699,7.74147	13
30600	5_T.11691.11691.2	2	QLPHQEMVL	1,Deamidated[Q];5,Deamidated[Q];7,Oxidation[M];	33.2071	1112.52190906835	-0.00744592	-6.69	12.5137,13.0291,12.8624,12.3293,12.2198,12.5059,11.9465,13.1766,10.5256	9
24463	5_T.11693.11693.	0	TATATSLSSVPEK		54.2447	1.00728	-1.85708e-06	-1.84	6.10363,5.97967,6.47198,6.97419,7.36396,6.04739,5.73721,5.22266,5.17813,5.23487,5.00861,5.58741,5.857	13
24337	5_T.11694.11694.	0	SLTSLQHVGPEK		43.3332	1.00728	-7.59971e-06	-7.54	9.3027,9.64066,12.3861,12.472,12.3108,11.5294,10.1669,9.94351,10.1551,11.4553,10.2241,10.6585	12
19000	5_T.11699.11699.2	2	PVNVHNSVKHKSL	3,Deamidated[N];	57.6025	1459.80815321738	-0.0066733	-4.57	10.8957,10.6007,9.64069,10.3218,9.79837,10.141,10.2237,10.2114,9.66042,9.30672,9.55505,9.82873,9.30566	13
36580	5_T.11700.11700.	0	SVGFAAPMK	8,Oxidation[M];	7.36018	1.00728	-3.5289e-06	-3.5	5.11052,4.96302,4.32435,4.04847,3.84596,3.66271,4.8235,5.5034,4.56904	9
42295	5_T.11701.11701.	0	PLYYR		73.4076	1.00728	-6.66363e-06	-6.62	5.98209,5.84159,5.9531,6.19734,5.35074	5
18858	5_T.11703.11703.	0	NNLFPLFNLFPK		58.2657	1.00728	-1.21284e-06	-1.2	12.0701,11.7758,12.4825,8.24599,11.1155,9.92745,9.46925,10.7724,10.6978,8.84137,10.4987,10.1418	12
28248	5_T.11708.11708.	0	GMCTYAGVYC	3,Carbamidomethyl[C];10,Carbamidomethyl[C];	29.3342	1.00728	-2.9725e-06	-2.95	6.64733,6.42815,6.09945,6.54713,5.97454,5.44887,5.65801,6.16199,6.20182,5.31688	10
32100	5_T.11709.11709.	0	DLTVSFVMR		15.7149	1.00728	-5.89807e-06	-5.86	5.8576,5.7131,5.62989,7.03247,7.69531,5.14697,5.32934,5.44427,5.55555	9
42381	5_T.11710.11710.	0	GPDPVPK		35.216	1.00728	-1.40593e-07	-0.14	6.22162,6.05292,5.9207,5.68538,5.71969,5.21424,4.77293	7
16173	5_T.11711.11711.2	2	SVDYPHQPLQLQR		8.34748	1580.83030716106	-0.0125068	-7.91	7.1999,7.18126,6.05851,6.3058,12.3332,12.2482,12.3553,5.76607,5.36809,5.52959,5.17621,5.32505,5.33884	13
11634	5_T.11712.11712.	0	VWLQVKSARFLQGHR		38.8575	1.00728	-6.81351e-07	-0.68	6.71661,6.62042,6.23404,6.45021,6.48132,6.0356,6.31366,5.80101,6.25549,5.8634,5.95165,6.26817,6.02949,6.18786,6.9286	15
23085	5_T.11714.11714.	0	GTPCASPLQLQR	4,Carbamidomethyl[C];	68.3723	1.00728	-9.1704e-06	-9.1	13.0118,12.288,12.8401,13.9491,13.8806,22.0586,25.3704,23.8537,20.8046,13.8944,14.0139,14.1522	12
13613	5_T.11716.11716.2	2	CLGASHLQMLMGCLQ	1,Carbamidomethyl[C];8,Deamidated[Q];13,Carbamidomethyl[C];	33.0811	1719.77128798301	-0.00280336	-1.63	15.5784,15.328,13.9785,13.3543,14.7472,15.2658,15.8553,13.69,15.6656,15.6719,15.7436,15.1401,14.8545,16.7938,17.9372	15
36938	5_T.11718.11718.	0	PLQNRQR		62.4608	1.00728	-2.8061e-06	-2.79	5.31122,4.97749,5.04588,4.60291,4.57128,4.4597,4.48948	7
24383	5_T.11721.11721.	0	SLTSLTAMAGTPK	8,Oxidation[M];	0.778051	1.00728	-9.016e-06	-8.95	6.51847,6.34984,6.20538,4.74063,4.76866,5.70943,5.41557,5.8324,4.81254,5.73153,6.01787,6.01571,5.45146	13
40997	5_T.11722.11722.	0	KMFTLK		72.5665	1.00728	-1.00351e-05	-9.96	6.48593,6.24555,6.00186,6.07634,5.7105,5.56406	6
29313	5_T.11727.11727.	0	TDACRWTLK	4,Carbamidomethyl[C];	3.75374	1.00728	-3.73885e-06	-3.71	3.24618,3.26966,3.26211,3.45448,3.77372,4.42727,4.09932,3.85517,3.83698	9
8791	5_T.11729.11729.	0	GTTLQTMPHVASPLQLQR	7,Oxidation[M];	41.4914	1.00728	-1.78304e-06	-1.77	7.20039,6.54456,6.46442,7.80444,7.53983,7.27395,6.11726,6.09615,6.10975,6.08907,7.17992,8.19431,8.91277,8.33992,8.50834,7.68023,8.01308,8.26121	18
25477	5_T.11730.11730.	0	ALHVSPLQLQR		45.2305	1.00728	-5.38374e-06	-5.34	15.5338,15.5125,15.7426,14.3926,20.8992,29.4144,25.9722,19.0694,24.2624,19.9418,20.0326	11
28132	5_T.11731.11731.	0	KTLSFFVLTK		10.6941	1.00728	-2.50902e-06	-2.49	4.58323,5.63002,5.48389,5.44229,3.74545,3.59871,3.86497,3.31129,3.8065,3.2396	10
21696	5_T.11732.11732.	0	PLQCDPLQLQR	4,Carbamidomethyl[C];	63.2456	1.00728	-8.03003e-06	-7.97	25.3026,28.2764,27.7851,27.5863,25.7679,26.3333,26.9639,46.4198,39.6651,35.0455,38.4383	11
21596	5_T.11741.11741.	0	ERPMSPLQLQR	4,Oxidation[M];	61.6801	1.00728	-4.34364e-07	-0.43	18.2947,17.5481,17.9552,13.1579,17.7993,27.2917,26.9261,35.4317,29.1604,25.7,27.2579	11
21600	5_T.11743.11743.	0	LQRQSTLQLQR		12.7216	1.00728	-1.89725e-06	-1.88	6.14014,6.04743,5.58516,5.51552,5.48091,5.83443,6.22233,6.26738,5.63541,5.88474,5.88207	11
36189	5_T.11747.11747.	0	LEFLAWR		63.8165	1.00728	-5.81777e-06	-5.78	5.99025,5.60124,5.30843,4.99511,4.56126,5.13413,4.61152	7
27835	5_T.11750.11750.	0	GPLAQFCGTLK	7,Carbamidomethyl[C];	10.5239	1.00728	-1.49498e-06	-1.48	6.01216,6.10104,5.79784,5.00395,4.93899,4.71247,4.87147,5.60084,6.00356,4.78307,4.56922	11
40082	5_T.11752.11752.	0	QLNLALK		50.8319	1.00728	-1.242e-06	-1.23	5.60342,5.23848,5.01393,4.8225,4.50265,4.32993,3.66312	7
33104	5_T.11754.11754.	0	ALDVRFDVT		39.9351	1.00728	-8.96196e-06	-8.9	12.3839,12.7759,11.7915,12.0825,12.0852,11.3858,11.076,11.9191,11.9604	9
27788	5_T.11755.11755.	0	PLGAFFDWLK		1.44874	1.00728	-6.15909e-06	-6.11	5.3216,5.09815,4.89581,3.87049,3.70645,3.66625,4.26058,4.60357,4.21776,4.04537	10
40406	5_T.11756.11756.2	2	ASPLQLR		98.3814	784.466539447848	-0.00103677	-1.32	43.1552,45.0746,60.1217,58.779,53.79,49.4622,49.1091	7
33011	5_T.11759.11759.	0	STALQHPQR		5.46533	1.00728	-2.11991e-07	-0.21	5.54202,5.37192,6.03439,3.8312,6.08364,4.68954,4.89948,4.93752,4.99967	9
13130	5_T.11760.11760.2	2	YDVSVNAPCPPQQDR	9,Carbamidomethyl[C];13,Deamidated[Q];	38.0427	1746.76652724082	-0.00872867	-5	5.81169,5.27082,5.18284,5.04814,5.64274,4.66559,4.33021,4.59669,4.24924,4.74791,4.76392,4.831,5.26225,4.38129,5.00395	15
13300	5_T.11762.11762.2	2	PPSPSQLYQQPPGWR		29.3583	1737.85795790488	-0.0128948	-7.42	6.21617,6.15402,5.97907,5.86475,5.59101,5.4769,4.87069,5.20202,4.72798,4.85305,4.76436,4.74026,4.12622,5.04261,4.77035	15
15840	5_T.11765.11765.2	2	DVTNANPQPLQLQR	4,Deamidated[N];6,Deamidated[N];	58.5133	1595.80851942832	-0.00623061	-3.9	9.057,8.88293,8.78404,7.99076,8.02228,7.93707,8.33857,8.30741,8.24695,8.04713,8.38479,8.08855,8.58688,8.99763	14
13778	5_T.11767.11767.	0	SLPGAADHPACLSTALQ	11,Carbamidomethyl[C];	17.6692	1.00728	-6.65931e-06	-6.61	7.55704,6.63844,6.54143,6.26005,5.71624,5.6121,5.51777,5.57835,5.83387,5.95597,5.98575,6.18747,6.57333,6.68249,5.79733,5.96547,6.93131	17
35498	5_T.11774.11774.2	2	GMHKTTGAR		46.0866	958.494867377548	-0.00629119	-6.56	3.4653,3.29744,3.10941,2.87047,2.94943,2.88351,2.48508,2.17609,2.25088	9
36047	5_T.11775.11775.	0	GTPPSAPWK		59.0153	1.00728	-9.74669e-07	-0.97	6.47108,6.46364,6.19867,5.96572,6.14544,5.3195,5.66585,5.89379,4.56485	9
31395	5_T.11776.11776.	0	SSLVWVLQR		39.4677	1.00728	-9.60729e-06	-9.54	5.26037,5.00404,4.53629,4.86151,5.50757,5.29694,4.67596,3.92558,2.99245	9
23293	5_T.11777.11777.	0	TTVPVQHTLTAGV		0.884208	1.00728	-9.09473e-06	-9.03	10.3558,10.1075,9.77839,10.5399,9.49382,9.60776,8.62956,8.69964,10.1473,8.79577,6.56627,6.8387,7.03228	13
36028	5_T.11778.11778.	0	GQYVVGYR		69.8026	1.00728	-1.13601e-06	-1.13	12.6034,12.4207,15.8449,17.7711,15.6869,10.4897,10.7147,13.4241	8
29367	5_T.11780.11780.	0	KYVLAALFPK		66.3703	1.00728	-3.84167e-06	-3.81	7.63939,7.55284,7.41346,7.07807,6.47635,6.38554,7.22341,6.56657,7.60797,6.98938	10
20640	5_T.11781.11781.	0	LQLQNFLQQLR	5,Deamidated[N];	59.2135	1.00728	-3.13354e-06	-3.11	12.7551,12.8636,12.4164,12.4838,11.7463,11.3576,11.7979,12.5151,12.0671,11.695,13.0006	11
16226	5_T.11782.11782.	0	LVTTAFRLVTDLTK		29.2796	1.00728	-5.98218e-06	-5.94	7.72868,7.6481,6.97922,6.78338,6.54167,6.56077,6.92434,6.94963,7.37193,6.95948,6.01448,6.21112,6.7442,5.65371	14
41323	5_T.11783.11783.	0	PLNGPVR		66.8698	1.00728	-5.03155e-07	-0.5	11.5713,10.8926,10.4262,9.63226,10.1513,10.2783,10.3561	7
17264	5_T.11784.11784.	0	MFSEATVFAGGTMF	1,Oxidation[M];13,Oxidation[M];	5.21948e-05	1.00728	-8.85055e-06	-8.79	3.77128,3.75801,3.692,5.23855,5.01849,5.3327,5.91851,5.14995,3.56688,4.10936,4.75159,3.79065,4.31346,3.78089	14
34408	5_T.11785.11785.	0	PLQCASPPK	4,Carbamidomethyl[C];	60.5915	1.00728	-7.32911e-06	-7.28	2.93304,2.7366,2.72107,2.4091,2.38589,2.44007,2.29342,2.34422,2.14645	9
23716	5_T.11786.11786.	0	SSLKQLWVPKK		44.2477	1.00728	-7.33633e-06	-7.28	4.00174,4.35551,3.98086,3.77166,3.65709,2.51488,3.20861,3.06893,2.73766,2.47609,2.3955	11
27501	5_T.11787.11787.	0	ALTSLKTSTPGK		6.97327	1.00728	-2.24157e-06	-2.23	4.88324,4.58442,5.8189,6.13214,5.71608,4.91842,5.00585,4.97584,4.9498,4.80432,4.50758,4.8349	12
41597	5_T.11788.11788.	0	WMFNK	2,Oxidation[M];	57.3055	1.00728	-1.27368e-06	-1.26	60.4546,43.584,48.3251,38.42,38.3305	5
20487	5_T.11792.11792.	0	SLTARSSTGDVALQ		15.3632	1.00728	-9.2626e-06	-9.2	6.8785,6.50765,6.42548,5.65044,5.98304,5.71396,5.62418,5.58927,5.05221,4.87591,5.66011,4.5884,4.09307,5.20803	14
19238	5_T.11793.11793.	0	LQPLSAHHPLPNK		47.0942	1.00728	-6.49608e-06	-6.45	5.96871,5.95033,5.6638,4.82579,4.78149,4.51867,5.10015,4.95907,4.62455,4.51996,4.62755,4.59299,4.70899	13
8522	5_T.11794.11794.2	2	AHALYQYVVLTATQFQR	16,Deamidated[Q];	57.4429	2010.06291395957	-0.018774	-9.34	13.3678,13.0315,12.1365,12.2549,12.1737,11.6679,11.5129,11.1456,10.7163,9.64183,10.1059,7.7971,10.0869,9.67654,8.35829,10.912,9.70904	17
27795	5_T.11795.11795.2	2	PLPMPLQLQR		46.6585	1192.68447823967	-0.00262551	-2.2	9.37309,9.06308,8.90913,8.73476,8.58761,11.8539,12.9217,9.49133,9.28228,9.26667	10
42470	5_T.11796.11796.2	2	SHLTTF		67.8409	705.357591693942	-0.00100752	-1.43	16.2027,15.3329,16.5468,16.677,13.0122,10.7708	6
11099	5_T.11797.11797.2	2	LQPLQTGATPPAALQPPR		49.1905	1856.03166395957	-0.00723174	-3.9	9.7022,9.43393,9.5356,8.7546,8.67285,8.41704,7.47764,6.99134,7.91846,7.68043,7.54475,6.33608,6.03108,6.85467,7.27509,7.17278,7.12273,6.89077	18
41373	5_T.1181.1181.	0	MPNSGTK	1,Oxidation[M];	91.1388	1.00728	-2.37087e-06	-2.35	9.73538,9.88771,9.54718,10.1795,9.31646,9.90739,9.44721	7
21457	5_T.11811.11811.	0	PLPAKQVPQLQR	6,Deamidated[Q];	17.9761	1.00728	-1.41864e-06	-1.41	5.40003,5.20817,5.03707,4.3227,4.49545,4.85925,4.5434,4.18119,4.23727,3.71562,4.01088,3.75879	12
38249	5_T.11814.11814.2	2	ASPLPPMR		7.44088	868.465807025974	-0.00522813	-6.02	9.37701,9.59078,9.59938,7.95055,7.27379,7.26007,7.18973,8.6507	8
22611	5_T.11817.11817.2	2	GALLVHKGVSGMR	12,Oxidation[M];	6.00607	1340.74633033625	-0.000361772	-0.27	10.9475,11.3474,10.9101,39.3163,34.1818,32.9907,16.4505,16.5142,18.4989,19.0663,19.1997,14.6465,19.8825	13
22736	5_T.11819.11819.	0	SVYNVYKYDSV	4,Deamidated[N];	10.0186	1.00728	-1.00267e-05	-9.95	12.0314,11.7524,11.446,11.3905,13.4409,13.1249,13.9598,14.9225,13.5437,14.2701,14.2761	11
15843	5_T.11822.11822.	0	VDALVWQLLWPVR	7,Deamidated[Q];	50.6654	1.00728	-4.08798e-06	-4.06	6.49055,5.77777,5.5495,5.65116,5.9365,5.88168,5.97778,5.27288,5.22555,5.69236,5.37931,5.70989,5.66954	13
37426	5_T.11823.11823.	0	THLQLQR		95.1428	1.00728	-8.73368e-06	-8.67	7.6604,7.1524,9.7671,10.0043,9.05289,8.03517,8.33034	7
35290	5_T.11824.11824.2	2	AFNWTGDR		12.1576	966.440721576756	-0.00211118	-2.18	4.04184,3.68487,3.46452,3.6788,3.46793,3.14762,2.87208,2.94333	8
24365	5_T.11825.11825.2	2	NNCLTSDSNLR	2,Deamidated[N];3,Carbamidomethyl[C];	39.092	1294.57402235801	-0.00488208	-3.77	48.4044,33.5394,48.9545,54.9123,81.7457,78.394,55.0365,55.495,57.86,64.6538,70.8603	11
9011	5_T.11826.11826.2	2	AHNSLLTRRAPLEAYNR		18.5623	1982.07292372519	-0.0051316	-2.59	7.51646,7.48308,7.29302,7.25817,6.97082,6.13708,6.32879,6.2626,6.56736,5.86683,3.29199,6.42001,6.06025,6.09339,7.4448,6.88047,7.29369	17
18414	5_T.11827.11827.	0	FKMGFNWMFNK	3,Oxidation[M];8,Oxidation[M];	57.7652	1.00728	-1.11175e-06	-1.1	5.21839,5.03754,5.37497,4.54346,4.39098,4.58253,4.72786,5.14989,3.404,4.28928,4.10131	11
30686	5_T.11828.11828.	0	ACPPCYNAR	2,Carbamidomethyl[C];5,Carbamidomethyl[C];7,Deamidated[N];	57.0516	1.00728	-4.81854e-06	-4.78	7.86535,7.45826,7.30561,7.1767,6.46666,6.90473,7.22929,5.54422,5.95422	9
16180	5_T.11829.11829.	0	SVSRLKHKWPLTK		51.5682	1.00728	-2.55798e-08	-0.03	8.79256,8.49458,8.07022,7.73246,7.09798,6.87612,6.49319,6.18266,6.94393,6.35987,5.96318,6.16777,5.82377	13
35757	5_T.11830.11830.	0	SLPVPPWR		48.777	1.00728	-3.40429e-06	-3.38	6.45539,5.98588,6.07259,6.10715,5.65647,5.44325,5.64974,4.86043	8
16451	5_T.11831.11831.	0	PLGFLKMRKQPPR		50	1.00728	-5.68609e-07	-0.56	5.85917,5.45194,5.05384,4.79179,4.76366,4.54476,4.47003,4.58831,3.85687,4.06415,2.94704,2.78311,3.76062	13
29086	5_T.11832.11832.	0	TGSGTPLQQLR		50	1.00728	-3.07298e-06	-3.05	6.84015,6.25749,6.28105,6.12635,6.07905,6.20256,5.76945,5.61383,5.66446,5.28694,5.65067	11
37960	5_T.11834.11834.	0	AGLPPAAQR		72.3123	1.00728	-4.56423e-07	-0.45	10.8566,10.7052,12.0593,12.709,11.5849,9.95528,9.68578,11.6657,11.5842	9
37866	5_T.11835.11835.	0	ASPLQATPV		20.3835	1.00728	-1.93381e-06	-1.92	3.97281,3.8087,3.71761,3.47034,3.80107,2.98724,3.10922,2.91627,3.06522	9
38253	5_T.11836.11836.	0	PLQARQR		51.3802	1.00728	-5.50696e-06	-5.47	5.14787,4.84052,4.99728,4.65246,4.7216,4.56571,4.6375	7
5879	5_T.11838.11838.2	2	ARYYVPHVLLQAAVPGTLQR		44.5653	2252.26762570027	-0.00144658	-0.64	11.7127,12.137,11.6526,11.8647,13.2353,13.3027,13.8289,13.2066,12.642,12.1276,12.4853,10.7756,10.8869,12.6848,13.2989,12.5465,14.0178,13.7718,14.6426,15.2734	20
17766	5_T.11840.11840.	0	VWLQVKPLQLQR		58.1381	1.00728	-1.13681e-06	-1.13	8.68273,8.39742,7.67314,7.70849,7.52825,6.69717,6.74149,6.27696,6.36131,5.66692,6.30127,5.19861	12
16990	5_T.11842.11842.2	2	LAGQLALHNLTYVK	4,Deamidated[Q];	39.0736	1541.86296278769	-0.00568374	-3.69	6.33834,5.88724,5.64638,5.88105,5.41832,5.03146,5.04693,4.84468,4.96078,4.80591,5.14227,5.34768,5.20159,4.32275	14
21694	5_T.11846.11846.	0	SAPLGTCHQLQR	7,Carbamidomethyl[C];	65.044	1.00728	-8.46889e-06	-8.41	8.89268,8.41839,8.98883,8.68627,8.1489,8.0643,7.30846,7.42306,9.26342,8.36491,9.03977,9.43521	12
21591	5_T.11848.11848.	0	PLQMMPLNKQR	5,Oxidation[M];	29.724	1.00728	-1.34846e-06	-1.34	8.24683,7.99542,8.21475,7.65484,7.29131,7.48339,5.52151,6.50692,6.37037,6.61982,8.43973	11
12328	5_T.11850.11850.2	2	LQPLERPPTQCWNM	10,Deamidated[Q];11,Carbamidomethyl[C];13,Deamidated[N];14,Oxidation[M];	28.9397	1787.82084852988	-0.0118636	-6.64	9.74011,9.38473,8.96029,8.43911,7.85732,8.00586,7.62895,7.40578,7.57425,8.20445,6.28159,7.27805,5.98062	14
22784	5_T.11851.11851.	0	LYDMMGMDVGR	4,Oxidation[M];5,Oxidation[M];7,Oxidation[M];	54.9973	1.00728	-9.23028e-08	-0.09	9.96116,9.59985,8.39062,8.18014,8.10526,8.43784,8.0194,7.21049,7.94919,7.08212,8.44384	11
39307	5_T.11855.11855.	0	RAKLSTR		15.9194	1.00728	-6.22384e-06	-6.18	2.62262,2.50555,2.29936,1.79512,1.84312,1.79686,0.80126	7
34991	5_T.11856.11856.	0	AGELYGRLV		14.0596	1.00728	-4.42449e-06	-4.39	8.33065,8.16848,6.94083,6.93806,7.12124,6.63249,6.92843,5.99449,6.19967	9
21590	5_T.11861.11861.2	2	GALLVWNVPMGSK	7,Deamidated[N];	6.31772	1372.72929579551	-1.18041e-05	-0.01	6.37274,6.23841,6.17563,6.53381,6.27118,5.71496,5.30481,5.05575,4.83475,4.48022,4.37277,4.69774,4.60672	13
36807	5_T.11862.11862.	0	EQLQLQR	2,Deamidated[Q];	65.233	1.00728	-5.36677e-07	-0.53	6.89575,7.08832,6.42436,6.35574,7.02866,6.69535,6.79595	7
23297	5_T.11868.11868.	0	PLPKHPVHGNLN		59.7587	1.00728	-1.25697e-06	-1.25	6.69931,6.65689,6.01396,5.9622,6.45273,5.98377,6.16126,7.0004,6.54087,6.69606,5.54428,5.99247	12
24669	5_T.11869.11869.	0	GTRNLPGTPSQR		29.9404	1.00728	-8.9701e-06	-8.91	7.12852,6.12601,6.08092,6.03803,9.05137,8.88021,7.70972,6.40285,6.33957,6.40418,6.66051,6.94279	12
8474	5_T.11870.11870.	0	LQLVHWHLVHPVHGNAVG		9.79522e-05	1.00728	-3.46263e-06	-3.44	5.8606,5.47895,8.23994,7.56003,8.31852,5.16116,6.08031,8.30696,7.68492,8.67222,6.14029,5.97535,7.33445,7.25306,6.12635,5.42533,4.93972,6.11034	18
8496	5_T.11871.11871.	0	VHPGNHLVVPLFKGKNVR		29.7372	1.00728	-8.21725e-06	-8.16	7.55416,7.46259,7.1711,6.87112,6.65376,6.4363,6.27795,6.39979,6.19436,5.96077,5.83489,5.72286,5.82962,5.64821,5.81108,5.99705,6.19603,7.13883	18
23235	5_T.11876.11876.	0	GTPWAGPLQLQR		17.3139	1.00728	-3.15599e-06	-3.13	6.005,5.63964,5.41616,4.61969,4.7644,4.57312,6.41166,6.20111,6.1502,5.51816,5.97821,5.50745	12
20736	5_T.11879.11879.2	2	AGELVRKSAQQLV	10,Deamidated[Q];	40.3448	1399.79423720176	-0.00396422	-2.83	15.3223,15.7,14.4323,14.7882,14.5039,14.7629,14.5909,14.4109,13.2056,13.1417,15.2232,15.1049,15.8825	13
20977	5_T.11880.11880.2	2	GALLFALNVNMLN	10,Deamidated[N];	10.9063	1390.74247938926	-0.00263844	-1.9	6.07563,6.12814,6.08769,8.82828,6.34629,6.17577,7.28526,7.00292,8.49211,6.75597,6.12638,6.11558,6.52336	13
8324	5_T.11881.11881.2	2	VVLYNCTYHEYGCAMQ	6,Carbamidomethyl[C];13,Carbamidomethyl[C];15,Oxidation[M];16,Deamidated[Q];	3.685	2024.82328993613	-0.00463287	-2.29	6.37755,6.02725,5.67102,5.56422,5.00215,4.11923,4.62368,4.69675,4.19366,4.11025,4.69355,4.32982,4.26575,4.24768,3.69413	16
27088	5_T.11882.11882.	0	CLGNYGMCLQ	1,Carbamidomethyl[C];8,Carbamidomethyl[C];	59.0316	1.00728	-5.14914e-06	-5.11	5.48663,5.32527,5.39338,5.06428,5.11938,4.7305,4.76848,4.5027,4.91474,5.07097	10
26975	5_T.11885.11885.	0	LSTALQESNQQ		65.2481	1.00728	-9.6091e-07	-0.95	30.9931,29.6324,34.5164,36.7798,46.8183,41.1216,23.7376,23.8222,24.8007,34.367,30.7154	11
6566	5_T.11888.11888.3	3	GNLNPGNCQLLVHRQSTMK	4,Deamidated[N];8,Carbamidomethyl[C];	4.29825	2168.0849953996	-0.0152174	-7.02	6.47625,6.11267,6.01413,5.5522,5.56361,5.5755,5.46432,5.856,5.84393,5.80536,6.06493,6.47609,5.84286,6.11768,5.95811,5.98849,6.17177,6.27359,6.45614	19
22609	5_T.11890.11890.	0	GAFVAKPVHGNSR		45.3887	1.00728	-9.3503e-06	-9.28	2.6081,2.57775,2.35853,2.40318,2.26889,2.11368,2.06871,2.1445,1.79494,1.71928,1.91169,1.98824,1.9533	13
22278	5_T.11892.11892.	0	PLQQQPLQLQR		70.6888	1.00728	-3.81692e-07	-0.38	9.32378,9.2424,9.46318,9.31603,9.19555,11.6883,12.5707,14.5227,10.8675,11.1643,11.3068	11
21024	5_T.11893.11893.	0	GTFLNSPLQPWK	5,Deamidated[N];	15.404	1.00728	-5.43374e-06	-5.39	7.55289,7.18978,7.24732,7.1517,6.37749,6.99577,7.01132,9.57327,8.87357,7.09239,6.39728,6.54641	12
22071	5_T.11898.11898.2	2	GALLVHNFAWTK		8.19155	1356.74064833457	-0.00162644	-1.2	6.7196,6.74767,6.39501,8.89303,8.30788,7.45452,7.05725,6.0124,5.85556,6.01533,6.02238,6.14444	12
33791	5_T.11899.11899.	0	VVATHLVGGY		66.2936	1.00728	-7.98482e-06	-7.93	7.68871,7.48303,6.76397,6.71576,6.36935,7.83924,8.08202,6.60879,6.44044,6.98678	10
17303	5_T.11900.11900.	0	DDCLTSDSNLQTR	3,Carbamidomethyl[C];11,Deamidated[Q];	59.5638	1.00728	-2.5234e-06	-2.51	26.9801,26.8841,26.6337,27.486,47.3356,50,26.9291,27.4429,28.4626,34.8128,22.6898,28.9069,29.8075	13
24916	5_T.11901.11901.2	2	ALGPANPLQLQR		44.0862	1277.72300739383	-0.00955587	-7.48	8.58863,8.59402,7.60597,7.69494,6.91807,7.7148,8.28232,7.74838,8.01214,7.25914,7.53272,7.62102	12
21142	5_T.11902.11902.2	2	PVMHGEDQQQAK	3,Oxidation[M];9,Deamidated[Q];10,Deamidated[Q];	21.8484	1385.59092887797	-0.00935707	-6.75	6.15544,6.36021,6.13668,5.99059,5.04382,4.83894,4.65499,4.89835,5.46967,5.4544,4.12017,4.33638	12
36759	5_T.11905.11905.	0	CVNKLQR	1,Carbamidomethyl[C];	70.2887	1.00728	-3.39505e-06	-3.37	6.61965,7.38289,6.5655,6.23684,6.20076,6.30782,6.76104	7
30324	5_T.11906.11906.2	2	LYADGSLRPQ		58.9067	1119.58049208457	-0.00123128	-1.1	91.2837,88.6087,90.3514,78.4849,79.8929,79.6037,83.2924,89.5262,86.0561,86.1186	10
9194	5_T.11908.11908.2	2	LAGQLAGVGREYPLQLQR	4,Deamidated[Q];	9.01741	1970.08183485801	-8.92211e-05	-0.05	9.14282,8.03607,7.786,6.51792,8.12209,7.937,7.98084,6.27347,6.40755,7.96843,7.63698,7.91165,8.07166,8.60605,8.94491,10.7799,11.2709,11.6799	18
4594	5_T.11909.11909.2	2	ACPPPAFKLLFVCAPPADSTMK	2,Carbamidomethyl[C];13,Carbamidomethyl[C];	16.8804	2418.21537977988	-0.013688	-5.66	9.61918,9.30335,9.3932,8.8347,8.6658,7.94383,8.12339,8.11419,7.95985,7.80957,7.32576,8.34195,6.9084,6.69743,6.84444,7.62677,6.50696,6.75555,8.39708,8.71871,8.05388,7.80725	22
35353	5_T.11911.11911.	0	GTYCMCR	4,Carbamidomethyl[C];5,Oxidation[M];6,Carbamidomethyl[C];	14.3999	1.00728	-7.03427e-06	-6.98	4.84221,4.70466,4.69983,4.05805,5.35619,4.24883,4.30335	7
36124	5_T.11912.11912.	0	GAQHQLQR		50.8446	1.00728	-7.12588e-06	-7.07	6.16665,5.88729,6.05916,5.56251,5.73454,5.31738,5.60797,5.17943	8
5844	5_T.11918.11918.3	3	PVHGYVPHVLLQRRALGNAVG		20.2593	2253.27042020429	-0.00225918	-1	10.3728,9.85085,9.8845,10.4157,10.1566,10.0948,9.64752,8.82418,9.08517,8.31915,8.18829,8.3796,8.32108,8.33071,7.2949,8.11667,7.77085,8.31484,7.53746,9.42186,8.13075	21
21838	5_T.11921.11921.2	2	GALLVHCPNRLN	7,Carbamidomethyl[C];	22.8995	1363.73112685019	-0.0049007	-3.59	7.91592,7.72406,7.46182,9.75196,9.32847,7.97279,6.23695,6.51921,6.3349,6.24999,6.14039,6.19848	12
23544	5_T.11922.11922.	0	MCGVCVVGMAMA	1,Oxidation[M];2,Carbamidomethyl[C];5,Carbamidomethyl[C];9,Oxidation[M];	56.6217	1.00728	-8.58088e-06	-8.52	7.26207,6.90124,6.64578,6.61957,5.95321,6.35793,6.30142,5.89973,6.75781,5.06896,5.62999,4.96745	12
37478	5_T.11923.11923.	0	PVHGNQSR		29.3948	1.00728	-5.68434e-06	-5.64	3.50459,3.457,3.05548,2.83372,2.7574,3.39187,3.36622,3.28008	8
13830	5_T.11924.11924.2	2	ALGLEAAENVLPALPVQ	9,Deamidated[N];	5.28934	1705.94145399863	-0.00447626	-2.62	8.51471,8.01845,8.29279,11.4378,7.91742,7.68465,7.43188,6.87134,6.43334,6.94717,7.78841,7.70273,6.89317,7.53233,7.95203,7.9753,7.87129	17
39420	5_T.11925.11925.2	2	CAPTYSQ	1,Carbamidomethyl[C];	57.1913	826.340440815036	-0.00046711	-0.57	9.65017,9.22848,9.95911,9.2866,9.14314,9.48417,9.90483	7
18376	5_T.11926.11926.2	2	QELQASRPGKQNK		7.15457	1483.79924208457	-0.00171231	-1.15	6.03722,5.62558,5.42819,5.32635,4.91174,5.1121,4.92959,4.61041,4.22113,4.41166,5.69271,5.56234,5.43338	13
15237	5_T.11928.11928.2	2	WLEDMMPMVGMPR	8,Oxidation[M];11,Oxidation[M];	2.4729	1624.69999892051	-0.000979829	-0.6	8.57052,8.5821,8.26859,7.73784,7.76986,7.61033,8.15775,7.96991,8.10422,5.97264,6.14865,6.16205,7.3072	13
24183	5_T.11929.11929.3	3	AYVNGHLQLQR		60.8507	1298.69372953046	-0.00269254	-2.07	6.21773,6.18329,5.98522,5.79758,5.44099,5.28949,5.39783,5.6289,5.16762,5.32335,5.55065	11
21444	5_T.11930.11930.	0	GNHVPLNTGALQR		46.411	1.00728	-9.66143e-06	-9.59	6.0838,6.0831,5.98397,5.93733,5.83995,5.50858,5.437,5.50139,4.48489,4.3208,4.76043,5.01361,5.02218	13
20283	5_T.11932.11932.	0	GQYLLNMVRYR		30.1891	1.00728	-3.52751e-06	-3.5	5.11045,4.97934,4.9699,3.85332,3.66508,2.71036,2.59704,2.81488,3.41368,3.67494,3.86795	11
16805	5_T.11933.11933.	0	HVPGHAPLPALTLLGG		15.6616	1.00728	-4.87635e-07	-0.48	5.59254,5.27083,6.55868,5.18286,5.00667,4.81467,7.48134,6.52391,6.09166,5.1769,5.37241,6.02258,5.94641,5.9665,5.05233,5.10247	16
20919	5_T.11934.11934.	0	SAPPNRPLQWPK	5,Deamidated[N];	44.9827	1.00728	-5.84297e-06	-5.8	7.25958,7.44866,7.92455,7.6068,5.9882,6.4426,6.48228,9.63001,8.35442,6.73506,6.88809,7.50126	12
20976	5_T.11935.11935.	0	GTRGYSPLQPWK		0.607231	1.00728	-2.0994e-06	-2.08	5.99056,5.79804,5.70074,5.54215,5.52431,5.48848,6.10833,5.95484,6.09178,5.41097,4.02193,4.12128	12
8077	5_T.11939.11939.2	2	MFCQYLVMGMCVLSNR	1,Oxidation[M];3,Carbamidomethyl[C];8,Oxidation[M];11,Carbamidomethyl[C];15,Deamidated[N];	12.0408	2041.86418349082	-0.00310052	-1.52	10.4879,10.5015,9.94289,9.97897,9.87803,9.07948,9.32786,9.19851,8.04227,8.22205,6.31625,8.15252,7.51275,8.72061,9.53807,8.75939	16
12712	5_T.11940.11940.	0	LQPECVVMGKPPDQGV	5,Carbamidomethyl[C];8,Oxidation[M];	43.1921	1.00728	-1.00371e-06	-1	8.20467,7.95412,7.58767,6.96599,6.61786,7.02906,6.86754,7.13651,6.08343,6.13232,4.39087,5.96335,5.4728,6.04553,5.52841,6.46644	16
38325	5_T.11941.11941.	0	NSFRTLK		30.9158	1.00728	-3.60603e-06	-3.58	3.74146,3.99764,3.14459,3.1892,3.14961,2.88199,2.86733	7
24751	5_T.11942.11942.2	2	AMVLEDCTSQK	7,Carbamidomethyl[C];10,Deamidated[Q];	0.00136054	1282.5585770781	-0.00318689	-2.48	8.54702,8.25385,7.85598,14.6526,15.4601,15.2083,14.9672,15.835,15.9843,14.0827,15.9443	11
37576	5_T.11943.11943.	0	LLMMVLR	3,Oxidation[M];	22.1529	1.00728	-6.42627e-07	-0.64	5.11168,8.82783,8.77098,8.45022,8.40591,4.03176,4.14356	7
11575	5_T.11945.11945.	0	EQLKLQRHGLHWKR		49.0042	1.00728	-9.33349e-06	-9.27	10.8136,10.5738,9.95941,9.53747,9.19285,9.09414,8.72321,7.86288,7.53503,7.64822,7.17534,8.17143,7.04398,7.54046	14
22439	5_T.11947.11947.	0	VPSNNYMNGGYK	4,Deamidated[N];8,Deamidated[N];	36.1282	1.00728	-3.40604e-06	-3.38	6.11309,5.78654,5.58812,5.65652,5.02661,5.17249,4.67659,5.32448,4.28616,4.17419,4.80768,4.22451	12
20068	5_T.11948.11948.2	2	LQPASLFRFSVVG		52.4873	1420.80082899863	-0.00623177	-4.39	5.65189,5.51202,5.44561,4.79969,5.02366,4.65491,4.39744,4.69189,4.1753,4.61486,4.45172,4.08636,3.18582	13
23329	5_T.11949.11949.2	2	PPLKHPVHGNAR		6.45037e-10	1322.74675185019	-0.00281077	-2.12	6.05426,6.0119,5.48777,5.26219,5.1201,5.53427,5.06549,4.58246,4.45043,3.98452,4.14372,4.05387	12
11688	5_T.11955.11955.	0	LQPSALAATGGTLPQLQR		53.9467	1.00728	-6.76449e-06	-6.72	13.9145,13.9304,13.8228,13.7896,12.2865,13.2633,12.01,11.9785,13.7481,12.8853,13.0684,14.3953,13.9865,14.6031,14.9368,14.6101,15.4939,16.1555	18
16531	5_T.11958.11958.2	2	GQAPKKTAFFEQLV		50	1563.83854872519	-0.0145486	-9.3	6.83507,6.64171,6.16954,6.11972,5.84011,5.59423,5.90266,5.09038,4.45731,4.30411,4.67454,5.15573,4.78642,4.93031	14
38269	5_T.11960.11960.	0	AYNKFPK		57.5985	1.00728	-1.69488e-06	-1.68	5.96631,5.99367,5.63789,5.2741,5.01795,4.57775,5.73155	7
38046	5_T.11961.11961.	0	TTGCCYGG	4,Carbamidomethyl[C];5,Carbamidomethyl[C];	38.3532	1.00728	-7.01999e-06	-6.97	3.86489,3.62787,3.25991,3.13309,2.96489,3.26329,2.72519,2.62345	8
6037	5_T.11962.11962.3	3	SAQTQHKTDMMNYSMVADK	10,Oxidation[M];11,Oxidation[M];15,Oxidation[M];	15.0352	2233.95370877851	-0.00148554	-0.66	9.96232,9.4597,9.1664,8.91477,8.71329,8.10914,7.94863,7.9789,7.14509,8.04352,8.01466,7.13141,7.68401,7.08163,8.1123,7.26218,5.2241,6.13577,6.67585	19
6592	5_T.11963.11963.2	2	PPSPSQRLTWEQFPPGWR		29.1453	2166.07644158319	-0.0115611	-5.34	9.94531,9.50282,9.13136,8.88464,8.46929,8.33986,7.29186,7.47899,7.67555,7.67914,6.70817,11.6923,10.8354,7.17038,7.1623,6.50041,7.72351,12.1426	18
19108	5_T.11964.11964.2	2	PASALSKVGTNVQAL		13.6873	1455.82744524454	-0.0110487	-7.59	14.1615,12.8444,13.4854,12.4236,13.7783,14.1044,11.0098,11.1846,10.9339,11.6123,13.7771,14.1216,14.8301,11.3543,13.2928	15
18431	5_T.11965.11965.2	2	AGAQNKAKPAKAQAQ		23.5281	1481.80963821307	-0.00874589	-5.9	6.58227,6.409,6.00849,6.20157,5.97558,5.99707,5.57622,5.89964,6.06481,5.21326,5.61529,5.03068,5.85249,4.37716,5.97629	15
20105	5_T.11966.11966.2	2	AYVVLHTKYAVVG		56.9482	1419.79533583457	-0.00415125	-2.92	6.21955,6.41661,6.53798,6.25767,5.95141,5.67938,6.03235,5.59804,6.11973,5.06672,5.80766,5.97058,5.09428	13
10620	5_T.11967.11967.	0	VWALLQGGGPAGNGPPLQR		18.7995	1.00728	-4.26749e-06	-4.24	14.2728,13.8907,13.2107,13.2077,14.1268,13.266,12.1007,11.4852,11.7208,12.3214,10.7269,10.7694,11.2746,10.2552,11.3392,11.2891,10.6844,11.3176,11.5554	19
10649	5_T.11968.11968.	0	NVQALQAAPPGTQLGHQR		2.11518	1.00728	-4.99506e-06	-4.96	10.3159,9.81161,9.65165,9.09959,9.06944,8.58332,7.7993,7.97216,8.28073,7.86218,7.41904,7.99192,7.9565,7.81708,7.62155,6.89446,8.33036,8.49509	18
37524	5_T.11969.11969.	0	VHLALQVN		15.8063	1.00728	-3.58489e-06	-3.56	3.67942,3.27555,3.07751,2.99526,2.86228,2.86406,2.94681,2.01705	8
21068	5_T.11970.11970.2	2	GALLPGTQPVHANN		11.8651	1388.72416884238	-0.00394567	-2.84	7.16823,6.95879,6.75112,7.05033,6.9409,6.41605,5.97128,5.95125,5.76385,6.03998,5.1707,4.81593,5.322,5.19004	14
22027	5_T.11971.11971.	0	LQLVRNTSSLAGV		7.29487	1.00728	-9.64839e-07	-0.96	6.57437,6.39828,6.33526,6.20134,5.78794,5.31321,5.40999,5.91361,5.74759,5.22649,5.116,5.2763,6.06295	13
10666	5_T.11972.11972.	0	NVAGAAKVGNHKPPNVPSK		36.3848	1.00728	-4.74284e-06	-4.71	9.07769,8.60624,8.45582,8.1573,8.24731,7.611,7.68372,7.75635,8.42052,8.63915,7.07665,7.175,7.42511,7.42221,7.32658,7.86808,7.69699,8.03129,7.57774	19
11204	5_T.11973.11973.	0	AYVLPLPSASVELSFVVG		56.6278	1.00728	-2.56878e-06	-2.55	6.40738,6.1596,6.24004,5.94553,6.14147,6.00885,6.00887,6.00955,5.51593,5.92513,6.01953,5.49729,5.81542,6.17908,5.66133,6.24679,6.35686,5.5211	18
29750	5_T.11974.11974.	0	LYSDGSLRPQ		70.4462	1.00728	-2.59123e-06	-2.57	63.7166,60.15,65.9094,40.7365,41.7223,42.4482,55.5089,50.5026,48.5189,48.5063	10
23229	5_T.11975.11975.	0	SPPMASPLQLQR		1.56691	1.00728	-1.7154e-07	-0.17	7.01981,5.88449,4.87268,4.95825,5.28335,8.42571,9.76783,8.82034,8.15905,6.71908,6.75926,6.93688	12
19890	5_T.11976.11976.	0	CLTTHHGSPMDR	1,Carbamidomethyl[C];10,Oxidation[M];	3.04263	1.00728	-3.64078e-06	-3.61	4.4215,4.18951,4.9952,4.47992,3.23432,3.1999,3.17968,4.11299,3.97085,4.21622,3.52176,3.84293	12
40295	5_T.11977.11977.2	2	QLRQEL	1,Deamidated[Q];4,Deamidated[Q];	55.2646	788.417100971286	-0.00230393	-2.92	17.6363,21.0826,20.8142,17.6026,19.5492,20.354	6
27885	5_T.11979.11979.	0	LWHPLQLQR		66.4335	1.00728	-3.6523e-06	-3.63	8.64855,7.37982,7.17239,10.5721,9.80223,10.7019,8.17754,7.53596,7.48349	9
10575	5_T.11981.11981.	0	PLTWLGQALAPGAAAPAQR	7,Deamidated[Q];	8.24823	1.00728	-3.39724e-06	-3.37	14.3705,15.7662,15.3367,14.932,12.7718,11.9513,12.1911,10.7828,11.4024,10.5169,11.8593,10.6627,9.64119,9.02326,8.86581,10.8741,8.78243,10.6411,10.8652	19
11194	5_T.11982.11982.	0	YAVVNAYRSAPLRGGVGV		35.3394	1.00728	-7.19423e-06	-7.14	8.18252,7.9299,8.0365,7.84609,7.02542,6.62668,6.93152,7.01733,7.05651,6.23631,7.12874,6.82811,7.15577,6.27569,6.26928,7.3692,6.39408,7.65248	18
12670	5_T.11983.11983.2	2	PPSPSQRFFDPPDQGV		43.7768	1770.85722548301	-0.0128221	-7.24	9.39655,9.00556,8.72063,8.5715,8.40786,8.00779,7.74287,6.92353,6.72088,6.34512,6.93095,6.85407,6.0052,6.99556,6.22155,7.45842	16
13617	5_T.11984.11984.2	2	GAVGHKALVHPVHGNLN		21.973	1719.95652924686	-0.016612	-9.66	7.53942,7.31087,6.52789,7.79013,7.66346,7.55431,7.52764,8.94526,8.93544,8.1956,7.10515,7.18717,7.04499,6.93103,7.29778,7.25731,7.65482	17
12343	5_T.11987.11987.2	2	QLLVHPVHGNFVSLAGV		0.294953	1787.00529677207	-0.00917399	-5.13	9.45814,9.22316,9.29761,9.50929,9.50926,9.61888,9.4654,8.71492,8.01544,8.25577,7.36013,8.06908,8.02333,7.62049,7.15171,7.65072,8.52474	17
30454	5_T.11990.11990.	0	GTEYSMVADK	6,Oxidation[M];	48.9703	1.00728	-8.88513e-06	-8.82	5.93867,5.90218,5.84052,5.98436,5.88598,7.444,8.48734,6.30663,5.28796,5.39516	10
10689	5_T.11994.11994.	0	NVQALSHHVLQLVNPSK		55.0948	1.00728	-3.23167e-07	-0.32	8.23684,7.80079,8.9126,9.24846,8.57135,7.31112,7.25412,8.21054,7.83143,7.77645,7.48166,7.45824,7.71837,7.75008,7.96336,8.23684,8.24678	17
35750	5_T.11996.11996.	0	PATGQHLAR	5,Deamidated[Q];	58.3376	1.00728	-4.83538e-06	-4.8	5.69337,5.34465,5.33041,4.7445,5.50228,4.31149,4.22979,4.04265,4.36002	9
13028	5_T.11997.11997.	0	TCGTQLPQQQPDLGPN	2,Carbamidomethyl[C];	52.4862	1.00728	-1.03025e-06	-1.02	8.70727,8.13472,7.89753,8.38985,8.15957,8.36622,6.48696,6.45312,6.55876,6.71744,7.63662,6.0797,6.41176,6.24852,6.73998,6.77188	16
13090	5_T.12002.12002.	0	NDHCNSQHQCWMN	4,Carbamidomethyl[C];7,Deamidated[Q];9,Deamidated[Q];10,Carbamidomethyl[C];12,Oxidation[M];13,Deamidated[N];	16.8402	1.00728	-6.96213e-06	-6.91	6.03346,5.92407,5.59341,5.3033,5.76313,5.73485,6.13435,5.15566,5.50837,4.07251,4.75627,3.8368	13
19951	5_T.12005.12005.2	2	KGLLLTHNPFDGN		26.9441	1425.74723312447	-0.00124424	-0.87	48.3242,49.4558,50,76.0739,83.5688,82.0197,86.7716,75.1271,74.9792,81.1515,63.166,64.7707,66.1073	13
9683	5_T.12006.12006.2	2	PPSPSQKHWGCAPPGDAGV	11,Carbamidomethyl[C];	25.7041	1944.91167195879	-0.00970122	-4.99	8.95841,8.53181,8.30361,8.43751,8.13868,7.9398,7.15191,6.77397,7.41178,6.4863,6.16176,6.05851,9.42119,6.61344,6.1285,6.01368,6.15097,6.38433,7.91085	19
29546	5_T.12007.12007.2	2	GVAASAFQHVR	8,Deamidated[Q];	46.4245	1143.59136322205	-0.000870841	-0.76	6.13181,6.08538,5.33967,5.05252,5.1143,4.57095,4.49433,5.48454,4.21539,4.71673,4.29733	11
25402	5_T.12008.12008.	0	SLTALQYRPSK		2.22639	1.00728	-1.00285e-05	-9.96	4.92241,4.85287,6.49442,5.84166,4.59239,6.1333,5.04343,4.89506,5.39283,5.52295,5.57414	11
32833	5_T.12009.12009.	0	KQNPSVTLR	3,Deamidated[N];	13.0552	1.00728	-2.97852e-06	-2.96	6.29372,6.13943,6.14538,5.9711,5.89719,9.5563,5.25165,4.91482,5.0931	9
35872	5_T.12010.12010.	0	LQYMDVY	2,Deamidated[Q];4,Oxidation[M];	58.4975	1.00728	-6.22831e-06	-6.18	15.678,11.3097,11.7697,10.8959,10.5682,11.3668,11.2669	7
33645	5_T.12011.12011.	0	MVDGSLRPQ	1,Oxidation[M];	69.8618	1.00728	-2.41131e-06	-2.39	18.007,29.9451,20.2985,20.416,20.9998,30.285,26.3323,23.7998,22.8878	9
25332	5_T.12012.12012.	0	NNCLTTDANLK	2,Deamidated[N];3,Carbamidomethyl[C];	11.348	1.00728	-1.90071e-06	-1.89	8.25015,7.93998,7.42064,7.30071,8.68958,10.6944,9.48903,9.25293,9.6962,7.00128,6.92249	11
36704	5_T.12014.12014.	0	ALRHPVVQ		1.12975	1.00728	-2.6442e-08	-0.03	2.58018,2.34006,2.31774,2.71438,2.7168,2.79453,2.38647,2.63168	8
25280	5_T.12017.12017.	0	ATSQNEFLQPK	4,Deamidated[Q];5,Deamidated[N];9,Deamidated[Q];	36.231	1.00728	-1.41924e-07	-0.14	9.33438,9.05714,9.77251,8.14839,8.04274,8.18467,8.06723,8.20184,8.15997,8.26868,8.00506	11
35824	5_T.12018.12018.	0	LENNNSEK	3,Deamidated[N];4,Deamidated[N];	32.7771	1.00728	-9.53555e-06	-9.47	6.14147,6.03878,6.10494,5.99685,5.17482,5.4667,4.81545,4.81657	8
29312	5_T.12020.12020.2	2	LYAGMLADGPK	5,Oxidation[M];	40.5717	1151.56889540488	-0.00772827	-6.71	6.73426,6.78612,6.15124,5.71188,6.01148,5.43807,5.10721,4.98377,4.92173,5.22644,4.85462	11
35121	5_T.12023.12023.	0	MNPEPLVR	1,Oxidation[M];2,Deamidated[N];	59.2206	1.00728	-4.10575e-07	-0.41	10.1118,10.029,10.1787,9.38892,9.69756,9.22209,9.59588,10.3072	8
32786	5_T.12025.12025.	0	GTHKVKVGGY		40.0234	1.00728	-6.25261e-06	-6.21	5.99426,6.19704,5.61781,5.40076,5.57466,4.9619,5.67205,4.25403,4.06642,4.72029	10
34228	5_T.12027.12027.	0	TLLRVFVR		38.5	1.00728	-3.50518e-06	-3.48	5.12914,4.65381,4.42049,4.41331,4.41935,3.72921,3.77843,3.73804	8
19077	5_T.12028.12028.	0	NVQAAQYAACYVV	10,Carbamidomethyl[C];	56.4969	1.00728	-3.86584e-06	-3.84	6.63641,6.51778,6.78455,5.83006,5.65849,5.97309,6.12593,5.13851,5.00908,4.95478,5.96645,5.7914,4.56669	13
29644	5_T.12029.12029.	0	VPRESPQQAQ		23.1499	1.00728	-4.37196e-06	-4.34	6.112,5.78736,5.34815,4.98976,5.12694,5.08749,5.00645,5.10842,3.71588,4.91563	10
37766	5_T.12030.12030.	0	LVKMLAGR		38.1982	1.00728	-8.12322e-06	-8.06	5.13219,5.1056,4.60779,4.44694,4.0967,4.81811,4.66278,4.90886	8
25199	5_T.12032.12032.	0	SLTALQFVFLK	6,Deamidated[Q];	16.3309	1.00728	-5.19774e-07	-0.52	5.69583,5.51123,5.94938,6.16534,6.19928,5.54347,4.82818,5.14163,4.58658,4.65898,4.52124	11
18001	5_T.12033.12033.2	2	HPVGNLNLVHGNNL	7,Deamidated[N];	11.0858	1498.78373915488	-0.00776084	-5.18	9.27493,9.02712,9.15827,9.7982,10.6505,10.7474,8.72994,9.36616,9.50955,7.21464,7.03214,8.69881,7.41228,7.27268	14
33608	5_T.12036.12036.	0	SFKGSLRPQ		65.2833	1.00728	-4.0165e-06	-3.99	8.64338,8.06852,7.92537,9.90207,10.3098,9.39581,9.9356,8.99306,8.36822	9
16474	5_T.12037.12037.2	2	QLPLGTHQPFVTLN	8,Deamidated[Q];	53.2216	1565.83720595176	-0.00506994	-3.24	6.24644,6.17824,6.08279,5.77176,5.36933,5.6385,5.07933,5.82552,5.18722,4.68084,5.39919,5.28898,3.77933,4.94229	14
29798	5_T.12040.12040.	0	LYLHSGTAGSQ		48.8179	1.00728	-2.61941e-06	-2.6	19.9778,18.7915,16.9822,16.4283,16.6066,15.9938,17.7282,15.1836,14.9799,16.0193,16.0505	11
38331	5_T.12041.12041.	0	GTCHMDAG	3,Carbamidomethyl[C];5,Oxidation[M];	58.6858	1.00728	-9.58648e-06	-9.52	4.49582,4.45326,4.00506,3.75062,4.71645,3.37319,3.24287,3.07894	8
38031	5_T.12042.12042.	0	TCGTQLPT	2,Carbamidomethyl[C];	78.0775	1.00728	-2.40833e-06	-2.39	21.7029,20.4929,20.7259,22.7525,22.54,16.4713,19.9471,19.8245	8
28694	5_T.12046.12046.2	2	GPTAANSGLRPQ	6,Deamidated[N];	59.8275	1169.58366591269	-0.00736134	-6.29	6.86208,6.73177,6.57723,5.97257,6.06317,6.31654,5.9452,5.58446,6.1415,6.00173,5.75721,5.86737	12
20855	5_T.12048.12048.3	3	GASAQNQFVTLKK	5,Deamidated[Q];7,Deamidated[Q];	50	1393.73413713908	-0.00201032	-1.44	20.9611,20.5884,19.745,22.9984,16.4446,22.9019,17.0275,23.2738,22.2473,40.832,35.5756,34.9498,36.9057	13
17385	5_T.12049.12049.2	2	TVLNTFPPGMAMAR	4,Deamidated[N];10,Oxidation[M];	35.868	1522.72621641431	-0.0131813	-8.66	4.64996,4.52786,4.27303,4.5371,4.13392,3.73106,2.52666,3.87123,3.44081,4.295,3.30378,3.58557,3.19753,3.7548	14
26474	5_T.12050.12050.2	2	VCMNPEPLVR	2,Carbamidomethyl[C];3,Oxidation[M];4,Deamidated[N];	61.7484	1231.58286779471	-0.00195149	-1.58	90.7073,90.374,56.4374,59.0159,76.9309,77.117,78.1943,79.3597,85.7411,87.1647	10
40198	5_T.12051.12051.2	2	GGFQQEK		28.5188	793.386488030676	-0.00267037	-3.37	4.4957,4.30323,4.13389,4.71572,4.5446,3.9571,3.92816	7
27559	5_T.12052.12052.	0	SLLLRMVLLK	6,Oxidation[M];	60.9131	1.00728	-6.76652e-06	-6.72	8.02791,7.47838,7.18728,6.76334,6.9888,7.34153,6.81408,5.08105,5.89115,5.63277	10
38751	5_T.12053.12053.2	2	GFLENAAK	5,Deamidated[N];	58.2245	850.432115619724	-0.00166561	-1.96	16.3762,15.9004,23.807,13.9138,12.3143,13.1173,12.9593,15.2429	8
18849	5_T.12054.12054.2	2	GLAPASLFRLYAVS		23.2133	1464.83012587363	-0.00935583	-6.39	6.76325,6.60885,6.19377,6.67412,5.99628,6.43059,6.02398,5.89916,6.09131,6.09209,6.49512,5.19228,6.18203,5.53752	14
10492	5_T.12055.12055.	0	YLACCYVMLSCGDQR	4,Carbamidomethyl[C];5,Carbamidomethyl[C];11,Carbamidomethyl[C];	45.0078	1.00728	-2.95707e-06	-2.94	8.84845,8.20713,7.47239,7.10096,7.07685,7.64858,7.34867,6.41806,6.23873,6.51947,5.68532,5.71486,5.43547,5.98214,6.0253	15
23643	5_T.12058.12058.	0	GPGPMTGPASSGQR	5,Oxidation[M];	37.5437	1.00728	-8.83821e-06	-8.77	7.5466,7.32422,7.02048,7.04389,6.90531,7.23663,6.43081,7.38124,6.36675,7.13668,7.123,6.07545,6.76358,6.52646	14
25237	5_T.12059.12059.	0	ACCLEFLPQK	2,Carbamidomethyl[C];3,Carbamidomethyl[C];9,Deamidated[Q];	38.1024	1.00728	-3.3881e-06	-3.36	5.34457,5.04554,5.38741,5.55118,4.43201,4.28307,4.23924,4.25073,4.91454,4.05651	10
27506	5_T.12060.12060.	0	KFVKVTQLLK		16.6554	1.00728	-4.72565e-06	-4.69	7.16297,6.73121,6.79839,6.13744,6.62421,6.39309,6.12637,5.69966,4.81663,4.57442	10
15451	5_T.12062.12062.2	2	VYGQQACVNQSTMK	7,Carbamidomethyl[C];	47.355	1613.74870497519	-0.00775171	-4.8	9.36918,9.03255,8.24903,8.22029,7.91408,7.0925,6.84563,7.52477,6.84072,6.67949,6.68152,6.85133,6.22851,5.99731	14
31775	5_T.12063.12063.	0	GASPSPPHVVK		31.3262	1.00728	-5.55068e-06	-5.51	6.14499,5.93991,6.17587,5.99531,6.15241,6.14844,5.83347,5.27042,5.88994,5.73631,4.85803	11
27449	5_T.12066.12066.	0	NDNLGSDSNLR		61.8303	1.00728	-5.15418e-06	-5.12	7.3109,6.95756,6.81012,6.55859,6.58276,7.02729,6.07862,6.18141,6.16352,6.0283,6.35583	11
27480	5_T.12068.12068.2	2	NDSPVSDNSLR		29.0822	1203.55924786728	-0.000775901	-0.64	7.57989,7.14829,7.13862,6.87551,6.83362,6.98342,6.03133,6.15222,6.29346,6.19524,6.4632	11
11019	5_T.12071.12071.	0	YVCCYYQNCLYEK	3,Carbamidomethyl[C];4,Carbamidomethyl[C];9,Carbamidomethyl[C];	0.000588457	1.00728	-7.88795e-06	-7.83	6.36929,6.10694,5.8266,5.53471,5.8883,5.7493,7.4399,7.20948,6.67364,4.58027,5.21731,9.87596,10.3338	13
11004	5_T.12072.12072.	0	VVLYNCMCNNMVGSGK	6,Carbamidomethyl[C];8,Carbamidomethyl[C];9,Deamidated[N];10,Deamidated[N];11,Oxidation[M];	44.2118	1.00728	-9.75416e-08	-0.1	7.24856,6.8709,6.98735,7.0114,6.20643,5.82279,5.33962,4.97231,5.54927,5.57114,5.62879,5.30004,4.59533,5.19037,4.57012,4.71473	16
28778	5_T.12073.12073.2	2	PAACAVFLYVG	4,Carbamidomethyl[C];	26.9627	1167.57951552207	-0.00726802	-6.22	4.97329,4.72053,4.43684,3.87273,3.70575,3.91096,3.62056,3.53117,4.11796,3.88069,3.239	11
10538	5_T.12075.12075.2	2	LYAVVMGHVLQLYLEK	6,Oxidation[M];	36.0207	1892.03898817832	-0.00404199	-2.14	11.1827,10.2178,9.46513,9.48585,10.1176,8.3046,10.2184,10.7877,10.5837,10.8658,10.2432,10.4147,10.1026,10.5038,10.8907,11.6425	16
10778	5_T.12076.12076.2	2	VVLYNCSTNQRYNSC	6,Carbamidomethyl[C];9,Deamidated[N];10,Deamidated[Q];15,Carbamidomethyl[C];	55.0225	1879.80351454551	-0.00866199	-4.61	10.398,9.96269,9.39137,9.88393,9.63978,8.3564,8.42247,8.05229,7.26099,7.28635,7.01686,7.2653,6.6082,7.0731,6.07384	15
10974	5_T.12077.12077.	0	FMACGYLCPCAAVSNK	2,Oxidation[M];4,Carbamidomethyl[C];8,Carbamidomethyl[C];10,Carbamidomethyl[C];	31.8114	1.00728	-5.49035e-06	-5.45	6.71912,6.49073,6.14251,5.95978,5.9942,6.15873,5.70996,5.22043,5.53537,4.90147,4.23289,4.10795,5.04099,5.48464,5.14053,4.85021	16
10971	5_T.12078.12078.	0	LYAVAAQAKRMWAKQK	15,Deamidated[Q];	32.3298	1.00728	-1.14013e-06	-1.13	7.78958,7.54054,7.0388,7.17002,6.14115,6.09416,6.24661,5.82702,5.96067,6.19759,5.98023,6.48225,5.46249,5.48978,6.64463,5.44213	16
14006	5_T.12081.12081.	0	EWGHGGGMMPGGGGSGGGF		4.36709	1.00728	-9.69078e-06	-9.62	8.44485,8.05798,7.87694,7.53937,7.29908,7.12092,6.90562,8.05097,8.06014,8.17364,6.52775,6.23219,6.12841,6.15317,6.77878,6.2178,6.23188,6.22003,6.18576	19
32582	5_T.12082.12082.2	2	GVSPTECFR	7,Carbamidomethyl[C];	63.7808	1052.48527724082	-0.00237528	-2.26	24.8321,23.5507,38.126,48.5815,47.5862,23.7228,23.1882,23.8502,29.8067	9
8804	5_T.12083.12083.	0	YLKMVHKYMLPKGLQK	4,Oxidation[M];15,Deamidated[Q];	1.16475	1.00728	-4.88334e-06	-4.85	6.98404,6.51714,10.7842,9.428,10.3555,5.60414,5.55618,5.95875,5.2217,5.05248,5.14456,4.73356,4.52626,4.69755,6.48489,5.27494	16
28668	5_T.12088.12088.	0	SYLGMMHGPY	5,Oxidation[M];	24.3129	1.00728	-6.66811e-06	-6.62	8.42312,8.13435,7.92864,7.63075,6.12613,6.08434,6.16048,5.03054,5.37372,6.9112	10
9909	5_T.12089.12089.2	2	AVNSCMCYANQGSGQQR	5,Carbamidomethyl[C];7,Carbamidomethyl[C];16,Deamidated[Q];	20.5957	1931.77452845704	-0.00482514	-2.5	10.5499,10.3848,9.98848,9.78978,8.84113,8.94946,8.15525,8.94652,7.53973,8.08049,8.19893,7.34519,7.9805,6.84227,9.30688,10.5293,9.97963	17
14402	5_T.12091.12091.2	2	YLGMFFRVTHTLSV		24.0028	1670.87906750664	-0.00685438	-4.1	6.02563,5.69512,11.6773,11.5047,11.224,5.9292,5.68979,5.75434,5.60081,8.76104,9.30779,8.66521,9.10824,9.33704	14
40994	5_T.12092.12092.2	2	RWMFK		59.135	767.403224079172	-0.00113037	-1.47	25.7882,24.923,27.4463,30.3596,27.21	5
29698	5_T.12093.12093.	0	LGGHVPPWMK	9,Oxidation[M];	59.8543	1.00728	-9.7752e-06	-9.7	8.61024,8.0907,7.71402,7.50773,7.77209,7.36468,7.21023,7.4186,7.47171,7.09086	10
13920	5_T.12096.12096.	0	GLYVNGPGHVPAEGGGSK	5,Deamidated[N];	14.6044	1.00728	-1.95167e-06	-1.94	7.19101,6.89191,6.76929,6.93711,6.57341,5.96911,6.03564,5.79544,5.70825,6.18678,5.8384,4.9932,5.39544,5.44699,5.92044,5.95439,6.54986,5.42696	18
9176	5_T.12097.12097.2	2	LYDNVNQFMSGPASSGQR	7,Deamidated[Q];	22.306	1971.88847548301	-0.00198753	-1.01	14.6227,13.0215,11.5966,11.5796,9.27082,9.82465,8.27798,10.8452,11.2999,11.2856,12.7538,15.0601,14.7753,14.871,14.8888,13.6628,14.2132,14.7126	18
37387	5_T.12098.12098.	0	TNFTVSTK		52.3717	1.00728	-7.18216e-07	-0.71	4.0479,3.73286,3.84451,3.85972,3.32151,3.24833,3.18217,2.85501	8
27628	5_T.12099.12099.	0	SSFQTWTSVR	4,Deamidated[Q];	3.43636	1.00728	-1.14639e-07	-0.11	5.18059,4.65707,3.94308,4.2871,3.96329,3.99166,3.88322,3.82922,3.93868,3.73371	10
39722	5_T.12101.12101.2	2	DWHANAV	5,Deamidated[N];	28.5145	813.354600971286	-0.00207283	-2.55	18.794,18.8055,18.6601,23.377,18.4489,18.4044,20.7259	7
23461	5_T.12102.12102.	0	QTALVPKQDYR	8,Deamidated[Q];	45.3931	1.00728	-5.56371e-06	-5.52	7.29421,7.03424,9.21151,8.47377,9.06961,6.01943,6.1984,6.11205,6.30499,6.11899,6.06853	11
27669	5_T.12104.12104.	0	LEGGQQNFQSS	6,Deamidated[Q];7,Deamidated[N];9,Deamidated[Q];	42.0667	1.00728	-4.94575e-06	-4.91	64.4978,58.9386,60.1125,60.8625,77.9308,48.2358,47.6805,66.2487,51.0716,66.538,67.3724	11
10962	5_T.12105.12105.	0	YLAVAACMGPCCGYEK	7,Carbamidomethyl[C];8,Oxidation[M];11,Carbamidomethyl[C];12,Carbamidomethyl[C];	8.52126	1.00728	-3.83402e-06	-3.81	8.47026,8.17168,7.6924,7.71542,6.83804,6.53197,6.32333,7.26883,6.32241,6.61445,5.95789,6.1305,6.0347,6.80033,5.78043,6.1709	16
31244	5_T.12107.12107.	0	TLGKFWTLK		42.3136	1.00728	-2.75233e-06	-2.73	5.53056,5.08607,5.50982,5.38489,5.09153,5.27295,4.11391,3.90843,3.70266	9
34865	5_T.12108.12108.	0	GTANFGGPGGF		38.2414	1.00728	-9.46504e-07	-0.94	8.27118,8.24957,7.63557,8.2782,7.93071,7.65651,7.53309,9.02464,7.35086,7.28889,7.52043	11
26344	5_T.12109.12109.	0	LGPDVTNKHVR		56.8784	1.00728	-2.42603e-06	-2.41	6.90008,6.437,6.01711,5.8327,6.04796,5.82741,5.4525,5.19617,4.90559,5.51983,5.09163	11
23932	5_T.12110.12110.2	2	YMGFTSDSNLR	2,Oxidation[M];	59.7998	1306.57065760247	-0.00260658	-1.99	7.75778,7.22059,7.26014,7.00736,6.75238,10.0519,6.39699,6.83783,6.57946,7.21054,7.52732	11
9587	5_T.12111.12111.2	2	VQGSANGMMMMSFPQQR	9,Oxidation[M];10,Oxidation[M];11,Oxidation[M];16,Deamidated[Q];	57.0448	1948.8071394678	-0.00517789	-2.66	10.3761,9.97657,9.27271,9.4591,8.38048,8.63339,7.86535,7.93535,8.41515,8.37267,8.3612,7.76087,6.74632,7.24693,7.29243,8.58523,7.6267	17
28152	5_T.12112.12112.2	2	SCAEQQQTVM	2,Carbamidomethyl[C];5,Deamidated[Q];6,Deamidated[Q];	57.873	1183.46387165814	-0.00334816	-2.83	21.2272,22.0861,32.8557,22.2758,16.901,17.1666,22.6261,22.3981,28.2365,27.5822	10
24700	5_T.12113.12113.2	2	YLRFRPFGNN	9,Deamidated[N];	37.5018	1284.6562660223	-0.00801704	-6.24	5.84773,5.44378,5.35609,4.90961,4.99241,4.60706,3.99129,3.73102,4.65294,3.75833	10
10694	5_T.12114.12114.2	2	VVLMQMHAMMHYNCS	5,Deamidated[Q];6,Oxidation[M];10,Oxidation[M];14,Carbamidomethyl[C];	57.8285	1884.75769004809	-0.00071558	-0.38	10.5875,10.1412,9.38152,9.01744,9.02629,8.85325,7.8678,7.34194,7.65055,8.50418,6.75371,7.84494,6.97502,6.18839,7.34811	15
42125	5_T.12115.12115.2	2	EWLDR		54.7062	718.353077886844	-0.00125971	-1.75	6.13429,6.20656,6.03745,5.66592,5.87967	5
4154	5_T.12116.12116.2	2	LYAVSMYWHCVFGWNNYEK	6,Oxidation[M];10,Carbamidomethyl[C];	39.1457	2483.0779322206	-0.0169182	-6.81	7.69629,7.37357,5.86591,6.14676,7.142,6.11369,6.46509,6.102,5.88087,5.65288,6.06595,5.60283,5.63553,6.17112,6.12079,5.94767,6.52445,5.69762,5.97244	19
8256	5_T.12117.12117.2	2	PPSSNCSLWRCAPPPSSQ	5,Deamidated[N];6,Carbamidomethyl[C];11,Carbamidomethyl[C];	43.8283	2028.89449289834	-0.00431884	-2.13	8.06497,7.61163,7.41386,7.18065,7.21975,6.29297,6.77373,6.31333,6.7113,6.33926,5.74067,5.5527,7.24939,6.18676,6.15635,6.42863,6.43336,6.33145	18
12435	5_T.12118.12118.2	2	YLTHTYLLLSCGNAVG	11,Carbamidomethyl[C];13,Deamidated[N];	7.16643	1782.88280768543	-0.00983123	-5.51	6.02321,5.62881,4.63071,4.4239,4.52442,5.2545,4.79943,4.71432,4.84351,5.0977,4.44311,4.25549,5.51942,4.01466,5.07828,3.3975	16
40314	5_T.12120.12120.	0	QLRELK	1,Deamidated[Q];	11.7947	1.00728	-6.80782e-06	-6.76	9.4416,10.0722,9.90705,10.2245,4.24047,4.08332	6
4617	5_T.12122.12122.2	2	LYAVPYMWYGGCSTCNVTQK	7,Oxidation[M];12,Carbamidomethyl[C];15,Carbamidomethyl[C];	34.5658	2414.07377821738	-0.0124918	-5.17	7.51052,7.06432,6.05063,6.16131,7.53877,7.31599,5.9855,6.42009,6.40373,6.13816,6.13358,5.99856,6.4508,6.57183,5.93537,6.60143,7.18165,7.35354,7.46674,7.04375	20
39503	5_T.12123.12123.	0	AVMYALR		7.76924	1.00728	-9.15616e-06	-9.09	8.02305,6.02161,5.98579,5.98458,7.19154,7.71876,8.12512	7
4658	5_T.12124.12124.	0	YVFSPPYLHMSFVNFMQNR	10,Oxidation[M];16,Oxidation[M];18,Deamidated[N];	46.4942	1.00728	-1.78767e-07	-0.18	14.0237,13.7052,14.8253,14.7973,14.3355,12.0736,12.1362,11.318,10.692,11.2206,10.5846,9.19033,10.5405,9.71323,8.5691,11.3287,10.0567,11.5159,10.2178	19
23442	5_T.12125.12125.	0	NMMDMVQDYR	5,Oxidation[M];7,Deamidated[Q];	55.17	1.00728	-5.94349e-07	-0.59	8.5196,8.20616,8.63875,7.48384,7.71734,7.55573,7.61116,6.59121,7.38049,7.00737	10
31090	5_T.12126.12126.	0	TLPGPVSNPSK	8,Deamidated[N];	67.0002	1.00728	-2.70678e-06	-2.69	24.266,25.7238,40.9864,39.3755,49.1534,41.8492,40.2113,19.8155,26.6197,26.5521,34.8639	11
41602	5_T.12128.12128.	0	TGPPQLQ	5,Deamidated[Q];	47.1812	1.00728	-1.61245e-06	-1.6	3.88655,3.42761,3.39159,3.25049,3.86916,2.92597,2.97193	7
33485	5_T.12130.12130.2	2	QNCQCQAL	1,Deamidated[Q];2,Deamidated[N];3,Carbamidomethyl[C];5,Carbamidomethyl[C];6,Deamidated[Q];	47.0112	1024.37321669394	-0.0022216	-2.17	9.76358,9.57442,10.6451,10.8879,11.9654,9.86276,9.71965,10.3546	8
26353	5_T.12131.12131.2	2	LKYCWPLVR	4,Carbamidomethyl[C];	60.868	1234.68122519264	-0.00480436	-3.89	9.35405,8.80383,9.8698,7.53752,7.93362,7.60357,7.27399,8.02427,8.05275	9
24224	5_T.12132.12132.2	2	PYGLEDCTSEK	7,Carbamidomethyl[C];	15.6189	1298.55970738707	-0.00250911	-1.93	15.978,14.5328,16.3208,22.3188,18.4181,18.1635,17.9137,18.7522,27.2126,18.1995,19.185	11
26677	5_T.12133.12133.2	2	ELLCVQMCR	4,Carbamidomethyl[C];6,Deamidated[Q];7,Oxidation[M];8,Carbamidomethyl[C];	50	1225.54545542707	-0.00820265	-6.69	6.06701,5.78138,5.39212,5.02727,5.3135,5.75199,5.75873,4.21199,3.95125	9
40244	5_T.12135.12135.	0	VLWMNK	5,Deamidated[N];	17.0498	1.00728	-9.6533e-06	-9.58	3.91381,3.43618,3.56972,4.15908,4.77117,3.86589	6
26408	5_T.12138.12138.	0	VCMNPQPLVR	2,Carbamidomethyl[C];3,Oxidation[M];4,Deamidated[N];6,Deamidated[Q];	57.6289	1.00728	-6.46193e-07	-0.64	28.7915,29.2117,17.8962,18.572,25.2968,19.5461,25.7462,26.2004,38.2268,38.4828	10
13004	5_T.12140.12140.2	2	LYAVSMMFLNLYTR	6,Oxidation[M];7,Oxidation[M];10,Deamidated[N];	11.5573	1754.85844618613	-0.00935979	-5.33	16.8259,15.7438,17.0035,17.2946,17.0972,11.1199,10.6009,11.7811,12.3447,13.1102,13.6596,14.7506,14.7209,15.1446	14
27662	5_T.12141.12141.	0	EPNQNQLQSH	4,Deamidated[Q];5,Deamidated[N];6,Deamidated[Q];8,Deamidated[Q];	35.1346	1.00728	-8.99294e-06	-8.93	5.10931,4.8956,4.72522,5.03954,4.98283,4.91488,4.35326,4.85633,4.41279,4.02405	10
27136	5_T.12143.12143.	0	GMCLWFCLQ	3,Carbamidomethyl[C];7,Carbamidomethyl[C];	44.2552	1.00728	-1.36356e-06	-1.35	8.79607,8.69701,9.02315,9.53342,8.79821,8.20063,8.22909,8.79885,8.79822	9
27536	5_T.12144.12144.	0	VYFTSDSNLR		59.7126	1.00728	-3.85312e-06	-3.83	10.1696,9.79536,11.0375,10.046,13.3947,8.21944,8.65678,8.41492,8.76031,9.93133	10
25184	5_T.12146.12146.	0	NDEFTTQTALGA		43.972	1.00728	-6.54298e-06	-6.5	7.21767,6.84841,6.54691,6.28462,6.37449,7.58521,7.21346,6.65119,5.50629,5.1928,5.31979,5.02739	12
36205	5_T.12149.12149.	0	THDLYDGL		36.5161	1.00728	-8.96634e-06	-8.9	3.72015,3.38568,3.23521,3.11603,3.37202,2.77023,2.65584,2.63234	8
15225	5_T.12150.12150.	0	HWDANAVATQCHSK	5,Deamidated[N];11,Carbamidomethyl[C];	40.9934	1.00728	-8.52728e-06	-8.47	4.55634,4.52591,3.99501,3.88525,4.11319,3.66225,3.84416,3.50151,3.73623,3.6588,3.4124,3.48364,3.78621,3.75028	14
35104	5_T.12151.12151.	0	ACFFTLSK	2,Carbamidomethyl[C];	68.8688	1.00728	-6.21836e-06	-6.17	6.10772,5.75562,5.53819,5.25974,5.84639,5.16725,5.16143,4.82506	8
9171	5_T.12152.12152.3	3	YLQQAPCVHDGPASSGQR	3,Deamidated[Q];7,Carbamidomethyl[C];	23.4144	1971.8938525511	-0.0039179	-1.99	7.47677,7.5416,6.91595,7.23961,6.80214,6.97792,5.94897,6.18043,5.98415,6.2714,6.34758,6.7429,6.60886,7.96702,7.26901,6.44418,7.22117,7.37989	18
34760	5_T.12153.12153.2	2	NPAEGMYTS	6,Oxidation[M];	23.8514	985.400476703174	-0.00748583	-7.6	5.20649,4.99022,4.34858,4.14236,4.09772,4.83438,4.42234,4.67044,4.55262	9
27819	5_T.12154.12154.2	2	MPQDHPWTY	1,Oxidation[M];3,Deamidated[Q];	32.1566	1191.47283055132	-0.00477689	-4.01	5.56866,5.18596,5.01728,4.19316,4.03365,4.26534,4.41957,3.95004,3.68463	9
8634	5_T.12155.12155.2	2	VYNLTTWHMGNCCYW	12,Carbamidomethyl[C];13,Carbamidomethyl[C];	56.9269	2004.82954696744	-0.0106696	-5.32	7.6205,7.34252,7.59398,7.18108,6.67224,6.58064,6.44128,6.00724,6.04105,5.64436,5.85431,5.25972,5.16013,6.13841,6.03487	15
25801	5_T.12156.12156.2	2	NDFWMQLQR	5,Oxidation[M];	50	1253.56526935867	-0.00801829	-6.4	6.19682,5.79953,5.47153,5.66544,5.99563,5.07833,4.64697,4.86636,4.7861	9
8927	5_T.12157.12157.2	2	YVMWCCFMGQVYEAK	5,Carbamidomethyl[C];6,Carbamidomethyl[C];8,Oxidation[M];	14.7825	1987.80574946044	-0.0153414	-7.72	7.03022,6.74513,6.34157,6.29203,5.84274,5.5848,5.48279,6.06901,5.13489,5.47843,5.38171,5.48552,5.89584,5.7498,6.18335	15
12308	5_T.12158.12158.2	2	LTLNPTSGSCGPASSGQR	10,Carbamidomethyl[C];	65.6342	1789.84997196869	-0.000249006	-0.14	22.6149,20.8731,38.1324,39.3636,50,47.8206,42.3675,39.7232,35.1292,31.2626,26.0644,24.4029,23.857,27.0619,27.0885,26.7418,27.6062,31.3134	18
32154	5_T.12159.12159.	0	SLLNSPAAHR		26.0794	1.00728	-2.04846e-06	-2.03	4.38574,3.84139,3.71747,3.63345,3.63243,3.49349,3.29646,3.35202,3.3315,3.51661	10
27006	5_T.12160.12160.	0	GMCLFGMHHQ	3,Carbamidomethyl[C];	35.1987	1.00728	-5.23466e-06	-5.2	4.13454,3.96907,3.74981,3.63157,3.44567,3.47934,3.47412,3.35488,3.2415,3.47011	10
39708	5_T.12161.12161.	0	YDEQLM	6,Oxidation[M];	13.4371	1.00728	-2.21053e-06	-2.19	3.98894,3.49428,2.96615,2.93554,2.72749	6
32110	5_T.12162.12162.	0	SVAYLPYVR		46.3614	1.00728	-6.20905e-07	-0.62	3.9885,3.87792,3.70875,3.65406,3.02176,2.89441,3.10867,2.93088,2.87564	9
26913	5_T.12163.12163.	0	SNVSGFGMGGYQ	8,Oxidation[M];	62.3064	1.00728	-4.09515e-06	-4.07	8.50445,8.16948,8.32961,8.43526,7.52484,7.18219,6.72174,7.4171,6.34356,6.20265,7.14648,6.80025	12
31703	5_T.12170.12170.2	2	ACPPPSQSFS	2,Carbamidomethyl[C];	63.1063	1077.4702168153	-0.0033108	-3.07	21.7948,21.7933,31.5968,30.7295,29.6713,29.1059,23.0432,22.9169,22.0105,23.78	10
20875	5_T.12171.12171.2	2	SQAENEFVTLKK		23.2106	1393.73414690016	-0.00202398	-1.45	19.2176,19.8445,41.3096,25.5698,25.9924,25.6318,25.9006,25.1597,36.1498,36.6887,36.3853,40.3771	12
14896	5_T.12173.12173.2	2	GEVNNFCQSNSNLR	4,Deamidated[N];7,Carbamidomethyl[C];8,Deamidated[Q];10,Deamidated[N];	38.9347	1641.68462750117	-0.00372754	-2.27	15.9285,15.6255,14.8227,13.3853,16.5696,16.0411,15.7276,13.9928,16.3931,14.1004,16.6356,16.6982,19.6871,20.1213	14
9495	5_T.12174.12174.2	2	YDSCDWVHMGFVFMGS	4,Carbamidomethyl[C];9,Oxidation[M];	51.2436	1953.75661661445	-0.00386021	-1.98	10.7771,9.97106,9.88475,9.04249,8.6761,9.07685,8.82554,7.70732,8.80993,7.38082,7.13192,7.56497,6.55815,7.03821,6.68169,7.71057	16
25875	5_T.12175.12175.3	3	ALHVQNEVALR	5,Deamidated[Q];	53.6015	1250.67794921727	-0.00730012	-5.84	18.8935,19.4819,18.6732,17.8827,15.1453,19.1173,18.322,18.6595,17.4872,24.0601,24.3729	11
23221	5_T.12176.12176.3	3	DPAGVVPHMTGAR	9,Oxidation[M];	39.3434	1323.64418615684	-0.00322748	-2.44	3.92258,3.69894,3.56004,3.29527,3.13807,3.39013,3.03494,2.78527,3.62913,2.9123,2.53635,2.30061,2.38051	13
25250	5_T.12177.12177.3	3	GVAAHENQVALR	8,Deamidated[Q];	39.4643	1265.66616963802	-0.0066224	-5.23	8.55052,8.09154,8.07948,7.92546,7.89111,7.67464,7.80141,7.42734,7.81937,7.14707,8.11683,8.39205	12
15923	5_T.12178.12178.3	3	ACLWNFQLPTLAR	2,Carbamidomethyl[C];	44.4601	1589.83135890574	-0.0057527	-3.62	14.6937,14.6272,14.8577,14.5771,15.2448,14.7887,19.4084,18.5157,22.6925,23.3403,18.8897,16.427,19.1329	13
25115	5_T.12179.12179.2	2	TNSEMWEQTK	5,Oxidation[M];	1.57897	1269.53506380958	-0.00663199	-5.22	5.37016,4.99127,4.79491,4.44042,5.17919,4.46133,4.17341,4.22356,4.29433,3.93702	10
41756	5_T.12180.12180.2	2	PCPSFK	2,Carbamidomethyl[C];	63.0933	735.351211600512	-0.00184405	-2.51	4.91275,4.55881,4.45429,4.36972,3.67968,3.70312	6
9307	5_T.12181.12181.2	2	MSFLAGHNHMCGYMMK	8,Deamidated[N];10,Oxidation[M];11,Carbamidomethyl[C];14,Oxidation[M];15,Oxidation[M];	23.2621	1963.76624043743	-0.00348713	-1.78	12.5738,12.0839,11.3109,10.903,10.1368,9.90206,9.56626,10.6598,9.46661,10.4745,7.52738,8.00212,9.26178,9.80346,9.80739,7.85711	16
31164	5_T.12182.12182.	0	SSNDSDSNLR	3,Deamidated[N];	3.41322	1.00728	-5.93483e-06	-5.89	6.18066,5.98689,5.7065,6.0558,6.03701,5.74852,6.05191,5.75185,7.12845,6.15365	10
27535	5_T.12184.12184.3	3	SFHCHALSNK	4,Carbamidomethyl[C];	36.5471	1200.55698026288	-0.000878019	-0.73	7.19496,6.99982,6.832,6.90253,7.65469,6.96631,7.30142,7.00274,6.70352,6.52854	10
30625	5_T.12185.12185.	0	AGLFGKPVHGK		34.1253	1.00728	-1.39691e-06	-1.39	6.79005,6.54374,6.39002,7.16222,6.89379,6.83957,9.02646,8.9996,7.81015,7.45802,7.56049	11
35385	5_T.12191.12191.2	2	NPSPMGSEK	5,Oxidation[M];	18.1012	962.415456209046	-0.00949833	-9.87	4.72503,4.52235,4.39448,3.94487,4.50595,3.57901,3.66315,3.30612,3.29802	9
31189	5_T.12192.12192.	0	GTGSTSDSNLR		62.9527	1.00728	-9.60527e-06	-9.54	9.64848,9.50192,8.99519,9.06997,9.55058,11.7351,7.89298,8.51325,8.18266,8.66334,9.10318	11
23350	5_T.12194.12194.2	2	NNCLTTDANLGK	2,Deamidated[N];3,Carbamidomethyl[C];	63.4906	1321.60283095176	-0.00245497	-1.86	18.5057,13.3015,18.5048,18.694,36.7248,36.1849,18.5614,18.2173,19.3415,26.4887,25.3533,27.1399	12
30670	5_T.12195.12195.2	2	KMLGKPVHGK	2,Oxidation[M];	56.9809	1110.64229200346	-0.00294507	-2.65	37.1549,20.9879,28.3373,28.2437,28.7131,58.506,56.521,54.8813,46.2318,47.1649	10
42167	5_T.12196.12196.2	2	GCSLLPA	2,Carbamidomethyl[C];	34.8283	717.360794946732	-0.0008427	-1.17	7.05774,6.70146,6.82279,6.64641,6.56816,6.07864,5.67936	7
19730	5_T.12197.12197.3	3	KHLVNEPQNLLK	5,Deamidated[N];	66.5574	1433.81422734911	-0.00320135	-2.23	54.8138,55.7534,65.1429,74.7899,28.4707,48.6553,47.7606,48.4518,77.0341,78.7384,76.4198,76.0804	12
15105	5_T.12198.12198.	0	DFQCTNGGFGMLQR	4,Carbamidomethyl[C];	28.1969	1.00728	-1.07316e-06	-1.07	7.71885,7.34037,7.27718,6.53139,6.80644,6.32015,6.06512,5.8588,5.98378,5.87158,6.0809,5.67488,5.66519,5.5589	14
10500	5_T.12202.12202.	0	SLTAQNDMWWTQTALQ	5,Deamidated[Q];	20.6826	1.00728	-2.75352e-06	-2.73	7.30828,7.24598,7.53228,7.86287,6.70137,6.98583,6.64307,6.81281,6.92445,7.21295,7.44279,7.74404,7.08462,6.00605,6.436,7.42823	16
24984	5_T.12205.12205.	0	MFVHWDVALR		2.69947	1.00728	-3.40495e-07	-0.34	5.59514,5.20422,5.34293,5.09898,5.22095,4.31162,4.75284,3.88433,3.85838,4.01948	10
29793	5_T.12206.12206.	0	ERCCSAPPR	3,Carbamidomethyl[C];4,Carbamidomethyl[C];	56.2517	1.00728	-2.5846e-06	-2.57	5.67976,5.53088,5.07153,4.62162,4.89123,4.35608,4.25316,4.09806,3.97876	9
7242	5_T.12207.12207.	0	ATNCQWETLCCNHQCK	3,Deamidated[N];4,Carbamidomethyl[C];10,Carbamidomethyl[C];11,Carbamidomethyl[C];15,Carbamidomethyl[C];	32.5233	1.00728	-6.66888e-06	-6.62	12.5337,12.5914,11.4929,10.9428,11.2665,11.2828,9.92128,11.589,10.8802,9.87899,8.36684,9.18257,8.43238,9.52125,7.45795,8.18913	16
9742	5_T.12208.12208.	0	SNVKFDGMMYYNSQVR	12,Deamidated[N];	17.5333	1.00728	-3.67396e-06	-3.65	4.72494,4.39481,6.0922,5.74014,5.45665,4.9273,4.80191,4.87952,4.84419,4.24422,5.57346,5.83411,5.33527,5.25893,5.50123,5.14334	16
14499	5_T.12209.12209.	0	KGYPKMGLVHPVHGK	6,Oxidation[M];	11.6136	1.00728	-6.66121e-06	-6.61	5.3549,5.40057,4.85229,6.14302,5.93993,5.58139,6.06998,6.95383,8.50278,6.82658,8.11324,8.14032,6.15638,6.20446,6.38427	15
42564	5_T.12212.12212.2	2	LWPCK	4,Carbamidomethyl[C];	92.9207	703.36032629724	-0.000760935	-1.08	24.1006,23.3489,21.8806,19.1149,23.7427	5
42326	5_T.12213.12213.2	2	PEPLVR		68.1946	710.42007430322	-0.000557278	-0.78	57.4726,44.6744,46.1362,46.3368,61.0108,61.4223	6
42443	5_T.12214.12214.	0	NWQEK	1,Deamidated[N];3,Deamidated[Q];	55.8219	1.00728	-5.46127e-06	-5.42	6.05635,5.66584,5.77899,4.90199,4.82185	5
35052	5_T.12215.12215.	0	PTRFQPNN	5,Deamidated[Q];7,Deamidated[N];	51.5192	1.00728	-3.45188e-06	-3.43	10.0261,9.77085,9.64593,9.18713,8.81162,9.28275,8.74607,9.08945	8
29833	5_T.12216.12216.2	2	SFMVSGWMR	3,Oxidation[M];8,Oxidation[M];	41.1688	1132.49652651761	-0.00520171	-4.59	19.0462,18.7977,15.0811,28.6804,18.9625,18.6514,18.626,15.378,22.8688	9
17156	5_T.12217.12217.3	3	SFMSMSCPASSQGR	7,Carbamidomethyl[C];	60.9319	1532.6318197379	-0.00279963	-1.83	8.38387,8.32487,9.94464,8.83246,8.68551,7.82715,7.4641,10.4108,8.37367,9.48158,9.08225,8.07342,7.53844,8.67284	14
41486	5_T.12218.12218.2	2	TNVGLLK		98.7538	744.465257797978	-0.00395746	-5.32	53.1133,54.1164,68.3406,66.1035,69.2929,59.7145,58.2691	7
27930	5_T.12219.12219.3	3	VLWTPTPCSK	8,Carbamidomethyl[C];	42.7145	1188.60204087769	-0.00620337	-5.22	3.83588,3.48231,3.52197,3.24872,2.97896,2.97781,2.78816,2.58575,2.69813,2.55053	10
33432	5_T.12220.12220.2	2	TPQWHLPF	3,Deamidated[Q];	8.57167	1026.49	-0.0097136	-9.46	3.46498,3.26684,3.61932,3.25404,2.82559,2.52146,3.09695,2.80317	8
25911	5_T.12221.12221.2	2	QWAKLAMVFR	1,Deamidated[Q];	16.9366	1250.67592734852	-0.00459016	-3.67	4.30572,3.81877,3.35398,3.29666,2.91529,2.829,2.81576,2.7604,2.20371,2.72636	10
29301	5_T.12222.12222.2	2	NCWSDNTVR	2,Carbamidomethyl[C];	60.995	1151.48737374691	-0.00250298	-2.17	5.38728,5.11843,5.21634,5.00488,4.40793,4.37728,4.45865,4.52817,4.11615	9
20433	5_T.12224.12224.	0	TTPQYLLWEEK		36.5984	1.00728	-3.49783e-06	-3.47	4.6046,4.49156,4.21543,4.09137,4.24883,3.64996,3.51797,3.88247,3.21306,3.12497,3.21571	11
37619	5_T.12225.12225.	0	LLSCGPASS	4,Carbamidomethyl[C];	86.7248	1.00728	-2.14103e-06	-2.13	35.14,34.6594,34.1627,34.4108,32.0684,32.2418,28.0925,36.3388,33.7944	9
31053	5_T.12227.12227.	0	VELSNHAELS		61.0021	1.00728	-2.81635e-06	-2.8	83.3783,65.5574,66.9813,65.3861,80.2527,79.9514,79.1885,69.1319,71.1542,70.1826	10
34413	5_T.12228.12228.	0	GQVTLQRVP		31.7876	1.00728	-9.78673e-06	-9.72	7.59847,7.65773,8.26702,7.29791,7.00579,7.24085,6.79772,6.90474,6.71735	9
20388	5_T.12229.12229.	0	DTAQCGEQNPCK	5,Carbamidomethyl[C];8,Deamidated[Q];11,Carbamidomethyl[C];	12.2444	1.00728	-2.09037e-06	-2.08	6.19492,5.97699,5.58578,5.72458,4.93689,4.78894,4.64391,5.4483,4.78009,4.88456,4.01446,4.2438	12
17173	5_T.12230.12230.	0	SFMLPAKGPASSANR		24.5277	1.00728	-8.54106e-06	-8.48	9.54488,8.75389,8.87173,8.30956,10.0263,9.01482,9.37707,6.49043,7.52616,6.27359,7.14024,7.35844,6.03106,6.93818,7.18857	15
35887	5_T.12231.12231.	0	LQVNGNFR		77.2616	1.00728	-2.56416e-07	-0.25	8.54074,8.32978,6.78835,10.4978,9.17073,9.04721,7.82655,8.46662	8
26306	5_T.12233.12233.	0	GWYYYLFPK		67.7533	1.00728	-1.43147e-06	-1.42	6.83965,6.85136,6.68946,7.11564,7.45368,6.58841,5.60384,7.04282,6.32048	9
34070	5_T.12234.12234.	0	KNLMLFPK	2,Deamidated[N];4,Oxidation[M];	65.8846	1.00728	-2.89041e-06	-2.87	12.1371,10.6399,11.6224,10.3745,11.4552,12.7678,14.787,13.7422	8
40452	5_T.12235.12235.	0	RMWFK	2,Oxidation[M];	64.4127	1.00728	-2.39222e-06	-2.37	9.96163,9.67831,9.54514,8.86017,7.64802	5
12463	5_T.12236.12236.2	2	SVSSGCSLLQTTNALNK	6,Carbamidomethyl[C];10,Deamidated[Q];13,Deamidated[N];	15.0591	1781.85597544696	-0.0026196	-1.47	7.13747,6.88496,7.12717,6.92922,7.65187,7.20544,7.87274,6.67705,6.15314,7.22625,7.63222,7.76086,8.94679,8.22708,9.1247,6.11658,5.96366	17
24601	5_T.12237.12237.2	2	MVHHNMMNLK	1,Oxidation[M];7,Oxidation[M];	29.4148	1286.56854676941	-0.0118792	-9.23	5.64088,5.22587,4.85752,4.69868,4.9887,5.02553,5.63339,4.89903,4.20847,2.74132	10
26761	5_T.12238.12238.2	2	NDMTTTDANLK		39.7881	1223.56124776953	-0.00406961	-3.33	9.28036,9.3743,9.14675,9.20066,9.80294,17.4652,9.26613,9.12317,9.4988,14.5158,13.5515	11
25282	5_T.12239.12239.3	3	DNCLTTDANLK	3,Carbamidomethyl[C];	63.4686	1264.58612087886	-0.00237257	-1.88	29.5647,29.5047,29.6909,38.5622,42.3728,57.8916,30.8981,30.4042,32.8126,49.2867,48.679	11
24021	5_T.12240.12240.3	3	KCMSHMHEDK	2,Carbamidomethyl[C];	27.9884	1302.53374168222	-0.00510667	-3.92	3.60191,3.3728,3.16933,3.09821,3.60732,2.75278,2.61313,2.52728,2.40144,2.39109	10
10880	5_T.12242.12242.2	2	CLGNYNNCLTTNANLK	1,Carbamidomethyl[C];6,Deamidated[N];8,Carbamidomethyl[C];12,Deamidated[N];	56.0857	1871.83178762597	-0.00561339	-3	11.604,11.5467,11.2126,10.3549,9.8935,9.05896,9.99437,9.33202,12.1891,12.5,12.3522,9.54193,8.88502,10.0989,10.3075,10.6118	16
23214	5_T.12244.12244.2	2	ESANNFESWLK		39.2341	1324.60563167872	-0.0113222	-8.55	6.98147,6.90044,6.51128,6.99791,6.69587,6.31158,5.68559,6.10441,6.19218,5.75942,6.36885	11
25927	5_T.12245.12245.2	2	NDQETTNANLK	3,Deamidated[Q];7,Deamidated[N];	53.1413	1249.56433530077	-0.010228	-8.19	7.50158,7.5492,6.14307,7.05137,6.76717,6.95172,6.36782,6.87779,7.03739,9.61111,9.18601	11
26315	5_T.12246.12246.	0	KYVNLNLFPK		53.8408	1.00728	-6.16133e-06	-6.12	8.29301,8.00258,7.96385,7.82551,7.74866,8.40398,8.5745,8.08892,9.75002,9.13418	10
26258	5_T.12247.12247.	0	NLFLVFLFPK		59.1785	1.00728	-7.87802e-06	-7.82	6.9517,6.67874,6.60581,6.28762,6.42226,6.02419,6.1342,5.48934,6.10454,5.88155	10
3857	5_T.12250.12250.	0	EWSNSTALNYVNNCLTTNANLK	12,Deamidated[N];14,Carbamidomethyl[C];18,Deamidated[N];	42.9473	1.00728	-4.24891e-06	-4.22	15.0541,14.7774,14.9317,15.0396,14.7665,14.7795,13.7593,14.8724,15.118,14.8359,15.8233,14.0936,16.3498,15.1452,18.6161,19.2962,19.7859,16.3828,16.1479,19.1639,19.6313,19.3964	22
35848	5_T.12251.12251.	0	LEVNGNFR		68.3258	1.00728	-2.23933e-06	-2.22	94.4507,84.6955,83.2203,86.2667,93.3083,92.8922,91.7864,92.1697	8
26220	5_T.12254.12254.2	2	NNMTTTNANLK	2,Deamidated[N];3,Oxidation[M];7,Deamidated[N];	60.0558	1239.55485731894	-0.00273126	-2.2	7.20547,6.47495,6.36103,6.66837,7.59675,9.15453,6.28657,5.96919,6.22012,7.23035,5.83064	11
35827	5_T.12255.12255.	0	LTQNGNFR		21.111	1.00728	-6.90701e-06	-6.86	8.68502,8.48229,8.41266,10.6616,9.20251,9.4197,8.56889,9.4093	8
24825	5_T.12256.12256.2	2	NDQFDTNANLK	7,Deamidated[N];	58.0642	1280.57817274863	-0.00288927	-2.26	7.21572,7.01763,6.82653,6.60539,6.41445,6.49126,6.29898,5.9679,6.22247,7.30573,7.15835	11
27920	5_T.12258.12258.2	2	DNPTTTDANLK		61.6469	1189.57297701438	-0.00352268	-2.96	21.812,21.6814,21.4752,20.8011,32.0351,38.0599,21.8106,21.3569,22.8992,35.7431,34.9024	11
32919	5_T.12259.12259.2	2	VNKVNPQLQ	5,Deamidated[N];7,Deamidated[Q];	59.9125	1041.56044111596	-0.00300319	-2.88	64.1515,68.0137,79.8029,77.5001,53.0686,69.6973,55.998,71.2055,71.1118	9
23736	5_T.12260.12260.2	2	NDCYVTNANLK	3,Carbamidomethyl[C];7,Deamidated[N];	62.8072	1312.57206158296	-0.0119021	-9.07	8.66296,8.48087,8.26067,7.89723,7.9706,10.4682,7.34416,7.50796,7.89773,10.279,9.53623	11
24307	5_T.12261.12261.2	2	VMQCMANAQVK	2,Oxidation[M];4,Carbamidomethyl[C];7,Deamidated[N];	0.0016948	1296.57426649863	-0.000234073	-0.18	4.92572,5.0824,4.38954,3.21176,3.28488,3.38568,3.70997,3.10614,4.33728,4.50615,2.03141	11
3839	5_T.12266.12266.3	3	NDCLTTAKLMTNNCLTTNANLK	3,Carbamidomethyl[C];10,Oxidation[M];12,Deamidated[N];14,Carbamidomethyl[C];18,Deamidated[N];	22.5886	2529.16568387617	-0.00274956	-1.09	11.7985,12.5749,12.6621,12.3469,13.3992,11.9525,11.5126,11.5524,11.8154,9.57799,13.47,10.4382,14.8702,15.3363,21.5387,20.8992,22.5488,13.1047,17.58,19.0698,20.777,21.3813	22
22790	5_T.12268.12268.2	2	DNCPSTTGQQVK	3,Carbamidomethyl[C];9,Deamidated[Q];	57.2023	1335.58696181113	-0.00247561	-1.85	5.66926,5.48646,5.18415,5.15421,5.07763,4.77739,5.05198,4.43613,5.16043,4.62057,4.80529,3.63995	12
7449	5_T.12269.12269.2	2	SPPPADMMDNCLTTNANLK	11,Carbamidomethyl[C];15,Deamidated[N];	6.48313	2090.92021376426	-0.00109229	-0.52	7.61294,7.3165,7.12986,6.9675,6.11926,6.07179,6.17519,6.6051,6.19428,6.58197,6.04989,6.84549,7.24232,7.23544,7.27106,6.18765,6.89218,6.79709,6.06171	19
22801	5_T.12270.12270.	0	NLWGLYVVMPK	9,Oxidation[M];	38.2119	1.00728	-5.32391e-06	-5.29	5.21678,4.95948,5.01278,4.56759,4.4981,4.50175,4.53504,4.42414,4.93629,3.01659,3.66167	11
19991	5_T.12275.12275.2	2	GTNNCLTTNANLK	3,Deamidated[N];4,Deamidated[N];5,Carbamidomethyl[C];9,Deamidated[N];	61.0654	1423.63930198559	-0.00238016	-1.67	36.9815,34.0114,23.6574,24.1707,38.1633,39.2588,67.2662,67.8251,27.3647,40.1504,42.6987,52.8801,61.4852	13
26236	5_T.12276.12276.	0	DNSCTTNANLK	4,Carbamidomethyl[C];7,Deamidated[N];	63.9835	1.00728	-8.38873e-06	-8.33	7.21857,7.05816,6.91993,6.20148,6.46119,6.39413,6.71945,5.4427,5.78626,5.40653,4.67434	11
32190	5_T.12279.12279.2	2	QQSNQGALAF	2,Deamidated[Q];	9.77991e-05	1064.50368602708	-0.0039265	-3.69	9.9752,8.61037,8.65255,8.29225,8.53431,5.77518,5.93867,5.98985,6.74166,6.86176	10
25752	5_T.12280.12280.2	2	DNSYNTDANLK	5,Deamidated[N];	46.1543	1255.54823383438	-0.00460613	-3.67	8.29779,7.9429,7.66555,7.31154,6.70296,7.51606,7.52384,7.41945,7.63916,11.0098,10.304	11
3866	5_T.12281.12281.	0	EWAQGDWNLFMVCLTTDANLK	11,Oxidation[M];13,Carbamidomethyl[C];	21.9247	1.00728	-2.27993e-06	-2.26	11.8652,11.8114,10.8475,13.8919,13.3052,12.8287,9.95499,9.40103,9.07477,8.43439,9.60233,9.50569,8.16299,12.5043,8.95914,8.62085,7.65469,7.34681,9.88927,9.72536,9.71044	21
33191	5_T.12285.12285.	0	NVDGTSVNVE		50.7686	1.00728	-2.57598e-06	-2.56	12.3263,11.6213,11.4243,11.3532,11.1469,15.4562,15.0365,16.4639,13.7203,10.8246	10
3673	5_T.12288.12288.2	2	NLAMLGTPGYMMNCNLTTDANLK	4,Oxidation[M];13,Deamidated[N];14,Carbamidomethyl[C];	20.9421	2560.1492176705	-0.00585211	-2.29	11.0318,10.8112,10.2237,8.95931,9.91637,9.55518,9.63256,9.58997,9.09819,9.46562,9.2562,9.22221,9.77895,9.35952,10.3578,8.86094,9.25932,9.10749,8.67861,8.45038,10.1646,9.46085,9.28982	23
39874	5_T.12290.12290.	0	MQKPCK	1,Oxidation[M];5,Carbamidomethyl[C];	49.3025	1.00728	-2.05112e-06	-2.04	9.55247,11.5383,9.5427,9.53185,6.9026,9.91092	6
31105	5_T.12291.12291.	0	GELGLGTPPQK		62.2863	1.00728	-3.63839e-06	-3.61	39.3513,37.7861,38.4492,38.6031,66.0664,59.9534,59.5746,44.846,40.6286,41.0147,50	11
4643	5_T.12293.12293.2	2	QWGNMGCYYSGDNTTTDANLK	4,Deamidated[N];5,Oxidation[M];7,Carbamidomethyl[C];	55.7	2412.96318251426	-0.0075945	-3.15	9.87236,9.42025,9.18658,8.45157,8.36862,8.44476,8.05251,8.53608,8.94509,8.82271,7.85895,7.43546,8.08229,8.45525,8.41621,8.13942,7.35266,7.13925,8.5126,8.17495,8.21979	21
23496	5_T.12298.12298.2	2	DNAMWHCCPK	7,Carbamidomethyl[C];8,Carbamidomethyl[C];	45.0306	1318.50041395957	-0.0123234	-9.35	4.77117,4.5219,4.25507,4.05689,4.17857,3.74421,3.59073,3.46373,3.48283,3.22099	10
39145	5_T.12299.12299.2	2	ELTEFAK		58.0496	837.435889147118	-0.000663426	-0.79	43.3675,44.3028,42.3573,44.6514,45.4169,44.0398,69.395	7
5242	5_T.12300.12300.2	2	QNSGAQLGAVHNNCLTTDANLK	6,Deamidated[Q];12,Deamidated[N];14,Carbamidomethyl[C];	25.2171	2328.07922493048	-0.00929759	-3.99	16.5665,16.5849,14.0491,13.4939,13.2661,10.8649,15.8346,15.7853,15.0431,15.6812,16.3912,13.5944,17.263,16.4914,20.3092,20.6298,21.3552,18.0528,17.7704,20.5736,21.3778,21.5269	22
15885	5_T.12301.12301.2	2	NNVDNCLTTNANLK	1,Deamidated[N];6,Carbamidomethyl[C];10,Deamidated[N];	56.1967	1592.73219823108	-0.0102427	-6.43	14.5546,18.0038,17.1666,16.9257,17.5035,16.2976,23.4948,24.0583,23.353,15.0746,15.2521,17.3642,19.0592,18.6661	14
9341	5_T.12302.12302.2	2	PPSPADDSCCLTTNANLK	9,Carbamidomethyl[C];10,Carbamidomethyl[C];14,Deamidated[N];	35.5358	1961.85537886065	-0.00255036	-1.3	13.087,12.5858,12.17,11.8488,10.391,10.1752,9.86202,10.6138,9.31775,9.39739,9.95045,11.7739,9.57255,10.6202,8.19324,11.5205,11.2842,10.7245	18
9054	5_T.12303.12303.2	2	LLSCGCQANLTTTNALNK	4,Carbamidomethyl[C];6,Carbamidomethyl[C];7,Deamidated[Q];14,Deamidated[N];	7.22797	1980.94243114691	-0.00598785	-3.02	10.6389,10.2124,9.26436,8.43953,7.44917,7.59212,7.44936,9.64372,10.1024,10.0447,10.2716,10.6121,10.5635,7.96423,6.14958,6.88871,6.76897,6.57959	18
33145	5_T.12304.12304.	0	NVCTNALNK	3,Carbamidomethyl[C];5,Deamidated[N];	20.9312	1.00728	-7.69308e-06	-7.64	6.93667,6.49004,6.19375,6.26451,6.22022,5.73589,5.88379,5.99628,6.12697	9
40647	5_T.12308.12308.	0	TLFKLR		53.643	1.00728	-4.2492e-06	-4.22	5.43257,4.95469,4.6004,4.52593,4.17423,2.36331	6
18024	5_T.12310.12310.	0	SPCSLLGNHLSSGPA	3,Carbamidomethyl[C];8,Deamidated[N];	17.3306	1.00728	-6.45756e-06	-6.41	5.42342,5.30832,5.51032,6.77158,5.94914,6.4148,5.70723,4.65372,4.50726,4.47231,4.6354,4.72201,3.45947,4.97837,4.46926	15
5452	5_T.12313.12313.2	2	VNVDGTSMLTNNCLTTNANLK	8,Oxidation[M];11,Deamidated[N];13,Carbamidomethyl[C];17,Deamidated[N];	56.9209	2298.05888563926	-8.40561e-05	-0.04	10.4171,10.7185,10.1012,9.03333,9.00108,8.97196,11.0239,8.0416,8.97489,9.10027,8.44761,9.21819,8.63633,9.75338,10.4761,10.5401,9.73029,9.03563,10.5811,10.6314,10.6949	21
23443	5_T.12315.12315.3	3	GGDATTYNDMEK	8,Deamidated[N];10,Oxidation[M];	32.0276	1318.50372708906	-0.00671192	-5.09	6.61134,6.35632,6.1318,5.99494,6.0828,6.26384,6.1414,6.01868,5.19115,6.08425,5.07933,5.25281	12
40071	5_T.12317.12317.2	2	RMAMFK	2,Oxidation[M];	30.1226	799.392606998988	-0.00278489	-3.48	10.0813,9.33393,9.18777,10.4663,9.72464,10.0843	6
41945	5_T.12321.12321.2	2	FNANVC	4,Deamidated[N];6,Carbamidomethyl[C];	59.0589	725.292253509686	-4.89231e-05	-0.07	29.9452,30.8314,28.028,18.5787,22.1297,20.9621	6
27164	5_T.12322.12322.	0	PVWLQWNLR	5,Deamidated[Q];7,Deamidated[N];	34.1986	1.00728	-1.34035e-06	-1.33	5.37252,5.28864,5.12505,4.61318,5.04786,4.66792,4.95829,4.094,4.24955	9
38635	5_T.12325.12325.	0	LRSAPRGV		2.99143	1.00728	-3.17413e-08	-0.03	4.39232,4.26097,4.07281,3.72326,3.59618,4.57738,4.30679,4.56753	8
8912	5_T.12327.12327.2	2	NFANYNDNCLTTNANLK	4,Deamidated[N];9,Carbamidomethyl[C];13,Deamidated[N];	53.8765	1988.87016493613	-0.00476391	-2.4	10.6765,10.4552,10.8118,8.85912,9.80579,10.2135,9.80026,10.2126,9.67233,10.4767,12.1448,12.3621,9.85661,9.73498,11.0604,11.2225,11.6161	17
41339	5_T.12331.12331.	0	PSYPCK	5,Carbamidomethyl[C];	87.9053	1.00728	-2.53406e-06	-2.52	6.95029,6.7681,6.71045,6.44942,5.83287,6.12523	6
26051	5_T.12332.12332.	0	KMLSYMSTLR	6,Oxidation[M];	29.3537	1.00728	-6.42715e-06	-6.38	6.02702,5.75548,5.46647,5.44772,5.50302,5.82199,5.02358,4.72257,3.9007,3.78938	10
40844	5_T.12333.12333.	0	TLNRLR	3,Deamidated[N];	50.8202	1.00728	-6.65371e-07	-0.66	4.88687,4.75269,5.35829,4.5698,3.89273,3.34072	6
27108	5_T.12335.12335.	0	CPLRVAVCLQ	1,Carbamidomethyl[C];8,Carbamidomethyl[C];	44.1899	1.00728	-2.72763e-06	-2.71	4.30976,4.15189,3.9287,3.98496,3.97271,3.50937,3.79285,3.04177,3.02897,3.48266	10
18940	5_T.12339.12339.	0	AEGCSLLAQGMVGPA	4,Carbamidomethyl[C];9,Deamidated[Q];	23.7896	1.00728	-1.01545e-06	-1.01	9.14914,8.99921,8.8764,8.72996,14.3861,15.1949,12.6388,8.10975,7.53688,8.35109,8.92356,9.16459,8.13631,9.71666,8.98244	15
40252	5_T.12341.12341.2	2	LWPCSK	4,Carbamidomethyl[C];	33.4587	790.392356890924	-0.000760663	-0.96	11.2423,11.0116,9.41008,8.53477,8.60312,8.45554	6
18792	5_T.12342.12342.3	3	KVWLENCTSEAK	6,Deamidated[N];7,Carbamidomethyl[C];	59.4073	1465.70280384564	-0.00371104	-2.53	46.4972,42.1149,56.5644,74.0662,42.2992,28.256,42.9434,41.9255,71.2379,45.5631,44.6493,48.1631	12
10125	5_T.12347.12347.	0	NNCLVRYQYEWTLR	2,Deamidated[N];3,Carbamidomethyl[C];	28.5231	1.00728	-1.56537e-06	-1.55	5.71142,5.39821,5.33132,5.09355,5.03807,4.87438,4.90306,5.00881,5.13847,4.63695,4.72441,4.62157,4.13862,3.92703	14
31752	5_T.12349.12349.	0	SCGLLVNSGPA	2,Carbamidomethyl[C];7,Deamidated[N];	14.3255	1.00728	-3.0234e-06	-3	5.97777,5.62174,5.41765,5.98215,5.95121,4.39828,4.47974,4.39687,4.4247,4.73638,4.17264	11
12799	5_T.12352.12352.	0	KMQRTTWTKWNLR	2,Oxidation[M];11,Deamidated[N];	39.7843	1.00728	-3.43017e-06	-3.41	7.77732,7.66621,7.30474,7.13625,6.97924,6.73042,6.69249,6.45779,6.07335,6.32305,6.91186,5.76445,6.15516	13
36907	5_T.12359.12359.2	2	GTPLQLQR		57.8042	912.527542314568	-0.00203476	-2.23	3.42674,3.42158,3.16097,2.93744,2.92009,2.69035,2.71858,2.56545	8
31236	5_T.12361.12361.	0	FNANVSATLR	4,Deamidated[N];	50.6638	1.00728	-7.42953e-06	-7.38	9.44912,9.1542,8.46767,6.34429,6.59987,5.98037,5.62114,5.91731,6.58971,7.56285	10
23704	5_T.12362.12362.	0	SVTRSCSMTLR	6,Carbamidomethyl[C];8,Oxidation[M];	58.0551	1.00728	-3.04946e-06	-3.03	5.77405,5.58533,5.30067,5.02838,4.87248,4.35384,4.33533,5.24764,4.38461,3.93855,3.63525	11
34575	5_T.12363.12363.2	2	LFTDVQNR		70.1753	992.517244344346	-0.00130741	-1.32	68.772,66.2466,73.5579,44.1273,43.3613,45.8447,59.543,61.0192	8
31574	5_T.12364.12364.2	2	PRAGLQESSH		49.11	1081.52824775766	-0.0104168	-9.63	8.84879,8.59617,9.91089,9.0113,7.99532,8.00632,7.29861,7.74674,7.69058,7.16265	10
18807	5_T.12365.12365.2	2	SVCSLLMMYFAK	3,Carbamidomethyl[C];8,Oxidation[M];	33.1497	1465.70146376426	-0.01284	-8.76	6.86493,6.65484,6.53411,7.60952,7.86558,7.46353,5.82862,6.15203,6.06915,5.68846,5.37453,6.07258	12
23635	5_T.12369.12369.2	2	DQCQCEALYK	2,Deamidated[Q];3,Carbamidomethyl[C];5,Carbamidomethyl[C];	64.0245	1315.53422743613	-0.00498442	-3.79	51.2676,38.7579,51.3286,52.7496,75.2587,53.091,51.3589,55.5986,64.7463,67.9237	10
18405	5_T.12370.12370.	0	NFADPACQNADVC	7,Carbamidomethyl[C];13,Carbamidomethyl[C];	8.31389	1.00728	-9.30565e-06	-9.24	10.3606,10.0527,10.669,8.83569,7.86992,7.97889,8.01047,8.66899,10.5646,8.91279,8.23036,8.89081,8.20395	13
31938	5_T.12373.12373.	0	FLHRWLVT		40.362	1.00728	-1.98314e-06	-1.97	7.09044,6.80764,6.37436,6.41661,6.30999,5.63725,5.99941,5.69164	8
14962	5_T.12374.12374.3	3	NADVFTYPRWTLR		23.4346	1638.82779325117	-0.0110149	-6.72	6.11038,5.95617,5.50972,5.28686,5.19723,5.15319,4.95048,4.87411,4.88894,5.89351,6.00919,5.45393,5.91487	13
32117	5_T.12378.12378.	0	QKVVQPLVR		25.6216	1.00728	-3.74114e-07	-0.37	5.85994,5.52371,6.09431,6.04244,5.97987,5.7744,5.3759,5.72024,4.76141	9
34203	5_T.12383.12383.2	2	NDPKSSNLK	7,Deamidated[N];	52.8393	1003.49671857283	-0.00890643	-8.88	6.54835,6.19554,6.01612,6.14938,7.74997,8.59711,6.10116,5.96561,5.89252	9
25031	5_T.12388.12388.	0	SPPNNTTDANLK	4,Deamidated[N];	55.0995	1.00728	-3.14789e-06	-3.13	8.8121,8.39595,8.06649,8.16601,7.43876,7.47848,7.28258,6.283,5.98611,6.4602,6.81991,5.98638	12
25975	5_T.12389.12389.	0	WWLTTDANLK		58.8152	1.00728	-4.49409e-06	-4.46	9.55558,9.05599,7.57457,7.52322,7.13361,5.99095,5.83609,5.96053,5.96444,5.81307	10
8979	5_T.12390.12390.	0	QNSGAQLGALSFAGELMMK	6,Deamidated[Q];17,Oxidation[M];18,Oxidation[M];	31.716	1.00728	-4.41525e-06	-4.38	12.7234,12.5646,12.0626,10.9049,10.0901,10.8312,10.6493,9.73313,8.93847,9.89338,10.9235,8.79651,8.2973,8.86529,13.6595,15.0303,16.0248,11.786,10.0531	19
28063	5_T.12394.12394.	0	NANVMVAMYR	3,Deamidated[N];8,Oxidation[M];	42.7918	1.00728	-8.86911e-06	-8.81	6.66761,6.21526,6.49423,6.00452,5.73125,5.89494,5.08297,5.99777,5.71307,5.09845	10
37527	5_T.12396.12396.	0	YLTLKQK		39.5002	1.00728	-2.96749e-07	-0.29	4.01794,3.50092,3.49296,3.13162,2.96598,2.96927,2.36873	7
18878	5_T.12397.12397.	0	QSPSPAFLQSGGMR	9,Deamidated[Q];	35.2135	1.00728	-8.83516e-06	-8.77	6.27632,6.0766,5.97306,5.43241,5.88587,5.18199,5.1267,4.89937,5.70655,4.84381,4.1126,4.06372,4.00487,4.88294	14
24795	5_T.12398.12398.	0	NSFLLMNANLK	6,Oxidation[M];7,Deamidated[N];	60.2554	1.00728	-4.04038e-06	-4.01	7.90863,7.67625,7.39337,7.05038,6.78882,7.1365,7.06651,6.12066,6.19781,6.97324,6.05501	11
31227	5_T.12401.12401.	0	DANFVNAWR	6,Deamidated[N];	31.5961	1.00728	-5.80437e-06	-5.76	3.74197,3.69223,3.39494,4.16632,4.70191,3.37542,3.24092,3.25467,3.33159	9
42023	5_T.12402.12402.	0	GYGMMF	4,Oxidation[M];	59.5336	1.00728	-6.24996e-06	-6.2	4.75733,4.91674,4.18564,5.08163,3.99304,3.69944	6
32045	5_T.12403.12403.	0	LFNAADYKK		14.1819	1.00728	-3.29485e-07	-0.33	9.672,9.24219,9.93075,8.6225,6.65563,6.61841,8.52763,8.22482,8.96863	9
32872	5_T.12404.12404.2	2	SVPQNVQNR	5,Deamidated[N];	56.5905	1042.51843478807	-0.00933187	-8.95	6.42668,6.24427,5.94627,5.9759,5.9848,5.82963,5.50411,5.74533,5.60654	9
8934	5_T.12406.12406.	0	QNSGAPQGAFLSAGLFMMK	7,Deamidated[Q];17,Oxidation[M];18,Oxidation[M];	27.5125	1.00728	-1.07759e-06	-1.07	13.5343,13.0335,12.9491,11.401,10.5589,11.8096,11.1589,10.5504,9.8217,9.90352,10.3562,10.9028,8.60912,9.14842,10.3782,9.58324,11.9999,12.0201,10.1316	19
34504	5_T.12407.12407.	0	NFTTNQNR		30.1558	1.00728	-1.81572e-06	-1.8	9.91329,6.65918,8.48801,7.48896,7.23155,7.33379,8.0374,9.03483	8
5794	5_T.12410.12410.2	2	NNTQLQFKMNFQTTNALNK	1,Deamidated[N];15,Deamidated[N];	23.9705	2257.10380751426	-0.0121467	-5.38	7.60516,7.64185,7.5263,7.38192,7.04422,7.06321,3.58446,6.46937,6.5845,6.32082,6.13476,6.48273,6.78327,6.66085,7.43697,5.71328,6.35514,6.61925,2.88625	19
28352	5_T.12411.12411.	0	ANFAWWPCK	8,Carbamidomethyl[C];	51.2083	1.00728	-3.54675e-06	-3.52	7.27825,7.22018,6.68996,6.33097,6.83465,6.09239,6.17814,5.18269,5.39038	9
29017	5_T.12412.12412.	0	SGQVPQGSQNR	6,Deamidated[Q];10,Deamidated[N];	25.4154	1.00728	-6.84312e-06	-6.79	9.3609,8.75668,9.17771,9.27073,7.77768,7.67787,7.66343,8.11032,8.08855,7.99358,7.88781	11
13655	5_T.12413.12413.2	2	PMADVGLGAWGMVQNR	2,Oxidation[M];	14.0088	1717.81584364707	-0.00100852	-0.59	10.5912,9.61175,9.46948,9.96,10.3052,9.42029,9.73184,8.67152,8.10764,10.3144,9.36148,9.80819,9.54544,9.15905,8.75169,8.64932	16
33528	5_T.12415.12415.	0	GPHTDVGANR		1.08014	1.00728	-1.36615e-06	-1.36	8.16827,7.82195,8.07254,9.02371,7.28094,7.63038,6.97284,6.88172,7.84033,8.08084	10
33495	5_T.12416.12416.	0	LFTQSSANR	4,Deamidated[Q];	54.6481	1.00728	-1.16612e-08	-0.01	19.4543,18.0878,15.1629,13.473,14.9341,13.721,15.8726,16.5235,17.4139	9
41005	5_T.12418.12418.	0	PCQSFK	2,Carbamidomethyl[C];3,Deamidated[Q];	57.3041	1.00728	-1.19039e-06	-1.18	4.26904,4.00221,4.49617,3.82627,3.43134,3.12526	6
24999	5_T.12419.12419.	0	SPPPSSRGMWR	9,Oxidation[M];	52.7716	1.00728	-1.53882e-06	-1.53	7.75085,7.31933,6.99238,6.7612,6.62724,6.36106,6.10651,5.56371,6.72282,6.17575,5.68897	11
33076	5_T.12420.12420.	0	ALPAKKGLAPA		31.1547	1.00728	-6.51731e-06	-6.47	7.34349,7.01544,6.68893,6.07356,6.19521,5.91255,5.50727,5.80497,5.35208,5.5572,4.80406	11
2690	5_T.12423.12423.2	2	YNNANFMYVYWNRFQPGVDAGW	3,Deamidated[N];12,Deamidated[N];	25.7469	2714.15922743613	-0.0177601	-6.54	7.73589,7.74385,7.11208,7.12152,7.31711,6.97741,7.03665,7.14445,7.18817,7.21352,7.24641,7.24345,7.29884,6.88406,7.67038,7.76843,6.90426,8.11678,7.05248,6.94468,7.67838,9.09634	22
38677	5_T.12424.12424.	0	MKNVSFK		37.0684	1.00728	-6.06903e-06	-6.03	4.02674,4.19369,4.00019,4.06758,3.77369,3.36161,3.14689	7
23424	5_T.12425.12425.2	2	SVWWTTNNALK	7,Deamidated[N];	52.5086	1320.66109145372	-0.00286563	-2.17	6.77285,6.55717,6.36253,6.09212,6.00742,5.89833,6.10635,5.2607,4.71543,4.58635,4.27238	11
14055	5_T.12426.12426.2	2	PPSPSMQWFVVQNR	6,Oxidation[M];7,Deamidated[Q];	19.5193	1689.79334220965	-0.0121372	-7.18	9.66763,9.21771,8.92262,14.161,13.886,12.682,8.25905,7.80529,6.69255,7.48491,7.22287,6.93464,6.61361,6.44137	14
36140	5_T.12427.12427.2	2	GPQSYLTGN		37.8089	936.444499708168	-0.00241745	-2.58	10.3341,10.2145,11.4584,10.4123,10.096,11.2925,14.2745,9.60654,10.7264	9
34537	5_T.12428.12428.	0	NFTDVQNR		61.7225	1.00728	-1.69487e-06	-1.68	41.7025,51.0968,47.3397,31.8988,31.8907,33.6323,42.1319,41.8671	8
8901	5_T.12432.12432.	0	EQSNAGLMKAMAGLFMMK	16,Oxidation[M];17,Oxidation[M];	11.4332	1.00728	-3.35792e-06	-3.33	11.3818,11.0586,10.719,11.1266,9.31734,9.27578,10.2186,10.0042,9.39174,8.48826,9.23494,7.93541,8.26552,8.66524,8.3009,9.78355,10.0583,9.37332	18
34472	5_T.12433.12433.	0	NFSMVQNR		53.1969	1.00728	-1.53873e-06	-1.53	8.87821,6.48891,9.28482,8.97955,8.98742,8.07679,7.59283,8.33518	8
5783	5_T.12434.12434.	0	QNSEQLGAPSKHTQSENQMK	19,Oxidation[M];	32.9962	1.00728	-3.75009e-08	-0.04	14.5978,13.6343,13.1812,12.1115,12.2463,11.7616,11.0075,10.1865,11.1459,11.1607,10.4565,9.85814,10.7821,10.7406,10.9679,9.37027,10.4865,10.904,12.0139,10.0656	20
8873	5_T.12436.12436.	0	LQCWPVLVKLSPMQMK	3,Carbamidomethyl[C];13,Oxidation[M];15,Oxidation[M];	15.361	1.00728	-7.81297e-06	-7.76	10.9058,10.5542,9.80864,9.67209,9.14682,9.034,8.34386,8.66439,7.50052,7.34616,7.95432,7.5859,8.75768,8.09505,9.45134,7.59272	16
25121	5_T.12437.12437.	0	TEYNTTNANLK	7,Deamidated[N];	60.004	1.00728	-1.46402e-06	-1.45	7.34622,7.05035,6.89913,6.59381,7.4356,7.77171,6.52763,5.8717,6.12671,6.05361,6.00195	11
8982	5_T.12438.12438.	0	QNSEQLGPRDRGMVQNR		53.7864	1.00728	-3.05282e-06	-3.03	11.7564,11.387,11.0787,9.9872,10.2171,9.66207,8.90087,9.38368,9.31277,8.07546,9.02068,7.94357,8.37236,8.92953,8.5365,8.18144,8.68185	17
36449	5_T.12439.12439.2	2	CLCEAFK	1,Carbamidomethyl[C];3,Carbamidomethyl[C];	70.1032	927.405626361912	-0.000667325	-0.72	87.6618,89.4289,94.5124,81.8264,80.6007,83.0802,93.9406	7
34597	5_T.12441.12441.	0	FRGNVQNR	4,Deamidated[N];	8.50134	1.00728	-3.25061e-06	-3.23	9.84407,9.50365,9.53401,7.36182,7.09873,6.76422,7.24863,7.56227	8
34626	5_T.12443.12443.	0	LMVDVQNR	2,Oxidation[M];	62.4273	1.00728	-1.22695e-06	-1.22	7.86158,7.56454,7.55333,6.69346,7.06267,6.72864,7.32182,7.45449	8
33825	5_T.12446.12446.2	2	RMFMVPAF	2,Oxidation[M];	71.1204	1014.49864394004	-0.00886352	-8.74	6.55056,7.12192,5.97988,5.85095,6.0646,5.49344,4.8389,4.10778	8
13947	5_T.12448.12448.2	2	NQSEQLGVHLWPCK	13,Carbamidomethyl[C];	58.7157	1695.82141982102	-0.00578047	-3.41	26.5236,26.0416,28.0481,24.1752,24.3592,24.963,27.8385,24.0346,25.3322,33.9308,32.7649,31.803,29.0857,31.6361	14
33239	5_T.12449.12449.2	2	FLCWMQM	3,Carbamidomethyl[C];5,Oxidation[M];	59.3437	1031.41154997853	-0.00326076	-3.16	5.91488,5.75195,6.45566,6.84443,6.99613,5.97739,5.8078	7
16445	5_T.12450.12450.2	2	SYPKVLQQSNQMK	8,Deamidated[Q];12,Oxidation[M];	8.77981	1567.78911168718	-0.01077	-6.87	17.1009,16.2191,16.8498,16.6899,6.51014,6.1265,6.1453,6.49924,5.99709,5.57607,6.09768,6.79109,5.63671	13
8986	5_T.12452.12452.	0	QNYYLQLLLLGQNQMK	12,Deamidated[Q];15,Oxidation[M];	56.3532	1.00728	-3.68018e-06	-3.65	12.1326,11.3546,11.1911,10.8471,9.61446,9.5162,8.83873,8.53912,8.54151,8.36714,7.94809,9.85234,8.29205,8.45395,9.8797,7.627	16
8940	5_T.12453.12453.	0	YYNGALGAVKRKQNQMK	13,Deamidated[Q];16,Oxidation[M];	33.6613	1.00728	-4.79585e-06	-4.76	10.6915,10.3632,10.0451,8.82912,8.36398,8.55643,8.2433,7.67132,8.71536,8.01094,8.3074,7.7548,8.83506,7.9161,8.17257,9.21992,7.73404	17
8904	5_T.12454.12454.	0	QNGSAPQGKKLLQQSQMK	14,Deamidated[Q];17,Oxidation[M];	32.7156	1.00728	-7.83374e-06	-7.78	10.9214,10.4514,9.17837,9.05939,8.44172,10.0056,9.11312,8.34778,8.08019,7.91304,7.84072,7.78057,8.01432,8.81953,8.49383,8.40191,9.28488,7.95564	18
5793	5_T.12455.12455.2	2	QNSQQLGAMKCTMTTNAQVK	4,Deamidated[Q];11,Carbamidomethyl[C];13,Oxidation[M];16,Deamidated[N];	53.3311	2257.04057509238	-0.0149594	-6.63	12.9838,12.4593,12.019,10.7971,11.3782,10.9716,10.3202,9.62812,10.562,10.0229,9.23467,10.3235,10.3214,10.2908,9.94618,10.7329,8.44226,10.2914,10.8973,9.48046	20
34025	5_T.12456.12456.	0	LYTNVQNR	4,Deamidated[N];	70.7817	1.00728	-2.75906e-06	-2.74	65.3398,61.4296,73.3073,37.822,48.0662,50,62.1639,64.4129	8
8957	5_T.12457.12457.	0	NQSGAQLGAFFLESNQMK	6,Deamidated[Q];17,Oxidation[M];	37.1722	1.00728	-4.61349e-06	-4.58	12.8571,12.545,13.5071,11.9229,11.7382,9.48372,12.9854,13.0082,13.41,16.7374,14.0074,14.5193,13.6552,14.2954,14.8143,17.5072,12.6336,15.8331	18
36861	5_T.12458.12458.2	2	GTPLELQR		48.9637	913.508470600192	-0.00170514	-1.87	32.841,31.673,50.7185,50,33.8393,35.2254,35.3016,47.5526	8
34009	5_T.12459.12459.	0	LQHDVQNR		65.5687	1.00728	-1.1373e-06	-1.13	8.01922,7.82989,7.26038,6.62424,6.98279,6.64331,7.11452,7.42711	8
29177	5_T.12460.12460.	0	CKVRLLPNGV	1,Carbamidomethyl[C];	8.5085	1.00728	-2.18032e-06	-2.16	6.44875,6.05903,6.07364,5.89379,5.41078,5.23356,5.16704,5.95383,5.97,6.20739	10
30864	5_T.12461.12461.	0	LYAVMHLEK		7.15035	1.00728	-9.25969e-06	-9.19	12.036,11.513,7.50129,11.4376,8.06653,8.01013,8.13979,9.51144,9.87213	9
41826	5_T.12462.12462.	0	ELWER		53.4425	1.00728	-2.03666e-06	-2.02	44.8404,46.3609,43.9601,45.1573,46.7349	5
20677	5_T.12466.12466.2	2	YYNEQLWPCK	9,Carbamidomethyl[C];	53.9036	1400.63530165488	-0.00502458	-3.59	9.94873,9.72607,9.55615,8.82811,9.04685,8.72344,12.4896,11.2195,9.28906,9.79972	10
33778	5_T.12467.12467.2	2	LQESHCQL	6,Carbamidomethyl[C];7,Deamidated[Q];	23.3491	1015.45024306113	-0.00109821	-1.08	16.1895,14.8249,10.7567,11.1321,10.3317,8.74561,9.47199,9.03308	8
8915	5_T.12469.12469.	0	NQSGAPQGATTFAGLFMMK	17,Oxidation[M];18,Oxidation[M];	1.03488	1.00728	-1.7561e-06	-1.74	8.5503,8.31755,9.14162,8.30044,8.17578,12.3947,12.4217,8.78449,8.53451,6.10663,6.17513,6.62651,8.5314,8.98231,6.27279,6.11443,7.80445,8.23517,9.62473	19
33476	5_T.12471.12471.	0	GYAAFVQNR		42.1978	1.00728	-5.26173e-06	-5.22	5.95685,6.197,5.62315,5.69585,5.50429,6.14313,6.19618,6.1665,5.52945	9
32706	5_T.12476.12476.2	2	HENMNHTF	3,Deamidated[N];4,Oxidation[M];5,Deamidated[N];	25.4671	1047.38652235801	-0.00293668	-2.8	3.92203,3.7134,4.27491,4.20856,4.05208,2.74624,2.90921,2.53862	8
13651	5_T.12477.12477.2	2	FNADVYTSHQLYVC	10,Deamidated[Q];14,Carbamidomethyl[C];	36.4378	1717.73784071738	-0.0149653	-8.71	10.4137,8.82014,10.1617,7.47104,7.35999,7.42486,7.50625,7.48908,6.88327,7.0281,7.15157,7.44395,7.86716,6.56718	14
20927	5_T.12480.12480.	0	KHVMKLCEAFK	7,Carbamidomethyl[C];	46.8889	1.00728	-2.41068e-06	-2.39	4.35537,4.21024,4.0669,3.91167,3.79548,4.08016,3.94345,3.52262,3.47553,3.41282,3.65194	11
18155	5_T.12483.12483.	0	QQQEDCQPADNR	2,Deamidated[Q];3,Deamidated[Q];6,Carbamidomethyl[C];	55.5808	1.00728	-5.65061e-06	-5.61	9.02745,8.83627,8.59663,7.56335,7.19553,6.69326,6.98092,6.70946,6.03927,6.16464,6.24531,6.41603	12
15724	5_T.12485.12485.	0	QGAGKSWPGTNVQGGR	11,Deamidated[N];	33.3186	1.00728	-8.93389e-06	-8.87	7.40586,6.71623,6.52465,6.42998,6.3194,6.49499,6.52952,6.39329,6.06043,5.9372,6.46518,6.48145,6.35448,6.11179,6.13092,6.54483	16
5337	5_T.12489.12489.2	2	QNSGAQLGAFYKAPQQSNQMK	6,Deamidated[Q];16,Deamidated[Q];20,Oxidation[M];	7.83818	2314.07621040732	-0.000623766	-0.27	9.48003,9.5573,8.37379,8.56241,8.56756,6.66634,8.39865,8.52089,9.5768,10.4357,8.03124,11.9383,11.8812,12.3807,10.0444,8.38004,9.86833,10.2515,11.4469,9.10684,11.2352	21
29859	5_T.12490.12490.2	2	NPPQPVLNPR		38.1565	1131.63007220838	-0.00322455	-2.85	18.2465,18.0075,19.2243,17.6137,20.43,20.1289,21.3761,18.1537,18.1208,19.6484	10
41513	5_T.12492.12492.	0	LTASPVR		55.0656	1.00728	-2.49775e-06	-2.48	4.54597,4.52693,4.13482,4.24008,4.04892,4.1433,4.23604	7
33474	5_T.12496.12496.	0	GYCMPQNR	3,Carbamidomethyl[C];	27.4278	1.00728	-7.05637e-06	-7.01	6.19015,5.99254,5.89708,5.7352,5.6506,5.55751,5.21766,5.30019	8
35067	5_T.12497.12497.	0	LVMDVQNR		36.6886	1.00728	-3.93041e-06	-3.9	48.1203,43.534,45.5825,43.3243,44.1873,45.7776,53.103,52.9852	8
34007	5_T.12498.12498.	0	GGYTNVGAGGR	5,Deamidated[N];	6.513	1.00728	-1.00699e-05	-10	5.17348,4.93751,6.04483,5.9458,5.24195,4.74406,3.89827,3.82872,3.90161,3.82706,4.36855	11
6347	5_T.12499.12499.3	3	LLSMAWGKWDCPGSASSANR	11,Carbamidomethyl[C];	20.0191	2194.0063210832	-0.0105657	-4.82	15.954,15.3577,15.0058,14.332,12.7949,13.9149,12.3817,12.5704,13.1434,11.1794,10.7852,12.0416,10.8478,12.2255,9.64665,11.5324,11.933,9.34944,11.4315,11.6015	20
33099	5_T.12506.12506.	0	KMVTNANLK	2,Oxidation[M];5,Deamidated[N];	59.2568	1.00728	-2.33589e-06	-2.32	6.15346,6.1614,6.11773,6.18986,6.09753,5.18581,5.24573,6.88683,6.77319	9
34410	5_T.12508.12508.	0	LFGYVGWR		54.4043	1.00728	-6.52055e-06	-6.47	6.14037,5.74698,5.34626,5.72128,5.36917,4.69063,5.17168,4.69392	8
38149	5_T.12510.12510.2	2	DHAQLSVT	4,Deamidated[Q];	28.6036	871.417546687196	-0.00201432	-2.31	24.7455,25.1348,23.7721,21.2849,26.5431,26.294,22.4677,22.0769	8
39349	5_T.12511.12511.	0	GALQRQGV	4,Deamidated[Q];	3.68809	1.00728	-2.11832e-06	-2.1	3.56417,3.44443,3.22215,3.96942,3.28061,2.94303,2.7129,2.95534	8
40838	5_T.12512.12512.	0	RDLQQL	4,Deamidated[Q];	12.3289	1.00728	-2.14749e-06	-2.13	24.4775,25.2719,25.9733,25.1438,33.0676,33.5971	6
9938	5_T.12514.12514.2	2	QGGSGAQLGAPSNGTLEPCK	7,Deamidated[Q];19,Carbamidomethyl[C];	16.3429	1929.89836317832	-0.00132542	-0.69	9.43239,8.74782,8.53228,8.923,8.10827,7.92019,7.29089,8.40489,8.16228,7.74189,9.8982,9.99933,10.0246,9.2315,8.45713,7.90803,7.91825,8.96217,8.14459,9.06426	20
39303	5_T.12516.12516.	0	AGLCRVR	4,Carbamidomethyl[C];	60.0348	1.00728	-1.7105e-06	-1.7	5.21234,4.90573,4.74757,4.3914,4.52186,4.79534,4.12337	7
40822	5_T.12518.12518.	0	SRLQNR	4,Deamidated[Q];	42.62	1.00728	-1.86899e-06	-1.86	11.7366,11.4536,12.2283,10.5297,10.6567,10.6676	6
35735	5_T.12519.12519.	0	NPFNGVMGV	4,Deamidated[N];7,Oxidation[M];	6.6809	1.00728	-1.34752e-06	-1.34	4.28579,4.10194,4.00917,4.37324,3.46999,3.62568,3.82048,3.0095,3.27992	9
8991	5_T.12520.12520.	0	QNSQGALGAGCFAGENQMK	4,Deamidated[Q];11,Carbamidomethyl[C];18,Oxidation[M];	20.5987	1.00728	-2.09294e-06	-2.08	11.0326,10.5284,10.2129,8.22082,9.00965,8.66191,8.83187,9.15685,8.6406,8.77637,8.57163,8.82107,8.23258,8.76394,8.68346,9.96451,10.3624,10.5983,10.4481	19
32881	5_T.12521.12521.	0	DRVRVQNR		63.154	1.00728	-4.35589e-06	-4.32	5.83208,5.74956,5.64756,5.34719,5.0385,5.60101,5.21267,5.27111	8
13797	5_T.12522.12522.2	2	NQSQLQGAQSQNQMK	4,Deamidated[Q];11,Deamidated[Q];14,Oxidation[M];	48.9244	1707.76616102988	-0.00595973	-3.49	10.1911,9.85052,10.1824,8.87711,8.96952,8.89679,8.25437,7.72823,8.44006,8.43778,8.63494,8.08584,8.26785,8.88631,7.80076	15
17939	5_T.12523.12523.	0	CPSLLQACAPPCK	1,Carbamidomethyl[C];8,Carbamidomethyl[C];12,Carbamidomethyl[C];	47.7008	1.00728	-6.40075e-06	-6.35	4.52226,4.40763,4.48128,4.11321,3.8847,3.89414,3.5206,2.90788,3.3413,3.6006,3.67146,3.22962,3.41039	13
32945	5_T.12525.12525.	0	YLMLCANR	5,Carbamidomethyl[C];	6.36648	1.00728	-4.98404e-06	-4.95	5.12619,4.59736,4.21652,4.15042,4.06919,3.98949,3.77065,3.60806	8
33436	5_T.12527.12527.	0	NQNRPQNR		57.089	1.00728	-3.34091e-06	-3.32	6.62172,6.40062,6.04865,5.94615,6.0245,6.01306,5.58529,5.62371	8
8143	5_T.12528.12528.2	2	ANGSQGALGAFNHSTSNQMK	5,Deamidated[Q];19,Oxidation[M];	2.25187	2036.92	-0.00685133	-3.36	9.43921,8.55837,8.88414,11.593,6.30281,8.68706,8.84537,10.9184,10.8674,10.5942,9.11894,9.07102,9.24552,10.6951,10.8039,10.703,11.1188,11.0475,8.38099,11.1804	20
34020	5_T.12529.12529.	0	MQTDVQNR	1,Oxidation[M];2,Deamidated[Q];	63.1561	1.00728	-8.03979e-06	-7.98	8.37843,8.40995,8.78461,8.23717,8.50382,8.33962,9.99084,10.6416	8
18156	5_T.12532.12532.	0	DTFLNCCYQNR	6,Carbamidomethyl[C];7,Carbamidomethyl[C];	59.2018	1.00728	-6.85449e-06	-6.8	6.16706,6.05156,5.86151,5.94663,5.65639,5.207,4.97427,5.57714,5.33399,5.04904,5.18979	11
15837	5_T.12538.12538.	0	FSELTRQTNVQNR	7,Deamidated[Q];9,Deamidated[N];	21.9974	1.00728	-2.70338e-06	-2.68	7.43604,6.96865,7.16385,7.35688,6.15847,6.89174,6.11089,6.01185,6.14636,6.03311,5.97997,6.65852,6.9227	13
41793	5_T.12542.12542.	0	GANSPCK	6,Carbamidomethyl[C];	25.5546	1.00728	-7.93951e-06	-7.88	6.70853,6.48281,6.41917,7.35197,7.50993,6.56636,7.08305	7
7968	5_T.12543.12543.	0	QNSQGALGAPVCNESNQMK	4,Deamidated[Q];12,Carbamidomethyl[C];18,Oxidation[M];	40.7908	1.00728	-1.98955e-06	-1.98	7.98278,7.90788,8.55079,6.48611,7.51104,7.39047,8.36815,7.34291,7.11926,7.18081,7.16563,9.51407,9.99402,9.81022,7.64108,7.67843,8.34017,8.21628,8.44147	19
41385	5_T.12544.12544.	0	PTMPCK	3,Oxidation[M];5,Carbamidomethyl[C];	15.8359	1.00728	-2.24629e-06	-2.23	5.85453,5.74187,5.85635,6.19279,5.54906,5.94104	6
35709	5_T.12545.12545.	0	PNFNGMQK	4,Deamidated[N];6,Oxidation[M];	65.0228	1.00728	-9.88635e-06	-9.81	5.62305,5.36246,5.73236,5.39045,4.63959,5.27871,4.87038,4.58015	8
19267	5_T.12549.12549.2	2	DNAVNDGPMMPCK	5,Deamidated[N];12,Carbamidomethyl[C];	46.3684	1449.57768446738	-0.00304762	-2.1	5.94259,5.72599,5.37539,5.54555,5.60675,4.69744,4.57102,4.71533,4.71906,4.58761,4.70098,4.1397,4.35979	13
8788	5_T.12551.12551.2	2	QNSEQLGVHEPNLSSDLK	12,Deamidated[N];	56.2025	1995.95211822215	-0.00974247	-4.88	15.5172,15.6353,15.3455,14.3461,14.2513,14.5157,18.2374,14.0248,14.609,14.4558,15.1354,12.6342,15.5982,15.8897,17.8063,15.5104,16.9608,17.2833	18
18698	5_T.12552.12552.2	2	TWPVNHLMAPCK	8,Oxidation[M];11,Carbamidomethyl[C];	34.9991	1469.69536024863	-0.00752805	-5.12	4.48297,4.3867,4.05839,4.0569,3.86335,3.68915,3.68635,4.28207,3.49372,3.74316,2.97644,3.03967	12
40776	5_T.12553.12553.	0	RSLPMR	5,Oxidation[M];	47.1751	1.00728	-2.37388e-06	-2.36	4.73103,4.53131,4.26396,4.17013,4.71372,3.36958	6
34817	5_T.12554.12554.	0	TQVYGYPR		56.4356	1.00728	-8.80379e-06	-8.74	3.34067,3.14567,3.17761,3.19233,2.54652,2.93107,2.57362,2.62939	8
40123	5_T.12555.12555.	0	PVFVAHK		56.3266	1.00728	-3.58897e-06	-3.56	3.83703,3.81578,3.30957,3.47613,3.00542,2.81622,2.72733	7
41560	5_T.12557.12557.	0	LTRPVR		60.5944	1.00728	-1.6708e-06	-1.66	3.35925,3.32616,3.08376,2.89731,2.96008,2.39165	6
12813	5_T.12558.12558.2	2	EQLFAALLQSQNQMK	11,Deamidated[Q];14,Oxidation[M];	55.2659	1765.86943251426	-0.00957375	-5.42	9.85242,10.0083,9.71934,9.24103,8.76449,8.69695,9.54268,9.32428,9.43942,9.53042,9.36931,9.28535,9.56864,10.242,9.83113	15
35410	5_T.12559.12559.	0	NLMNGQKR	4,Deamidated[N];	2.43947	1.00728	-8.29818e-06	-8.24	8.77162,8.5674,8.40869,8.34318,8.89892,9.23652,8.61333,9.14789	8
41768	5_T.12560.12560.	0	KNSNNR	2,Deamidated[N];5,Deamidated[N];	7.06923e-05	1.00728	-2.41023e-06	-2.39	2.9617,3.56842,2.79572,3.25898,3.71955,3.26201	6
19552	5_T.12562.12562.	0	CPFTEDGSCYFG	1,Carbamidomethyl[C];9,Carbamidomethyl[C];	27.7797	1.00728	-1.73278e-06	-1.72	6.85039,6.67579,6.57565,6.6709,5.95992,5.6195,5.01916,5.59539,4.75477,5.49137,4.26415,4.17126	12
41184	5_T.12563.12563.2	2	GALCLPK	4,Carbamidomethyl[C];	60.8355	758.423753803318	-0.00087018	-1.15	7.88129,7.49216,7.47455,7.2551,7.3464,8.46266,7.79359	7
10993	5_T.12566.12566.2	2	DHAELSVFHAGLQQSSH	14,Deamidated[Q];	25.4724	1863.86418349082	-0.002219	-1.19	11.1785,10.9649,10.81,10.7329,10.6098,10.246,13.3674,10.5529,10.6364,10.4114,10.7937,11.7899,11.9569,9.98167,11.6977,12.0103,12.3458	17
40388	5_T.12567.12567.	0	GMYKNVG	2,Oxidation[M];5,Deamidated[N];	12.1578	1.00728	-1.64217e-06	-1.63	4.34032,5.32605,5.07615,4.5051,4.75935,3.95038,3.43565	7
11626	5_T.12570.12570.	0	VYNLVNPLASPLQQLR	13,Deamidated[Q];	48.939	1.00728	-4.02669e-06	-4	9.22662,8.98002,8.35376,7.9118,7.98695,7.60638,7.45903,7.02601,6.73628,7.5002,6.56322,6.16439,7.55195,6.36721,6.17229,6.45915	16
32133	5_T.12571.12571.	0	PGQSYEQEK	7,Deamidated[Q];	27.4299	1.00728	-3.81548e-06	-3.79	4.76437,4.50227,4.92391,4.65436,4.54167,3.80521,4.56167,3.63971,3.65891	9
35589	5_T.12572.12572.2	2	MNPQPLVR	2,Deamidated[N];4,Deamidated[Q];	60.5767	956.486588719842	-0.000391423	-0.41	32.0025,22.4193,30.4282,23.4412,30.7103,31.0643,42.1211,42.7337	8
8990	5_T.12573.12573.	0	QESNGALGNSNCQSNMQK	11,Deamidated[N];12,Carbamidomethyl[C];13,Deamidated[Q];16,Oxidation[M];	8.97458	1.00728	-2.29181e-06	-2.28	8.63681,8.04625,8.15206,7.76148,7.08022,6.62953,6.67957,6.08645,7.44476,7.65738,7.84338,5.94905,7.56833,6.985,6.61485,7.89729,6.94102,6.54779	18
34904	5_T.12574.12574.	0	KMSLMLLK	5,Oxidation[M];	12.0389	1.00728	-2.37691e-06	-2.36	3.67619,3.48804,4.54396,4.30327,4.92656,2.95556,2.55639,2.4213	8
13886	5_T.12575.12575.2	2	PPVDCEEPNLSSDLK	5,Carbamidomethyl[C];9,Deamidated[N];	56.3387	1700.77006727988	-0.001756	-1.03	10.4501,10.056,9.58498,8.93139,8.5661,8.33046,8.06318,8.37875,8.61287,7.85208,8.17831,8.19898,6.97256,7.49952,7.38158	15
35788	5_T.12577.12577.	0	NPHKFHGGG		10.766	1.00728	-4.87539e-06	-4.84	3.30129,3.14817,3.20967,3.08756,2.96522,2.71861,1.9672,2.53747,2.45832	9
19801	5_T.12579.12579.2	2	PPSPSRMMQPDVG	7,Oxidation[M];8,Oxidation[M];9,Deamidated[Q];	59.9299	1431.61747938926	-0.00687902	-4.81	7.1287,6.77711,6.52484,6.14972,6.12539,5.82143,6.07134,6.00867,6.15454,5.23096,4.62119,5.44921,4.53965	13
41226	5_T.12580.12580.	0	LEETHK		55.9364	1.00728	-4.63962e-07	-0.46	6.20016,6.11703,5.84432,6.01663,5.43484,5.43457	6
19107	5_T.12583.12583.	0	GQSLPLRWAANNK	2,Deamidated[Q];	56.7062	1.00728	-6.38802e-06	-6.34	6.18638,6.34695,6.09073,5.63252,5.46198,5.18241,5.24288,5.34678,4.41518,4.17778,4.09748,4.018,4.00298	13
17889	5_T.12584.12584.	0	DHAQLGFVSSGPCK	4,Deamidated[Q];13,Carbamidomethyl[C];	47.8978	1.00728	-2.43129e-07	-0.24	7.75691,7.51528,7.37395,6.36965,7.08784,6.97834,6.88421,6.2828,8.1027,9.6092,8.6415,7.16249,6.77111,7.18136	14
23266	5_T.12585.12585.2	2	SQNLSMGTLFPK	3,Deamidated[N];	24.7701	1323.66960341269	-0.0084173	-6.36	8.09491,8.07322,6.99376,8.26131,8.62475,9.0348,9.39017,9.67787,9.36968,9.07786,9.64585,10.1431	12
16394	5_T.12586.12586.2	2	HNAELSTTACPPNGV	2,Deamidated[N];10,Carbamidomethyl[C];13,Deamidated[N];	1.93539	1569.69182020957	-0.00695664	-4.43	5.99351,5.69369,5.89458,5.86086,5.79555,5.77748,4.73555,4.81831,4.8368,5.27787,4.2707,5.71197,5.66053,5.29616,5.95997	15
33688	5_T.12588.12588.	0	QLVQSNSLK	6,Deamidated[N];	60.6831	1.00728	-3.15502e-06	-3.13	6.03141,5.61454,5.62926,5.22065,5.01402,5.46506,4.68787,4.29633,3.97607	9
16336	5_T.12590.12590.2	2	DHAQLPAHLWPCK	4,Deamidated[Q];12,Carbamidomethyl[C];	38.8395	1573.77055556113	-0.0127282	-8.09	15.3083,15.3507,14.6341,12.5308,15.1628,12.3533,11.5316,12.1048,17.759,17.5827,18.2739,16.3912,17.827	13
12562	5_T.12594.12594.2	2	DCYVVCQTCNVTQK	2,Carbamidomethyl[C];6,Carbamidomethyl[C];7,Deamidated[Q];9,Carbamidomethyl[C];	52.3939	1775.73627504577	-0.00349103	-1.97	9.19025,8.75118,8.67068,8.49635,8.24995,7.38701,8.03485,7.60511,6.64618,7.01438,7.36824,7.17899,6.86597,6.32312	14
28834	5_T.12595.12595.2	2	NLSVYSPNNR	1,Deamidated[N];9,Deamidated[N];	41.3016	1165.54838433605	-9.79993e-06	-0.01	5.85001,5.10843,5.03346,4.87207,4.82701,4.42138,3.95983,4.00754,4.92417,3.99818	10
24988	5_T.12600.12600.	0	DLTGSYNLMMQ	7,Deamidated[N];	50	1.00728	-7.08628e-06	-7.04	5.32925,5.12604,5.09423,4.60318,4.73372,5.00431,5.22867,4.30792,4.0531,3.24309,4.11437	11
34877	5_T.12601.12601.	0	TLLYSPCK	7,Carbamidomethyl[C];	66.5445	1.00728	-4.27649e-06	-4.25	9.39186,9.01977,8.44151,8.39633,9.89358,9.49656,8.10185,9.37017	8
28227	5_T.12603.12603.	0	YVKVTRKCK	8,Carbamidomethyl[C];	61.1287	1.00728	-7.81128e-06	-7.75	5.50262,5.17075,4.55246,4.76138,4.50675,4.26748,3.8828,3.13351,3.54134	9
24704	5_T.12604.12604.	0	DRLQQQQHTK	4,Deamidated[Q];6,Deamidated[Q];	51.2136	1.00728	-3.76238e-07	-0.37	6.15739,5.95289,5.78507,5.96642,5.56569,6.02815,5.26877,4.73055,5.22374,4.64533	10
20036	5_T.12607.12607.	0	VWPTNMNDTSEK		28.9343	1.00728	-8.43652e-06	-8.38	6.1244,5.86666,5.32471,5.12862,4.84852,4.68462,4.72744,4.37323,4.71789,4.43147,3.85238,3.95136	12
32586	5_T.12611.12611.	0	SKVMWPCK	4,Oxidation[M];7,Carbamidomethyl[C];	43.8028	1.00728	-8.80444e-06	-8.74	7.6089,8.60903,8.27272,7.44464,13.4785,10.2441,7.82892,8.12316	8
15534	5_T.12613.12613.2	2	SFNSYTHCPVQNR	8,Carbamidomethyl[C];	47.6541	1609.71391493613	-0.00373375	-2.32	5.6622,5.40128,5.3598,5.23108,5.59631,4.80478,4.422,4.25,4.39828,5.9638,4.32234,4.14794,4.31919	13
12238	5_T.12615.12615.2	2	VVLEMCMMVVLYNC	6,Carbamidomethyl[C];7,Oxidation[M];8,Oxidation[M];14,Carbamidomethyl[C];	65.0173	1792.76511359693	-0.0161166	-8.99	7.03771,6.79286,6.37682,5.95841,6.14743,5.76842,6.02225,5.98474,5.93919,6.03872,5.26061,5.87186,5.55171,4.40711	14
32206	5_T.12616.12616.	0	LASYLDKVR		77.9172	1.00728	-1.58603e-06	-1.57	98.4161,97.7736,99.2338,98.9505,98.9327,92.6452,93.6343,92.2078,97.2503	9
19977	5_T.12618.12618.	0	SQFDNAYTCYR	9,Carbamidomethyl[C];	48.7951	1.00728	-4.84992e-06	-4.81	5.96982,5.64916,5.20317,4.95847,4.87282,4.51662,4.9913,4.63459,3.99031,4.72194,4.12791	11
41372	5_T.12619.12619.	0	GMLNCR	5,Carbamidomethyl[C];	8.87143	1.00728	-3.5255e-06	-3.5	4.71434,4.71291,4.4662,4.30388,4.25661,4.17381	6
19751	5_T.12620.12620.	0	SVEAPESCAVPCK	8,Carbamidomethyl[C];12,Carbamidomethyl[C];	33.2095	1.00728	-9.53841e-06	-9.47	5.21118,4.35691,4.15992,4.0589,4.59643,4.31842,4.48167,3.96002,3.87388,4.4861,4.24852,3.8118,3.98236	13
19478	5_T.12621.12621.	0	QQAPWQWLPCK	10,Carbamidomethyl[C];	33.5826	1.00728	-4.40075e-06	-4.37	6.45406,6.14836,5.92787,5.8652,5.79209,5.31109,5.43987,4.73061,4.61281,4.03203,4.0698	11
32159	5_T.12622.12622.	0	GKSYLDKVR		70.6024	1.00728	-9.09339e-06	-9.03	11.7342,11.545,25.9121,24.1828,25.2745,10.9872,11.2058,11.0476,15.9031	9
34882	5_T.12623.12623.	0	GALAVPALNR		47.0585	1.00728	-9.18753e-06	-9.12	5.93889,5.89082,5.692,5.44084,5.77271,5.2994,4.76484,4.37716,4.91005,5.01906	10
33398	5_T.12625.12625.	0	DRLQETHK	4,Deamidated[Q];	40.6755	1.00728	-1.54648e-06	-1.54	4.61091,4.54242,4.18621,6.0872,3.68226,3.92393,3.41877,3.1858	8
14135	5_T.12626.12626.	0	LWYSYVMDAHPCK	7,Oxidation[M];12,Carbamidomethyl[C];	20.7899	1.00728	-5.31622e-06	-5.28	4.87125,4.84925,4.43519,4.21787,4.24616,4.10406,4.36911,3.44483,3.39643,3.42374,3.66852,3.19391,3.48238	13
19934	5_T.12627.12627.	0	NPFDDGQRDQSF		52.3123	1.00728	-8.46429e-06	-8.4	7.01761,6.74321,6.28485,5.96622,5.95367,5.75927,5.92803,5.82277,5.10519,5.53152,5.56659,4.68697	12
39951	5_T.12630.12630.	0	RDQSNGK		27.1855	1.00728	-1.18552e-06	-1.18	3.47163,3.26058,3.15207,3.07388,2.85484,2.67838,3.88162	7
33789	5_T.12632.12632.	0	YLVDPPVVN		50	1.00728	-2.37773e-06	-2.36	15.6717,16.0855,15.698,14.1423,14.341,14.2746,14.1807,15.1173,15.4032	9
19687	5_T.12634.12634.	0	LLSCMLKVSCGPA	4,Carbamidomethyl[C];10,Carbamidomethyl[C];	7.85168	1.00728	-7.05907e-06	-7.01	4.51991,4.2824,4.4187,4.32995,4.18318,4.06057,3.5375,3.88197,3.91703,3.5008,3.33025,3.55311,3.20474	13
33524	5_T.12635.12635.2	2	GYATNVNQR	5,Deamidated[N];	32.3055	1023.47695957033	-0.00859739	-8.4	9.6855,9.49379,8.94158,11.9285,9.46707,9.51779,9.03549,10.4387,10.3617	9
28112	5_T.12636.12636.2	2	SPPPGNCACPK	6,Deamidated[N];7,Carbamidomethyl[C];9,Carbamidomethyl[C];	36.9063	1185.49346372029	-0.00938215	-7.91	6.00566,6.05498,5.91428,6.10432,5.395,5.30939,4.64255,4.52482,4.55153,4.65381,4.1842	11
23299	5_T.12637.12637.	0	SLAFPRLPQVPV		33.9921	1.00728	-5.13201e-06	-5.09	6.93194,6.4627,5.41793,5.16851,5.26845,5.98674,5.52226,5.8927,5.84357,6.05562,5.5924,5.57156	12
28262	5_T.12640.12640.	0	CPWMSLFPK	1,Carbamidomethyl[C];4,Oxidation[M];	61.9913	1.00728	-1.33378e-06	-1.32	18.197,18.5575,17.6442,16.7046,25.5207,24.9317,23.3599,27.002,25.6813	9
33571	5_T.12641.12641.	0	TDLYAYLY		56.668	1.00728	-9.40662e-06	-9.34	6.14098,5.72836,5.60881,5.80946,4.99472,5.55281,4.88238,5.48446	8
41795	5_T.12643.12643.	0	DQVLVC	6,Carbamidomethyl[C];	66.3005	1.00728	-3.02654e-06	-3	10.0993,10.2589,10.1078,10.2232,10.5956,6.62714	6
23548	5_T.12644.12644.2	2	THELCQLQQC	5,Carbamidomethyl[C];6,Deamidated[Q];10,Carbamidomethyl[C];	29.086	1317.55705458457	-0.000862814	-0.65	6.38371,6.21034,6.00645,6.19181,5.91968,6.02345,5.8653,5.93368,6.02366,4.99224	10
40791	5_T.12645.12645.	0	RDLQQN	4,Deamidated[Q];6,Deamidated[N];	56.1663	1.00728	-7.81262e-06	-7.76	5.95789,5.85293,5.72787,6.01611,5.5491	6
32965	5_T.12647.12647.	0	QQLMYAQR	2,Deamidated[Q];7,Deamidated[Q];	6.78483	1.00728	-6.62096e-06	-6.57	5.87071,5.09606,4.77739,4.65332,4.65369,4.34134,4.52405,4.4059	8
41247	5_T.12649.12649.	0	LQETHK		46.6543	1.00728	-1.79239e-06	-1.78	11.4999,10.1826,9.55958,9.83969,8.50714,9.26705	6
27087	5_T.12650.12650.	0	CLGNYGMCLQ	1,Carbamidomethyl[C];8,Carbamidomethyl[C];	52.8202	1.00728	-5.14914e-06	-5.11	5.06076,4.75595,4.5353,4.48941,4.71128,4.28794,4.31452,4.07403,4.38462,4.5371	10
21910	5_T.12651.12651.2	2	ECQQLLWPCK	2,Carbamidomethyl[C];9,Carbamidomethyl[C];	50	1361.63505751426	-0.00102264	-0.75	6.88108,6.62112,6.51172,6.95021,6.62635,7.3411,7.57675,6.16212,5.65942,6.2196	10
15080	5_T.12653.12653.	0	GMQMMQCWPNNMS	3,Deamidated[Q];7,Carbamidomethyl[C];10,Deamidated[N];11,Deamidated[N];12,Oxidation[M];	36.0939	1.00728	-6.35406e-06	-6.31	5.69234,5.46974,5.73397,4.98777,4.88415,4.89049,4.41969,4.90667,4.2449,5.16666,5.15352,5.21441,4.24531	13
41593	5_T.12654.12654.	0	ATMMCK	5,Carbamidomethyl[C];	79.3735	1.00728	-2.51529e-06	-2.5	5.83126,5.7801,5.23994,4.9121,4.44456,4.3724	6
17801	5_T.12655.12655.	0	CPKSGLQPAYPCK	1,Carbamidomethyl[C];12,Carbamidomethyl[C];	54.6269	1.00728	-6.4471e-06	-6.4	6.0295,5.59027,5.24966,5.24503,4.97251,5.02251,5.05845,4.84446,4.4031,5.07493,4.55909,4.34793,4.63099	13
34747	5_T.12656.12656.2	2	KPGWLPCK	7,Carbamidomethyl[C];	57.5509	985.530152280906	-0.00141364	-1.43	3.65724,3.52014,3.26188,3.40849,2.98603,2.95068,2.70506,2.38719	8
20186	5_T.12657.12657.2	2	NGLYGMNVFPCK	6,Oxidation[M];7,Deamidated[N];11,Carbamidomethyl[C];	29.4026	1416.62941708324	-0.000802128	-0.57	7.05361,6.64914,6.78674,6.83228,5.8236,6.04053,6.0053,6.18555,5.39991,5.89686,4.93127,5.03189	12
29365	5_T.12658.12658.	0	KPVNPEPLVR	4,Deamidated[N];	55.1819	1.00728	-6.92548e-06	-6.88	7.4742,7.30926,7.20985,7.06275,6.68789,6.08282,6.38608,6.06873,6.49272,6.0561	10
19565	5_T.12659.12659.	0	LMNMTGYLLPDR	4,Oxidation[M];	26.9804	1.00728	-6.36782e-06	-6.32	9.55552,9.13749,8.76962,8.93875,8.03941,7.23018,7.79174,6.43321,6.241,6.28122,5.74906,6.34957	12
41027	5_T.12660.12660.	0	GQSVSCK	6,Carbamidomethyl[C];	27.7811	1.00728	-2.99569e-06	-2.97	6.57225,6.44076,6.30026,6.0552,5.89517,5.44412,6.62369	7
42592	5_T.12661.12661.	0	LWNNGV		14.0193	1.00728	-3.89982e-06	-3.87	2.35465,2.46067,2.20021,2.04084,1.9499,2.08312	6
34081	5_T.12662.12662.	0	KYVLLFPK		43.6553	1.00728	-4.77202e-07	-0.47	4.48386,4.58906,4.32119,3.78108,3.62975,3.4086,2.86263,3.10674	8
33679	5_T.12663.12663.	0	EAPGNSSNLK	8,Deamidated[N];	47.4619	1.00728	-7.93308e-06	-7.88	6.59279,6.33587,6.04995,5.72562,5.6758,6.41506,7.05597,5.95699,5.52575,5.40897	10
20142	5_T.12664.12664.3	3	WQLANQHMMPK	2,Deamidated[Q];8,Oxidation[M];9,Oxidation[M];	22.9142	1416.62775052656	-0.012281	-8.67	4.10636,4.01648,3.35695,3.23234,3.0565,3.00331,2.74353,3.57658,3.67087,2.82119,2.64364	11
17227	5_T.12668.12668.	0	GASLQYMDLSSNLK	5,Deamidated[Q];12,Deamidated[N];	56.957	1.00728	-2.72827e-06	-2.71	9.78542,9.55765,10.1854,9.56152,7.53314,8.27493,8.75614,8.58771,8.76073,8.7927,11.5405,8.15234,9.06443,9.15797	14
17789	5_T.12671.12671.	0	DPPVCCNLSNSLK	5,Carbamidomethyl[C];6,Carbamidomethyl[C];7,Deamidated[N];10,Deamidated[N];	58.4118	1.00728	-6.89014e-06	-6.84	7.66349,7.44388,7.32507,7.11205,7.93377,7.69931,6.57025,7.00422,7.09587,6.77225,7.21027,7.11437,7.75021	13
13532	5_T.12672.12672.	0	KQADMCMDPQPLVR	2,Deamidated[Q];5,Oxidation[M];6,Carbamidomethyl[C];7,Oxidation[M];10,Deamidated[Q];	39.9508	1.00728	-1.65889e-06	-1.65	9.32628,8.49798,8.48602,8.2773,8.12076,7.71737,8.01494,7.33552,7.77908,8.04811,7.6312,7.32682,7.98678,7.63144	14
29326	5_T.12676.12676.	0	ASNPARGQLVH		53.2032	1.00728	-7.47472e-06	-7.42	6.36907,6.32571,5.81348,5.63811,5.16031,5.24924,4.69374,4.89914,4.54629,4.8984,3.50945	11
32764	5_T.12678.12678.2	2	GASSPYTQFS	8,Deamidated[Q];	58.3908	1045.44344364693	-0.00390467	-3.73	9.18243,8.61384,9.22092,9.79376,8.9921,8.03253,7.80254,7.91284,6.8326,7.50065	10
41268	5_T.12683.12683.	0	QALALHT	1,Deamidated[Q];	54.3148	1.00728	-1.5647e-06	-1.55	10.9271,11.1934,11.2916,10.443,11.6475,11.1381,11.6746	7
19218	5_T.12684.12684.	0	NFMFGFCSGPCK	7,Carbamidomethyl[C];11,Carbamidomethyl[C];	23.8426	1.00728	-3.83882e-06	-3.81	6.13355,5.79912,5.35943,5.0725,4.88171,4.74864,5.12873,5.34449,4.55518,4.73955,4.6357,4.82167	12
24547	5_T.12689.12689.	0	PPSSQFLQCPK	9,Carbamidomethyl[C];	47.3277	1.00728	-9.00772e-06	-8.94	8.5088,8.23281,8.08941,7.70549,7.46895,6.74318,7.09611,7.26843,6.21604,7.25126,6.77151	11
30752	5_T.12691.12691.	0	NDCLTTGVAR	3,Carbamidomethyl[C];	66.6291	1.00728	-5.58729e-06	-5.55	18.4964,17.8293,17.4233,17.9126,31.4708,24.6895,19.9254,18.2278,16.4929,21.9308	10
20173	5_T.12692.12692.	0	NGGCMYPAFPCK	4,Carbamidomethyl[C];5,Oxidation[M];11,Carbamidomethyl[C];	25.5992	1.00728	-9.55484e-07	-0.95	6.13564,5.71131,5.44142,5.10823,5.65498,5.31213,5.08406,4.53903,4.39494,4.71324,4.03704,4.26786	12
23172	5_T.12693.12693.	0	SLAFGFWLCPK	9,Carbamidomethyl[C];	54.4129	1.00728	-2.73074e-06	-2.71	8.08422,7.8013,7.54199,7.0944,6.91244,6.68966,7.35231,6.86187,5.93504,6.28275,7.06514	11
21232	5_T.12696.12696.	0	DNPMESWMNDK	8,Oxidation[M];9,Deamidated[N];	24.797	1.00728	-8.68918e-06	-8.63	4.72707,4.4863,4.30667,4.04399,3.77488,3.89316,3.93275,4.46085,4.41773,3.26425,3.30729	11
30167	5_T.12698.12698.2	2	KNCWMWAQ	3,Carbamidomethyl[C];	20.7927	1123.47656514789	-0.00469919	-4.18	4.79787,4.57692,4.36564,4.29173,3.75202,3.97362,3.3583,3.27931	8
38706	5_T.12699.12699.2	2	GTPLNPPR	5,Deamidated[N];	51.3676	852.460595120578	-0.0032918	-3.86	4.26976,4.24043,3.79333,3.56866,4.12631,3.63411,3.54498,3.81037	8
34193	5_T.12700.12700.	0	VQSCHQNK	2,Deamidated[Q];4,Carbamidomethyl[C];6,Deamidated[Q];7,Deamidated[N];	27.6177	1.00728	-3.47457e-06	-3.45	4.02344,4.25723,3.5894,3.28103,3.08567,3.79544,3.78871,2.91211	8
24565	5_T.12701.12701.	0	PCLATTGEAPNR	2,Carbamidomethyl[C];11,Deamidated[N];	23.2628	1.00728	-1.45783e-08	-0.01	8.57475,7.99445,8.13747,7.5369,7.9986,7.76375,6.98048,6.07849,5.89006,6.07588,7.2482,5.95262	12
34163	5_T.12703.12703.	0	DPMHDFDK		9.85916	1.00728	-6.43621e-07	-0.64	5.06234,4.81294,4.6243,4.44899,4.04622,3.86993,3.70049,3.67361	8
34773	5_T.12706.12706.	0	EPAPESNLK	7,Deamidated[N];	57.7931	1.00728	-1.76173e-06	-1.75	8.60784,8.53326,7.7303,7.94666,7.16465,7.63861,8.01417,6.88047,6.65628	9
29473	5_T.12709.12709.	0	ELAGLAKRCK	9,Carbamidomethyl[C];	30.5189	1.00728	-2.39577e-06	-2.38	6.21235,6.01024,6.1089,6.64246,6.73425,6.07946,6.03977,6.19717,5.56073,5.76191	10
19242	5_T.12710.12710.	0	FNADVPVPMADVC	9,Oxidation[M];13,Carbamidomethyl[C];	36.7703	1.00728	-2.05545e-06	-2.04	11.0853,10.8973,10.2586,8.90566,8.52181,8.67528,8.46804,8.52208,7.68635,11.094,8.66389,9.10016,8.74658	13
24518	5_T.12711.12711.	0	SLGEPMALSCPK	10,Carbamidomethyl[C];	37.1593	1.00728	-2.06778e-06	-2.05	6.03835,6.01562,5.66951,5.41249,5.56467,5.28988,4.77787,4.97911,5.19747,4.27412,4.89106,4.49684	12
36746	5_T.12712.12712.	0	GPCQAPCK	3,Carbamidomethyl[C];7,Carbamidomethyl[C];	64.8522	1.00728	-4.23858e-06	-4.21	4.73943,4.55868,4.29625,4.19644,3.83667,3.8298,3.60691,3.46789	8
29541	5_T.12713.12713.	0	KCPWGACHQ	2,Carbamidomethyl[C];7,Carbamidomethyl[C];	10.6628	1.00728	-1.98115e-06	-1.97	6.09914,6.05858,6.00681,5.73063,5.31268,5.11251,4.11448,4.07402,5.59386	9
22492	5_T.12714.12714.	0	GQPQTQLWCPK	4,Deamidated[Q];9,Carbamidomethyl[C];	59.3003	1.00728	-4.14558e-06	-4.12	4.71235,4.5604,4.33974,4.68577,4.11801,3.89218,3.55882,3.86149,3.39561,3.61912,3.34467	11
31770	5_T.12716.12716.	0	AATLQQNSLK	5,Deamidated[Q];7,Deamidated[N];	48.5075	1.00728	-8.43949e-06	-8.38	6.07625,5.70038,5.848,4.65433,5.83644,5.61199,5.78039,4.74153,4.46023,4.80464	10
42407	5_T.12717.12717.	0	LWFSR		0.85299	1.00728	-9.47361e-07	-0.94	2.46051,2.55969,2.46853,2.39094,2.32412	5
29342	5_T.12718.12718.	0	NMCNEPVLR	1,Deamidated[N];2,Oxidation[M];3,Carbamidomethyl[C];	26.318	1.00728	-4.15688e-06	-4.13	7.77756,7.58188,6.56888,6.55204,6.01136,6.03316,6.28892,5.85162,5.94568	9
41200	5_T.12719.12719.	0	GACNTFS	3,Carbamidomethyl[C];4,Deamidated[N];	55.3786	1.00728	-2.46905e-06	-2.45	6.23767,6.19172,5.77198,6.31393,5.6347,4.86556,5.20709	7
9251	5_T.12720.12720.2	2	GESLPGHSDPFYNQCTR	13,Deamidated[N];14,Deamidated[Q];15,Carbamidomethyl[C];	49.4203	1966.81389933687	-0.00976203	-4.96	6.06573,6.03647,6.00232,5.70025,5.80231,5.18544,5.04264,5.38262,4.66665,5.00532,4.51898,5.36826,5.7875,5.80531,4.22598,5.19004,5.11126	17
33083	5_T.12721.12721.	0	DVTNGSSDLK		54.698	1.00728	-9.91319e-06	-9.84	5.44491,5.32484,5.04728,4.76484,4.48921,5.00165,4.72968,4.14234,4.21775,4.119	10
21140	5_T.12722.12722.	0	GQYCANPFNWK	4,Carbamidomethyl[C];9,Deamidated[N];	39.8688	1.00728	-7.92194e-06	-7.86	6.66563,6.45856,6.37781,5.81964,5.51926,5.49182,5.26637,4.56717,6.05834,5.64233,4.90284	11
42380	5_T.12725.12725.	0	KNYVGK	2,Deamidated[N];	62.7017	1.00728	-2.67875e-08	-0.03	4.21091,4.66557,4.17813,3.93267,3.13451,3.38807	6
34280	5_T.12726.12726.	0	PQQPSSNLK	2,Deamidated[Q];3,Deamidated[Q];7,Deamidated[N];	54.1065	1.00728	-1.23478e-06	-1.23	8.65955,7.77923,7.70435,8.14984,8.0479,8.4077,7.5615,7.67819,7.5875	9
8687	5_T.12727.12727.	0	CPSLNMCFAAMLWPCK	1,Carbamidomethyl[C];6,Oxidation[M];7,Carbamidomethyl[C];15,Carbamidomethyl[C];	26.612	1.00728	-1.26357e-06	-1.25	5.59406,5.50996,5.12034,5.04355,4.97468,5.17261,4.54593,4.39195,4.25347,4.2017,4.55744,4.53266,5.41925,5.03814,4.41785,4.82933	16
23133	5_T.12728.12728.	0	GQYVYAKLCPK	9,Carbamidomethyl[C];	55.8819	1.00728	-7.35753e-06	-7.3	8.38119,8.18533,7.85473,8.68846,7.75286,7.27909,7.48558,8.74573,7.02896,7.67675,8.52536	11
29458	5_T.12729.12729.	0	ELQLAMEPSK		17.0559	1.00728	-2.6087e-06	-2.59	6.53666,6.38313,6.26633,7.83318,7.0451,7.24858,6.87633,5.75094,5.83396,5.70838	10
24489	5_T.12730.12730.	0	NQQNAESLCPK	3,Deamidated[Q];4,Deamidated[N];9,Carbamidomethyl[C];	58.2911	1.00728	-5.00365e-07	-0.5	12.6517,12.3151,11.67,11.4258,10.1466,10.0699,10.8871,10.1085,8.94895,10.3068,9.47483	11
35649	5_T.12731.12731.	0	PQANVPNGR	2,Deamidated[Q];4,Deamidated[N];7,Deamidated[N];	36.7715	1.00728	-6.15525e-06	-6.11	5.50198,5.55005,4.83538,5.31075,4.75707,4.40608,5.05141,3.90734,4.15744	9
40443	5_T.12732.12732.	0	PFMQPF	3,Oxidation[M];4,Deamidated[Q];	0.414305	1.00728	-2.17007e-06	-2.15	4.4143,4.06138,4.9005,4.94515,4.48083,4.42513	6
21115	5_T.12734.12734.	0	DNNPWGAPSSGQR	3,Deamidated[N];	37.6981	1.00728	-8.23281e-06	-8.17	8.54001,8.21025,6.23826,5.99576,5.96405,5.992,5.66192,6.12743,6.14106,5.75624,5.00822,5.52855,5.28845	13
40350	5_T.12735.12735.	0	VQNHCK	3,Deamidated[N];5,Carbamidomethyl[C];	58.4115	1.00728	-3.11323e-06	-3.09	4.98867,4.60941,5.13003,4.01418,3.81989,3.53995	6
19920	5_T.12737.12737.3	3	KLGLLTHPNFNGN	11,Deamidated[N];	34.1723	1425.75253690351	-0.0041239	-2.89	5.48341,5.40889,5.55996,8.78564,9.6777,9.27033,9.73351,5.96182,6.08234,7.01377,5.66389,6.2818,6.44067	13
17056	5_T.12741.12741.2	2	GQDVPPAYMCPCK	9,Oxidation[M];10,Carbamidomethyl[C];12,Carbamidomethyl[C];	62.1745	1538.62984230165	-0.0139551	-9.07	6.33656,6.20581,6.12198,6.20219,5.99251,6.07339,5.3833,5.92777,5.99286,5.18059,5.61737,4.88424,5.55454	13
35636	5_T.12742.12742.	0	GMMMGQQR	3,Oxidation[M];6,Deamidated[Q];	33.6332	1.00728	-9.70606e-06	-9.64	4.123,3.92591,4.33255,3.80009,4.79773,4.01757,3.34826,3.30302	8
16437	5_T.12744.12744.2	2	TQSQSCLTTNANLK	4,Deamidated[Q];6,Carbamidomethyl[C];10,Deamidated[N];	6.14396	1567.71476942832	-0.0122158	-7.79	7.81092,7.72945,5.55006,5.17256,5.539,6.25279,8.41536,8.26386,11.0726,6.91499,6.55601,7.12231,8.04455,10.4513	14
41089	5_T.12746.12746.	0	KNNGTLL	2,Deamidated[N];3,Deamidated[N];	39.0803	1.00728	-3.01531e-06	-2.99	11.0125,10.3232,10.2195,10.2561,10.7491,11.1365,7.43758	7
35221	5_T.12747.12747.	0	KNGGFYGLN		2.03407	1.00728	-1.71086e-06	-1.7	7.83522,7.73658,7.66863,9.35005,9.07847,12.6236,11.2884,7.33138,10.2211	9
34149	5_T.12750.12750.	0	LDSSCFYN	5,Carbamidomethyl[C];	55.1495	1.00728	-5.87419e-06	-5.83	5.52821,5.08815,5.07708,4.86971,4.33643,4.14321,4.6936,4.03486	8
8356	5_T.12753.12753.2	2	NAYVVRAMDWNLWPCK	15,Carbamidomethyl[C];	58.0212	2022.95329481894	-0.014506	-7.17	14.6083,14.1402,16.3629,17.8353,18.0583,13.9809,13.4912,14.6408,14.0264,14.2401,15.0288,17.6217,17.5355,18.0142,16.4537,17.9924	16
27342	5_T.12754.12754.	0	PCCETRPCK	2,Carbamidomethyl[C];3,Carbamidomethyl[C];8,Carbamidomethyl[C];	59.5669	1.00728	-9.07162e-07	-0.9	6.6073,6.12237,6.09658,5.84431,6.10581,5.85741,6.14999,5.20206,5.37519	9
36591	5_T.12755.12755.	0	KMQMQLK	2,Oxidation[M];5,Deamidated[Q];	18.175	1.00728	-2.89186e-06	-2.87	3.88035,4.32742,3.6152,3.40546,4.04966,3.10782,2.97311	7
17223	5_T.12756.12756.	0	ANSGQVAHTTNTGNR	11,Deamidated[N];14,Deamidated[N];	44.1059	1.00728	-3.34476e-06	-3.32	6.29724,6.17001,7.13662,6.55943,6.59985,6.09099,4.77198,4.7196,4.88352,5.14275,5.29676,5.14576,4.74113,5.56519,5.26199	15
25336	5_T.12758.12758.2	2	NNCLTTDANLK	2,Deamidated[N];3,Carbamidomethyl[C];	51.5917	1264.58614151529	-0.00238625	-1.89	42.3143,28.6485,42.8848,46.5173,72.6051,71.8764,46.8958,45.9963,49.3993,66.2418,66.6685	11
36710	5_T.12759.12759.	0	GATLVFRR		56.7788	1.00728	-2.2934e-06	-2.28	4.65208,4.49284,4.35436,3.99041,4.39623,3.63834,3.769,3.71	8
37363	5_T.12760.12760.	0	MAFLMER		7.33351	1.00728	-9.04549e-06	-8.98	3.82935,3.82056,3.5429,3.2587,3.1394,2.94585,3.27617	7
35083	5_T.12761.12761.	0	TGSKLLAGNL		10.0047	1.00728	-1.82805e-06	-1.81	5.20008,5.10863,4.64826,4.474,4.6223,4.82729,4.38291,4.29666,4.62856,3.99264	10
19568	5_T.12763.12763.	0	NNTQLMMSVNCK	11,Carbamidomethyl[C];	7.83075	1.00728	-2.23797e-06	-2.22	6.47581,6.14104,6.03377,5.95311,13.0195,12.9404,12.8889,5.32929,5.1143,4.54663,3.84238,4.20073	12
36695	5_T.12764.12764.	0	QTLNDAEK	4,Deamidated[N];	0.78545	1.00728	-3.63531e-06	-3.61	4.51325,4.37919,4.061,4.42353,3.51801,4.37291,4.23543,4.19914	8
33772	5_T.12765.12765.	0	AYYTGNYY	6,Deamidated[N];	19.9678	1.00728	-7.02223e-06	-6.97	3.28384,3.4187,3.29744,2.85939,2.57705,3.24659,2.97501,2.92213	8
35580	5_T.12766.12766.	0	GMMMGQVW	3,Oxidation[M];6,Deamidated[Q];	40.2056	1.00728	-7.29795e-06	-7.25	5.55884,5.38165,5.49959,5.72344,4.89488,5.58338,5.21536,5.18432	8
28643	5_T.12767.12767.	0	SQWLAYLYQ		58.2959	1.00728	-7.73243e-06	-7.68	7.99991,7.81551,7.9527,7.57977,6.9695,7.74095,7.24541,5.96206,7.55996	9
22069	5_T.12768.12768.3	3	KLVLTHPNFNGN	8,Deamidated[N];10,Deamidated[N];	38.7263	1355.70151151288	-0.0062242	-4.59	4.77624,4.66887,4.45692,6.07993,6.09757,6.25701,4.81275,4.67996,4.74135,4.80264,4.77045,4.93395	12
19668	5_T.12770.12770.	0	ASVGMMEQLANLR	6,Oxidation[M];	24.9528	1.00728	-9.28381e-06	-9.22	6.23736,5.97298,6.17381,5.35488,5.23347,5.26467,4.84723,4.9751,4.75837,4.50927,5.6781,5.59644,5.87114	13
29276	5_T.12771.12771.	0	PCPSLRRHK	2,Carbamidomethyl[C];	44.196	1.00728	-4.09982e-06	-4.07	4.94622,4.55003,4.40608,4.3024,3.92817,3.88561,3.84227,3.43603,3.87172	9
10267	5_T.12773.12773.	0	SNFVHLWCATSDWKGV	8,Carbamidomethyl[C];	18.1136	1.00728	-4.34785e-07	-0.43	6.01659,5.73462,5.62142,5.45663,5.02017,4.93503,5.11443,4.48651,4.34763,4.4918,4.54821,4.13476,5.19045,4.3203,4.20122,5.01255	16
18411	5_T.12776.12776.	0	EAFQNMGLWPCK	11,Carbamidomethyl[C];	1.87668	1.00728	-6.73642e-06	-6.69	5.88553,5.78209,5.54589,5.39078,5.36588,5.32342,5.3159,5.78123,6.85964,6.01875,5.25821,5.31459	12
35125	5_T.12779.12779.2	2	MNPEPLVR	1,Oxidation[M];2,Deamidated[N];	28.1808	972.484256463104	-0.000396393	-0.41	5.75346,5.62748,5.25837,4.93862,4.60582,4.44604,4.62169,5.33835	8
13676	5_T.12780.12780.2	2	WLFQQFECMSSPR	8,Carbamidomethyl[C];	22.9909	1715.76921278769	-0.00238479	-1.39	4.93006,4.71541,5.08748,5.07931,4.91724,4.38367,4.24002,4.10154,4.25262,4.22769,4.18782,4.01993,4.43037	13
41071	5_T.12781.12781.	0	PCMKNL	2,Carbamidomethyl[C];5,Deamidated[N];	4.59596	1.00728	-1.91033e-06	-1.9	4.6041,4.39717,4.17905,3.99087,4.69767,3.67142	6
36169	5_T.12782.12782.2	2	SYVYTMR	6,Oxidation[M];	66.1013	935.436457589794	-0.0074733	-7.99	4.51618,4.51915,4.20827,4.17435,3.45568,4.35876,2.78978	7
33670	5_T.12783.12783.	0	KGCAQSGYM	3,Carbamidomethyl[C];9,Oxidation[M];	14.7064	1.00728	-4.06317e-06	-4.03	5.32724,5.05272,4.84084,4.50196,3.84663,4.4683,3.88717,4.30965	9
37475	5_T.12784.12784.	0	GQYTWLQ		29.4757	1.00728	-5.5332e-06	-5.49	4.9966,4.89935,5.12952,5.15034,5.08424,4.41829,4.49041	7
37333	5_T.12785.12785.	0	GQVFPPPR		56.846	1.00728	-3.21465e-07	-0.32	5.39283,5.27397,4.69691,4.00509,4.04138,3.87221,3.73312,4.267	8
38552	5_T.12786.12786.	0	WLQQGPQ	3,Deamidated[Q];	16.1989	1.00728	-6.99271e-06	-6.94	3.31803,3.04765,3.42443,3.12479,2.84878,2.89106,2.92787	7
10883	5_T.12787.12787.	0	LWEQATGPANGTLEPCK	16,Carbamidomethyl[C];	30.6909	1.00728	-9.37856e-06	-9.31	7.52182,7.26608,6.82798,6.80176,6.09914,6.36946,6.07307,6.23339,5.93464,6.03789,5.61628,6.6659,6.12026,5.4246,6.01469,5.48811,6.04435	17
39963	5_T.12788.12788.	0	PCAWGGR	2,Carbamidomethyl[C];	19.3893	1.00728	-6.7726e-06	-6.72	3.30302,3.092,2.86185,3.48105,2.59963,2.48732,2.61539	7
40359	5_T.12790.12790.	0	LQAVTALA		12.7269	1.00728	-1.61483e-06	-1.6	6.04825,5.96145,5.6779,5.90928,5.57437,4.60651,5.18644,4.87037	8
42653	5_T.12791.12791.	0	NHSWR		0.25707	1.00728	-3.96454e-06	-3.94	3.19374,2.98924,3.44893,3.46012,3.27359	5
35990	5_T.12795.12795.	0	LLVTGLTVK		63.3161	1.00728	-1.74782e-06	-1.74	6.57975,6.30449,6.32676,6.17825,5.67416,5.23492,5.41504,5.4228,5.20276	9
35542	5_T.12797.12797.	0	ASYCNGQR	4,Carbamidomethyl[C];5,Deamidated[N];7,Deamidated[Q];	28.478	1.00728	-3.64935e-06	-3.62	4.4707,4.35777,4.16156,3.64133,4.27324,3.80208,4.57059,3.8672	8
35204	5_T.12798.12798.	0	AAMHQLQR	3,Oxidation[M];	36.6562	1.00728	-7.24826e-06	-7.2	5.86491,5.46104,5.87428,4.96665,5.55316,5.19283,5.18908,4.79612	8
25513	5_T.12801.12801.	0	AFWHAMNNNR	9,Deamidated[N];	61.4243	1.00728	-2.91056e-06	-2.89	5.36841,5.02729,5.34602,4.11692,4.12964,4.12057,3.96898,4.03466,5.00313,4.02914	10
23596	5_T.12802.12802.	0	GLGYGQQPPSPSQ	7,Deamidated[Q];	53.9088	1.00728	-9.73262e-06	-9.66	8.86448,8.64592,8.14132,8.00496,7.70428,8.32945,7.9148,8.14917,7.72254,7.99585,7.83625,7.568,8.08567	13
22750	5_T.12803.12803.2	2	TAAQNNFVTLKK	4,Deamidated[Q];6,Deamidated[N];	67.0339	1336.71001460044	-0.000687421	-0.51	89.0746,89.1068,95.0982,62.7135,81.0155,63.2171,82.4063,79.5713,91.8796,92.16,92.2347,94.5347	12
33934	5_T.12804.12804.	0	SLSLNNVHK		50	1.00728	-3.6368e-07	-0.36	5.09834,4.89594,5.26271,4.12582,4.70914,4.64392,4.79269,4.42037,4.86008	9
33882	5_T.12805.12805.	0	NRLPMLGGR		31.2236	1.00728	-1.82672e-06	-1.81	5.84462,5.6557,5.24995,5.12735,5.41563,5.17538,4.84599,4.19124,4.50594	9
40558	5_T.12806.12806.	0	KYVFPK		27.8036	1.00728	-9.78101e-07	-0.97	3.33037,3.41695,3.27238,2.67987,2.35174,1.93635	6
22154	5_T.12807.12807.	0	NGLCVNQYNDR	4,Carbamidomethyl[C];6,Deamidated[N];	58.3108	1.00728	-5.48082e-06	-5.44	8.53088,8.46017,10.6817,10.105,12.3264,6.20897,6.85116,6.72012,6.90241,6.72626,7.0672	11
35039	5_T.12809.12809.	0	GAFVLAKNR		3.78697	1.00728	-2.26016e-06	-2.24	3.37042,3.63011,3.35211,3.38356,2.84384,2.72325,2.86216,2.85358,2.91427	9
19342	5_T.12818.12818.2	2	PCYGNMMWTMR	2,Carbamidomethyl[C];	41.3102	1446.56779677207	-0.0108908	-7.53	6.95387,6.45097,6.58701,6.06921,5.62969,5.36249,5.1555,5.49806,5.45182,4.92254,4.80041	11
31275	5_T.12822.12822.2	2	NAYVPKCLK	7,Carbamidomethyl[C];	9.51915	1092.59160048301	-0.00466557	-4.27	5.40388,5.0975,5.15582,3.98008,4.09374,3.91981,3.77985,3.54358,3.71881	9
26871	5_T.12824.12824.2	2	EGNEQFLNAAK	8,Deamidated[N];	59.6636	1221.58112524148	-0.00664176	-5.44	34.1977,34.549,34.562,34.5714,34.5945,35.1999,62.5925,26.0614,34.4833,34.7621,51.001	11
28558	5_T.12825.12825.2	2	LSAKWMFYQ		25.6509	1173.57553617815	-0.000595287	-0.51	4.43382,4.43689,4.08427,3.86649,4.0417,3.46593,3.19169,3.66052,3.36797	9
35224	5_T.12828.12828.	0	QSPLQLQR		91.0549	1.00728	-2.96753e-06	-2.95	86.8029,96.131,97.3394,97.2922,95.8167,93.5516,86.1366,86.3565	8
41803	5_T.12830.12830.	0	KMVMPK		67.7133	1.00728	-5.91956e-06	-5.88	4.43641,4.22937,4.31735,3.82478,3.87871,3.38534	6
33566	5_T.12831.12831.	0	LDTQCNDR	5,Carbamidomethyl[C];	4.99713	1.00728	-8.75192e-06	-8.69	4.31672,4.09191,4.02699,3.74668,3.45727,3.98385,3.84282,3.91204	8
40979	5_T.12832.12832.	0	SAMRCK	3,Oxidation[M];5,Carbamidomethyl[C];	7.24839	1.00728	-5.25415e-06	-5.22	4.97644,5.8309,5.84048,5.42358,3.35344,3.57435	6
18627	5_T.12834.12834.3	3	GALLFVHNKSPCK	12,Carbamidomethyl[C];	13.6497	1470.79089749921	-0.00237257	-1.61	7.4991,7.49817,7.4007,9.3375,8.94328,9.79717,9.21966,9.60677,9.3034,9.52378,9.50763,8.74561,9.29786	13
31059	5_T.12840.12840.2	2	AMKPWLQPK		88.8435	1098.61320692832	-0.00038299	-0.35	45.1914,47.904,56.3023,65.1437,62.5188,67.308,59.1235,59.617,59.0187	9
30900	5_T.12842.12842.	0	HPHPHLSFM		99.985	1.00728	-1.82363e-06	-1.81	99.468,99.4944,99.7124,99.9995,99.9993,99.714,99.6816,99.6726,99.7244	9
30092	5_T.12845.12845.2	2	LLTHPNFNGN		64.7009	1126.56684069802	-0.00291965	-2.59	47.4916,40.702,27.3798,28.0693,29.2081,29.3717,31.7722,33.5218,33.387,34.6771	10
27962	5_T.12846.12846.2	2	FQYLQNAMR	5,Deamidated[Q];6,Deamidated[N];8,Oxidation[M];	60.5514	1188.53860601577	-0.00326968	-2.75	13.4454,13.4209,15.8543,15.7413,10.9812,10.8543,10.4587,10.8008,12.3294	9
30796	5_T.12847.12847.	0	YTCKYEEL	3,Carbamidomethyl[C];	30.1124	1.00728	-8.21632e-06	-8.16	8.23812,7.25032,7.01258,7.04937,9.76863,7.40687,7.31211,7.5468	8
30734	5_T.12850.12850.	0	EELQANMVR	4,Deamidated[Q];6,Deamidated[N];7,Oxidation[M];	51.5363	1.00728	-2.75523e-06	-2.74	4.45865,4.20179,4.02166,4.58603,3.61154,4.43119,4.41109,3.65533,4.12575	9
38442	5_T.12852.12852.	0	ALVFFHK		39.963	1.00728	-2.50079e-06	-2.48	2.70968,2.5024,2.60345,2.19137,2.08956,2.00456,1.94801	7
32800	5_T.12853.12853.	0	AGSESQSGCY	9,Carbamidomethyl[C];	44.7868	1.00728	-6.61822e-06	-6.57	5.72292,5.63217,5.73912,4.84225,5.03609,4.8575,5.23597,4.53668,4.24356,5.29129	10
5728	5_T.12854.12854.4	4	NPSGYEHTVMSFLHMGMYK	10,Oxidation[M];15,Oxidation[M];	19.9559	2260.99184246464	-0.00952151	-4.21	4.76848,4.60826,4.54681,4.35123,3.88812,3.98185,3.92411,4.08112,4.10492,4.18686,3.20631,4.62491,3.52797,4.24398,4.72634,4.30326,4.5757,4.83488,4.67459	19
6230	5_T.12855.12855.	0	HPHPHLSPSNHPHPHLSFM		20.1064	1.00728	-6.62564e-07	-0.66	8.67215,7.95789,8.87856,13.0388,13.8269,13.5579,14.6448,10.5898,10.4397,11.595,15.9782,17.8302,18.3603,18.2096,17.0842,16.3315,14.8107,15.5365,16.4967	19
9906	5_T.12857.12857.2	2	YYTWFQWYMCPCK	10,Carbamidomethyl[C];12,Carbamidomethyl[C];	48.7765	1932.78898817832	-0.00166805	-0.86	5.61235,5.34114,4.67129,4.6005,4.00861,4.0983,4.22108,4.26779,3.7034,3.37473,3.7065,3.24194,3.63755	13
30635	5_T.12858.12858.	0	CWCYHNGD	1,Carbamidomethyl[C];3,Carbamidomethyl[C];	60.7305	1.00728	-6.835e-06	-6.79	3.16786,3.27448,2.78316,2.9679,2.34968,2.33083,2.25648,2.14086	8
8042	5_T.12861.12861.	0	YYSTLMNAPNGTLDTPCK	17,Carbamidomethyl[C];	12.4973	1.00728	-6.80737e-06	-6.76	6.34278,6.1329,5.82868,5.66369,5.50457,5.43,5.4198,4.83623,5.12648,5.165,4.64026,5.19572,4.53137,4.47305,5.08945,4.92118,4.29754,5.41121	18
36941	5_T.12864.12864.	0	GTALLLPLN		41.6535	1.00728	-1.99343e-06	-1.98	5.04264,5.03407,4.62165,4.52467,4.30667,4.15073,4.16408,3.93643,3.92608	9
35487	5_T.12866.12866.	0	FAMQGMEK	4,Deamidated[Q];6,Oxidation[M];	54.6138	1.00728	-2.55561e-06	-2.54	5.97789,5.57074,5.38377,5.6223,4.91005,5.51834,4.5772,4.60595	8
41706	5_T.12867.12867.	0	RESSMK		43.574	1.00728	-5.62244e-06	-5.58	5.35847,4.90461,4.92587,4.92203,4.29827,4.03119	6
22019	5_T.12869.12869.	0	QAQWYMQCPK	1,Deamidated[Q];3,Deamidated[Q];6,Oxidation[M];8,Carbamidomethyl[C];	39.2079	1.00728	-9.58467e-06	-9.52	5.73195,4.82037,5.38808,4.84234,4.88419,5.19601,4.33738,3.35701,3.71984,3.37239	10
22438	5_T.12870.12870.	0	CLTTSQDVMMK	1,Carbamidomethyl[C];9,Oxidation[M];10,Oxidation[M];	15.0244	1.00728	-9.92405e-06	-9.85	5.09119,4.91101,5.66028,5.36501,3.7737,3.71315,3.55855,4.17402,4.23354,4.30954,3.99833	11
34363	5_T.12872.12872.	0	SASPLQLQR		97.6344	1.00728	-1.74672e-06	-1.73	91.8117,91.5872,98.1986,98.6744,98.3522,97.0768,95.5493,92.4769,92.537	9
13931	5_T.12873.12873.2	2	YYNELTYQLADMR	8,Deamidated[Q];12,Oxidation[M];	50	1696.74016005332	-0.0122904	-7.24	9.6874,9.31293,7.69169,6.98623,7.05233,7.72426,7.34098,7.35381,6.38139,5.90879,5.92357,7.38118,6.52594	13
22572	5_T.12874.12874.	0	CLTTCACQGDR	1,Carbamidomethyl[C];5,Carbamidomethyl[C];7,Carbamidomethyl[C];	10.0144	1.00728	-2.22672e-07	-0.22	4.46928,4.29146,5.45331,5.16177,3.75811,3.65801,3.57856,3.73398,3.47524,3.62158,3.88178	11
19756	5_T.12875.12875.	0	LLSCGWPTNPCK	4,Carbamidomethyl[C];9,Deamidated[N];11,Carbamidomethyl[C];	29.6919	1.00728	-6.10097e-06	-6.06	5.36754,4.85355,4.58091,4.14591,4.12879,3.98107,3.66402,3.72304,4.13021,3.62813,3.27013,3.46452	12
18708	5_T.12877.12877.	0	LNAWLLVQAGPCK	12,Carbamidomethyl[C];	38.6616	1.00728	-2.25812e-06	-2.24	6.93373,6.797,6.10056,6.48925,6.19439,5.81423,6.02686,5.76615,5.03757,5.34446,5.55165,4.59186,4.93723	13
22099	5_T.12879.12879.	0	SQNAEMSSLFPK	3,Deamidated[N];6,Oxidation[M];	58.8982	1.00728	-5.82813e-07	-0.58	6.1854,5.99986,5.89407,5.43085,5.33574,5.74618,5.52192,5.97329,5.56691,4.86513,5.91516,5.52743	12
30943	5_T.12880.12880.	0	LYAHPMLQK	8,Deamidated[Q];	32.2716	1.00728	-4.22025e-06	-4.19	16.5051,15.8821,15.124,15.0152,15.3505,11.3279,11.1762,10.899,12.1841	9
41998	5_T.12881.12881.2	2	NTFVNK		43.449	722.383409565036	-0.000255075	-0.35	9.79922,9.63085,11.2144,11.365,10.4059,10.0589	6
36276	5_T.12882.12882.	0	NGLQMDVR		23.8891	1.00728	-1.16487e-06	-1.16	6.26084,6.14036,5.93584,6.65874,6.35924,5.97894,5.63539,5.28563	8
28849	5_T.12885.12885.	0	KNYPQFLAGK		99.8567	1.00728	-2.14379e-06	-2.13	99.6651,99.6186,99.6994,99.9989,99.9988,99.9995,99.9996,99.6237,99.7314,99.9988	10
29739	5_T.12886.12886.	0	PTGLNQDFDK	5,Deamidated[N];	61.2166	1.00728	-8.66465e-06	-8.6	5.19077,5.02823,4.86042,4.40616,5.0103,4.24013,3.84436,3.7158,3.60128,3.62836	10
32960	5_T.12887.12887.	0	VWLEAMCM	7,Carbamidomethyl[C];	61.3071	1.00728	-5.41105e-06	-5.37	15.2634,14.4824,12.7414,10.5026,10.0143,10.5731,9.7642,10.3633	8
11276	5_T.12888.12888.2	2	MPQTYQGPWVCLTTY	11,Carbamidomethyl[C];	9.73426	1844.81796025581	-0.016819	-9.12	10.8956,10.6551,12.528,12.1535,14.0833,12.0238,8.21868,8.41022,8.3876,10.0666,9.47509,10.467,11.918,11.9175,11.9577	15
27443	5_T.12889.12889.2	2	QYYLEGEMR	8,Oxidation[M];	39.4093	1204.52919475944	-0.0011183	-0.93	10.873,10.4895,13.6861,11.9885,9.21594,8.53379,8.23177,9.04405,9.26893	9
29611	5_T.12890.12890.2	2	SRDTQLYWA	5,Deamidated[Q];	56.9948	1140.53696297831	-0.00504041	-4.42	11.8436,11.7711,10.6998,10.8243,9.81966,10.5094,10.4451,10.5199,9.43077	9
15072	5_T.12891.12891.2	2	WLSGAMHTCKWLQ	6,Oxidation[M];9,Carbamidomethyl[C];	31.4648	1633.77316525133	-0.0119343	-7.3	6.84143,6.62097,6.35183,6.08401,5.82038,6.10143,5.847,6.14446,5.50047,5.73839,6.16143,5.80476,6.17634	13
17458	5_T.12892.12892.2	2	TVFCELYMKVTL	4,Carbamidomethyl[C];8,Oxidation[M];	40.4903	1519.74632016659	-0.00726151	-4.78	12.2388,14.9067,15.3062,14.9287,11.3379,11.6257,11.4123,9.82469,10.8346,11.1366,12.5528,12.0778	12
40716	5_T.12894.12894.	0	NQFLAGK		26.6993	1.00728	-3.71396e-06	-3.69	21.3145,20.9869,20.6757,21.051,19.0277,19.9106,27.6163	7
23827	5_T.12897.12897.	0	SPMGTYPHTGMM		26.9709	1.00728	-7.63839e-06	-7.58	5.57717,5.35159,5.39328,5.16826,5.39803,5.29714,4.57205,4.37983,4.55219,4.11328,4.24424,4.22259	12
20272	5_T.12902.12902.	0	CLTTWNNDEMK	1,Carbamidomethyl[C];6,Deamidated[N];7,Deamidated[N];	35.3714	1.00728	-7.92812e-06	-7.87	3.12361,2.92667,3.43223,3.07804,2.71289,2.96434,2.94429,2.37715,2.32417,2.36951,2.31522	11
26882	5_T.12906.12906.2	2	GYSYLEGEMR	9,Oxidation[M];	48.5525	1220.52629286582	-0.00110457	-0.9	8.19144,8.28861,8.67806,8.57618,7.87977,7.31303,6.38902,6.10472,7.5022,6.49499	10
37764	5_T.12907.12907.	0	TRPARMR		31.4745	1.00728	-9.39482e-06	-9.33	4.69909,4.40676,4.15463,3.9275,3.91304,3.62705,3.22801	7
29119	5_T.12908.12908.2	2	QFMKQDSTR	3,Oxidation[M];5,Deamidated[Q];	59.0263	1157.5363760473	-0.0110042	-9.51	5.85973,5.38105,5.96734,4.9416,5.6241,4.40662,4.7115,4.64149,4.6367	9
11820	5_T.12913.12913.2	2	AFNNYRMFQAFGGNY	7,Oxidation[M];	43.0833	1815.80112236062	-0.0104751	-5.77	10.8281,10.7206,11.2031,13.0401,12.2349,10.5218,9.00959,10.2284,10.4544,9.7557,11.9054,10.6049,10.6335,12.2792,12.5996	15
41953	5_T.12914.12914.	0	STVGHPK		33.3696	1.00728	-9.00706e-07	-0.89	3.74501,3.61172,3.53552,3.06496,2.92482,2.97722,2.93073	7
9010	5_T.12916.12916.	0	CLTTKVMRMWRRAQK	1,Carbamidomethyl[C];9,Oxidation[M];14,Deamidated[Q];	12.017	1.00728	-5.83772e-06	-5.8	6.56574,6.2337,6.10682,6.07591,5.38128,5.45934,5.15182,5.3522,5.94569,5.19786,5.04525,5.00907,4.30866,5.87237,4.49069	15
39599	5_T.12917.12917.2	2	QSKLTEL	1,Deamidated[Q];	47.816	819.447069233006	-0.00128212	-1.56	23.1112,28.194,28.2749,32.0357,31.696,26.508,27.886	7
27876	5_T.12920.12920.3	3	TREGTHGEMR	9,Oxidation[M];	56.7321	1189.5397988664	-0.00199478	-1.68	6.94538,6.76648,6.46639,6.28632,6.34008,5.98228,6.74184,5.91239,6.2253,5.99107	10
12217	5_T.12924.12924.	0	TYMTTYNYPSWTTY	7,Deamidated[N];	39.4319	1.00728	-5.11034e-06	-5.07	6.30955,5.93839,5.89065,5.71983,5.71675,5.61965,5.46355,5.05278,4.93845,4.99137,5.40779,5.16376,5.60204,5.80024	14
41480	5_T.12930.12930.2	2	SHLTTW		74.4851	744.368978619586	-0.00150686	-2.02	53.3323,53.9684,65.2832,64.713,56.2951,54.7283	6
32476	5_T.12933.12933.2	2	SRSPYYGLN		27.0095	1056.51334261452	-0.0025075	-2.37	19.1498,18.9964,18.6411,18.3018,17.4091,18.9863,19.3152,19.9892,20.2638	9
28546	5_T.12935.12935.2	2	FQMTLMCSR	7,Carbamidomethyl[C];	21.8373	1173.51316697943	-0.00831235	-7.08	5.48819,5.34912,4.99204,4.97353,4.62389,4.47454,4.21406,4.25476,4.09842	9
39930	5_T.12939.12939.	0	NAAFVQR		25.5224	1.00728	-2.65346e-06	-2.63	1.99775,1.91717,1.80451,1.64995,1.90527,1.71094,1.61526	7
27631	5_T.12940.12940.	0	VPEAALQSQAAN	7,Deamidated[Q];	12.8633	1.00728	-1.99681e-06	-1.98	10.9514,10.8544,10.1884,9.68649,9.45186,9.47813,8.62517,9.29147,9.26731,8.76891,8.92327,10.2184	12
36408	5_T.12942.12942.	0	GYVFSNNK		29.0797	1.00728	-1.03267e-06	-1.03	6.68217,6.58204,7.97391,5.78771,5.87146,5.72457,6.18731,6.17341	8
11010	5_T.12943.12943.	0	SLSSTYRKNKTKASYK		2.10924	1.00728	-5.58037e-06	-5.54	3.93153,3.61523,3.43438,3.38714,3.37261,3.73117,3.47266,3.15151,3.1812,3.04768,3.37966,3.01661,1.69621,3.29077,3.64159,3.00505	16
41755	5_T.12947.12947.2	2	PCPSFK	2,Carbamidomethyl[C];	63.6126	735.351011961646	-0.00163874	-2.23	4.67805,4.34736,4.24628,4.16803,3.5463,3.58879	6
42082	5_T.12948.12948.2	2	AMLPCK	5,Carbamidomethyl[C];	7.15919	719.355766408798	-0.00216693	-3.01	10.643,10.7489,10.62,13.5066,11.8564,14.8178	6
10564	5_T.12949.12949.2	2	SLGQGFLQFSGGLGHPCK	4,Deamidated[Q];8,Deamidated[Q];17,Carbamidomethyl[C];	7.52759	1891.89116102988	-0.00961227	-5.08	4.16598,3.93464,3.60766,3.95293,3.48415,3.46888,3.81332,4.43998,3.48739,3.85398,3.44926,3.49236,3.66554,3.52438,3.57874,3.82488,3.31523,3.70446	18
29804	5_T.12950.12950.2	2	EHLPVTAPNR		27.3066	1133.61723524863	-0.0112633	-9.94	4.90688,4.71334,4.583,4.72554,4.72595,4.58543,4.11839,4.18061,4.07927,5.54646	10
35843	5_T.12951.12951.2	2	NGLQMDVR	5,Oxidation[M];	31.301	948.456469315296	-0.000272096	-0.29	6.62122,6.27277,6.14443,6.20083,5.87301,5.36065,6.00847,5.80435	8
36202	5_T.12953.12953.	0	CLSPQNGR	1,Carbamidomethyl[C];5,Deamidated[Q];6,Deamidated[N];	35.9205	1.00728	-6.80592e-06	-6.76	5.7656,5.49181,5.84186,5.52015,5.53637,5.49133,4.44677,4.68407	8
36186	5_T.12954.12954.	0	LSAMANDGR		30.7966	1.00728	-5.64951e-06	-5.61	4.30806,4.2061,4.1627,3.86052,3.29633,3.57088,3.28507,3.17636,3.37609	9
12327	5_T.12955.12955.2	2	DAPLANPEVMLEEGMR	15,Oxidation[M];	5.04723	1787.82036024863	-0.00996262	-5.57	7.04216,6.09695,5.96933,6.07785,6.03263,6.25315,6.03755,5.65786,6.07526,5.76617,5.66754,5.20343,5.12826,8.03384,9.63622,9.1202	16
19050	5_T.12956.12956.2	2	SWTTWHTLLVTL		58.5684	1457.77824599082	-0.000471795	-0.32	17.7766,17.0759,18.8144,18.741,18.2656,19.6198,18.5777,18.6823,18.7037,17.4904,17.7111,14.9146	12
26872	5_T.12957.12957.	0	ASLENLSEETK		60.6744	1.00728	-2.28548e-06	-2.27	34.5273,35.3195,52.4096,27.4877,28.1112,28.3091,34.9295,27.6288,27.7528,28.7415,29.4172	11
24077	5_T.12958.12958.2	2	GMSKWLPNLAAN	8,Deamidated[N];	55.6622	1302.65495497519	-0.00394597	-3.03	15.949,15.9321,15.5371,18.073,20.1874,20.3044,15.7205,13.2944,15.7492,14.4559,16.3619,17.7958	12
26953	5_T.12959.12959.	0	FQMVLRLVTL		48.9573	1.00728	-7.03195e-06	-6.98	4.56682,4.44267,4.10498,4.17325,3.72657,3.76693,3.51201,3.76635,3.55443,2.77723	10
37041	5_T.12960.12960.	0	MEEVQLR	5,Deamidated[Q];	55.3844	1.00728	-9.74572e-07	-0.97	68.3185,53.2069,53.3387,52.4226,43.1412,55.7933,55.5107	7
28010	5_T.12963.12963.	0	HHYLEGQMR	7,Deamidated[Q];8,Oxidation[M];	59.6946	1.00728	-2.27862e-06	-2.26	6.57356,6.11714,7.47592,6.40213,5.63365,5.48791,5.96124,5.96619,5.56226	9
42566	5_T.12968.12968.2	2	LWPCK	4,Carbamidomethyl[C];	92.7695	703.360364057984	-0.00079999	-1.14	29.683,28.5594,26.5349,23.3446,29.2627	5
42325	5_T.12969.12969.2	2	PEPLVR		68.4482	710.419118379544	-0.000425018	-0.6	47.1926,35.7542,36.9915,36.8815,50,50	6
36209	5_T.12972.12972.2	2	LSWAQDGR	5,Deamidated[Q];	66.3321	933.44297615828	-0.000529141	-0.57	24.2593,23.6843,24.9276,23.8583,13.9917,15.1036,15.3229,15.9948	8
35263	5_T.12973.12973.2	2	LQNWYDK	3,Deamidated[N];	59.9262	967.451511551902	-0.000464776	-0.48	32.2329,31.983,23.2482,26.8902,26.4077,24.8546,26.3703	7
27254	5_T.12974.12974.2	2	PCTTNKADMR	2,Carbamidomethyl[C];5,Deamidated[N];9,Oxidation[M];	52.8037	1210.51839912617	-0.0006976	-0.58	7.76605,7.79492,7.97256,8.04517,8.18004,7.04874,6.40014,5.98915,7.55127,6.47911	10
26470	5_T.12980.12980.	0	TYMTTQSPMGV	9,Oxidation[M];	3.66577	1.00728	-6.0616e-06	-6.02	5.39,5.14866,4.74664,4.77965,5.20845,3.24762,3.26246,3.46583,4.20684,3.49311,3.86427	11
25698	5_T.12984.12984.	0	ASMSYCFGGNY	6,Carbamidomethyl[C];	68.4837	1.00728	-8.87761e-06	-8.81	9.9694,9.60619,11.0665,10.624,10.1337,9.67971,11.5304,11.4493,11.0303,11.0453,11.8447	11
27539	5_T.12990.12990.	0	SPLPGLENAMR	8,Deamidated[N];10,Oxidation[M];	57.2428	1.00728	-8.67209e-06	-8.61	7.45256,7.09158,6.70459,6.77653,6.26574,6.19298,5.78451,6.59856,5.31579,6.55898,5.60691	11
19419	5_T.12991.12991.	0	TEAESGEFTAQSW	11,Deamidated[Q];	55.5723	1.00728	-5.96489e-08	-0.06	7.98738,7.54432,7.2832,7.14012,7.16142,6.88433,6.71586,6.65093,6.98903,6.68682,6.95653,7.06456,7.23722	13
31823	5_T.12992.12992.2	2	HQLPVLPNR	2,Deamidated[Q];	63.0993	1074.60688173814	-0.00147038	-1.37	86.5796,66.9052,82.1103,82.0675,91.1626,91.0844,83.4838,84.2018,88.7105	9
26655	5_T.12993.12993.2	2	GFGNGYYDGGGY		50.7587	1226.48669080937	-0.0120065	-9.79	8.53397,8.05962,7.48976,7.40067,6.95996,7.78475,7.27785,6.34479,6.3049,6.1769,6.17042,7.24822	12
36228	5_T.12994.12994.	0	SLMAWLGR		57.5235	1.00728	-4.55753e-06	-4.52	3.28644,3.02055,2.85762,2.72298,2.87332,2.26558,2.11796,2.58807	8
26131	5_T.12998.12998.	0	LCCDGQGEMR	2,Carbamidomethyl[C];3,Carbamidomethyl[C];6,Deamidated[Q];9,Oxidation[M];	59.6084	1.00728	-1.31454e-06	-1.31	9.84025,9.1179,8.78856,8.08349,7.87236,8.89514,7.27695,7.2614,8.75984,7.8313	10
25606	5_T.12999.12999.	0	AFGGDAKAMNFM		30.7304	1.00728	-7.91808e-06	-7.86	5.61376,5.27821,5.41536,4.8869,4.84409,4.71644,4.65028,4.40631,4.57689,4.51213,3.98327,4.1535	12
42176	5_T.13000.13000.	0	AFLPNR		56.6486	1.00728	-5.28505e-06	-5.25	6.54757,6.27553,6.45112,7.01125,5.97767,7.21267	6
42095	5_T.13007.13007.	0	SQLFPK		61.4928	1.00728	-1.5451e-06	-1.53	5.57824,5.29471,4.96369,4.73251,4.23904,3.89456	6
40263	5_T.13008.13008.	0	WLQNAR	3,Deamidated[Q];4,Deamidated[N];	51.313	1.00728	-6.85183e-06	-6.8	5.79008,5.49129,5.70177,5.6003,4.20916,4.35875	6
23781	5_T.13010.13010.	0	CLTTYNHSCR	1,Carbamidomethyl[C];9,Carbamidomethyl[C];	29.4463	1.00728	-1.84878e-06	-1.84	10.3683,10.2872,14.5834,13.7773,12.7723,9.33875,9.19689,9.60774,9.37278,10.2239	10
25409	5_T.13011.13011.	0	NNQGECDANLK	2,Deamidated[N];6,Carbamidomethyl[C];	33.6607	1.00728	-7.98346e-06	-7.93	6.89955,6.81644,6.55469,6.22159,6.00072,5.4252,5.46475,5.24198,5.47932,5.91449,4.9882	11
17119	5_T.13012.13012.2	2	QLGPNLYLQSNCK	11,Deamidated[N];12,Carbamidomethyl[C];	10.3115	1535.73979384238	-0.0126138	-8.21	6.03152,5.75349,5.48983,5.42577,6.03515,5.93754,6.05341,4.87267,5.96661,5.95409,5.41499,4.04384,4.23826	13
13426	5_T.13014.13014.2	2	TTYPLLKTGVCLTTY	11,Carbamidomethyl[C];	22.2024	1730.89444135306	-0.00898233	-5.19	14.4805,13.871,12.7193,12.9875,12.7193,13.0401,12.8179,12.0652,11.6134,12.27,13.071,14.3561,15.1898,14.7299,14.8226	15
26873	5_T.13015.13015.2	2	ASLENLSEETK		0.479686	1220.60546805038	-0.00276952	-2.27	11.7357,11.6924,14.717,10.9091,11.0736,6.61007,6.67791,6.77461,9.89334,10.7922,10.2402	11
32544	5_T.13016.13016.2	2	RVAVPLDQR		58.288	1053.6147696048	-0.00159035	-1.51	42.5894,41.1621,37.0825,39.0903,40.3883,40.1847,37.5881,40.5139,40.5828	9
31373	5_T.13017.13017.2	2	HQLTLPHNK	2,Deamidated[Q];	46.3272	1088.58622227265	-0.00154129	-1.42	20.4138,15.5724,19.0608,17.9766,18.2812,18.4795,17.9674,18.2563,20.191	9
21431	5_T.13019.13019.	0	CLTTCASWNTY	1,Carbamidomethyl[C];5,Carbamidomethyl[C];9,Deamidated[N];	44.5702	1.00728	-8.86493e-06	-8.8	6.09098,6.14616,7.05723,6.77164,5.48408,5.31121,5.40457,5.44839,5.58051,5.46102,5.62869	11
40924	5_T.13020.13020.	0	RGATPGGR		11.9935	1.00728	-3.99427e-07	-0.4	2.80426,2.6331,2.56908,2.58593,2.22466,2.06171,1.98035,1.085	8
21375	5_T.13021.13021.	0	HELANEMMGGMK	7,Oxidation[M];8,Oxidation[M];	33.0534	1.00728	-9.55615e-06	-9.49	4.80263,4.56974,4.37811,4.16583,3.9477,3.73948,4.35539,4.38262,3.42313,3.34779,3.44337,3.44828	12
21519	5_T.13022.13022.	0	CLTDLCNNTTY	1,Carbamidomethyl[C];6,Carbamidomethyl[C];8,Deamidated[N];	48.2447	1.00728	-4.1639e-06	-4.13	5.63028,5.36921,5.47931,4.72323,4.63167,4.31805,4.45466,5.19239,4.4944,4.42611,4.19516	11
21343	5_T.13023.13023.	0	LAQDQLQQGQLH	3,Deamidated[Q];8,Deamidated[Q];	44.4771	1.00728	-4.76123e-06	-4.73	73.0025,69.4152,31.9184,46.757,46.624,48.8569,71.7283,36.4097,51.0374,51.3008,59.1702,59.0129	12
20470	5_T.13024.13024.	0	LWLWLPQVVPR		61.4024	1.00728	-5.71183e-06	-5.67	7.62826,7.55123,6.8935,6.99632,6.05991,6.20742,6.04365,6.0056,6.11492,5.54952,5.4387	11
38002	5_T.13025.13025.	0	LFTDVQR		68.0592	1.00728	-9.7552e-07	-0.97	43.8414,40.9328,50,29.0189,29.6607,30.5697,41.7421	7
21304	5_T.13026.13026.	0	LAENQLQHDQGK	4,Deamidated[N];	7.90118	1.00728	-6.01882e-06	-5.98	10.8734,9.32,6.55312,5.41712,6.15493,6.14461,9.85692,7.6587,6.65612,6.75625,6.72505,8.11465	12
29272	5_T.13028.13028.	0	HELPVLVCGK	8,Carbamidomethyl[C];	59.0607	1.00728	-4.49089e-06	-4.46	8.44416,7.32404,7.27896,7.20975,8.19464,7.31735,7.2033,6.61763,6.72216,7.22953	10
30795	5_T.13029.13029.	0	EHLTCSACK	5,Carbamidomethyl[C];8,Carbamidomethyl[C];	10.5591	1.00728	-4.75396e-06	-4.72	3.75648,3.5401,3.3936,3.38911,2.8644,2.90647,2.71767,2.65952,2.81501	9
26233	5_T.13031.13031.2	2	FQPASAEEGMR	10,Oxidation[M];	58.1508	1238.53860970367	-0.00851743	-6.88	6.02149,5.85966,5.69173,5.17896,5.26684,4.70053,4.52646,4.32951,4.22867,5.51665,4.60299	11
25749	5_T.13032.13032.	0	TWGGPQAFGGNY	6,Deamidated[Q];	50	1.00728	-2.65264e-06	-2.63	9.60285,9.24382,10.2885,10.2213,11.825,8.15517,9.9914,10.165,13.7729,13.4861,13.8808,15.0358	12
25657	5_T.13033.13033.	0	MKGNQAAMGGNY	1,Oxidation[M];	0.362101	1.00728	-8.64958e-06	-8.59	3.99158,5.05191,5.28166,9.51251,10.0673,10.2374,12.0056,12.9104,9.30644,9.21662,10.3789,8.88541	12
5739	5_T.13035.13035.2	2	FQYLFMYNPYSLPVLNPR		50.5128	2262.13805727029	-0.0035636	-1.58	17.2467,16.9643,16.2152,15.5451,14.6374,14.749,14.8102,13.7686,13.929,14.1815,13.697,12.1563,12.8759,13.3956,11.7707,12.2076,12.4499,12.2187	18
20486	5_T.13036.13036.	0	MQWKLLWPCK	1,Oxidation[M];9,Carbamidomethyl[C];	48.8233	1.00728	-1.55255e-06	-1.54	6.46523,6.24479,6.19547,5.44395,5.35098,5.20098,5.52476,5.33709,4.62926,5.25353	10
20431	5_T.13037.13037.	0	TTPQYLLWEEK		19.8559	1.00728	-3.49783e-06	-3.47	4.3762,4.17268,4.19728,4.06375,4.1911,3.20868,3.07325,3.37985,2.84886,2.75381,2.78167	11
20347	5_T.13040.13040.	0	EHLNPLWRSEK	4,Deamidated[N];	24.2097	1.00728	-1.88777e-06	-1.87	5.63152,5.29338,5.05051,5.57309,4.69717,4.5077,4.73767,4.44118,4.24223,3.71292,3.71287	11
30761	5_T.13042.13042.2	2	EHLLNLPNR	5,Deamidated[N];	37.0455	1106.59416395957	-0.00112294	-1.01	10.2214,10.0147,9.86938,9.04121,8.32914,8.81845,9.54517,9.9184,11.7524	9
20406	5_T.13044.13044.	0	QMKPVLPKHVSK	2,Oxidation[M];	58.1294	1.00728	-5.46527e-06	-5.43	4.30804,4.43446,3.7927,3.65077,3.68935,3.30842,3.30577,3.0894,3.00474,3.33504,3.17785,2.87799	12
21420	5_T.13052.13052.	0	EHLPVLLLAGGMK		47.7033	1.00728	-2.76632e-06	-2.75	9.15544,9.02556,8.93255,9.25346,9.05595,9.79624,9.61439,8.80463,8.20977,8.22051,8.24422,8.64392,9.2228	13
31342	5_T.13056.13056.3	3	VTGQGFLPNR		14.839	1088.58562760151	-0.000944388	-0.87	5.24557,5.06525,4.34536,4.25713,4.12251,4.37824,4.4839,5.11948,4.93228,4.80471	10
29464	5_T.13057.13057.2	2	EHLVPPSNPR		55.8094	1145.60809675066	-0.00196905	-1.72	4.96391,4.77127,4.64242,4.66818,4.46055,4.37006,4.37349,4.1853,4.20052,4.66953	10
32743	5_T.13058.13058.2	2	HDVPVLPNR		23.2536	1046.56542338907	-0.0088688	-8.47	6.14548,6.0916,5.79107,6.35264,8.75655,7.74087,6.16731,6.10933,7.57833	9
11434	5_T.13059.13059.2	2	GPLSLQVLHQLSTSPQK	10,Deamidated[Q];16,Deamidated[Q];	35.1243	1835.00341941657	-0.0126676	-6.9	15.5009,15.4846,15.3555,15.1242,16.8993,16.8643,16.8472,14.501,14.1798,13.2003,15.338,15.7887,18.151,18.2142,17.0525,15.2015,17.161	17
41163	5_T.13062.13062.	0	THLMNK	4,Oxidation[M];	66.3931	1.00728	-3.5219e-06	-3.5	3.8182,3.34871,3.18333,4.15801,3.05429,2.86048	6
6803	5_T.13065.13065.	0	QHLPVLPNGTPWLPVLPNR	1,Deamidated[Q];	57.6368	1.00728	-7.19139e-06	-7.14	16.1732,16.7483,16.3505,15.9642,15.5744,14.5252,14.1838,13.6214,12.4812,13.8819,13.2915,13.6814,11.8715,12.7089,13.2947,11.599,12.4232,12.0624,12.3014	19
17370	5_T.13066.13066.	0	SLTALFQSLTSAQR	7,Deamidated[Q];	2.10367	1.00728	-2.244e-06	-2.23	4.21583,4.1232,4.69752,4.59653,5.33929,3.69685,3.82474,3.66126,4.2414,4.32619,4.44212,3.43827,3.76748,3.88357	14
35696	5_T.13071.13071.	0	EHLPLGCK	7,Carbamidomethyl[C];	8.84773	1.00728	-2.63619e-06	-2.62	3.21873,3.07252,2.97538,2.76869,2.4763,2.59119,2.49465,2.56338	8
41709	5_T.13075.13075.	0	EHLPNK		66.5125	1.00728	-2.62253e-06	-2.6	6.42911,6.18403,6.03176,6.16126,6.09709,6.07143	6
20403	5_T.13076.13076.	0	WLGLPKLPVEEK		52.2951	1.00728	-4.81411e-06	-4.78	5.27878,4.80062,4.4739,4.38506,4.31135,4.00176,3.76114,3.89721,4.07592,3.3718,3.2826,3.37707	12
41085	5_T.13079.13079.	0	ATSLAGSR		26.5102	1.00728	-2.29213e-06	-2.28	4.37687,4.27779,4.05793,3.74034,3.17456,3.01378,3.29514,3.22507	8
31877	5_T.13081.13081.	0	TMKVVLPNR	2,Oxidation[M];	63.3468	1.00728	-9.32086e-06	-9.25	6.50536,6.72643,5.92317,6.04676,5.67618,4.96065,5.13632,4.87036,4.62966	9
30210	5_T.13082.13082.	0	EHLPVWWR		59.5231	1.00728	-6.32745e-06	-6.28	6.00023,6.03782,5.8783,5.77936,5.76262,5.98093,6.12424,5.7821	8
31918	5_T.13083.13083.	0	EHLPPLPNR		63.7155	1.00728	-6.64108e-06	-6.59	9.73279,9.51137,9.3786,10.0198,9.7342,9.22166,8.77311,8.54551,9.61415	9
32819	5_T.13084.13084.	0	AASRLVPPPH		40.8441	1.00728	-1.59341e-06	-1.58	6.55331,6.31271,6.19126,6.4775,7.84615,7.76844,7.27696,6.25826,6.08091,5.8348	10
42122	5_T.13088.13088.	0	THMNAK	3,Oxidation[M];4,Deamidated[N];	3.31924	1.00728	-7.93761e-06	-7.88	4.57236,4.12395,5.36175,5.21392,4.46046,4.17897	6
40993	5_T.13089.13089.	0	SQYQLK	4,Deamidated[Q];	60.431	1.00728	-4.32542e-06	-4.29	7.35101,6.96175,6.7284,7.7498,6.55721,6.27227	6
41338	5_T.13095.13095.	0	PSYPCK	5,Carbamidomethyl[C];	42.0014	1.00728	-2.53406e-06	-2.52	4.09968,3.9905,4.02641,3.77199,3.34813,3.16647	6
33119	5_T.13097.13097.	0	SVLVFFPVK		54.6973	1.00728	-7.26106e-06	-7.21	5.29245,5.08128,4.65453,4.76272,3.89687,3.73449,3.85231,4.22968,3.88208	9
36633	5_T.13098.13098.2	2	AQFVEVTK	2,Deamidated[Q];	57.5126	922.487526464312	-0.000491779	-0.53	62.7765,49.3897,65.6367,63.3146,66.2914,64.5012,66.4969,81.148	8
33250	5_T.13099.13099.2	2	PVPSPLQHR	7,Deamidated[Q];	59.2401	1031.55444186943	-0.00896084	-8.69	3.72439,3.68763,3.40158,3.48873,3.21065,3.06686,3.66774,2.80361,2.98749	9
35982	5_T.13100.13100.	0	ALLVSNVVQ	6,Deamidated[N];	37.2753	1.00728	-2.02469e-06	-2.01	4.07435,3.92405,3.76785,4.07948,3.77578,4.20532,3.72071,3.70123,3.52517	9
4095	5_T.13105.13105.2	2	LATSSTSLGNLWWEHLVPLPNR	10,Deamidated[N];	23.7027	2492.29008681113	-0.00313355	-1.26	10.4308,9.77898,10.4363,10.3423,12.0878,11.488,10.7333,10.415,8.91419,8.9605,9.33633,10.1773,10.3309,9.32107,9.74643,10.3107,11.1318,11.184,11.0027,11.7337,11.8633,12.6627	22
27744	5_T.13106.13106.	0	RTQLVVLPNR		49.1092	1.00728	-1.88014e-07	-0.19	6.53332,6.09155,6.03103,5.61077,6.19713,5.8982,5.25713,5.19569,4.92766,4.42653	10
19768	5_T.13109.13109.	0	SPHRNWNKTHR		59.7211	1.00728	-6.53924e-06	-6.49	6.25778,6.14967,5.70277,5.64291,5.2673,5.42866,4.84761,4.56951,4.81701,4.18305,3.41724	11
11368	5_T.13110.13110.2	2	QLTRPVLHESQYEQL		27.9327	1840.96013075644	-0.00501214	-2.72	13.2103,12.3807,12.0823,12.1581,12.8811,12.6175,13.5492,12.5921,12.2184,13.0545,13.1914,14.9041,12.4559,13.7672,13.6577	15
7048	5_T.13111.13111.	0	DRPLPVWQAQNQPVLPNR		31.3607	1.00728	-4.62313e-06	-4.59	17.2846,17.1802,16.47,15.6708,15.3554,15.0935,14.7334,14.0918,12.0443,14.5176,14.005,14.1242,12.7755,13.2816,11.5999,12.3565,11.9687,12.1757	18
12858	5_T.13112.13112.2	2	CLSPACHELVPLPNR	1,Carbamidomethyl[C];6,Carbamidomethyl[C];	52.8844	1762.87602431113	-0.00336061	-1.91	6.09327,6.15178,6.0938,5.94093,5.63211,5.40365,5.86205,5.15809,5.2669,5.53086,5.33052,5.23195,5.38305,5.33173,5.70349	15
30144	5_T.13113.13113.	0	NSNLPVLPNR	1,Deamidated[N];	50	1.00728	-3.5948e-06	-3.57	5.62236,5.44494,5.20205,5.14923,6.26557,6.26327,5.50121,4.51324,4.39801,4.82349	10
40649	5_T.13118.13118.	0	TLFKLR		55.0141	1.00728	-4.2492e-06	-4.22	3.6331,3.28291,3.08846,2.93678,2.8105,2.48582	6
32120	5_T.13119.13119.3	3	LHMAQPLVR	5,Deamidated[Q];	61.7896	1065.5876193778	-0.000277849	-0.26	6.92281,6.22163,5.97549,5.82174,6.02625,5.7946,5.51114,6.38265,5.94112	9
33686	5_T.13120.13120.2	2	EHLPVLYF		44.5907	1017.5331704197	-0.0073388	-7.21	6.07823,6.10241,5.94239,5.49564,5.54351,4.72569,5.43096,4.53061	8
30554	5_T.13122.13122.3	3	HELSMLPNR	5,Oxidation[M];	65.1606	1112.5555448154	-0.00391583	-3.52	7.17977,5.84753,5.64862,5.81572,5.84567,5.39055,5.5228,5.30795,5.99122	9
15438	5_T.13128.13128.	0	TMCMHELPVLPNR	2,Oxidation[M];3,Carbamidomethyl[C];	48.3632	1.00728	-3.30347e-06	-3.28	8.19492,6.71433,8.26107,8.14497,13.2379,8.25891,8.32933,8.3488,11.7125,11.5362,8.67889,8.83012,10.5219	13
40825	5_T.13130.13130.	0	NPLVFGK		51.6321	1.00728	-2.98144e-08	-0.03	5.01301,4.76669,4.40645,4.7731,4.1707,3.96508,3.671	7
11269	5_T.13131.13131.	0	AEFVTVLYSNFVQVTK	13,Deamidated[Q];	33.8292	1.00728	-6.54903e-06	-6.5	7.96796,7.686,7.39711,7.5933,7.39945,7.27193,6.66336,7.2352,6.73542,6.38872,6.10687,6.39446,7.2238,6.73601,6.62126,5.90923	16
41009	5_T.13133.13133.	0	GASYQQL	5,Deamidated[Q];	61.2821	1.00728	-8.7001e-07	-0.86	7.70747,7.28801,8.82928,8.71823,7.32579,6.89142,6.51475	7
24284	5_T.13134.13134.2	2	PVLTQRLQNVK	8,Deamidated[Q];9,Deamidated[N];	23.2116	1297.75200087363	-0.0046566	-3.59	6.0481,5.92263,5.41787,5.43138,5.13589,5.00567,4.37868,5.51328,5.5401,4.96719,4.15791	11
25088	5_T.13140.13140.2	2	GPGPAQNDQLNR	6,Deamidated[Q];7,Deamidated[N];9,Deamidated[Q];11,Deamidated[N];	1.93345	1270.56170636042	-0.00722856	-5.69	8.32627,8.18899,8.26546,8.8925,5.98012,6.06878,6.13787,6.49026,7.41074,6.65562,7.45301,6.93141	12
39873	5_T.13141.13141.	0	MQKPCK	1,Oxidation[M];5,Carbamidomethyl[C];	48.8646	1.00728	-1.66271e-06	-1.65	9.42964,11.4265,9.3751,9.35925,6.84449,9.82237	6
41032	5_T.13142.13142.2	2	GPQLSYT		13.1348	765.379686420506	-0.0019939	-2.61	5.78009,5.68478,5.71297,5.79788,5.53997,5.60537,3.93369	7
32119	5_T.13143.13143.2	2	LLEKQQHLG	6,Deamidated[Q];	42.6757	1066.59416395957	-0.00513797	-4.82	4.44378,4.16998,4.00285,3.81898,3.79072,4.3943,3.25266,3.20308,2.86078	9
32066	5_T.13146.13146.	0	LHGFEPLVR		59.5575	1.00728	-4.56974e-06	-4.54	6.17495,6.0539,5.72734,5.42961,5.15961,5.27692,4.92206,5.16135,4.76451	9
32932	5_T.13147.13147.2	2	AGASPLQLQR		89.7991	1040.58842665488	-0.00379573	-3.65	58.2046,60.7946,64.214,77.8678,87.4894,87.0963,81.7158,75.8765,72.8877,71.9277	10
14986	5_T.13149.13149.	0	KSQLTTLNFSSGVVR	3,Deamidated[Q];	17.2184	1.00728	-1.91743e-06	-1.9	6.6205,6.57338,6.79603,6.02678,6.1452,7.3253,6.84831,6.82839,5.28842,5.83035,5.79372,5.03708,5.83947,5.41042,5.07429	15
39517	5_T.1315.1315.2	2	TASGNSSAK		63.021	822.395461868008	-0.000286996	-0.35	8.67334,8.1714,11.5409,10.2474,10.3854,9.31295,7.86666,7.02406,8.01886	9
22541	5_T.13153.13153.3	3	HVPGNHVLLELN		0.742056	1341.72964871992	-0.00265857	-1.98	5.32484,5.17621,4.91081,4.76684,4.66577,4.35356,4.55291,4.16395,4.18596,4.18553,4.2791,4.38384	12
32398	5_T.13155.13155.2	2	TTTSAVLPNR		32.9412	1059.58391005332	-0.00470277	-4.44	5.69828,5.50688,5.4033,5.206,4.83374,5.27228,4.80191,4.52485,4.65229,4.50487	10
11394	5_T.13160.13160.2	2	PGQLTVVLHQYSPGDVK	10,Deamidated[Q];	20.7751	1838.97886714999	-0.0143589	-7.81	9.2606,8.84198,10.138,8.92957,9.50221,8.75113,8.73921,8.43424,7.82607,8.36614,8.95376,8.95531,8.92205,8.33821,8.5596,10.027,9.68863	17
18671	5_T.13161.13161.2	2	QLLVHFNLMLNQ	1,Deamidated[Q];	8.86113	1470.78874403769	-0.0115558	-7.86	13.8076,19.0455,19.0551,23.2665,23.6654,22.2502,16.7037,17.0157,17.2764,20.6451,24.4001,23.0988	12
29693	5_T.13162.13162.	0	EHLCVLPNR	4,Carbamidomethyl[C];	71.1448	1.00728	-3.32076e-06	-3.3	9.83359,9.618,9.46772,10.1297,10.7927,10.1249,11.3032,10.5048,10.66	9
33197	5_T.13163.13163.2	2	EHLWVGHR		10.9899	1033.53300673301	-0.000413978	-0.4	3.09281,2.89701,2.76444,2.7053,2.61297,2.34251,2.30731,2.39623	8
36380	5_T.13164.13164.	0	HEVVLWF		1.07565	1.00728	-1.78827e-07	-0.18	3.92787,3.77549,3.44954,3.43395,3.3153,3.41042,2.82277	7
32788	5_T.13165.13165.	0	HNVPVLPNR		23.0167	1.00728	-5.40479e-06	-5.37	4.72006,4.5558,4.47036,6.17068,6.1202,5.26101,4.43769,4.33018,5.08779	9
30553	5_T.13170.13170.2	2	RDWQAAPNR		20.2966	1113.56218153769	-0.00750859	-6.74	5.48447,5.11534,5.19387,4.85485,4.56694,3.96855,4.18787,3.97888,3.52501	9
42050	5_T.13172.13172.	0	KVGFNR		14.6514	1.00728	-3.38007e-06	-3.36	3.82711,3.83744,3.46741,3.32066,3.16242,2.71906	6
26481	5_T.13173.13173.2	2	SVCCQHGLLR	3,Carbamidomethyl[C];4,Carbamidomethyl[C];5,Deamidated[Q];	66.4775	1230.56291395957	-0.0090109	-7.32	11.6457,11.2829,11.1479,11.2437,10.1083,10.3748,10.1366,15.3428,12.6517,12.9843	10
26107	5_T.13174.13174.	0	YANVVPYYVGV		46.706	1.00728	-2.96409e-06	-2.94	8.35993,8.04202,8.14673,6.78972,9.92175,7.53779,7.52488,7.69499,7.97015,6.42055,7.14138	11
19635	5_T.13181.13181.	0	LSQFMLLTLFPK		36.9552	1.00728	-5.09295e-06	-5.06	6.03584,6.16709,5.88279,5.36223,5.28147,5.09404,4.95628,5.12475,4.65221,4.01859,4.84533,4.47856	12
12552	5_T.13182.13182.2	2	LADVTNAFHLPVLPNR		57.3818	1776.96162814906	-0.0140136	-7.89	9.00331,8.40039,8.03887,8.1275,7.91683,8.58294,6.96725,6.85659,6.78858,6.79816,7.02434,7.31201,6.58249,6.93552,6.79123,7.02198	16
40109	5_T.13183.13183.2	2	QLPTLAR		22.5196	798.48535449254	-0.00220487	-2.76	25.5029,26.6523,51.4368,50,50.6113,44.9542,53.6124	7
31597	5_T.13185.13185.	0	EHLWMVHN	5,Oxidation[M];	19.8909	1.00728	-8.9465e-06	-8.88	4.08698,3.82282,3.63997,3.77066,4.21662,3.31848,2.93944,2.9427	8
34254	5_T.13187.13187.	0	LQANSGKQR	8,Deamidated[Q];	1.0082	1.00728	-3.71396e-06	-3.69	33.2625,32.9757,30.6572,34.4719,33.6234,26.2217,25.1806,16.8592,19.8258	9
32813	5_T.13189.13189.	0	SMMPVLPNR		12.4696	1.00728	-2.28105e-06	-2.26	4.16763,4.02356,3.90106,3.81947,4.92476,4.28067,3.93946,3.78197,3.94209	9
22405	5_T.13193.13193.	0	ALGLNNAKMAADR	5,Deamidated[N];	0.388335	1.00728	-5.48355e-06	-5.44	4.10516,3.83021,3.69187,4.48558,4.03107,3.53316,3.34899,3.29689,3.16755,2.99296,2.97716,3.70047,3.96745	13
38475	5_T.13194.13194.2	2	TLLLASNK	7,Deamidated[N];	65.8918	860.510912006442	-0.00221327	-2.57	18.7974,18.7817,23.4361,26.5434,22.5591,23.0902,15.7225,17.5401	8
26277	5_T.13195.13195.	0	AELSVHEVSVAP		25.6013	1.00728	-8.17169e-06	-8.11	13.3407,12.6677,12.5775,12.15,12.3067,16.3118,12.2031,12.097,12.4627,11.3447,11.2633,12.6476	12
9726	5_T.13197.13197.3	3	GPQFWMMSSNGPASSGQR	7,Oxidation[M];	63.5025	1940.84946073163	-0.0117904	-6.07	9.36325,8.95856,9.27626,9.02535,8.75999,8.59338,7.5662,8.01134,8.11159,8.01661,7.65697,9.55039,7.68462,8.81681,9.14169,7.87204,8.77083,8.67886	18
22488	5_T.13199.13199.	0	EQNGGLVHGNGMK	2,Deamidated[Q];3,Deamidated[N];	26.516	1.00728	-5.18646e-06	-5.15	5.14921,4.75089,4.66311,4.17293,4.23239,4.29843,4.68209,3.89001,3.49104,3.63157,3.42607,3.53058,3.35352	13
26731	5_T.13201.13201.	0	LFFHQFQVR	5,Deamidated[Q];	59.2009	1.00728	-8.56807e-06	-8.51	4.59371,4.2962,4.11074,3.97765,4.69311,3.67289,3.89787,4.00129,3.9285	9
38744	5_T.13202.13202.2	2	CVTTDVR	1,Carbamidomethyl[C];	4.47903	850.410814350192	-0.00213613	-2.51	5.20202,4.74842,4.64076,4.57428,4.61356,4.65228,4.35718	7
13230	5_T.13205.13205.3	3	VWNMMRYGPASSGQR		58.483	1739.81503690351	-0.00463556	-2.66	8.41674,8.05257,6.43557,6.28851,6.16095,6.02861,5.94859,7.08516,7.31213,6.56787,6.96019,6.43283,5.82988,6.04023,6.44064	15
14260	5_T.13207.13207.2	2	YYYNHQLPVLPNR	6,Deamidated[Q];	60.0222	1677.83488661582	-0.00350942	-2.09	12.9805,10.7966,10.3834,11.0492,17.5541,9.43977,10.9523,11.0009,14.2964,14.0374,11.296,11.4051,12.929	13
9992	5_T.13209.13209.2	2	LQGPTMSHHELVLPPNR		59.0484	1926.00920302207	-0.00788017	-4.09	12.8725,12.5535,11.848,12.3727,12.8741,12.3164,12.3708,11.4586,10.932,9.91903,10.5637,11.0847,10.6483,11.1,11.2602,11.2422,12.0224	17
6516	5_T.13210.13210.	0	HELPVLQNAFSMLPVLPNR	8,Deamidated[N];	34.2587	1.00728	-1.00878e-06	-1	11.8379,11.1499,11.0961,10.9018,10.7799,9.78338,10.0397,10.2325,9.26282,9.48046,10.5323,8.77201,8.55352,8.68897,9.48328,8.35826,8.32407,8.07794,7.13259	19
35335	5_T.13211.13211.	0	PHDAMTHR		26.4799	1.00728	-9.00965e-07	-0.89	5.7175,5.39139,5.15806,4.90558,4.8461,5.28177,4.48682,4.91288	8
15081	5_T.13212.13212.	0	YVNLTTGMCMMHK	8,Oxidation[M];9,Carbamidomethyl[C];10,Oxidation[M];11,Oxidation[M];	59.2486	1.00728	-9.14134e-07	-0.91	6.15308,6.1758,6.19183,6.07704,5.99308,5.70402,4.81063,5.67157,4.41698,5.62253,5.62467,4.2994,4.34726	13
33313	5_T.13213.13213.	0	LQVLPQGFK		35.727	1.00728	-2.49743e-06	-2.48	3.07364,2.91321,2.91261,2.55945,2.51981,2.45737,2.21812,2.22496,2.20901	9
30228	5_T.13214.13214.	0	HEFFGLFPK		56.8935	1.00728	-7.76871e-07	-0.77	11.556,11.2319,11.1079,11.0297,10.9663,11.1333,11.2637,13.8062,13.1585	9
29980	5_T.13215.13215.	0	EHLRNMGNR	5,Deamidated[N];8,Deamidated[N];	54.8253	1.00728	-3.4974e-06	-3.47	6.8585,6.63688,6.48178,6.40024,6.22615,6.06848,6.05373,6.19037,6.00785	9
23895	5_T.13217.13217.2	2	PVLEHDCAPNR	7,Carbamidomethyl[C];	11.446	1307.61137587363	-0.004769	-3.65	4.18708,4.10789,3.85568,3.56453,3.42039,3.18401,3.10143,3.04241,3.1903,3.07392,3.2339	11
20163	5_T.13218.13218.	0	EHLTELPVLPNR		57.184	1.00728	-4.03526e-07	-0.4	12.9037,20.0735,20.0661,19.3656,12.1192,12.3921,12.4192,15.2855,14.9461,12.5452,12.5734,14.14	12
36863	5_T.13220.13220.2	2	GTPLELQR		58.0555	913.511981785884	-0.00170515	-1.87	6.29928,6.26637,6.01395,5.99311,5.63121,5.66904,5.73618,6.18233	8
16561	5_T.13221.13221.	0	NAPLTMQQMPGDVK	6,Oxidation[M];9,Oxidation[M];	18.0772	1.00728	-4.24422e-06	-4.21	7.97162,7.54309,7.6502,8.29146,8.75967,6.62492,6.80102,6.78368,7.3848,7.34505,6.69436,6.77634,7.71924,7.38325	14
32778	5_T.13222.13222.	0	PVCRFPNR	3,Carbamidomethyl[C];	59.912	1.00728	-1.48527e-06	-1.47	4.78008,4.71134,4.2306,4.22166,3.81394,3.85812,3.66789,3.74194	8
14005	5_T.13223.13223.2	2	EALSVTHFLQLGPLPA		56.6926	1692.92782817316	-0.00410981	-2.43	7.48338,7.10822,7.02512,7.24942,7.18605,7.02418,6.06988,6.09926,6.18564,6.1229,6.053,5.69855,5.95758,5.86497,5.97964,5.23877	16
39729	5_T.13224.13224.	0	YTNFLR		99.9579	1.00728	-2.58207e-07	-0.26	84.7383,86.2334,88.4803,86.8348,88.0147,87.0859	6
39597	5_T.13225.13225.	0	AVCNTVR	3,Carbamidomethyl[C];	62.0966	1.00728	-9.63522e-06	-9.57	5.24481,5.25338,4.71531,4.57889,4.61574,3.9348,4.82978	7
38699	5_T.13228.13228.2	2	GPQSSYLT		28.7774	852.412706440036	-0.00300132	-3.52	9.99934,9.92733,10.6481,10.1927,10.0434,9.89848,8.16784,8.53579	8
6477	5_T.13232.13232.2	2	EHLVPLNFVGEHLPVLPNR		39.8321	2180.18193251426	-0.015636	-7.17	9.44543,9.30131,9.2324,9.32159,9.10911,9.14939,9.15375,8.55263,8.65392,7.83516,7.6488,7.96524,8.32595,8.70572,9.19512,8.45754,9.03301,8.93551,9.27128	19
39609	5_T.13233.13233.	0	PARLGSAF		48.4804	1.00728	-4.61609e-07	-0.46	11.447,10.7545,12.9509,13.8526,12.8153,14.99,9.32976,9.45318	8
15186	5_T.13234.13234.	0	YGEGFGAYQQYSAW	9,Deamidated[Q];	37.2872	1.00728	-2.66097e-06	-2.64	10.3976,9.70746,9.17374,8.90621,8.55689,8.07524,7.58643,8.93258,8.675,8.1993,8.54523,8.29413,6.83494,8.49529	14
33153	5_T.13239.13239.2	2	EHLSKAHGVG		31.4628	1034.53825575644	-0.000523993	-0.51	4.28509,4.07348,3.92871,3.8482,3.61971,3.49068,3.39199,3.29388,3.62314,2.7567	10
6454	5_T.13241.13241.	0	EHLVPLHHLLWNPRHQR		11.2228	1.00728	-3.513e-06	-3.49	10.067,9.6609,9.35977,9.2754,8.80568,8.25274,7.71005,7.43339,7.29539,11.6157,12.0851,11.6264,7.58375,7.69938,6.81042,7.27449,7.12396	17
30100	5_T.13242.13242.	0	GLFLVPLPNR		42.4784	1.00728	-6.14957e-06	-6.11	6.14454,6.20331,5.68842,5.37723,5.85517,5.45293,5.01917,5.05951,4.83275,5.06339	10
13229	5_T.13243.13243.2	2	VVNDMWMHPVPPASK	3,Deamidated[N];5,Oxidation[M];7,Oxidation[M];	30.379	1740.81413466269	-0.00583207	-3.35	7.78018,7.46465,6.97088,6.36047,6.68852,6.33308,6.48519,5.57343,5.88868,6.0745,5.2432,5.15052,4.43036,5.57447,3.8802	15
16897	5_T.13246.13246.	0	WVARQLNTPVLTM	5,Deamidated[Q];13,Oxidation[M];	8.49678	1.00728	-8.14195e-06	-8.08	9.42404,9.08534,8.89079,8.70513,8.74513,8.54934,8.36743,8.66893,5.9287,5.94103,5.41712,5.82596	13
18432	5_T.13256.13256.2	2	FLFHKMPVGLHR		45.7002	1481.81242567832	-0.0074614	-5.04	5.32197,5.19869,5.14586,4.9914,5.55004,5.50254,5.51935,5.3738,4.09878,4.19593,4.13166,4.72236	12
17035	5_T.13258.13258.	0	TTNFSVNAHFSEGK	3,Deamidated[N];	32.192	1.00728	-1.58551e-06	-1.57	5.97577,6.06813,5.76915,5.30074,5.3461,6.14347,5.89862,4.7412,5.34258,5.25576,5.68414,5.29128,5.39964,5.64019	14
11735	5_T.13259.13259.2	2	NDGTLFVEHLPVLNPR		18.896	1820.96940810019	-0.00412949	-2.27	8.73665,7.93323,7.829,7.9358,8.87809,3.94204,4.33049,3.76672,7.21194,7.40373,7.59936,7.87647,7.45701,7.72099,7.95859,8.36331	16
34352	5_T.13260.13260.	0	AELSLVPDR		32.0131	1.00728	-9.26782e-06	-9.2	3.96164,3.686,3.5317,3.52327,3.19962,3.3655,3.08883,3.14294,3.35862	9
40821	5_T.13262.13262.	0	ENRLSR		12.4314	1.00728	-3.24509e-06	-3.22	4.76635,4.55864,4.48503,3.75357,5.05044,4.88152	6
30122	5_T.13264.13264.	0	GMQLPVLPNR	3,Deamidated[Q];	44.2471	1.00728	-1.08353e-06	-1.08	8.15058,7.91974,8.06149,7.25282,7.15891,7.7089,15.1814,6.55847,6.28235,6.3942	10
36859	5_T.13266.13266.2	2	MTLNNFR	1,Oxidation[M];4,Deamidated[N];5,Deamidated[N];	73.5398	913.409814951058	-0.0014475	-1.58	39.5138,64.6365,64.5279,32.2178,32.8971,39.8879,41.5744	7
38431	5_T.13267.13267.2	2	GPNWNSGK	3,Deamidated[N];5,Deamidated[N];	60.4646	861.38148214991	-0.00794374	-9.22	5.85343,5.72715,5.95753,5.53084,5.7397,5.0954,4.54543,4.83946	8
19774	5_T.13268.13268.2	2	TRQLVPLQHVEL	8,Deamidated[Q];	49.2448	1433.81325229375	-0.00221372	-1.54	33.6654,34.8698,35.6441,50,47.4275,53.5912,63.2347,29.3592,40.69,38.8716,41.0013,42.9054	12
40839	5_T.13269.13269.	0	QRNLEL	1,Deamidated[Q];	56.6872	1.00728	-4.34789e-06	-4.32	10.442,10.9908,10.6588,10.506,9.66174,9.94812	6
42035	5_T.13270.13270.	0	HELPLL		37.909	1.00728	-2.39535e-06	-2.38	5.34671,5.04733,4.85107,4.78596,4.4436,4.01168	6
40573	5_T.13272.13272.	0	KYVSRK		55.1027	1.00728	-4.87278e-07	-0.48	2.97818,3.13653,2.93741,2.75494,2.64065,2.41535	6
24792	5_T.13274.13274.	0	TLPEQATGNHGR	5,Deamidated[Q];	26.9096	1.00728	-7.78957e-08	-0.08	6.0734,5.54255,5.23546,4.86864,6.0105,4.84183,5.11586,4.0391,4.11643,3.77775,3.63832,3.99323	12
37954	5_T.13277.13277.2	2	MVTGDMVK		57.594	880.418870990818	-0.00798206	-9.07	4.42446,4.42624,4.18928,3.78558,3.57781,3.55695,3.77122,3.05792	8
41447	5_T.13281.13281.	0	DNGTLLN		24.9062	1.00728	-1.86728e-06	-1.85	15.1351,15.3448,14.9006,19.4135,21.1834,14.6542,19.1493	7
39344	5_T.13283.13283.	0	GPMLQGAR		51.231	1.00728	-4.94139e-06	-4.91	6.81875,6.7282,6.30413,6.04539,6.02156,5.47596,5.15903,5.5016	8
34341	5_T.13285.13285.	0	SVAQNSTYK	4,Deamidated[Q];5,Deamidated[N];	45.5468	1.00728	-5.13649e-06	-5.1	5.52979,5.34767,3.88368,4.96966,4.90727,4.28394,4.21662,4.31381,4.64595	9
34589	5_T.13289.13289.	0	GMFVSCFK	2,Oxidation[M];6,Carbamidomethyl[C];	59.6875	1.00728	-2.30512e-06	-2.29	6.64492,6.77806,6.08204,6.15275,6.01405,5.27827,4.94555,5.02806	8
39255	5_T.1329.1329.	0	RLMNQR	3,Oxidation[M];	55.9003	1.00728	-2.5016e-06	-2.48	4.2803,3.93086,4.7459,3.53615,3.43858,3.29777	6
35036	5_T.13292.13292.	0	SLMRLQLD		59.6277	1.00728	-7.83097e-06	-7.77	5.99014,5.6073,5.44044,5.43431,5.13422,5.39157,4.57283,4.48923	8
19852	5_T.13293.13293.	0	NHGQLFPNLMMK		61.3541	1.00728	-7.023e-06	-6.97	9.23214,9.02517,10.4213,10.4529,12.04,10.158,8.42502,8.40346,8.66163,8.69677,8.71675,9.15783	12
42213	5_T.13294.13294.	0	THSTNR		3.05329	1.00728	-8.4917e-06	-8.43	5.45414,6.34283,6.18188,6.12279,4.31177,3.45305	6
13531	5_T.13297.13297.	0	AELTWCHYWADSGK	6,Carbamidomethyl[C];	39.2148	1.00728	-3.31856e-07	-0.33	5.93928,5.64583,5.52664,5.552,5.49373,4.66477,4.63506,5.16503,5.10039,4.03701,4.02607,4.68153,3.99596,4.14478	14
34533	5_T.13299.13299.	0	MMVNVQDR	4,Deamidated[N];	10.7484	1.00728	-4.27783e-06	-4.25	6.9223,6.06161,5.99969,6.09237,5.74939,5.36659,4.80592,5.13121	8
24649	5_T.13300.13300.	0	WMYKYGMFK	2,Oxidation[M];7,Oxidation[M];	57.2833	1.00728	-7.5899e-07	-0.75	8.95582,8.14941,8.42465,8.04868,8.48092,7.25331,7.69416,6.21138,6.31515	9
13525	5_T.13305.13305.	0	AELPAVDAGPLATLDSGK		18.9656	1.00728	-3.15331e-06	-3.13	10.3733,10.0357,9.89813,9.69121,8.90109,9.08458,7.84531,7.48581,7.51009,8.49534,8.08768,6.91093,8.22442,7.59137,6.86825,8.28893,7.05669,7.39515	18
19806	5_T.13306.13306.	0	NHGQLMNLYVEL	7,Deamidated[N];	30.2661	1.00728	-9.12835e-06	-9.06	7.152,6.7512,6.97722,7.18756,6.40295,6.21079,6.42273,5.84049,6.07611,6.19388,5.16951,5.44652	12
39350	5_T.13307.13307.2	2	GALWVGAR		34.9127	829.467540818238	-0.000337375	-0.41	6.67479,6.40795,6.18819,6.56831,6.33187,5.31123,5.03297,5.32081	8
23695	5_T.13312.13312.	0	GVAMTYQYTTY	4,Oxidation[M];	30.557	1.00728	-7.78032e-06	-7.72	7.96827,6.87159,7.09083,6.18517,8.08207,10.4015,9.59501,10.4852,10.3224,10.1509,9.81642	11
15246	5_T.13314.13314.	0	VEFVDCLTTNALNK	6,Carbamidomethyl[C];10,Deamidated[N];	5.18079	1.00728	-8.23108e-06	-8.17	6.61405,6.06241,5.99578,5.97219,7.31371,7.13015,7.39305,9.43872,8.82909,7.49062,6.61668,7.26768,7.72185,7.64731	14
40527	5_T.13315.13315.	0	KMDFPK	2,Oxidation[M];	61.1826	1.00728	-9.34473e-06	-9.28	5.6354,5.70119,5.15359,4.99259,5.07117,4.99126	6
41955	5_T.13317.13317.	0	LQHAKK	2,Deamidated[Q];	42.6333	1.00728	-9.1804e-06	-9.11	4.10305,4.59979,3.66356,3.74915,3.59815,3.65104	6
22279	5_T.13319.13319.	0	DLWQMSMMFK	4,Deamidated[Q];7,Oxidation[M];8,Oxidation[M];	32.0389	1.00728	-1.0889e-06	-1.08	5.549,7.51361,7.37922,7.27503,4.69131,4.72249,5.30059,5.26232,3.60334,3.60372	10
26392	5_T.13320.13320.	0	AELSPQQVSMK	10,Oxidation[M];	60.8934	1.00728	-8.3605e-06	-8.3	4.95854,4.56829,4.3843,4.31108,5.63906,4.2411,4.17126,4.25329,4.08889,4.51439,3.99271	11
30556	5_T.13321.13321.	0	DRKLPKTQK		51.3188	1.00728	-3.95339e-06	-3.92	6.59586,6.43045,6.19006,5.90152,5.60603,5.37586,5.57611,5.23257,4.89938	9
41352	5_T.13323.13323.	0	KFTPMK		18.5409	1.00728	-9.40122e-06	-9.33	4.07405,3.88153,3.97181,4.19411,4.06942,3.96855	6
4465	5_T.13326.13326.2	2	LLTGSFWLRYYRRNLNDPGV		50	2440.3	-0.0122901	-5.04	8.18445,7.92884,7.80104,7.00455,7.17392,6.65984,7.148,6.79634,7.00374,7.19286,7.18432,6.98903,7.02721,6.98213,6.01146,7.18623,6.39263,7.49851,6.86696,8.35408	20
22230	5_T.13327.13327.	0	QVGHRLRLFPK	1,Deamidated[Q];	54.8141	1.00728	-3.70203e-06	-3.68	6.76268,6.48779,6.12708,5.85337,5.97859,5.5696,5.67207,5.47696,3.52251,3.82615,4.87262	11
19334	5_T.13329.13329.2	2	HELPVLYVHVQL	11,Deamidated[Q];	23.1562	1447.7920307554	-0.00234646	-1.62	12.9333,12.7115,12.7069,12.5353,12.6143,13.288,11.4167,11.8597,12.1273,14.322,11.3601,13.2488	12
40451	5_T.13334.13334.	0	RMWFK	2,Oxidation[M];	66.6103	1.00728	-2.39222e-06	-2.37	3.79947,4.4117,3.68537,3.18134,2.8342	5
36223	5_T.13335.13335.	0	SWSPLNTK	6,Deamidated[N];	14.8633	1.00728	-9.65319e-07	-0.96	3.47628,3.4142,3.40467,3.21915,3.03671,3.62322,3.045,2.45991	8
17229	5_T.13337.13337.	0	GQPLSYHTMPGNVK	12,Deamidated[N];	31.1464	1.00728	-5.41823e-06	-5.38	12.2957,12.2581,12.7149,11.9343,15.8621,13.4563,11.7328,12.1699,12.8532,13.6755,12.6323,11.1276,12.4983,12.3745	14
39590	5_T.13338.13338.	0	DLMNGNR		47.3283	1.00728	-9.64485e-07	-0.96	3.22079,3.01184,2.76453,2.64088,2.43528,2.48969,2.53826	7
15217	5_T.13339.13339.2	2	SLFQDCLTTDANLK	6,Carbamidomethyl[C];	44.5664	1625.77726942832	-0.00674454	-4.15	12.0905,13.3264,12.9656,12.8123,7.9272,7.65454,7.80774,15.3789,9.44677,6.99171,6.73307,7.43566,7.42739,7.31385	14
18816	5_T.13342.13342.2	2	HVFVVLLEHMEL		31.22	1465.79313856894	-0.00606708	-4.14	7.62819,7.31922,7.1729,8.62683,9.27786,8.61261,8.85506,6.56216,6.57122,6.52837,6.10376,6.434	12
39744	5_T.13343.13343.	0	GALPDLAR		36.2317	1.00728	-9.2719e-07	-0.92	16.4513,15.7399,19.7727,27.4587,16.3432,17.0421,15.4107,23.2096	8
21520	5_T.13344.13344.	0	THGMLNSNGSLLN	4,Oxidation[M];6,Deamidated[N];8,Deamidated[N];	46.3948	1.00728	-3.66102e-06	-3.63	5.94036,5.49008,5.25824,5.58217,4.31599,5.42985,4.9597,5.5407,4.51091,4.96007,4.34276,4.42538,4.51281	13
35363	5_T.13346.13346.	0	PAAQLATYK	4,Deamidated[Q];	28.0729	1.00728	-4.44327e-06	-4.41	5.84595,5.4809,3.81368,5.53495,5.03727,4.56695,4.88768,5.00433,4.82669	9
34542	5_T.13349.13349.	0	LFTDVQDR		66.075	1.00728	-3.0117e-06	-2.99	77.7438,75.5895,82.1952,55.977,55.9022,58.5295,56.6918,59.3034	8
30539	5_T.13350.13350.	0	EHLSMFGGGY	5,Oxidation[M];	35.25	1.00728	-3.474e-06	-3.45	8.06588,7.73435,7.51485,7.53707,7.74844,6.35887,6.04319,6.02715,5.79413,6.55432	10
29589	5_T.13352.13352.	0	AAMRQCMGTV	3,Oxidation[M];5,Deamidated[Q];6,Carbamidomethyl[C];	57.3828	1.00728	-7.48533e-06	-7.43	5.42428,4.92567,5.35155,4.58811,5.0152,3.9539,4.05679,3.75678,4.12349,4.12657	10
27279	5_T.13353.13353.	0	NNNNQMTCPV	2,Deamidated[N];5,Deamidated[Q];6,Oxidation[M];8,Carbamidomethyl[C];	35.7981	1.00728	-9.28281e-06	-9.22	5.34264,5.35495,4.58913,4.40851,4.97885,5.22123,4.37619,3.51657,3.96822,4.20673	10
15036	5_T.13355.13355.	0	VPSDNTNPVNTTSCK	7,Deamidated[N];10,Deamidated[N];14,Carbamidomethyl[C];	37.3121	1.00728	-9.61844e-06	-9.55	10.4145,10.0161,9.71214,8.85282,8.93854,8.91927,8.9189,8.3004,8.46461,8.72849,8.12404,8.04383,8.28141,6.92952,7.53569	15
22519	5_T.13372.13372.2	2	QLLVFVHPSMR	10,Oxidation[M];	4.53879	1342.73381239707	-0.00388032	-2.89	4.99221,4.77018,4.63078,4.66261,4.17186,4.3002,3.97341,4.09596,4.20203,4.79125,4.146	11
16674	5_T.13375.13375.	0	SLGNMTRCFNVEK	8,Carbamidomethyl[C];	13.2055	1.00728	-3.65907e-06	-3.63	6.93253,6.55962,6.40285,6.40901,4.7686,4.74537,4.58145,4.0244,4.84907,5.76127,5.7568,4.90364,5.19934	13
29556	5_T.13378.13378.	0	AALAACCYDK	6,Carbamidomethyl[C];7,Carbamidomethyl[C];	46.8166	1.00728	-6.79034e-06	-6.74	4.88363,4.56927,4.35246,4.13695,3.31684,3.69301,3.52235,4.0277,4.02845,4.03658	10
24418	5_T.13383.13383.	0	TTEQQRAANSGK	9,Deamidated[N];	11.8434	1.00728	-2.0887e-06	-2.07	6.89994,6.60515,5.96075,5.94093,6.81453,9.43247,9.02175,8.8862,6.17618,5.38231,4.70769,4.79713	12
29896	5_T.13397.13397.	0	THMNMLPNR	3,Oxidation[M];	40.3407	1.00728	-6.17047e-06	-6.13	5.73163,5.22481,5.64144,4.94867,4.76428,4.59621,4.29326,4.41163,4.25813	9
26428	5_T.13398.13398.	0	LRVWAHGNNY	8,Deamidated[N];9,Deamidated[N];	47.8516	1.00728	-8.39934e-06	-8.34	5.60015,5.4329,6.84212,6.65287,6.01561,4.28113,4.08511,5.19268,5.12714,4.47993	10
19083	5_T.13401.13401.2	2	QVGPHQLPVLPNR	1,Deamidated[Q];6,Deamidated[Q];	58.6335	1456.79802138144	-0.00745569	-5.12	6.07243,6.01241,5.43872,5.42644,5.02064,5.65948,4.77426,4.80573,4.99225,4.35008,4.55528,4.39915,4.45015	13
21546	5_T.13403.13403.	0	AASNVPFLLVQTN		27.3358	1.00728	-7.59717e-06	-7.54	5.0579,4.77162,4.64619,4.4666,4.57523,4.21817,3.99912,3.98727,3.76488,3.8457,3.59968,3.69135,3.49564	13
21898	5_T.13409.13409.	0	TVGEFFVTGEEF		24.0505	1.00728	-8.72958e-06	-8.67	17.2943,16.9791,19.9013,20.699,21.0213,22.6125,26.0306,35.382,38.3922,24.1182,24.6075,25.2747	12
14231	5_T.13413.13413.2	2	NDNNFHQLPVLPNR	3,Deamidated[N];7,Deamidated[Q];	60.5636	1679.82170302207	-0.00820323	-4.88	14.0315,13.8955,10.9184,13.8813,13.7658,22.0845,11.5137,14.1059,14.2106,17.7795,17.487,14.8538,15.1181,16.841	14
13855	5_T.13414.13414.	0	LQTATYSSHLQGPWD		31.5507	1.00728	-5.57948e-06	-5.54	8.78262,8.57141,9.48691,9.24911,10.7281,9.86521,7.79569,7.80987,7.53464,8.55257,9.03796,8.31262,9.01093,8.59519,7.65518	15
34673	5_T.13415.13415.	0	LQHMPLAY	2,Deamidated[Q];4,Oxidation[M];	6.62517	1.00728	-9.74341e-06	-9.67	11.1322,9.27504,8.19281,7.43029,8.22595,8.75725,6.9132,9.55109	8
18336	5_T.13416.13416.2	2	THTAHELPVLPNR		60.1263	1484.79460341269	-0.00223628	-1.51	8.4265,8.64444,8.22635,8.28492,14.1607,8.1285,8.1905,8.19795,11.1294,10.4527,8.37055,8.43593,9.79507	13
41845	5_T.13418.13418.	0	TMLNPR		57.9931	1.00728	-5.63378e-06	-5.59	7.21061,6.72135,6.62367,6.5247,6.24532,6.28807	6
18624	5_T.13422.13422.2	2	NLGNRQRNRAAAK	1,Deamidated[N];6,Deamidated[Q];8,Deamidated[N];	42.5567	1471.75969130332	-0.012874	-8.75	4.81592,4.30474,4.09354,4.08702,4.02493,4.33251,3.87381,4.34168,3.87961,3.32351,3.29525,3.2796,3.6346	13
17088	5_T.13424.13424.	0	TMPNYKNRRVQL	2,Oxidation[M];4,Deamidated[N];11,Deamidated[Q];	44.4494	1.00728	-6.77501e-06	-6.73	3.55738,3.78927,3.11987,3.56828,3.16112,2.70286,2.68245,2.72921,2.64622,2.67215,3.28625,2.41634	12
30668	5_T.13425.13425.	0	GVMQVPLNPR		26.7745	1.00728	-6.75129e-07	-0.67	5.43686,5.38056,4.95025,5.27595,4.90881,4.48671,3.95337,4.10541,4.06548,3.75953	10
16849	5_T.13428.13428.	0	VVVPLHQVVTLTEL	7,Deamidated[Q];	19.095	1.00728	-6.23497e-06	-6.19	4.21177,4.0528,3.68763,3.47762,3.19654,2.99643,3.6617,3.05328,3.21141,3.17638,2.99921,3.26166,2.89695,3.07366	14
31241	5_T.13431.13431.	0	HELPVRLTQ	9,Deamidated[Q];	2.40975	1.00728	-7.78604e-06	-7.73	3.01643,2.8881,2.73293,2.75185,2.80305,2.36775,2.26907,2.37525	9
30317	5_T.13432.13432.	0	PVYCTLPNR	4,Carbamidomethyl[C];	63.7265	1.00728	-9.12849e-06	-9.06	7.29295,7.13678,7.27474,6.40057,6.67251,6.13927,6.03589,5.9291,5.99691	9
21299	5_T.13433.13433.2	2	ALEESNYELQGK	10,Deamidated[Q];	57.4986	1381.65026828435	-0.00214995	-1.56	34.3376,35.4848,35.3981,35.5725,34.8655,36.5428,51.3481,36.5927,38.0166,28.7417,38.3132,39.5716	12
29982	5_T.13434.13434.3	3	EHLMCAPNR	5,Carbamidomethyl[C];	2.69605	1127.51952252381	-0.0112557	-9.98	5.07433,4.81635,4.63296,3.88366,3.88218,3.84278,4.1468,4.01557,4.03783	9
18267	5_T.13442.13442.	0	LQHNLFTDVQNR	2,Deamidated[Q];4,Deamidated[N];	54.6051	1.00728	-5.98023e-06	-5.94	9.71376,6.83091,8.42348,6.75511,8.20827,8.22393,14.3863,8.15752,8.02605,8.30578,10.5782,11.1623	12
15784	5_T.13445.13445.	0	CLLQPKHTSLCLQ	1,Carbamidomethyl[C];11,Carbamidomethyl[C];	9.78529	1.00728	-3.84644e-07	-0.38	7.59791,7.51824,7.81601,7.56572,7.15282,6.95126,7.27632,6.40232,6.30646,6.18543,6.49084,6.85738,7.43242	13
4635	5_T.13447.13447.	0	LLNFDSTSMCLQPQGPASSGQR	3,Deamidated[N];9,Oxidation[M];10,Carbamidomethyl[C];	38.5976	1.00728	-4.22135e-06	-4.19	7.11439,7.02049,5.96967,7.02005,6.95641,6.6674,7.16701,8.16415,6.36055,7.3527,7.53799,7.62864,7.77187,8.61462,7.334,9.81655,7.93605,9.12559,9.52837,8.92307,9.90811,9.76465	22
21269	5_T.13448.13448.	0	ELAFAKYVTLVQ		2.79114	1.00728	-3.02672e-06	-3	4.53046,4.36385,4.04668,3.88656,3.85826,3.93001,4.26914,4.23909,3.9999,3.66231,4.07865,3.82535	12
7488	5_T.13451.13451.	0	GPGLPVCCMCMYKFPNR	7,Carbamidomethyl[C];8,Carbamidomethyl[C];10,Carbamidomethyl[C];	56.7011	1.00728	-2.19835e-06	-2.18	14.8742,14.5829,13.5411,13.4196,13.045,12.9361,11.1899,10.7779,11.4858,10.2359,10.6791,11.5641,10.0289,9.58227,10.6938,10.3577,9.90724	17
4624	5_T.13455.13455.3	3	LLNFDSTLTLENCMGPASSGQR	3,Deamidated[N];13,Carbamidomethyl[C];	32.1388	2412.11111844648	-0.00589963	-2.45	7.81151,7.63813,6.1854,6.84395,6.6961,6.64142,6.91297,7.48126,6.81278,6.71036,6.60022,6.90312,6.70362,7.1903,7.20779,7.64015,7.00686,7.87483,8.32221,7.80324,8.87,8.55094	22
16416	5_T.13456.13456.2	2	LEHPVLTQRLQAY	11,Deamidated[Q];	48.9941	1568.84037977988	-0.00275099	-1.75	11.9391,11.0217,10.9989,10.769,10.5615,10.6689,10.9276,11.0061,11.2617,11.339,10.4323,10.2135,11.5099	13
15108	5_T.13461.13461.	0	HQLMKQMPQWNR	2,Deamidated[Q];4,Oxidation[M];6,Deamidated[Q];7,Oxidation[M];11,Deamidated[N];	45.8043	1.00728	-4.04955e-07	-0.4	9.40778,9.26027,8.73028,6.94617,5.83669,6.46478,6.43464,5.54721,7.80575,8.05508,8.53935,5.16509	12
24718	5_T.13462.13462.	0	NPPAYVKKPNR		63.5487	1.00728	-9.14785e-06	-9.08	7.1957,6.89664,6.47353,6.1028,6.35132,6.10983,5.12689,4.9032,5.49852,5.23329,4.93227	11
37588	5_T.13466.13466.	0	AQVFWLQ		52.3253	1.00728	-5.36118e-07	-0.53	4.26322,4.19059,4.17039,3.72483,4.1469,3.56789,3.76637	7
40357	5_T.13467.13467.	0	EHLFLK		34.6166	1.00728	-3.15315e-06	-3.13	4.02463,3.83951,3.7186,3.78408,3.71541,3.86499	6
30934	5_T.13469.13469.	0	HELSWCNR	6,Carbamidomethyl[C];	50	1.00728	-3.98237e-06	-3.95	4.44951,3.78351,3.61658,3.59795,3.31592,3.20524,3.20063,3.52787	8
33269	5_T.13472.13472.	0	SWKLVKNR		61.3405	1.00728	-8.22841e-06	-8.17	6.1178,5.97721,5.325,5.093,5.27966,4.63128,4.50316,4.43067	8
12979	5_T.13474.13474.	0	GRQNTQAYTMPNVEK	3,Deamidated[Q];4,Deamidated[N];6,Deamidated[Q];10,Oxidation[M];	27.5478	1.00728	-5.92192e-06	-5.88	7.53398,6.94674,6.49344,6.45803,7.52552,7.10999,6.91797,7.42015,8.03463,7.37361,7.87344,8.04885,8.25019,7.24599,7.75811	15
21360	5_T.13475.13475.	0	THAALVPLHVHGK		44.1968	1.00728	-5.5001e-06	-5.46	6.00762,5.61783,5.37278,5.13203,5.00864,5.1304,4.70539,4.61009,4.30434,4.78858,4.05495,4.03826,4.13384	13
8340	5_T.13476.13476.	0	EYNSQQLFQESMCVNK	5,Deamidated[Q];6,Deamidated[Q];9,Deamidated[Q];12,Oxidation[M];13,Carbamidomethyl[C];	0.500318	1.00728	-3.67109e-06	-3.64	4.65307,3.95527,4.21008,5.55649,3.6998,3.7151,4.12996,3.01937,2.69268,3.2308,4.26626,3.52883,4.01044,3.98877,4.25976,4.61303	16
30689	5_T.13477.13477.	0	HELQCVPPE	4,Deamidated[Q];5,Carbamidomethyl[C];	46.376	1.00728	-8.19299e-06	-8.13	4.00451,3.79488,3.64123,4.20906,3.28061,3.54002,3.22258,3.13218,2.80497	9
13215	5_T.13478.13478.	0	VELSQFVSNYNTVQL	14,Deamidated[Q];	51.969	1.00728	-3.70654e-06	-3.68	6.96289,6.53605,6.48874,6.48415,6.22987,5.98626,6.16195,6.22879,5.94892,6.36101,5.90366,5.96332,5.42023,6.53845,5.82549	15
41798	5_T.13479.13479.	0	DGGLFPK		10.0988	1.00728	-9.07447e-06	-9.01	5.14484,4.70888,4.49304,4.32864,4.01806,4.06677,3.97342	7
34576	5_T.13480.13480.	0	LFTDVQNR		8.88023	1.00728	-1.32685e-06	-1.32	17.0438,13.6672,14.0365,7.85005,7.87623,7.92273,9.59174,12.1028	8
19215	5_T.13481.13481.	0	FDADVCRFMDC	6,Carbamidomethyl[C];9,Oxidation[M];11,Carbamidomethyl[C];	15.9398	1.00728	-8.95619e-06	-8.89	7.60646,5.94446,6.04565,5.84818,5.75724,6.11383,6.12399,6.04028,5.60413,5.27059,5.22151	11
31038	5_T.13483.13483.	0	VESHAELNLS	8,Deamidated[N];	23.153	1.00728	-1.32782e-06	-1.32	13.3286,11.8777,11.9584,11.4794,11.1553,11.23,11.3356,10.4874,10.5936,10.9831	10
37994	5_T.13485.13485.	0	QQMNVEK	1,Deamidated[Q];2,Deamidated[Q];	58.6233	1.00728	-1.68122e-06	-1.67	5.02855,4.9085,4.40003,4.26475,5.04868,3.89347,3.85486	7
14569	5_T.13487.13487.	0	LEAGALTSSLAQEQLQ	12,Deamidated[Q];	26.0569	1.00728	-9.0263e-07	-0.9	9.16088,9.39577,9.40069,9.30108,10.3673,11.0132,10.2947,10.4029,10.4522,9.4194,9.49455,8.01622,10.2977,10.568,11.0152,10.1273	16
25412	5_T.13488.13488.	0	LQPPGPLAVFPK		41.7442	1.00728	-1.35495e-06	-1.35	5.37343,5.26879,4.93693,4.75429,4.41186,4.54182,4.30593,3.83014,4.4692,3.20584,3.95811,3.63253	12
17209	5_T.13490.13490.	0	VEASKMPWAFPPR	6,Oxidation[M];	36.3489	1.00728	-5.48886e-06	-5.45	4.16002,3.71459,3.55064,3.57113,3.23729,3.98773,3.13152,3.29873,2.34451,2.65808,2.85238,2.82531,2.83151	13
24306	5_T.13491.13491.	0	VEGSMQQSAKSSG	6,Deamidated[Q];	44.0708	1.00728	-3.72274e-06	-3.7	6.1701,5.72659,5.46241,5.48843,5.13343,5.41944,4.79289,4.76447,4.20394,4.32678,4.39501,4.23252,3.52143	13
33771	5_T.13493.13493.	0	ATGNYYYY	4,Deamidated[N];	51.1936	1.00728	-3.50423e-06	-3.48	4.64721,4.69261,4.10491,4.71123,4.31216,4.30766,4.64728,4.48718	8
36706	5_T.13494.13494.	0	TLVQFRR		45.1011	1.00728	-2.9484e-08	-0.03	4.23905,3.88236,3.99612,3.66729,3.32861,3.42332,3.31504	7
31383	5_T.13495.13495.	0	EHLVPYKTT		12.5644	1.00728	-1.45013e-06	-1.44	3.03233,2.8446,2.72098,2.8209,2.55535,2.74652,2.19529,2.33479,2.31038	9
30986	5_T.13496.13496.	0	SHDLAQLMGK	6,Deamidated[Q];	4.6876	1.00728	-8.0764e-06	-8.02	7.61957,7.29706,6.37711,6.3171,6.02693,6.07862,5.30097,5.19907,5.16973,5.82301	10
32102	5_T.13498.13498.	0	HHLFLCLQ	6,Carbamidomethyl[C];	73.5584	1.00728	-6.07167e-06	-6.03	12.4944,12.072,11.9479,10.5388,10.6553,9.96435,11.1191,10.5636	8
25803	5_T.13499.13499.	0	MWFKGYMFK	1,Oxidation[M];	6.40129	1.00728	-3.04276e-06	-3.02	5.99859,5.83874,4.9987,4.8448,7.30694,7.48029,7.21512,4.22972,3.10505	9
20909	5_T.13501.13501.2	2	GPVAPCNMYPNR	6,Carbamidomethyl[C];7,Deamidated[N];8,Oxidation[M];	58.0511	1392.61442763144	-0.011103	-7.97	9.8355,9.64363,9.44875,8.25666,8.52474,7.5421,8.97446,8.74511,8.15933,7.32478,7.52485,7.73351	12
8302	5_T.13505.13505.	0	LDCSQQPKAMPQQCCR	3,Carbamidomethyl[C];5,Deamidated[Q];6,Deamidated[Q];10,Oxidation[M];13,Deamidated[Q];14,Carbamidomethyl[C];15,Carbamidomethyl[C];	19.4521	1.00728	-3.90872e-06	-3.88	8.04472,7.67254,7.30693,7.38069,7.3101,7.19536,6.67333,6.28696,6.015,6.9828,6.07016,6.18502,6.74701,5.22166,5.79652,6.58001	16
32275	5_T.13507.13507.	0	EHTPVLPNR		71.6783	1.00728	-9.86499e-06	-9.79	13.6354,13.5121,13.0236,21.9429,21.0467,22.7909,17.7576,17.0743,18.5203	9
30921	5_T.13508.13508.	0	SHNLNSLGMK	3,Deamidated[N];	2.86689	1.00728	-3.16703e-07	-0.31	6.08844,5.95155,4.23695,3.7049,3.6395,5.35549,4.56503,4.4657,4.57017,4.59346	10
11710	5_T.13509.13509.	0	SEVQGGSFTHVNTFSSH	12,Deamidated[N];	28.9105	1.00728	-5.76518e-06	-5.72	10.967,11.0427,9.88782,10.3843,10.058,10.0448,20.1658,13.7942,11.8034,12.1006,11.9205,9.28964,11.235,11.3274,12.7291,12.1841,12.1258	17
39326	5_T.13512.13512.	0	QQLQALQ	1,Deamidated[Q];4,Deamidated[Q];	33.186	1.00728	-3.61041e-06	-3.58	36.174,45.6552,46.7562,35.9062,45.3931,49.2854,56.0679	7
22144	5_T.13514.13514.	0	PNPVHNCTNTAK	6,Deamidated[N];7,Carbamidomethyl[C];9,Deamidated[N];	53.564	1.00728	-2.90786e-06	-2.89	7.89797,7.81396,7.29848,7.21293,6.4734,7.18902,6.15416,6.38458,6.93581,6.1384,5.32341,5.55907	12
11751	5_T.13517.13517.	0	QVTNNSFTMLCMGQR	1,Deamidated[Q];9,Oxidation[M];11,Carbamidomethyl[C];12,Oxidation[M];	61.4122	1.00728	-6.67223e-06	-6.62	6.85376,6.61119,6.33939,6.10047,5.95706,6.1155,5.10006,5.62654,6.19129,4.93226,4.68057,6.17171,4.86635,5.38697,5.45289	15
13231	5_T.13518.13518.2	2	DLNVSNYELVFQLGK	3,Deamidated[N];12,Deamidated[Q];	32.7243	1740.85996567063	-0.00916779	-5.27	5.92488,5.77382,5.86119,5.60741,5.39289,5.10244,5.6289,4.58749,4.71975,5.00973,4.30966,5.46004,7.22765,6.96166,7.31384	15
29661	5_T.13519.13519.2	2	EHLYRQHR		56.7788	1138.58287170291	-0.00363028	-3.19	3.0511,2.8622,2.73567,2.9113,2.61721,2.50745,2.28803,2.35786	8
36908	5_T.13520.13520.	0	GTPLQLQR		22.1584	1.00728	-2.24604e-06	-2.23	34.015,32.2592,64.3495,63.5867,68.612,59.0197,43.6415,43.9667	8
37383	5_T.13523.13523.	0	EHLAQMAP	5,Deamidated[Q];	8.8052	1.00728	-2.0668e-06	-2.05	5.83426,5.5787,5.41075,4.58886,4.94575,4.42741,4.30311,4.56962	8
38451	5_T.13524.13524.	0	LLFRGKK		5.2265e-05	1.00728	-5.33628e-07	-0.53	4.36574,4.08797,9.92452,9.47603,12.6909,12.6119,12.7471	7
26034	5_T.13525.13525.	0	DNDLMSCSCK	5,Oxidation[M];7,Carbamidomethyl[C];9,Carbamidomethyl[C];	1.12252	1.00728	-6.97558e-06	-6.93	3.61024,3.48939,3.27326,3.18989,3.75618,3.15361,2.8071,3.62196,3.5542,3.60782	10
18164	5_T.13527.13527.	0	NDGTLLNALLCMR	7,Deamidated[N];11,Carbamidomethyl[C];	51.6029	1.00728	-5.11849e-07	-0.51	6.91595,6.5245,6.35428,6.06122,11.2009,10.1122,5.72832,5.96094,6.0519,5.69041,6.19332,6.19818,6.95114	13
35159	5_T.13529.13529.	0	MNPEPLVR	1,Oxidation[M];2,Deamidated[N];	60.3457	1.00728	-4.10575e-07	-0.41	30.7654,32.1135,44.835,44.4848,45.612,46.4025,59.122,60.4361	8
10753	5_T.13530.13530.2	2	DNPMEWGDQLPVLPNR	9,Deamidated[Q];	34.4009	1881.88420302207	-0.00429981	-2.28	9.95153,9.77124,9.46214,9.06301,8.37799,8.46409,7.69598,7.3612,8.54812,7.67806,7.83331,8.20321,7.1416,7.65663,7.46147,7.59456	16
8932	5_T.13531.13531.2	2	QVWWDNYFFEVLNPQ	1,Deamidated[Q];6,Deamidated[N];15,Deamidated[Q];	32.7575	1987.87932020957	-0.00451354	-2.27	6.33399,6.29247,6.11199,6.16193,5.47335,5.76023,5.63772,5.07598,3.54239,4.97913,5.61625,5.12234,5.29705,5.32095,5.96383	15
14268	5_T.13532.13532.	0	NFNADVCMVYADVC	7,Carbamidomethyl[C];14,Carbamidomethyl[C];	15.1906	1.00728	-2.14351e-06	-2.13	14.8266,15.0869,19.729,18.9212,13.6748,12.6424,11.9061,12.0399,11.4602,12.3404,17.647,14.4791,14.5251,14.8727	14
33836	5_T.13536.13536.	0	TASPLQLQR		97.7898	1.00728	-2.43916e-06	-2.42	35.0704,32.0749,50,52.617,47.5639,39.0501,33.5368,33.7162,34.1698	9
40519	5_T.13537.13537.	0	KYVFPK		8.64987	1.00728	-2.91485e-06	-2.89	2.49348,2.56891,2.43739,2.06406,1.7963,1.45254	6
4963	5_T.13538.13538.3	3	YYPMVVLPKGVEFAVPYPQR	4,Oxidation[M];	6.33126	2369.23331082929	-0.00290745	-1.23	6.07438,5.87557,5.50243,5.18324,5.22517,5.29767,5.05182,5.07101,5.36053,5.22134,5.01875,4.62969,4.60985,4.43785,3.70879,4.0741,4.97328,5.06041,5.21527,4.43922	20
6524	5_T.13540.13540.2	2	SHNAELVQLWWLPVLPNR	3,Deamidated[N];8,Deamidated[Q];	56.7398	2174.12700087363	-0.0123698	-5.69	12.8767,12.1388,11.1717,10.7824,10.5763,10.636,10.7737,10.4985,9.82833,10.3227,9.88137,9.15218,9.56974,10.0255,8.86822,9.45329,9.22543,9.55589	18
20768	5_T.13541.13541.2	2	ALEESNFHHEGK		58.603	1397.64213759238	-0.00228473	-1.63	30.7044,32.2019,26.4284,26.4352,26.1087,27.1636,33.1695,33.5283,33.2119,27.2429,27.9925,29.0147	12
30643	5_T.13542.13542.	0	RDYENCVR	6,Carbamidomethyl[C];	61.915	1.00728	-6.52202e-06	-6.47	5.94228,5.4534,5.68304,4.88143,4.82254,4.42333,4.61931,4.30483	8
25758	5_T.13543.13543.	0	EHMMPNPVLR	3,Oxidation[M];4,Oxidation[M];	58.5371	1.00728	-1.56694e-06	-1.56	5.54428,5.28102,5.48742,5.07794,4.20263,3.96051,4.95202,4.79838,4.3125,4.6878	10
16158	5_T.13545.13545.	0	YYLKFFVLSMNR	11,Deamidated[N];	48.7705	1.00728	-2.5083e-06	-2.49	4.49416,4.30388,3.65323,3.48717,3.29057,3.15126,3.46083,3.11337,3.2648,2.99827,3.84915,3.09903	12
28073	5_T.13546.13546.	0	PVTEVPYPQR		57.5342	1.00728	-6.00632e-07	-0.6	5.60326,5.44662,5.03042,4.69236,4.79347,4.52785,5.24075,4.33101,4.29418,4.51336	10
28891	5_T.13548.13548.	0	EHLTTPVPNR		56.1565	1.00728	-8.46268e-07	-0.84	4.29702,4.09194,3.94892,3.91316,3.80014,3.6706,3.74274,3.53696,3.43976,3.84491	10
31215	5_T.13549.13549.	0	QHLNNGCFT	1,Deamidated[Q];4,Deamidated[N];5,Deamidated[N];7,Carbamidomethyl[C];	53.2493	1.00728	-6.90359e-06	-6.85	4.39167,3.69252,3.53807,4.06258,3.97473,3.05346,2.93175,2.8312,3.10417	9
33242	5_T.13550.13550.	0	SFLNQEHR	4,Deamidated[N];	57.0011	1.00728	-2.13662e-06	-2.12	11.7326,11.0898,11.9644,9.4318,10.0393,9.31801,9.34912,9.77601	8
28728	5_T.13551.13551.	0	TTWHQEPNR	5,Deamidated[Q];	40.863	1.00728	-5.80078e-06	-5.76	4.20517,4.02292,3.94815,3.46101,4.1241,3.08505,3.13546,2.97097,3.01889	9
36611	5_T.13553.13553.	0	AEMMSYC	3,Oxidation[M];4,Oxidation[M];7,Carbamidomethyl[C];	43.9123	1.00728	-6.87243e-06	-6.82	3.81269,3.48595,4.20698,4.04835,3.15717,3.29336,2.42995	7
36516	5_T.13556.13556.	0	HMCANMQ	2,Oxidation[M];3,Carbamidomethyl[C];5,Deamidated[N];6,Oxidation[M];7,Deamidated[Q];	9.97365	1.00728	-6.75134e-06	-6.7	3.24429,3.83541,2.97967,2.85971,3.61042,2.55653	7
34078	5_T.13558.13558.	0	KYVLLFPK		65.3083	1.00728	-1.82343e-06	-1.81	5.45151,5.54888,5.33213,4.8671,4.70701,4.38866,5.10364,4.67194	8
28128	5_T.13559.13559.	0	EHLNKYQPR		17.4402	1.00728	-9.42487e-06	-9.36	4.89806,4.63971,4.46122,4.04259,3.90264,4.12013,4.00676,3.88178,4.36883	9
28519	5_T.13560.13560.2	2	DNGKANEQGLK	6,Deamidated[N];	21.8962	1174.56339391997	-0.00654969	-5.58	6.02908,6.04679,5.62648,5.3082,5.02562,5.84089,4.79239,4.99626,4.32472,4.09455,4.15951	11
24416	5_T.13561.13561.2	2	GEGEALYLQQGQ		59.8817	1292.61259657676	-0.000909745	-0.7	62.2247,62.9191,64.2525,64.5271,64.3348,66.5525,66.3881,87.7759,82.4374,83.6471,77.7834,75.195	12
32869	5_T.13562.13562.	0	VGFAQTYTR	5,Deamidated[Q];	2.9756	1.00728	-8.59674e-06	-8.53	7.38948,6.64721,6.27852,5.67082,6.03071,5.36278,5.4374,5.37967,5.78751	9
27349	5_T.13563.13563.	0	DDALTSASSGQR		47.031	1.00728	-2.56248e-07	-0.25	7.92025,7.60402,7.31471,7.16368,7.05384,6.89549,6.51952,7.49433,7.83868,6.35955,6.79617,6.6713	12
33671	5_T.13564.13564.	0	SQQNNGPNR	3,Deamidated[Q];4,Deamidated[N];5,Deamidated[N];	46.9264	1.00728	-4.42866e-06	-4.4	5.96229,5.60682,6.01893,6.20777,6.07865,5.1641,5.21179,4.97974,4.55351	9
26718	5_T.13565.13565.2	2	YNTLDDLKDQ		39.5644	1224.57951552207	-0.00533725	-4.36	37.2949,41.5025,63.8942,64.4578,30.8948,31.0772,32.361,33.0852,31.8523,33.5996	10
19011	5_T.13567.13567.	0	HQLGLQYNRAEK	2,Deamidated[Q];8,Deamidated[N];	5.09841	1.00728	-1.12107e-06	-1.11	3.46446,3.78799,3.13,2.81621,3.03471,3.04254,3.20193,3.55666,2.68235,2.46165,2.41078,2.46678	12
31648	5_T.13569.13569.	0	EHSMTMGMR		59.4106	1.00728	-9.8087e-06	-9.74	4.34117,4.08023,4.04474,3.73704,3.77255,3.44213,3.22212,3.21821,3.16425	9
38499	5_T.13570.13570.	0	NMNNPNR		44.3301	1.00728	-1.49065e-06	-1.48	3.63987,3.45681,3.31394,3.17318,3.17518,2.99892,2.85009	7
35923	5_T.13571.13571.	0	THSFYSGF		58.623	1.00728	-8.58292e-06	-8.52	4.92901,4.54572,4.58298,4.55848,4.67151,3.96889,3.36966,3.25598	8
22766	5_T.13572.13572.	0	EHFMGMAFPNR		37.9071	1.00728	-6.57594e-06	-6.53	4.89552,4.60239,4.34819,4.20537,3.92863,3.8597,3.63013,3.48627,3.48868,3.41676,3.24654	11
14766	5_T.13573.13573.	0	DNPMTYHGYSCTSD	11,Carbamidomethyl[C];	35.2885	1.00728	-4.39277e-06	-4.36	5.17511,4.95381,4.77141,4.51784,5.11849,5.13357,4.59548,3.79839,4.31114,3.99614,3.45277,3.76877,3.66852,3.30384	14
35324	5_T.13575.13575.2	2	TALNVPPPR	4,Deamidated[N];	63.5751	965.547044818942	-0.00572104	-5.93	21.6109,20.3591,27.6242,16.179,19.2412,19.7091,23.0901,22.8856,24.404	9
27964	5_T.13577.13577.2	2	FQYLQNAMR	5,Deamidated[Q];6,Deamidated[N];8,Oxidation[M];	39.0517	1188.53981628304	-0.000680247	-0.57	12.2897,12.196,14.5536,15.6009,9.95428,9.88422,9.73927,9.92164,12.328	9
27683	5_T.13578.13578.	0	TQQTYELQGK	3,Deamidated[Q];8,Deamidated[Q];	55.6859	1.00728	-6.75682e-06	-6.71	9.73202,9.25689,9.27611,8.70402,8.65672,7.35574,7.43898,8.48335,6.68454,6.7482	10
33487	5_T.13579.13579.	0	KCVEGGFNN	2,Carbamidomethyl[C];	0.000505611	1.00728	-7.51945e-06	-7.47	3.55316,3.64699,3.51572,4.59344,4.4402,4.27848,3.3287,3.44856,3.39167	9
34421	5_T.13580.13580.	0	RDVKLPNR		35.3701	1.00728	-1.96227e-06	-1.95	5.32757,5.07792,5.27635,4.70438,4.43558,3.83708,3.58828,3.09449	8
34367	5_T.13581.13581.	0	KFLKPPNGV		0.340055	1.00728	-1.07279e-06	-1.07	6.12282,6.09336,5.77273,5.45513,5.31949,5.39526,7.44323,7.44423,7.68833	9
31627	5_T.13582.13582.	0	LEAARRLHN		0.614671	1.00728	-7.44619e-06	-7.39	5.96127,5.81657,5.77496,5.59854,4.53251,4.32923,3.63779,3.39437,3.43189	9
23845	5_T.13583.13583.	0	ADGAQLYLQMAK	5,Deamidated[Q];	0.844988	1.00728	-3.69128e-06	-3.66	4.85626,4.73809,4.54297,4.58452,4.15738,4.16557,4.16475,5.13464,4.41669,3.27135,3.49934,3.48605	12
23805	5_T.13584.13584.	0	GEGLYAFLQQGQ		47.17	1.00728	-2.64866e-06	-2.63	12.9518,12.8263,12.7444,13.3337,13.8217,14.6603,14.9901,21.4924,20.5817,20.2874,15.9433,15.7426	12
32772	5_T.13585.13585.	0	EHLPVNHAE		47.3772	1.00728	-3.9922e-06	-3.96	6.1635,6.16588,5.97534,5.97205,5.97952,5.45807,5.11766,4.83177,4.77425	9
6722	5_T.13586.13586.	0	ACPPGLACNHTMPPGEYER	2,Carbamidomethyl[C];8,Carbamidomethyl[C];9,Deamidated[N];	18.564	1.00728	-3.88504e-06	-3.86	7.77571,7.60364,4.72774,7.88996,7.10584,6.53374,6.10502,6.11386,6.80765,6.81893,7.53901,7.15669,7.51465,7.56884,6.60137,6.70674,8.43164,6.8917,8.34551	19
10754	5_T.13587.13587.3	3	DNMPEGYHQLPVLPNR	9,Deamidated[Q];	56.9158	1880.89047635663	-0.00551588	-2.93	6.30131,6.02114,6.13545,6.13127,5.82784,5.71197,5.71453,5.39975,5.6261,5.54173,5.64276,6.22677,6.0329,5.79362,5.79952,5.93985	16
4982	5_T.13590.13590.2	2	GEGLPHTLRLFGQQLQNQSNK	17,Deamidated[N];18,Deamidated[Q];	9.26512	2367.21440321738	-0.00935552	-3.95	10.3499,10.0783,10.0246,10.9027,10.4961,10.1217,10.8694,10.5641,10.7555,10.5084,10.4264,10.5255,12.2043,11.3975,10.9769,11.9238,11.6439,12.0535,12.6534,12.6073,12.6037	21
34384	5_T.13591.13591.	0	DRNNMTMT	5,Oxidation[M];	52.3931	1.00728	-8.22855e-06	-8.17	7.15333,7.0818,6.68581,6.40478,7.19113,5.97804,5.28774,5.53381	8
41414	5_T.13592.13592.2	2	DLMVNR		22.5674	747.386156147068	-0.00448857	-6.01	5.07456,4.89626,4.71008,4.79286,4.22408,4.37489	6
23877	5_T.13593.13593.	0	YLAQDGSLQQGQ	4,Deamidated[Q];	55.3244	1.00728	-6.75973e-06	-6.71	10.8627,11.2112,11.9938,9.72825,10.241,10.1707,10.3824,11.7141,11.8375,13.2035,10.2558,11.2247	12
34338	5_T.13596.13596.	0	DNYMWVR	4,Oxidation[M];	55.4729	1.00728	-4.12464e-06	-4.09	5.91468,5.4994,5.70567,6.10666,5.31048,5.07151,4.68205	7
30367	5_T.13599.13599.	0	DRQGYLPNR		59.1493	1.00728	-4.36572e-06	-4.33	6.58503,6.49835,6.23087,5.99157,6.10766,5.66352,5.33109,5.0672,5.59468	9
4973	5_T.13601.13601.3	3	LEQNAYLQQGFHELPVLPNR	4,Deamidated[N];	59.6493	2367.21658719648	-0.00750922	-3.17	13.6547,12.8874,12.2311,9.33792,12.6996,11.331,18.3439,19.517,17.4186,15.1503,15.1652,19.0073,13.9709,14.6349,14.9545,17.4618,18.0795,16.3818,16.9423,18.3548	20
31476	5_T.13602.13602.	0	EVHGGMGLLR	6,Oxidation[M];	52.3477	1.00728	-8.19387e-06	-8.13	4.60887,4.58531,4.2322,4.17385,3.7616,4.47394,3.22513,3.91335,3.94303,4.10594	10
21059	5_T.13605.13605.	0	PVPSGPVPLQLQR		12.2411	1.00728	-4.921e-06	-4.89	5.02703,4.85658,4.85671,5.4735,4.68581,4.63571,4.64271,6.93457,6.42694,7.29691,6.12309,6.19824,6.08274	13
16804	5_T.13610.13610.	0	SLGLRKGSFSVAQAK	13,Deamidated[Q];	13.2612	1.00728	-9.29321e-06	-9.23	6.0824,6.15675,5.93094,5.89209,6.17453,5.71949,5.45155,5.50779,5.0032,5.67679,5.76758,4.62882,6.36205,5.61348,6.13241	15
17371	5_T.13611.13611.	0	VLNMSLNLLKPTY	4,Oxidation[M];7,Deamidated[N];	57.3319	1.00728	-6.22319e-06	-6.18	7.85503,7.31735,7.04469,7.28795,6.68958,6.16038,6.8924,6.03326,5.85718,5.6497,5.83425,6.03447,5.85792	13
27626	5_T.13612.13612.	0	PTHWVCENR	6,Carbamidomethyl[C];	34.3965	1.00728	-1.88993e-06	-1.88	6.02429,6.11725,5.54236,5.76425,5.36277,4.88691,4.71192,4.826,4.83322	9
9236	5_T.13615.13615.	0	ANAGELHLAGAELAGDQSSR		8.01947	1.00728	-3.6372e-06	-3.61	8.4856,7.72149,9.08051,9.69848,7.61311,7.35513,7.36323,7.94211,7.39293,7.36197,7.28599,7.24245,7.38843,7.18606,7.44419,7.55623,8.13488,8.38065,8.6382,8.78488	20
27447	5_T.13619.13619.2	2	DDSPVSDSNLR		59.2616	1204.5467024618	-0.00272336	-2.26	10.1815,9.83155,9.91497,9.69016,9.5513,10.2822,8.55176,9.21765,8.91721,9.77931,10.4176	11
[truncated: 17,000 more rows]

## Sheet: Glu-C
#	Title	Charge	Sq	Mod_Sites	Score	Spectra Mass	Delta Mass	Delta Mass (PPM)	AA Score	len
42125	3_G.10000.10000.	0	GNGPPRLD		5.52301	1.00728	-1.81913e-06	-1.81	3.36014,3.22085,3.04243,2.91355,2.76006,2.71548,2.55999,2.48312	8
43044	3_G.10002.10002.2	2	GGNYDRL		49.2992	794.381262225506	-0.00218261	-2.75	44.6643,44.5258,52.0431,56.8522,43.11,45.2564,45.6646	7
10002	3_G.10003.10003.4	4	TTLSPHHSPKLTPYTKATY		9.01592	2143.10707683964	-0.0112323	-5.24	5.25082,5.04242,4.68636,4.59677,4.41098,4.16682,4.04025,4.28394,4.22863,4.13851,3.75464,3.99585,3.89316,4.28333,4.04283,3.74355,3.49063,3.64507,3.43486	19
21590	3_G.10004.10004.4	4	AFTPKRDGGTLRSN		21.2312	1519.79836101933	-0.000831828	-0.55	3.41483,3.19112,3.03295,2.90326,3.04098,2.83615,2.71535,2.62297,2.56377,2.66608,2.14345,2.51408,2.52924,2.38074	14
11806	3_G.10007.10007.2	2	ADGVEKPQQGPESVRQYE		18.3015	2016.95213269391	-0.0100524	-4.98	10.7235,10.3577,10.016,10.1807,9.09611,9.08934,9.10033,8.8149,8.61897,7.69855,8.34413,18.8457,20.4762,20.636,8.05287,8.04362,8.86622,6.74661	18
21203	3_G.10008.10008.2	2	AMTLKRDNTLRSN	2,Oxidation[M];	58.6999	1535.7940071501	-0.00186169	-1.21	8.4407,8.08927,8.00731,7.49627,6.81365,6.81143,6.15163,6.30081,6.43334,6.20231,6.3569,6.37298,6.07876	13
37596	3_G.10009.10009.2	2	DNGQNVTLK	4,Deamidated[Q];5,Deamidated[N];	58.6453	990.474626336902	-0.000818068	-0.83	20.3089,20.318,20.3129,15.7387,15.557,19.485,20.0796,32.8861,31.4449	9
31755	3_G.10010.10010.2	2	GRFHNGNALQA	5,Deamidated[N];	55.4868	1185.57746869972	-0.0015675	-1.32	45.3979,44.2106,51.7326,58.0414,33.2408,47.1086,47.9782,71.6281,73.4427,65.4569,61.4737	11
20773	3_G.10011.10011.2	2	TPMGNQPPVLKQLD	3,Oxidation[M];	0.332957	1553.80629000914	-0.00719138	-4.63	6.5172,6.1662,6.28477,5.68282,5.59271,5.44228,4.96192,5.07981,5.21741,4.65215,4.50217,5.61379,5.52034,5.38485	14
42592	3_G.10012.10012.	0	KHHWSD		36.7889	1.00728	-7.87836e-06	-7.82	4.63991,4.37186,4.1287,4.25205,3.88216,3.42655	6
43410	3_G.10013.10013.	0	GGQVQYE	3,Deamidated[Q];	26.1246	1.00728	-1.40109e-06	-1.39	17.7743,17.5036,15.3871,19.9393,20.0063,23.0322,18.1453	7
30755	3_G.10014.10014.	0	KGSPLNSNRLE	6,Deamidated[N];	5.64475	1.00728	-3.01325e-06	-2.99	7.03678,6.6261,6.70248,6.45029,6.17719,6.59743,5.94668,5.49243,5.70477,5.29476,4.93287	11
33323	3_G.10016.10016.	0	GNGDNNYNRL	8,Deamidated[N];	3.00644	1.00728	-5.87568e-06	-5.83	27.3213,27.1614,22.3457,20.4873,20.7182,21.2495,45.9635,20.8856,28.6286,29.724	10
17302	3_G.10017.10017.3	3	RHQLTDTTNGHYAPV		56.401	1709.83481229413	-0.000585624	-0.34	17.9134,20.3551,27.7845,48.5841,51.3428,22.6552,20.4703,21.0382,41.2746,42.6163,43.3987,39.0798,38.0994,27.3666,26.0461	15
17309	3_G.10020.10020.2	2	TLAYHGCRHFHPTL	7,Carbamidomethyl[C];	58.4062	1709.83549696738	-0.00264174	-1.55	7.53689,7.6953,11.4007,13.173,13.4662,10.3863,7.31601,7.44262,7.4246,7.40912,7.5317,7.81578,7.97161,8.02788	14
39456	3_G.10023.10023.	0	TLRFRVGA		17.3825	1.00728	-8.59439e-07	-0.85	4.66501,4.38549,4.36148,4.04393,4.16162,3.31227,3.61252,3.53957	8
20808	3_G.10024.10024.3	3	VLDTAMGTSGTLFPAA		28.5687	1551.78567899335	-0.013555	-8.74	8.17001,8.54919,8.50769,7.96679,8.1577,8.73437,8.41943,10.8962,11.0348,9.43997,7.24793,7.35024,8.32208,8.613,7.80865,7.82817	16
21311	3_G.10027.10027.3	3	KVSHTYRPVLPSF		2.54353	1530.85155726656	-0.00896729	-5.86	2.46198,2.40972,2.33611,2.14108,2.41249,2.38413,2.17981,2.1039,2.24823,1.72022,1.78552,1.8185,1.27414	13
36604	3_G.10028.10028.2	2	AGNLFHQLE	7,Deamidated[Q];	63.5808	1029.49720464998	-0.00281362	-2.73	45.7555,48.1577,47.2884,46.9109,45.8697,46.4255,38.9547,46.3056,43.5608	9
10003	3_G.10030.10030.5	5	PRQWHHTLWKTQLFTY		35.2398	2142.10145009779	-0.00173748	-0.81	4.52317,4.35666,4.06585,4.0466,3.66429,3.56857,3.77459,3.48591,3.75026,3.26874,3.46605,3.35157,3.18009,3.08927,3.5169,2.66918	16
36119	3_G.10031.10031.2	2	GGGARWGSGLE		20.0159	1046.5008526426	-0.000506851	-0.48	7.65017,7.21717,6.71276,6.14318,6.49544,6.15692,5.81084,6.17819,5.62031,6.0005,5.93865	11
39867	3_G.10032.10032.2	2	HFNGNALQ	3,Deamidated[N];	42.7732	901.417348491546	-0.00112408	-1.25	15.5184,14.9398,13.6198,13.6778,14.0215,12.4879,15.9757,15.748	8
21346	3_G.10033.10033.2	2	SPLQLLLNVFQKE	8,Deamidated[N];11,Deamidated[Q];	58.5624	1530.85063760678	-0.00939102	-6.13	8.12266,7.68112,7.19175,7.04955,6.33592,6.22024,5.98729,7.09912,6.38576,5.5239,6.88064,5.53681,5.0759	13
10058	3_G.10034.10034.2	2	YNPKGTPAGQLGVQEWQRL		17.021	2142.09865984716	-0.0104645	-4.89	12.6986,12.2563,11.8391,11.2162,10.5727,10.76,10.3266,9.07379,9.1796,9.7549,9.16803,8.54507,9.74086,7.14283,7.9416,9.75339,8.95652,9.54363,8.84849	19
43358	3_G.10035.10035.	0	DQPFFE		0.4431	1.00728	-6.64067e-06	-6.59	4.5001,4.38693,3.01216,3.06397,3.04234,3.68628	6
43555	3_G.10037.10037.	0	GGQMDRL	3,Deamidated[Q];	49.322	1.00728	-3.74791e-06	-3.72	81.0487,73.7357,57.1495,71.2712,69.2314,71.2943,72.3198	7
42475	3_G.10040.10040.2	2	LDKVRAL		63.0456	814.515306537692	-0.000835876	-1.03	25.6179,15.7328,15.9953,15.6526,15.7602,13.9897,15.1649	7
44337	3_G.10041.10041.	0	VVVSNKT	5,Deamidated[N];	32.4115	1.00728	-4.53346e-06	-4.5	6.03432,5.53044,5.03386,4.78394,5.25587,3.96379,4.19466	7
31478	3_G.10044.10044.2	2	STLPPTSYAKE		0.537936	1193.60334485891	-0.00150969	-1.26	4.29751,4.10396,3.74006,3.56727,3.4276,3.41817,3.27208,3.40529,3.404,3.37511,3.40295	11
42558	3_G.10046.10046.	0	YLQGKAM	3,Deamidated[Q];	37.2585	1.00728	-1.93267e-06	-1.92	23.866,23.5242,15.4518,17.329,17.5588,18.1534,21.7886	7
39708	3_G.10048.10048.2	2	SNGTRCTL	6,Carbamidomethyl[C];	34.5669	908.433513103642	-0.00824088	-9.07	6.09115,5.9264,5.80357,5.94832,5.66896,4.82735,3.92664,3.3212	8
26270	3_G.10049.10049.2	2	GANSCLKRGQHE	5,Carbamidomethyl[C];10,Deamidated[Q];	15.4878	1357.63643961348	-0.00885236	-6.52	5.06987,5.00666,4.79614,5.41477,5.12194,5.84965,4.99767,5.09385,4.80128,5.32536,4.71593,4.6117	12
35032	3_G.10050.10050.2	2	RNGSKFNVY		46.0074	1084.55532918104	-0.0019526	-1.8	15.4707,15.9245,21.2006,24.9204,30.95,30.6698,31.0605,31.0687,29.6604	9
7526	3_G.10051.10051.2	2	QDVQYAAWCMARVPSHQYE	9,Carbamidomethyl[C];10,Oxidation[M];	23.5094	2355.04398070534	-0.0160107	-6.8	6.77354,6.32105,6.30051,6.09558,6.97051,5.37024,5.25095,5.6655,5.2575,5.92335,4.80877,5.4554,5.66475,5.59523,5.83258,5.24942,5.72302,6.28854,5.26341	19
7221	3_G.10053.10053.2	2	LNASYYVPMHPVAQLWMMVD	9,Oxidation[M];	9.55412	2381.13226692734	-0.0197491	-8.29	5.86573,5.75906,5.28937,5.70524,5.82972,5.8596,5.71618,5.13612,5.89286,4.73335,5.08164,5.45319,4.52647,5.39945,5.20305,6.1098,5.84241,6.0252,6.60763,5.77039	20
45691	3_G.10054.10054.2	2	NKVRAL	1,Deamidated[N];	59.4615	701.432606063782	-0.00222879	-3.18	9.51708,10.1109,9.98768,11.2191,9.8554,10.0713	6
17455	3_G.10056.10056.2	2	NSPSGGGGVVLTTGSWPE		50	1701.8059205147	-0.00192313	-1.13	15.2285,13.8,13.1975,12.995,12.3045,11.9141,11.6886,11.5681,12.7505,13.0762,13.0369,13.6613,13.048,11.8042,13.7226,14.033,13.4691,11.8207	18
32092	3_G.10058.10058.	0	TVKSVSVSQLQ		41.9943	1.00728	-2.22449e-06	-2.21	9.03043,8.81624,8.48764,8.02008,8.61156,8.60258,8.57385,9.21994,9.0322,7.20479,8.17014	11
19185	3_G.10061.10061.	0	YLKGEAMTHKLMAE		26.8054	1.00728	-1.16537e-06	-1.16	6.78789,6.36199,6.09827,6.16452,5.70559,5.42969,5.54879,5.71139,5.06495,5.07482,5.03482,5.13569,4.59055,4.67109	14
15156	3_G.10066.10066.	0	LKDAEDNCSKTNANLK	8,Carbamidomethyl[C];12,Deamidated[N];	22.4795	1.00728	-1.51727e-06	-1.51	10.7131,10.3199,9.78045,9.90372,8.80321,8.47244,8.78348,7.93405,8.67643,7.9917,8.23141,9.00561,6.80362,7.7211,7.32756,7.16112	16
42104	3_G.10068.10068.	0	KVLLPKE		63.4382	1.00728	-2.68727e-06	-2.67	5.25185,5.2855,4.85337,4.75481,4.71523,3.79291,3.92712	7
15185	3_G.10069.10069.2	2	GQDTRNNCLTTNANLK	8,Carbamidomethyl[C];12,Deamidated[N];	50	1820.8579032186	-0.00237719	-1.31	40.3364,39.7536,39.8476,40.1476,41.2832,42.5014,50,48.5921,54.5073,62.4071,65.0428,34.5708,41.043,46.0798,55.9239,54.9548	16
31116	3_G.10070.10070.2	2	STGHNNCLTSD	7,Carbamidomethyl[C];	54.1447	1205.48700450623	-0.00188815	-1.57	36.6073,36.4614,36.3272,36.8188,36.7884,44.8015,67.1632,71.9221,70.3274,57.3937,40.0682	11
39909	3_G.10071.10071.2	2	QVAKNLPE	1,Deamidated[Q];5,Deamidated[N];	32.2292	900.469	-0.00153886	-1.71	12.7489,14.1078,13.2078,14.9457,13.4193,14.2509,13.4713,12.4462	8
45535	3_G.10072.10072.2	2	GGYGRLS		29.677	709.364650893094	-0.00195271	-2.75	9.36949,9.08451,9.17082,9.98533,10.4336,9.87175,9.8173	7
29212	3_G.10073.10073.2	2	TASGDSGTKLTVQ		57.7022	1264.64178880316	-0.00392742	-3.11	41.9259,42.682,49.4825,50.6193,43.4952,43.5154,45.0414,46.1661,50.7096,51.6564,56.3525,62.1228,56.4898	13
13410	3_G.10074.10074.2	2	SNGTASGPSKKAHLSSAGHE		41.5834	1922.94045004371	-0.00907814	-4.72	11.7594,11.5265,11.2485,11.4754,10.2319,11.227,10.6351,10.7783,10.8671,10.682,10.4283,9.42368,10.2707,10.8225,11.4315,11.3724,9.35794,10.3634,10.7001,10.4681	20
14902	3_G.10075.10075.2	2	ANNTNRNVEFCAANLK	3,Deamidated[N];11,Carbamidomethyl[C];	58.6255	1836.84767448357	-0.0182263	-9.92	12.6152,12.6462,11.2655,12.0001,11.6269,11.4994,11.3269,11.2243,9.98798,9.87701,9.42355,9.08321,8.62206,10.4811,9.31996,9.00939	16
44670	3_G.10076.10076.	0	GNYDLR		46.7861	1.00728	-3.9099e-06	-3.88	26.2413,26.5075,20.7169,20.6964,21.587,21.5963	6
33863	3_G.10077.10077.	0	VGYSPKQLKT		80.7227	1.00728	-2.97931e-06	-2.96	75.8506,75.7517,73.5312,75.117,49.3714,50,52.7021,53.3643,59.4811,58.9595	10
22785	3_G.10079.10079.3	3	WTLARTASKSRAE		56.0279	1476.79556668867	-0.00388695	-2.63	7.49073,6.91811,6.29206,5.78305,5.60244,5.32963,4.86273,5.18083,4.66024,4.84328,4.86605,4.30162,4.33617	13
29929	3_G.10080.10080.	0	GGGPAPNGMLPKE	9,Oxidation[M];	24.1223	1.00728	-3.76013e-06	-3.73	5.38798,5.14753,4.62272,4.59383,4.34567,4.4177,4.28717,4.04887,5.02566,4.40382,4.46408,3.76788,3.87453	13
12043	3_G.10086.10086.3	3	GNGYTMMLTGYNNYLRD	7,Oxidation[M];12,Deamidated[N];	11.3858	1999.85794461835	-0.00555673	-2.78	9.63911,9.52757,9.58983,9.96273,9.76961,9.57025,8.25144,9.12487,9.05482,8.52151,9.09479,8.78445,9.0818,9.51042,8.80842,9.39316,8.6547	17
8836	3_G.10089.10089.4	4	GQNTTLPGPVKDCLTTNANLK	3,Deamidated[N];13,Carbamidomethyl[C];17,Deamidated[N];	18.3236	2244.12140073938	-0.00381777	-1.7	5.97274,5.81375,5.03814,5.5518,5.50275,6.11128,6.05181,5.97844,6.1567,6.10785,5.61618,5.58351,5.61452,5.8323,5.39321,6.28249,5.95899,6.01646,6.40697,6.36332,6.54572	21
8848	3_G.10090.10090.3	3	KVQMTFVLMGVACTTNANLK	3,Deamidated[Q];4,Oxidation[M];13,Carbamidomethyl[C];16,Deamidated[N];	7.8607	2244.11981052962	-0.0126541	-5.64	6.03366,6.13398,5.95206,6.00273,5.73572,5.23813,5.51807,5.10583,5.04245,5.31359,5.78389,5.18399,5.25303,4.90313,4.88442,6.07891,4.39577,4.84797,4.80242,4.34124	20
30507	3_G.10091.10091.2	2	AAYNAHCLTSD	7,Carbamidomethyl[C];	29.0435	1222.51467401243	-0.00104794	-0.86	4.15051,3.91809,3.74167,3.44031,3.33216,3.2751,3.17615,3.17097,3.2413,2.49289,2.81523	11
39103	3_G.10092.10092.2	2	ATSRMWY	5,Oxidation[M];	56.2624	930.415884223568	-0.0021105	-2.27	5.83018,5.94576,5.99624,5.0462,5.35683,4.85268,4.84456	7
44119	3_G.10093.10093.2	2	GEMSWM	6,Oxidation[M];	24.4209	756.273834941258	-0.00483084	-6.39	2.65059,2.50544,2.35388,2.35415,2.56712	6
12079	3_G.10094.10094.2	2	NNPGNPSLMMKFQCMVD	10,Oxidation[M];14,Carbamidomethyl[C];	20.0189	1998.86152443468	-0.00755524	-3.78	6.37972,6.24719,6.18328,6.11002,5.98046,5.98405,6.04129,6.18396,6.06267,6.39893,6.00908,5.79045,6.16522,5.75691,5.99012,6.60018,6.06235	17
18643	3_G.10095.10095.3	3	SHRDNCLTTDANLK	6,Carbamidomethyl[C];	65.0085	1644.78050757318	-0.00472755	-2.87	40.2154,45.9963,50.5028,47.8375,47.4854,50,87.1664,87.8412,86.7007,54.0069,53.9805,56.003,77.5265,77.32	14
10394	3_G.10096.10096.2	2	SPGGGGSGTTLDGCVLGASNPHD	14,Carbamidomethyl[C];	30.6164	2112.91275908849	-0.0123972	-5.87	15.8222,15.4863,14.5939,13.391,13.1147,12.8164,13.3757,12.512,13.3926,12.7207,11.5136,11.4161,11.7308,11.0337,12.7029,12.3925,11.3379,10.3436,13.6547,13.0582,13.7829,12.4189,11.7317	23
38748	3_G.10097.10097.2	2	LTSNGSNHD	4,Deamidated[N];7,Deamidated[N];	31.3419	946.383097452906	-0.00842363	-8.9	1.97515,2.4549,2.31159,2.77374,1.97973,2.13842,2.67897,1.80795,1.74469	9
23784	3_G.10098.10098.	0	ALSATQFASLAETE	6,Deamidated[Q];	37.7555	1.00728	-8.84123e-06	-8.78	8.60533,8.31412,9.29572,8.07268,7.63464,6.69048,7.9344,7.96367,8.6146,10.9343,9.48432,8.25599,8.63786,8.50014	14
35974	3_G.10099.10099.	0	PLCRLPGGPS	3,Carbamidomethyl[C];	48.1564	1.00728	-8.9092e-06	-8.84	5.5884,5.4679,5.12473,5.28542,4.35993,5.45681,4.40581,4.25795,4.59893,4.68334	10
15330	3_G.10100.10100.	0	SNPNSGAAQPLTTGSASHD		24.8255	1.00728	-6.26138e-06	-6.22	9.07708,9.14529,8.91925,9.59735,9.30836,9.43738,8.90865,8.69444,9.08959,9.0404,9.40501,9.62048,8.63256,8.23598,8.82521,8.0588,9.36557,8.8444,8.63005	19
39434	3_G.10101.10101.	0	KPAPKGPVQ		32.0103	1.00728	-4.04273e-06	-4.01	4.53039,4.28347,4.10166,3.91916,3.65378,3.28242,3.44823,3.49882,3.25425	9
22879	3_G.10102.10102.	0	GNTLFFGLMLMVD	9,Oxidation[M];	49.2807	1.00728	-1.11249e-06	-1.1	4.65315,4.51923,4.51637,4.05509,3.75005,3.48418,3.3487,3.39499,4.5534,3.23909,3.22745,3.64141,2.84801	13
17705	3_G.10104.10104.2	2	QDVYGNGKLYECLE	12,Carbamidomethyl[C];	34.0356	1687.75322157676	-0.0100873	-5.98	5.21832,4.76757,5.40948,5.30406,4.72377,4.11669,3.83236,3.77427,3.16794,4.18255,3.40065,3.36087,3.55876,3.32644	14
42088	3_G.10107.10107.	0	PKLLFLP		27.2456	1.00728	-5.72374e-06	-5.68	3.67241,3.34537,3.15495,3.1172,2.8817,2.8017,2.79667	7
25658	3_G.10108.10108.	0	NSGKVWSMGWPE		15.8036	1.00728	-4.85347e-06	-4.82	6.52911,6.28541,6.95673,7.26209,6.06438,7.49038,4.74939,4.63764,4.51348,5.17798,5.19973,4.8244	12
23741	3_G.10109.10109.	0	GLTGSVSHCVAAAPD	9,Carbamidomethyl[C];	57.3798	1.00728	-8.65933e-06	-8.6	7.17216,6.94024,6.88934,7.29463,8.10425,9.18846,6.43002,6.30822,6.9836,5.87722,5.09506,6.07943,5.95914,6.61236,6.15987	15
29205	3_G.10110.10110.2	2	SVSQNPNNPHLG	8,Deamidated[N];	54.8716	1264.59479111464	-0.00319237	-2.52	24.9543,24.1433,31.9228,32.2555,31.5585,26.3472,26.7868,20.2567,27.2417,27.2812,31.964,31.0797	12
7943	3_G.10111.10111.4	4	LRGCGRHWVCLTTNANLKAS	4,Carbamidomethyl[C];10,Carbamidomethyl[C];14,Deamidated[N];	22.2513	2315.16039018001	-0.0109352	-4.72	5.9837,5.8858,5.67324,5.73614,5.59411,6.16026,6.07911,5.62912,5.73533,6.05843,6.15698,7.22869,7.83606,5.8551,6.17405,6.54052,6.81338,6.94417,6.79057,7.59171	20
36683	3_G.10112.10112.2	2	RQWMFKN	4,Oxidation[M];	83.761	1025.50109491935	-0.00259753	-2.53	70.8536,71.5356,81.7013,67.8405,88.7127,83.814,81.2304	7
8084	3_G.10113.10113.4	4	GSKVFAAQLGSDTYLTTDANLK	8,Deamidated[Q];	1.19553	2301.14767018032	-0.0132864	-5.77	4.5903,4.11816,4.26598,4.36753,3.97816,3.72614,3.70081,3.275,4.24967,4.19419,4.12209,4.42232,4.07686,4.18317,3.84375,3.76311,4.13572,4.69513,4.77503,5.21874,4.92129,5.0081	22
31852	3_G.10114.10114.2	2	PHSDNPHLGHA	5,Deamidated[N];	46.4685	1182.53116235057	-0.00256562	-2.17	28.441,28.6739,26.6831,26.8128,20.7442,28.7662,28.5771,46.1692,37.2746,35.831,32.0141	11
24712	3_G.10115.10115.3	3	TAARLSGNAKMATL	8,Deamidated[N];	22.9903	1405.74754901583	-0.000802749	-0.57	20.4141,22.7277,22.9084,54.217,59.2924,63.0817,59.7426,19.7386,27.6508,29.6437,30.9808,29.2783,32.1385,38.3629	14
24796	3_G.10116.10116.2	2	SFQTQTKNSHPE	5,Deamidated[Q];	37.5136	1404.64303476458	-0.00409379	-2.91	7.91867,7.8616,7.75595,7.57962,7.01914,7.40834,7.24209,7.38458,6.10891,6.01562,6.03565,6.78005	12
34913	3_G.10117.10117.2	2	KDACYMLTS	4,Carbamidomethyl[C];	27.7441	1088.48183758319	-0.00686226	-6.3	5.89193,5.71691,5.55305,5.48241,5.60308,5.57584,5.53981,6.18018,5.93917	9
7942	3_G.10118.10118.3	3	PPKLWDTGLCNLTTNAAKSVE	10,Carbamidomethyl[C];15,Deamidated[N];	11.7143	2316.16055692304	-0.00662126	-2.86	5.05311,4.77378,4.49107,4.18396,4.25779,3.93774,4.14163,4.22336,4.24356,4.05384,4.21068,3.43252,3.48639,3.35751,4.61517,3.27092,3.27531,3.57229,3.9983,4.33601,3.52226	21
26094	3_G.10119.10119.	0	SNGSGPSATRSPED		32.9601	1.00728	-4.06349e-06	-4.03	4.65541,4.46808,4.50376,4.78632,4.82842,4.8303,5.0105,4.37036,3.46771,3.77664,3.79126,3.82161,3.58168,3.58141	14
38259	3_G.10122.10122.2	2	HKGACCND	5,Carbamidomethyl[C];6,Carbamidomethyl[C];7,Deamidated[N];	6.14802	962.352708881442	-0.00738021	-7.67	3.59204,3.38351,3.2863,3.0573,2.86444,2.71489,3.54175,2.4541	8
15579	3_G.10125.10125.2	2	KDLAEVPMFPLAVQPE	8,Oxidation[M];	6.72874	1799.92949110801	-0.00478593	-2.66	8.43356,8.33684,8.31725,8.75495,9.21826,9.33463,8.90765,8.03564,8.6747,9.41818,11.556,8.65978,9.98932,9.32428,9.54577,9.03181	16
20009	3_G.10131.10131.	0	PVMSLPNPKGPKAVM	7,Deamidated[N];15,Oxidation[M];	8.2246	1.00728	-9.14692e-06	-9.08	7.41311,7.18358,6.49695,6.41218,6.1442,5.90715,6.53112,5.77448,5.36864,5.01061,5.32388,5.39135,5.00971,6.00265	15
8095	3_G.10132.10132.3	3	KERNYALCNRFSTTDANLK	8,Carbamidomethyl[C];	17.2842	2301.1390065552	-0.00143094	-0.62	6.48378,6.19318,6.05163,6.13429,6.09958,5.55298,5.62689,5.18045,5.32116,5.2633,4.86449,5.31934,5.39978,5.28033,4.72197,4.61994,5.30051,4.67461,4.6322	19
40711	3_G.10133.10133.2	2	LSWELLN		56.8923	874.464125684006	-0.0028169	-3.22	9.68039,9.56289,9.32842,8.43173,8.58187,8.38739,8.96282	7
24160	3_G.10134.10134.3	3	SKKGLTYLKGEAM		61.9601	1425.77926192194	-0.0023026	-1.61	48.567,51.6428,51.8939,52.0508,64.7548,73.8107,70.5026,73.4568,61.5178,53.8795,53.792,52.2569,56.7556	13
34925	3_G.10135.10135.3	3	LRFLGRRGL		20.2903	1087.68544653841	-0.000778501	-0.72	5.31847,5.20975,4.72967,4.80056,4.29272,4.33865,4.25516,3.84187,3.79637	9
18664	3_G.10136.10136.2	2	KYWNGSTALAANHPD		39.6627	1644.78484159219	-0.00846827	-5.15	7.60865,7.53336,7.40112,7.62949,6.97955,7.34687,7.2069,6.17651,6.77086,6.10154,6.03744,6.52483,6.37373,6.93985,6.15609	15
24182	3_G.10137.10137.2	2	SKGKLTYLKGEAM		78.9191	1425.78131715079	-0.00438485	-3.08	96.3061,97.2584,99.3381,99.3914,99.7297,99.6436,99.4335,99.644,99.5361,97.9946,97.3574,97.1501,97.7416	13
25175	3_G.10138.10138.2	2	VMYRCAPPPSSQ	5,Carbamidomethyl[C];	83.9072	1392.64180366402	-0.0019652	-1.41	77.3063,82.3556,75.086,81.0696,88.3085,92.7778,96.9981,97.8991,95.1886,94.8268,93.537,88.7137	12
27203	3_G.10139.10139.2	2	STSLQPRCPGPQ	8,Carbamidomethyl[C];	64.1872	1327.64686759068	-0.00462866	-3.49	79.1872,79.2922,92.3504,93.2298,94.1558,91.9866,91.7779,90.5193,90.6924,90.2147,85.4609,85.6582	12
41366	3_G.10140.10140.2	2	NGNYDRL		55.9322	851.400669580466	-6.99213e-05	-0.08	51.1061,55.827,63.2512,67.3529,41.5963,43.7391,44.1977	7
26818	3_G.10141.10141.2	2	NAYVVGCRQNSA	7,Carbamidomethyl[C];	57.8253	1338.62769873582	-0.00587787	-4.39	58.2251,56.3632,73.3645,80.112,80.0305,72.3804,55.1627,56.4078,57.9904,59.4334,60.9769,58.8231	12
31557	3_G.10143.10143.2	2	STGHNNCLTTS	7,Carbamidomethyl[C];	12.9775	1191.50966455632	-0.00384168	-3.22	18.8683,19.0157,24.9852,28.3607,28.3911,35.8012,52.988,58.3367,57.025,40.8345,41.2021	11
20000	3_G.10149.10149.	0	TYYVTNNVTPKGPE		37.2257	1.00728	-9.74792e-06	-9.68	5.68902,5.58284,5.48226,5.25121,4.88284,4.52631,4.43263,4.66631,3.95214,4.46135,4.19534,3.99877,4.40912,3.88658	14
44170	3_G.10155.10155.2	2	GNMYGVL		0.812534	753.353440431858	-0.00671106	-8.91	5.64001,5.40408,4.66521,4.92918,3.51968,3.66416,3.47662	7
44042	3_G.10157.10157.2	2	RNMPLQ	2,Deamidated[N];	55.3796	759.38266034692	-0.000894768	-1.18	14.0251,12.4009,13.3778,13.6484,16.2753,14.4725	6
22322	3_G.10158.10158.3	3	LVTMNNKECQLE	4,Oxidation[M];9,Carbamidomethyl[C];10,Deamidated[Q];	46.7703	1495.68985778846	-0.0133223	-8.91	9.34803,9.21468,9.03293,6.83274,6.48341,6.30124,6.0676,5.79987,5.61118,6.19384,5.77184,5.39857	12
43802	3_G.10159.10159.2	2	GNHAQLE	5,Deamidated[Q];	7.23077	769.347887572126	-0.000400254	-0.52	2.61131,2.51868,2.23575,2.19215,2.59566,2.00176,1.94894	7
30348	3_G.10160.10160.2	2	NSYMFAYWE	1,Deamidated[N];4,Oxidation[M];	54.669	1227.47075357732	-0.00452141	-3.68	6.21927,5.84142,5.81832,6.1465,4.8337,4.57929,5.1746,4.95185,4.05181	9
11295	3_G.10161.10161.3	3	ANKYCRAAGMFNKWNVD	2,Deamidated[N];5,Carbamidomethyl[C];12,Deamidated[N];	20.2739	2046.91861794062	-0.0026162	-1.28	8.76174,8.45784,8.02961,7.96767,7.30673,9.04093,6.48111,6.23329,6.1871,6.19711,6.15239,7.30936,6.17821,7.59589,6.98262,7.63468,5.48347	17
43900	3_G.10162.10162.2	2	EMPFPK	2,Oxidation[M];	18.6358	764.365184974394	-0.000471081	-0.62	13.3725,11.0749,13.3098,19.0729,24.1878,22.5189	6
34622	3_G.10163.10163.	0	MLSEAYVSAE		55.4883	1.00728	-5.02141e-06	-4.99	10.8534,10.649,10.5268,9.74676,9.42068,9.635,9.78354,10.4329,9.07732,9.3333	10
31231	3_G.10164.10164.	0	NLEPMRAEPE	5,Oxidation[M];	12.7004	1.00728	-5.14597e-06	-5.11	6.06201,6.06228,5.56759,5.64285,5.32876,5.04421,4.65739,4.89373,5.23508,4.70243	10
20837	3_G.10165.10165.	0	EGGSANGALVPVDSYD	6,Deamidated[N];	10.7916	1.00728	-2.04105e-06	-2.03	5.25184,5.0925,5.01474,5.74385,5.89445,4.01759,4.62544,4.73867,7.17264,6.0064,5.25391,5.16763,5.09094,5.15499,5.29128,5.44933	16
43082	3_G.10166.10166.	0	GGEFVRE		63.9862	1.00728	-4.00424e-06	-3.98	5.47203,5.19155,4.81151,4.61353,4.64681,4.33326,3.76774	7
7747	3_G.10167.10167.4	4	ESQGTLPGYTLNFYTTDANKL		29.7198	2333.12465496464	-0.0049469	-2.12	9.60238,9.05207,8.95364,8.59314,8.52124,8.16465,8.12619,7.60762,8.03378,7.8183,7.70257,7.74069,7.18757,7.89395,6.50643,6.18928,6.61807,6.42738,7.56407,7.66927,7.9272	21
7759	3_G.10168.10168.3	3	TNTDQSLRYAPPEKGNNALLE	16,Deamidated[N];17,Deamidated[N];	2.17818e-07	2333.12802518476	-0.00251136	-1.08	14.4591,14.9446,14.3964,13.4341,13.4914,13.2248,12.1525,12.2728,12.7668,11.034,12.113,11.5953,10.3163,10.7987,10.2371,12.7305,13.4713,11.3493,16.7019,17.3239,16.7534	21
18619	3_G.10171.10171.	0	MLSELLPVNNRVFN		25.0918	1.00728	-3.47524e-06	-3.45	6.0254,5.76521,5.95468,5.24594,5.13012,4.97559,4.91929,5.00635,4.69806,4.7073,4.82568,4.99074,3.84095,4.50888	14
25231	3_G.10173.10173.3	3	NTLKNFKLQRQ	9,Deamidated[Q];	26.1546	1390.78536353894	-0.00531963	-3.82	15.7677,18.4299,29.8063,28.4053,26.6569,25.1534,19.1026,15.7251,7.553,9.41089,9.76717	11
22314	3_G.10174.10174.3	3	TCCQKKKTVLKT	2,Carbamidomethyl[C];3,Carbamidomethyl[C];4,Deamidated[Q];	64.1293	1495.80235210467	-0.0053256	-3.56	36.5975,36.8391,35.1246,26.3076,35.88,36.0788,56.3061,48.3148,47.3126,51.1795,38.1749,38.2162	12
32430	3_G.10175.10175.3	3	KGGSAAGKTDCL	11,Carbamidomethyl[C];	42.9683	1164.57127682619	-0.00360984	-3.1	5.82269,5.55097,5.31188,5.25427,5.06157,4.85503,4.75254,4.49426,4.12092,4.12912,4.06848,4.25957	12
15530	3_G.10176.10176.4	4	SPSGLMTANVGKTNPVPE	14,Deamidated[N];	37.1118	1799.87743848366	-0.00700257	-3.89	6.14036,6.14705,5.83407,5.57623,5.36725,5.25942,5.23743,4.86703,4.80571,4.9653,3.59722,3.79276,4.18079,5.42373,4.46055,4.7957,4.50094,4.14166	18
34191	3_G.10177.10177.2	2	STGGNYNRLE	7,Deamidated[N];	59.7467	1111.50523107678	-0.00386041	-3.47	39.7954,39.4461,44.1705,43.881,61.5097,60.1035,27.3942,37.3285,38.3179,37.1737	10
32125	3_G.10178.10178.2	2	FNSNFNDGQE	4,Deamidated[N];9,Deamidated[Q];	56.5114	1173.43561660683	-0.00257611	-2.2	6.43582,6.1476,6.01214,6.33311,5.40179,5.38474,4.9147,4.77212,6.01514,4.41163	10
22308	3_G.10179.10179.4	4	TKCCKEKTVLKT	3,Carbamidomethyl[C];4,Carbamidomethyl[C];	45.718	1495.80093816626	-0.00389899	-2.61	12.0326,12.0285,11.9316,12.0655,11.9475,11.3696,11.666,11.861,15.6575,13.8012,10.5517,11.1444	12
15575	3_G.10180.10180.2	2	RDNTLRSDGKWSTTY		51.5848	1799.87446995709	-0.00745715	-4.14	31.6023,27.9465,29.2181,28.7768,30.1149,30.2761,30.6373,25.0344,25.6667,26.5534,27.2971,27.3776,28.3142,28.2562,28.359	15
13217	3_G.10181.10181.3	3	GFTLSHPFMGSANGHLTSA		18.2372	1931.90212860387	-0.00474886	-2.46	3.61615,3.48849,3.69284,3.52229,3.45031,3.22013,3.02089,2.91772,2.90694,2.79735,2.94923,2.87231,2.95988,2.88938,2.93289,2.55916,2.69603,3.03265,2.58701	19
15470	3_G.10182.10182.2	2	QVNGLMMNQHANRKE	6,Oxidation[M];7,Oxidation[M];8,Deamidated[N];9,Deamidated[Q];12,Deamidated[N];	35.4438	1804.78883590817	-0.00649205	-3.6	9.40338,8.98372,8.44838,7.86293,7.69747,8.29652,8.17251,8.04904,7.93359,6.48051,5.98695,7.92478,6.35755,6.09765,5.8815	15
17107	3_G.10184.10184.2	2	SEANNNGTLTTNANLKG	12,Deamidated[N];	38.8075	1719.80829309678	-0.00616178	-3.58	22.5567,25.7242,25.765,28.4074,30.8179,30.7982,30.4752,28.4342,40.1917,44.8804,54.8812,22.3626,32.7799,35.0056,50,36.101,36.4375	17
15547	3_G.10186.10186.3	3	DRGTGVPQFGKCLTTY	12,Carbamidomethyl[C];	11.8119	1799.87674344648	-0.00229211	-1.27	5.2543,4.73363,4.05451,3.76775,3.93686,4.29584,4.27835,3.92783,3.86487,4.33818,4.73214,3.73874,4.2093,4.45112,4.20356,4.38451	16
16548	3_G.10189.10189.	0	KDRMALCKGNPNKSE	7,Carbamidomethyl[C];	30.8666	1.00728	-1.21252e-07	-0.12	4.85279,4.73966,4.55822,4.3712,4.11409,4.01996,3.71604,4.1349,3.5057,3.86376,3.75559,3.6705,3.41111,3.71788,3.25813	15
20088	3_G.10191.10191.	0	YVVPSLMKMSYVM	7,Oxidation[M];13,Oxidation[M];	0.651702	1.00728	-2.95529e-06	-2.93	4.96601,4.65492,4.50459,4.00362,3.92787,3.55227,4.53324,3.67507,6.25006,6.44172,6.68555,3.66438	13
42597	3_G.10195.10195.2	2	GKSVANSM	8,Oxidation[M];	69.3045	809.379913618894	-0.00231708	-2.86	3.52391,3.36045,3.36696,3.40154,2.93461,2.90604,2.81889	8
34490	3_G.10196.10196.2	2	GFVKGSNQHE	8,Deamidated[Q];	68.256	1103.51131292892	-0.000288615	-0.26	6.71791,6.55926,10.2304,10.3409,9.59058,9.82035,8.22799,6.10933,5.99812,6.19525	10
29400	3_G.10197.10197.3	3	GARGWMFSSKN	6,Oxidation[M];	43.3971	1256.58578733135	-0.0017585	-1.4	5.59163,5.31859,5.38051,4.95823,5.48129,5.40124,4.5359,4.8551,4.82318,4.4404,4.09832	11
29442	3_G.10198.10198.2	2	KCPKNQFGYN	2,Carbamidomethyl[C];6,Deamidated[Q];	51.7323	1256.58477962866	-0.012132	-9.65	5.26831,4.82692,4.75987,4.47724,4.5962,4.90716,3.97656,3.89906,4.56036,4.06665	10
32282	3_G.10199.10199.2	2	GSQRWMFKN	6,Oxidation[M];	72.1745	1169.55411726038	-0.00211576	-1.81	21.5253,21.3839,23.2087,27.6388,31.6166,26.6109,25.9176,25.935,23.2595	9
[truncated: 18,682 more rows]

## Sheet: Chymotrypsin
#	Title	Charge	Sq	Mod_Sites	Score	Spectra Mass	Delta Mass	Delta Mass (PPM)	AA Score	len
[truncated: 18,084 more rows]

## Sheet: Proteinase K（5 min）
#	Title	Charge	Sq	Mod_Sites	Score	Spectra Mass	Delta Mass	Delta Mass (PPM)	AA Score	len
[truncated: 17,237 more rows]

[truncated: 4 more sheets: Proteinase K（20 min）, MAAH（1）, MAAH（2）, All peptide results]
