# Supplementary material for: Identification of Unknown Biological Toxin Proteins Using Mass Spectrometry: A Case Study on De Novo Sequencing of Ricin
Source: Toxins (Basel). 2025 Nov 18;17(11):564. doi: 10.3390/toxins17110564 (PMC12656286; doi:10.3390/toxins17110564)
Supplement: Supplementary file 1 [file toxins-17-00564-s001.zip › Table S2. Score Distribution of De Novo Sequencing Results.xlsx]

## Sheet: Score Distribution_Trypsin
Score_int	count
0	666
1	284
2	256
3	220
4	192
5	200
6	215
7	218
8	210
9	167
10	210
11	196
12	213
13	196
14	196
15	179
16	184
17	186
18	193
19	198
20	178
21	201
22	205
23	196
24	205
25	199
26	212
27	215
28	255
29	235
30	223
31	221
32	239
33	234
34	245
35	329
36	216
37	203
38	237
39	255
40	243
41	239
42	246
43	227
44	258
45	272
46	270
47	252
48	286
49	149
50	422
51	313
52	354
53	371
54	386
55	499
56	596
57	552
58	612
59	550
60	445
61	427
62	326
63	285
64	234
65	195
66	164
67	74
68	112
69	77
70	72
71	51
72	38
73	29
74	19
75	22
76	15
77	12
78	13
79	10
80	9
81	6
82	5
83	4
84	10
85	2
86	6
87	6
88	10
89	9
90	9
91	12
92	5
93	4
94	9
95	7
96	5
97	8
98	19
99	55

## Sheet: Score Distribution_Glu-C
Score_int	count
0	977
1	422
2	313
3	316
4	303
5	309
6	273
7	305
8	275
9	289
10	238
11	247
12	280
13	237
14	253
15	236
16	269
17	274
18	255
19	284
20	237
21	268
22	287
23	269
24	246
25	255
26	248
27	283
28	249
29	243
30	239
31	227
32	237
33	240
34	261
35	284
36	193
37	228
38	252
39	223
40	219
41	224
42	217
43	233
44	261
45	200
46	244
47	242
48	246
49	124
50	347
51	282
52	246
53	235
54	313
55	368
56	355
57	379
58	400
59	315
60	283
61	256
62	190
63	184
64	163
65	143
66	106
67	66
68	96
69	64
70	45
71	43
72	39
73	37
74	32
75	23
76	18
77	11
78	19
79	7
80	15
81	7
82	9
83	13
84	10
85	7
86	6
87	9
88	4
89	2
90	6
91	5
92	8
93	11
94	5
95	13
96	11
97	9
98	19
99	43

## Sheet: Score Distribution_Chymotrypsin
Score_int	count
0	593
1	286
2	233
3	221
4	243
5	203
6	205
7	198
8	180
9	170
10	185
11	201
12	199
13	206
14	182
15	192
16	204
17	212
18	217
19	193
20	210
21	234
22	222
23	227
24	230
25	252
26	238
27	244
28	238
29	228
30	230
31	257
32	242
33	234
34	270
35	298
36	245
37	252
38	232
39	221
40	215
41	250
42	249
43	230
44	264
45	281
46	259
47	273
48	264
49	120
50	455
51	297
52	332
53	352
54	366
55	458
56	457
57	543
58	494
59	439
60	372
61	324
62	273
63	222
64	161
65	135
66	109
67	56
68	70
69	51
70	39
71	44
72	30
73	20
74	15
75	23
76	11
77	12
78	11
79	6
80	9
81	15
82	9
83	9
84	9
85	5
86	8
87	8
88	7
89	4
90	8
91	7
92	7
93	4
94	3
95	3
96	12
97	8
98	9
99	31

## Sheet: Score Distribution_Proteinase K
Score_int	count
0	1372
1	638
2	550
3	502
4	458
5	464
6	450
7	428
8	427
9	447
10	421
11	462
12	435
13	413
14	429
15	417
16	426
17	410
18	431
19	417
20	462
21	456
22	419
23	455
24	466
25	416
26	516
27	478
28	483
29	484
30	490
31	446
32	449
33	478
34	461
35	620
36	427
37	449
38	453
39	464
40	452
41	445
42	470
43	465
44	440
45	473
46	434
47	493
48	470
49	251
50	728
51	470
52	495
53	597
54	705
55	712
56	778
57	854
58	795
59	724
60	630
61	521
62	450
63	388
64	298
65	262
66	217
67	91
68	137
69	106
70	75
71	78
72	57
73	40
74	43
75	31
76	23
77	20
78	27
79	23
80	25
81	21
82	12
83	14
84	10
85	16
86	11
87	16
88	15
89	16
90	7
91	8
92	12
93	11
94	13
95	21
96	14
97	17
98	25
99	55

## Sheet: Score Distribution_MAAH
Score_int	count
0	1276
1	544
2	462
3	393
4	378
5	352
6	328
7	326
8	315
9	322
10	324
11	313
12	309
13	297
14	277
15	295
16	280
17	294
18	302
19	322
20	315
21	294
22	336
23	340
24	331
25	301
26	299
27	304
28	321
29	292
30	304
31	317
32	349
33	284
34	254
35	382
36	253
37	264
38	261
39	299
40	291
41	279
42	293
43	267
44	256
45	277
46	257
47	282
48	316
49	130
50	443
51	305
52	311
53	332
54	394
55	501
56	564
57	586
58	570
59	498
60	437
61	422
62	358
63	316
64	236
65	219
66	171
67	82
68	112
69	80
70	74
71	46
72	34
73	34
74	30
75	19
76	12
77	12
78	16
79	11
80	11
81	14
82	9
83	12
84	9
85	14
86	8
87	11
88	14
89	11
90	8
91	11
92	21
93	23
94	16
95	32
96	25
97	36
98	54
99	57

## Sheet: All Peptide Score
Score_int	count
0	4884
1	2174
2	1814
3	1652
4	1574
5	1528
6	1471
7	1475
8	1407
9	1395
10	1378
11	1419
12	1436
13	1349
14	1337
15	1319
16	1363
17	1376
18	1398
19	1414
20	1402
21	1453
22	1469
23	1487
24	1478
25	1423
26	1513
27	1524
28	1546
29	1482
30	1486
31	1468
32	1516
33	1470
34	1491
35	1913
36	1334
37	1396
38	1435
39	1462
40	1420
41	1437
42	1475
43	1422
44	1479
45	1503
46	1464
47	1542
48	1582
49	774
50	2395
51	1667
52	1738
53	1887
54	2164
55	2538
56	2750
57	2914
58	2871
59	2526
60	2167
61	1950
62	1597
63	1395
64	1092
65	954
66	767
67	369
68	527
69	378
70	305
71	262
72	198
73	160
74	139
75	118
76	79
77	67
78	86
79	57
80	69
81	63
82	44
83	52
84	48
85	44
86	39
87	50
88	50
89	42
90	38
91	43
92	53
93	53
94	46
95	76
96	67
97	78
98	126
99	241
