# Supplementary material for: Identification of Unknown Biological Toxin Proteins Using Mass Spectrometry: A Case Study on De Novo Sequencing of Ricin
Source: Toxins (Basel). 2025 Nov 18;17(11):564. doi: 10.3390/toxins17110564 (PMC12656286; doi:10.3390/toxins17110564)
Supplement: Supplementary file 1 [file toxins-17-00564-s001.zip › Table S3. Length Distribution of De Novo Sequencing Results.xlsx]

## Sheet: Length Distribution_Trypsin
len	count
5	89
6	731
7	1266
8	1773
9	2067
10	2238
11	1963
12	1825
13	1251
14	1090
15	984
16	909
17	665
18	466
19	333
20	254
21	221
22	218
23	179
24	136
25	109
26	86
27	64
28	22
29	27
30	17
31	10
32	2
33	2
36	1
37	1

## Sheet: Length Distribution_Glu-C
len	count
5	88
6	567
7	1103
8	1347
9	1547
10	1941
11	1711
12	1625
13	1363
14	1291
15	1109
16	872
17	743
18	610
19	475
20	380
21	370
22	310
23	332
24	278
25	227
26	162
27	137
28	111
29	72
30	27
31	9
32	1
33	2
35	1

## Sheet: Length Distribution_Chymotrypsi
len	count
5	42
6	528
7	1069
8	1544
9	1838
10	2042
11	1815
12	1614
13	1289
14	1209
15	1040
16	872
17	686
18	464
19	370
20	327
21	252
22	252
23	221
24	186
25	132
26	102
27	68
28	50
29	41
30	14
31	11
32	5
33	1

## Sheet: Length Distribution_ProteinaseK
len	count
5	115
6	1073
7	1928
8	2553
9	2941
10	3461
11	3022
12	2944
13	2374
14	2131
15	1988
16	1793
17	1421
18	1171
19	946
20	776
21	692
22	677
23	555
24	488
25	396
26	296
27	265
28	184
29	125
30	89
31	54
32	13
33	3
34	2

## Sheet: Length Distribution_MAAH
len	count
5	34
6	738
7	1475
8	2012
9	2151
10	2426
11	2077
12	1962
13	1516
14	1427
15	1153
16	1005
17	846
18	713
19	586
20	548
21	441
22	443
23	417
24	405
25	419
26	320
27	316
28	234
29	183
30	121
31	73
32	28
33	8
34	1

## Sheet: All Peptide Length
len	count
5	368
6	3637
7	6841
8	9229
9	10544
10	12108
11	10588
12	9970
13	7793
14	7148
15	6274
16	5451
17	4361
18	3424
19	2710
20	2285
21	1976
22	1900
23	1704
24	1493
25	1283
26	966
27	850
28	601
29	448
30	268
31	157
32	49
33	16
34	3
35	1
36	1
37	1
