# Supplementary material for: Identification of Unknown Biological Toxin Proteins Using Mass Spectrometry: A Case Study on De Novo Sequencing of Ricin
Source: Toxins (Basel). 2025 Nov 18;17(11):564. doi: 10.3390/toxins17110564 (PMC12656286; doi:10.3390/toxins17110564)
Supplement: Supplementary file 1 [file toxins-17-00564-s001.zip › Table S4. Database Search Peptides.xlsx]

## Sheet: Trypsin
#	Title	Charge	Sq	Mod_Sites	Score	Spectra Mass	Q value	Theory Sq Mass	Delta Mass	Delta Mass (PPM)	Specific Flag	Label Flag	Target_Decoy	Protein AC
1	5_T.7753.7753.3.0.dta	3	GGSGGSHGGGSGFGGESGGSYGGGEEASGSGGGYGGGSGK		2.10E-009	3223.28	0	3223.28	0.00269	0.84	S	1	TRUE	CON_IPI00019359.3/
2	5_T.7008.7008.2.0.dta	2	GGGGGGYGSGGSSYGSGGGSYGSGGGGGGGR		5.12E-009	2383.95	0	2383.95	0.00188	0.79	S	1	TRUE	CON_IPI00220327.3/
3	5_T.36326.36326.2.0.dta	2	HGVQELEIELQSQLSK		6.98E-008	1837.97	0	1837.97	0.00507	2.76	S	1	TRUE	CON_IPI00019359.3/
4	5_T.34806.34806.2.0.dta	2	LSTAIQESNQGAFASPIQLQR		1.33E-007	2259.18	0	2259.17	0.00296	1.31	S	1	TRUE	pdb|7TH2|A/WDV57319.1/WKY18136.1/pdb|8TAD|A/sp|P06750.1|AGGL_RICCO/sp|P02879.1|RICI_RICCO/prf||0408164A/prf||1405280A/AAB22582.1/AAB22584.1/pdb|1BR5|A/pdb|1BR6|A/pdb|1UQ4|A/pdb|1UQ5|A/pdb|1J1M|A/pdb|1RZO|A/ABG65738.1/pdb|1IFS|A/pdb|1OBS|A/pdb|2VC3|A/EEF26167.1/pdb|3EJ5|X/ACV85690.1/ACV85693.1/ADG29030.1/ADG29032.1/ADG29033.1/ADG29035.1/ADG29036.1/ADG29037.1/ADG29038.1/ADG29039.1/ADG29040.1/ADG290…
5	5_T.38781.38781.2.0.dta	2	IITHPNFNGNTLDNDIMLIK	8,Deamidated[N]#0;	1.64E-007	2284.17	0	2284.16	0.00549	2.4	S	1	TRUE	CON_Trypsin|SWISS-PROT:P00761|TRYP_PIG/
6	5_T.38404.38404.3.0.dta	3	NKLNDLEDALQQAKEDLAR		2.46E-007	2184.13	0	2184.13	0.00604	2.76	S	1	TRUE	CON_IPI00220327.3/
7	5_T.31010.31010.2.0.dta	2	TAIQESNQGAFASPIQLQR		4.67E-007	2059.06	0	2059.06	0.0035	1.7	C	1	TRUE	pdb|7TH2|A/WDV57319.1/WKY18136.1/pdb|8TAD|A/sp|P06750.1|AGGL_RICCO/sp|P02879.1|RICI_RICCO/prf||0408164A/prf||1405280A/AAB22582.1/AAB22584.1/pdb|1BR5|A/pdb|1BR6|A/pdb|1UQ4|A/pdb|1UQ5|A/pdb|1J1M|A/pdb|1RZO|A/ABG65738.1/pdb|1IFS|A/pdb|1OBS|A/pdb|2VC3|A/EEF26167.1/pdb|3EJ5|X/ACV85690.1/ACV85693.1/ADG29030.1/ADG29032.1/ADG29033.1/ADG29035.1/ADG29036.1/ADG29037.1/ADG29038.1/ADG29039.1/ADG29040.1/ADG290…
8	5_T.29982.29982.2.0.dta	2	AIQESNQGAFASPIQLQR		1.34E-006	1958.01	0	1958.01	0.00282	1.44	C	1	TRUE	pdb|7TH2|A/WDV57319.1/WKY18136.1/pdb|8TAD|A/sp|P06750.1|AGGL_RICCO/sp|P02879.1|RICI_RICCO/prf||0408164A/prf||1405280A/AAB22582.1/AAB22584.1/pdb|1BR5|A/pdb|1BR6|A/pdb|1UQ4|A/pdb|1UQ5|A/pdb|1J1M|A/pdb|1RZO|A/ABG65738.1/pdb|1IFS|A/pdb|1OBS|A/pdb|2VC3|A/EEF26167.1/pdb|3EJ5|X/ACV85690.1/ACV85693.1/ADG29030.1/ADG29032.1/ADG29033.1/ADG29035.1/ADG29036.1/ADG29037.1/ADG29038.1/ADG29039.1/ADG29040.1/ADG290…
9	5_T.29919.29919.2.0.dta	2	AIQESNQGAFASPIQLQR		1.81E-006	1958.01	0	1958.01	0.00271	1.38	C	1	TRUE	pdb|7TH2|A/WDV57319.1/WKY18136.1/pdb|8TAD|A/sp|P06750.1|AGGL_RICCO/sp|P02879.1|RICI_RICCO/prf||0408164A/prf||1405280A/AAB22582.1/AAB22584.1/pdb|1BR5|A/pdb|1BR6|A/pdb|1UQ4|A/pdb|1UQ5|A/pdb|1J1M|A/pdb|1RZO|A/ABG65738.1/pdb|1IFS|A/pdb|1OBS|A/pdb|2VC3|A/EEF26167.1/pdb|3EJ5|X/ACV85690.1/ACV85693.1/ADG29030.1/ADG29032.1/ADG29033.1/ADG29035.1/ADG29036.1/ADG29037.1/ADG29038.1/ADG29039.1/ADG29040.1/ADG290…
10	5_T.29145.29145.2.0.dta	2	IQESNQGAFASPIQLQR		2.42E-006	1886.98	0	1886.97	0.00354	1.87	C	1	TRUE	pdb|7TH2|A/WDV57319.1/WKY18136.1/pdb|8TAD|A/sp|P06750.1|AGGL_RICCO/sp|P02879.1|RICI_RICCO/prf||0408164A/prf||1405280A/AAB22582.1/AAB22584.1/pdb|1BR5|A/pdb|1BR6|A/pdb|1UQ4|A/pdb|1UQ5|A/pdb|1J1M|A/pdb|1RZO|A/ABG65738.1/pdb|1IFS|A/pdb|1OBS|A/pdb|2VC3|A/EEF26167.1/pdb|3EJ5|X/ACV85690.1/ACV85693.1/ADG29030.1/ADG29032.1/ADG29033.1/ADG29035.1/ADG29036.1/ADG29037.1/ADG29038.1/ADG29039.1/ADG29040.1/ADG290…
11	5_T.42112.42112.2.0.dta	2	VTGEEFFDGNPIQLWPCK	17,Carbamidomethyl[C]#0;	2.72E-006	2137.01	0	2137.01	0.00704	3.3	C	1	TRUE	sp|P06750.1|AGGL_RICCO/AAB22584.1/pdb|1RZO|B/XP_002534220.2/NP_001406534.1/
12	5_T.29109.29109.2.0.dta	2	IQESNQGAFASPIQLQR		3.02E-006	1886.98	0	1886.97	0.00369	1.96	C	1	TRUE	pdb|7TH2|A/WDV57319.1/WKY18136.1/pdb|8TAD|A/sp|P06750.1|AGGL_RICCO/sp|P02879.1|RICI_RICCO/prf||0408164A/prf||1405280A/AAB22582.1/AAB22584.1/pdb|1BR5|A/pdb|1BR6|A/pdb|1UQ4|A/pdb|1UQ5|A/pdb|1J1M|A/pdb|1RZO|A/ABG65738.1/pdb|1IFS|A/pdb|1OBS|A/pdb|2VC3|A/EEF26167.1/pdb|3EJ5|X/ACV85690.1/ACV85693.1/ADG29030.1/ADG29032.1/ADG29033.1/ADG29035.1/ADG29036.1/ADG29037.1/ADG29038.1/ADG29039.1/ADG29040.1/ADG290…
13	5_T.7671.7671.3.0.dta	3	GSYGSGGSSYGSGGGSYGSGGGGGGHGSYGSGSSSGGYR		3.35E-006	3312.31	0	3312.31	0.00302	0.91	S	1	TRUE	CON_IPI00220327.3/
14	5_T.34801.34801.2.0.dta	2	LSTAIQESNQGAFASPIQLQR		3.67E-006	2259.18	0	2259.17	0.00296	1.31	S	1	TRUE	pdb|7TH2|A/WDV57319.1/WKY18136.1/pdb|8TAD|A/sp|P06750.1|AGGL_RICCO/sp|P02879.1|RICI_RICCO/prf||0408164A/prf||1405280A/AAB22582.1/AAB22584.1/pdb|1BR5|A/pdb|1BR6|A/pdb|1UQ4|A/pdb|1UQ5|A/pdb|1J1M|A/pdb|1RZO|A/ABG65738.1/pdb|1IFS|A/pdb|1OBS|A/pdb|2VC3|A/EEF26167.1/pdb|3EJ5|X/ACV85690.1/ACV85693.1/ADG29030.1/ADG29032.1/ADG29033.1/ADG29035.1/ADG29036.1/ADG29037.1/ADG29038.1/ADG29039.1/ADG29040.1/ADG290…
15	5_T.29038.29038.2.0.dta	2	IQESNQGAFASPIQLQR		4.50E-006	1886.97	0	1886.97	0.00313	1.66	C	1	TRUE	pdb|7TH2|A/WDV57319.1/WKY18136.1/pdb|8TAD|A/sp|P06750.1|AGGL_RICCO/sp|P02879.1|RICI_RICCO/prf||0408164A/prf||1405280A/AAB22582.1/AAB22584.1/pdb|1BR5|A/pdb|1BR6|A/pdb|1UQ4|A/pdb|1UQ5|A/pdb|1J1M|A/pdb|1RZO|A/ABG65738.1/pdb|1IFS|A/pdb|1OBS|A/pdb|2VC3|A/EEF26167.1/pdb|3EJ5|X/ACV85690.1/ACV85693.1/ADG29030.1/ADG29032.1/ADG29033.1/ADG29035.1/ADG29036.1/ADG29037.1/ADG29038.1/ADG29039.1/ADG29040.1/ADG290…
16	5_T.36371.36371.2.0.dta	2	YTDAPSFSDIPNPIGSENSEK		4.73E-006	2268.03	0	2268.03	0.00476	2.1	C	1	TRUE	CON_CASA1|SWISS-PROT:P02662/
17	5_T.31406.31406.2.0.dta	2	AIQESNQGAFASPIQLQR	6,Deamidated[N]#0;	5.05E-006	1959	0	1958.99	0.00255	1.3	C	1	TRUE	pdb|7TH2|A/WDV57319.1/WKY18136.1/pdb|8TAD|A/sp|P06750.1|AGGL_RICCO/sp|P02879.1|RICI_RICCO/prf||0408164A/prf||1405280A/AAB22582.1/AAB22584.1/pdb|1BR5|A/pdb|1BR6|A/pdb|1UQ4|A/pdb|1UQ5|A/pdb|1J1M|A/pdb|1RZO|A/ABG65738.1/pdb|1IFS|A/pdb|1OBS|A/pdb|2VC3|A/EEF26167.1/pdb|3EJ5|X/ACV85690.1/ACV85693.1/ADG29030.1/ADG29032.1/ADG29033.1/ADG29035.1/ADG29036.1/ADG29037.1/ADG29038.1/ADG29039.1/ADG29040.1/ADG290…
18	5_T.7010.7010.3.0.dta	3	GGGGGGYGSGGSSYGSGGGSYGSGGGGGGGR		5.88E-006	2383.95	0	2383.95	0.00315	1.32	S	1	TRUE	CON_IPI00220327.3/
19	5_T.16903.16903.2.0.dta	2	DNCLTTDANIKGTVVK	3,Carbamidomethyl[C]#0;	9.04E-006	1748.89	0	1748.88	0.00466	2.67	S	1	TRUE	sp|P06750.1|AGGL_RICCO/AAA63506.1/prf||1209171A/prf||1303208A/AAB22584.1/pdb|1RZO|B/ADG29082.1/XP_002534220.2/NP_001406534.1/
20	5_T.5265.5265.2.0.dta	2	GGSGGSYGGGGSGGGYGGGSGSR		1.07E-005	1791.73	0	1791.73	0.00023	0.13	S	1	TRUE	CON_IPI00019359.3/
21	5_T.36660.36660.2.0.dta	2	ELTTEIDNNIEQISSYK		1.64E-005	1996.98	0	1996.97	0.00978	4.9	S	1	TRUE	CON_IPI00009865.2/
22	5_T.41481.41481.2.0.dta	2	GEEFFDGNPIQLWPCK	15,Carbamidomethyl[C]#0;	1.75E-005	1936.9	0	1936.89	0.0057	2.94	C	1	TRUE	sp|P06750.1|AGGL_RICCO/AAB22584.1/pdb|1RZO|B/XP_002534220.2/NP_001406534.1/
23	5_T.38523.38523.4.1.dta	4	FFHPDNQEDAEAITHLFTDVQNR		2.00E-005	2744.27	0	2744.27	0.00299	1.09	C	1	TRUE	pdb|7TH2|A/WDV57319.1/WKY18136.1/pdb|8TAD|A/sp|P02879.1|RICI_RICCO/prf||0408164A/prf||1405280A/AAB22582.1/pdb|1BR5|A/pdb|1BR6|A/pdb|1UQ4|A/pdb|1UQ5|A/pdb|1J1M|A/ABG65738.1/pdb|1IFS|A/pdb|1OBS|A/pdb|2VC3|A/EEF26167.1/pdb|3EJ5|X/ACV85690.1/ACZ56253.1/ACZ56254.1/ADG29030.1/ADG29032.1/ADG29033.1/ADG29036.1/ADG29037.1/ADG29038.1/ADG29039.1/ADG29040.1/ADG29043.1/ADG29044.1/ADG29046.1/ADG29047.1/ADG2904…
24	5_T.41489.41489.2.0.dta	2	GEEFFDGNPIQLWPCK	15,Carbamidomethyl[C]#0;	2.03E-005	1936.9	0	1936.89	0.00575	2.97	C	1	TRUE	sp|P06750.1|AGGL_RICCO/AAB22584.1/pdb|1RZO|B/XP_002534220.2/NP_001406534.1/
25	5_T.41421.41421.2.0.dta	2	YLYQGPIVLNPWDQVK		2.11E-005	1933.03	0	1933.02	0.00953	4.93	C	1	TRUE	CON_CASA2|SWISS-PROT:P02663/
26	5_T.30004.30004.2.0.dta	2	AIQESNQGAFASPIQLQR		2.21E-005	1958.01	0	1958.01	0.00285	1.45	C	1	TRUE	pdb|7TH2|A/WDV57319.1/WKY18136.1/pdb|8TAD|A/sp|P06750.1|AGGL_RICCO/sp|P02879.1|RICI_RICCO/prf||0408164A/prf||1405280A/AAB22582.1/AAB22584.1/pdb|1BR5|A/pdb|1BR6|A/pdb|1UQ4|A/pdb|1UQ5|A/pdb|1J1M|A/pdb|1RZO|A/ABG65738.1/pdb|1IFS|A/pdb|1OBS|A/pdb|2VC3|A/EEF26167.1/pdb|3EJ5|X/ACV85690.1/ACV85693.1/ADG29030.1/ADG29032.1/ADG29033.1/ADG29035.1/ADG29036.1/ADG29037.1/ADG29038.1/ADG29039.1/ADG29040.1/ADG290…
27	5_T.41455.41455.2.0.dta	2	GEEFFDGNPIQLWPCK	15,Carbamidomethyl[C]#0;	2.47E-005	1936.9	0	1936.89	0.00555	2.87	C	1	TRUE	sp|P06750.1|AGGL_RICCO/AAB22584.1/pdb|1RZO|B/XP_002534220.2/NP_001406534.1/
28	5_T.34867.34867.2.0.dta	2	KSNTDWNQLWTLR		2.51E-005	1661.84	0	1661.84	0.00197	1.18	C	1	TRUE	sp|P06750.1|AGGL_RICCO/prf||1209171A/AAB22584.1/pdb|1RZO|B/XP_002534220.2/NP_001406534.1/EEF30196.1/XP_002532193.2/
29	5_T.38539.38539.2.0.dta	2	SFMVCIQMISEAAR	5,Carbamidomethyl[C]#0;8,Oxidation[M]#0;	2.58E-005	1658.77	0	1658.77	0.00367	2.21	S	1	TRUE	sp|P06750.1|AGGL_RICCO/AAB22584.1/pdb|1RZO|A/ACZ56251.1/ACZ56252.1/XP_002534220.2/NP_001406534.1/
30	5_T.30973.30973.3.0.dta	3	TAIQESNQGAFASPIQLQR		2.91E-005	2059.06	0	2059.06	0.00705	3.42	C	1	TRUE	pdb|7TH2|A/WDV57319.1/WKY18136.1/pdb|8TAD|A/sp|P06750.1|AGGL_RICCO/sp|P02879.1|RICI_RICCO/prf||0408164A/prf||1405280A/AAB22582.1/AAB22584.1/pdb|1BR5|A/pdb|1BR6|A/pdb|1UQ4|A/pdb|1UQ5|A/pdb|1J1M|A/pdb|1RZO|A/ABG65738.1/pdb|1IFS|A/pdb|1OBS|A/pdb|2VC3|A/EEF26167.1/pdb|3EJ5|X/ACV85690.1/ACV85693.1/ADG29030.1/ADG29032.1/ADG29033.1/ADG29035.1/ADG29036.1/ADG29037.1/ADG29038.1/ADG29039.1/ADG29040.1/ADG290…
31	5_T.30864.30864.2.0.dta	2	TAIQESNQGAFASPIQLQR		3.14E-005	2059.06	0	2059.06	0.00314	1.52	C	1	TRUE	pdb|7TH2|A/WDV57319.1/WKY18136.1/pdb|8TAD|A/sp|P06750.1|AGGL_RICCO/sp|P02879.1|RICI_RICCO/prf||0408164A/prf||1405280A/AAB22582.1/AAB22584.1/pdb|1BR5|A/pdb|1BR6|A/pdb|1UQ4|A/pdb|1UQ5|A/pdb|1J1M|A/pdb|1RZO|A/ABG65738.1/pdb|1IFS|A/pdb|1OBS|A/pdb|2VC3|A/EEF26167.1/pdb|3EJ5|X/ACV85690.1/ACV85693.1/ADG29030.1/ADG29032.1/ADG29033.1/ADG29035.1/ADG29036.1/ADG29037.1/ADG29038.1/ADG29039.1/ADG29040.1/ADG290…
32	5_T.41288.41288.2.0.dta	2	GEEFFDGNPIQLWPCK	15,Carbamidomethyl[C]#0;	3.29E-005	1936.89	0	1936.89	0.00338	1.75	C	1	TRUE	sp|P06750.1|AGGL_RICCO/AAB22584.1/pdb|1RZO|B/XP_002534220.2/NP_001406534.1/
33	5_T.41391.41391.2.0.dta	2	GEEFFDGNPIQLWPCK	15,Carbamidomethyl[C]#0;	3.34E-005	1936.9	0	1936.89	0.00598	3.09	C	1	TRUE	sp|P06750.1|AGGL_RICCO/AAB22584.1/pdb|1RZO|B/XP_002534220.2/NP_001406534.1/
34	5_T.36339.36339.2.0.dta	2	SAPDPSVITLENSWGR	12,Deamidated[N]#0;	3.39E-005	1729.84	0	1729.84	0.00275	1.59	S	1	TRUE	pdb|7TH2|A/WDV57319.1/WKY18136.1/pdb|8TAD|A/sp|P06750.1|AGGL_RICCO/sp|P02879.1|RICI_RICCO/prf||0408164A/prf||1405280A/AAB22582.1/AAB22584.1/pdb|1BR5|A/pdb|1BR6|A/pdb|1UQ5|A/pdb|1J1M|A/pdb|1RZO|A/ABG65738.1/pdb|1IFS|A/pdb|1OBS|A/pdb|2VC3|A/EEF26167.1/EEF30194.1/pdb|3EJ5|X/ACV85690.1/ACV85691.1/ACV85693.1/ADG29030.1/ADG29032.1/ADG29033.1/ADG29035.1/ADG29036.1/ADG29037.1/ADG29038.1/ADG29039.1/ADG290…
35	5_T.30025.30025.2.0.dta	2	AIQESNQGAFASPIQLQR		3.50E-005	1958.01	0	1958.01	0.00281	1.43	C	1	TRUE	pdb|7TH2|A/WDV57319.1/WKY18136.1/pdb|8TAD|A/sp|P06750.1|AGGL_RICCO/sp|P02879.1|RICI_RICCO/prf||0408164A/prf||1405280A/AAB22582.1/AAB22584.1/pdb|1BR5|A/pdb|1BR6|A/pdb|1UQ4|A/pdb|1UQ5|A/pdb|1J1M|A/pdb|1RZO|A/ABG65738.1/pdb|1IFS|A/pdb|1OBS|A/pdb|2VC3|A/EEF26167.1/pdb|3EJ5|X/ACV85690.1/ACV85693.1/ADG29030.1/ADG29032.1/ADG29033.1/ADG29035.1/ADG29036.1/ADG29037.1/ADG29038.1/ADG29039.1/ADG29040.1/ADG290…
36	5_T.36849.36849.2.0.dta	2	SLNNQFASFIDKVR		3.53E-005	1638.86	0	1638.86	0.00429	2.62	S	1	TRUE	CON_IPI00220327.3/CON_IPI00714876.1/
37	5_T.42286.42286.2.0.dta	2	AAPGVDLTQLLNNMR		3.59E-005	1612.85	0	1612.85	0.00377	2.34	C	1	TRUE	CON_IPI00009865.2/CON_IPI00798492.2/
38	5_T.35735.35735.2.0.dta	2	SAPDPSVITLENSWGR	12,Deamidated[N]#0;	3.59E-005	1729.85	0	1729.84	0.00622	3.59	S	1	TRUE	pdb|7TH2|A/WDV57319.1/WKY18136.1/pdb|8TAD|A/sp|P06750.1|AGGL_RICCO/sp|P02879.1|RICI_RICCO/prf||0408164A/prf||1405280A/AAB22582.1/AAB22584.1/pdb|1BR5|A/pdb|1BR6|A/pdb|1UQ5|A/pdb|1J1M|A/pdb|1RZO|A/ABG65738.1/pdb|1IFS|A/pdb|1OBS|A/pdb|2VC3|A/EEF26167.1/EEF30194.1/pdb|3EJ5|X/ACV85690.1/ACV85691.1/ACV85693.1/ADG29030.1/ADG29032.1/ADG29033.1/ADG29035.1/ADG29036.1/ADG29037.1/ADG29038.1/ADG29039.1/ADG290…
39	5_T.19212.19212.2.0.dta	2	SNTDANQLWTLKR		3.61E-005	1546.8	0	1546.8	0.00036	0.23	S	1	TRUE	sp|P02879.1|RICI_RICCO/AAA63506.1/prf||1111227A/prf||1303208A/AAB22582.1/pdb|2AAI|B/EEF26167.1/EEF30194.1/ACY38598.1/ADG29030.1/ADG29032.1/ADG29033.1/ADG29035.1/ADG29036.1/ADG29037.1/ADG29038.1/ADG29039.1/ADG29040.1/ADG29043.1/ADG29044.1/ADG29046.1/ADG29047.1/ADG29049.1/ADG29050.1/ADG29051.1/ADG29056.1/ADG29058.1/ADG29060.1/ADG29061.1/ADG29062.1/ADG29066.1/ADG29068.1/ADG29069.1/ADG29071.1/ADG2907…
40	5_T.34874.34874.2.0.dta	2	KSNTDWNQLWTLR		3.70E-005	1661.84	0	1661.84	0.00209	1.26	C	1	TRUE	sp|P06750.1|AGGL_RICCO/prf||1209171A/AAB22584.1/pdb|1RZO|B/XP_002534220.2/NP_001406534.1/EEF30196.1/XP_002532193.2/
41	5_T.41471.41471.2.0.dta	2	GEEFFDGNPIQLWPCK	15,Carbamidomethyl[C]#0;	3.73E-005	1936.9	0	1936.89	0.0057	2.94	C	1	TRUE	sp|P06750.1|AGGL_RICCO/AAB22584.1/pdb|1RZO|B/XP_002534220.2/NP_001406534.1/
42	5_T.31667.31667.2.0.dta	2	FHNGNAIQLWPCK	3,Deamidated[N]#0;12,Carbamidomethyl[C]#0;	3.80E-005	1585.76	0	1585.76	0.00259	1.63	S	1	TRUE	sp|P02879.1|RICI_RICCO/AAA63506.1/prf||1111227A/prf||1303208A/AAB22582.1/pdb|2AAI|B/EEF26167.1/EEF30194.1/ACY38598.1/ADG29030.1/ADG29032.1/ADG29033.1/ADG29035.1/ADG29036.1/ADG29037.1/ADG29039.1/ADG29040.1/ADG29043.1/ADG29044.1/ADG29046.1/ADG29047.1/ADG29049.1/ADG29050.1/ADG29051.1/ADG29056.1/ADG29058.1/ADG29060.1/ADG29061.1/ADG29062.1/ADG29066.1/ADG29068.1/ADG29069.1/ADG29071.1/ADG29073.1/ADG2907…
43	5_T.41461.41461.2.0.dta	2	GEEFFDGNPIQLWPCK	15,Carbamidomethyl[C]#0;	3.93E-005	1936.9	0	1936.89	0.00555	2.87	C	1	TRUE	sp|P06750.1|AGGL_RICCO/AAB22584.1/pdb|1RZO|B/XP_002534220.2/NP_001406534.1/
44	5_T.41470.41470.2.0.dta	2	GEEFFDGNPIQLWPCK	15,Carbamidomethyl[C]#0;	4.09E-005	1936.9	0	1936.89	0.0057	2.94	C	1	TRUE	sp|P06750.1|AGGL_RICCO/AAB22584.1/pdb|1RZO|B/XP_002534220.2/NP_001406534.1/
45	5_T.41456.41456.2.0.dta	2	GEEFFDGNPIQLWPCK	15,Carbamidomethyl[C]#0;	4.11E-005	1936.9	0	1936.89	0.00555	2.87	C	1	TRUE	sp|P06750.1|AGGL_RICCO/AAB22584.1/pdb|1RZO|B/XP_002534220.2/NP_001406534.1/
46	5_T.31116.31116.2.0.dta	2	STAIQESNQGAFASPIQLQR		4.33E-005	2146.09	0	2146.09	0.00498	2.32	C	1	TRUE	pdb|7TH2|A/WDV57319.1/WKY18136.1/pdb|8TAD|A/sp|P06750.1|AGGL_RICCO/sp|P02879.1|RICI_RICCO/prf||0408164A/prf||1405280A/AAB22582.1/AAB22584.1/pdb|1BR5|A/pdb|1BR6|A/pdb|1UQ4|A/pdb|1UQ5|A/pdb|1J1M|A/pdb|1RZO|A/ABG65738.1/pdb|1IFS|A/pdb|1OBS|A/pdb|2VC3|A/EEF26167.1/pdb|3EJ5|X/ACV85690.1/ACV85693.1/ADG29030.1/ADG29032.1/ADG29033.1/ADG29035.1/ADG29036.1/ADG29037.1/ADG29038.1/ADG29039.1/ADG29040.1/ADG290…
47	5_T.41419.41419.2.0.dta	2	YLYQGPIVLNPWDQVK		4.70E-005	1933.03	0	1933.02	0.00953	4.93	C	1	TRUE	CON_CASA2|SWISS-PROT:P02663/
48	5_T.14898.14898.2.0.dta	2	ADVCMDPEPIVR	4,Carbamidomethyl[C]#0;5,Oxidation[M]#0;	4.89E-005	1417.65	0	1417.64	0.0038	2.68	S	1	TRUE	sp|P06750.1|AGGL_RICCO/sp|P02879.1|RICI_RICCO/AAA63506.1/prf||1111227A/prf||1209171A/prf||1303208A/prf||1405280A/AAB22582.1/AAB22584.1/pdb|2AAI|B/pdb|1RZO|B/EEF26167.1/EEF30194.1/ADG29030.1/ADG29032.1/ADG29033.1/ADG29035.1/ADG29036.1/ADG29037.1/ADG29038.1/ADG29039.1/ADG29040.1/ADG29043.1/ADG29044.1/ADG29046.1/ADG29047.1/ADG29049.1/ADG29050.1/ADG29051.1/ADG29056.1/ADG29058.1/ADG29060.1/ADG29062.1/…
49	5_T.29153.29153.2.0.dta	2	IQESNQGAFASPIQLQR		4.90E-005	1886.98	0	1886.97	0.00354	1.87	C	1	TRUE	pdb|7TH2|A/WDV57319.1/WKY18136.1/pdb|8TAD|A/sp|P06750.1|AGGL_RICCO/sp|P02879.1|RICI_RICCO/prf||0408164A/prf||1405280A/AAB22582.1/AAB22584.1/pdb|1BR5|A/pdb|1BR6|A/pdb|1UQ4|A/pdb|1UQ5|A/pdb|1J1M|A/pdb|1RZO|A/ABG65738.1/pdb|1IFS|A/pdb|1OBS|A/pdb|2VC3|A/EEF26167.1/pdb|3EJ5|X/ACV85690.1/ACV85693.1/ADG29030.1/ADG29032.1/ADG29033.1/ADG29035.1/ADG29036.1/ADG29037.1/ADG29038.1/ADG29039.1/ADG29040.1/ADG290…
50	5_T.36199.36199.2.0.dta	2	SAPDPSVITLENSWGR		5.15E-005	1728.86	0	1728.86	0.00413	2.39	S	1	TRUE	pdb|7TH2|A/WDV57319.1/WKY18136.1/pdb|8TAD|A/sp|P06750.1|AGGL_RICCO/sp|P02879.1|RICI_RICCO/prf||0408164A/prf||1405280A/AAB22582.1/AAB22584.1/pdb|1BR5|A/pdb|1BR6|A/pdb|1UQ5|A/pdb|1J1M|A/pdb|1RZO|A/ABG65738.1/pdb|1IFS|A/pdb|1OBS|A/pdb|2VC3|A/EEF26167.1/EEF30194.1/pdb|3EJ5|X/ACV85690.1/ACV85691.1/ACV85693.1/ADG29030.1/ADG29032.1/ADG29033.1/ADG29035.1/ADG29036.1/ADG29037.1/ADG29038.1/ADG29039.1/ADG290…
51	5_T.29288.29288.2.0.dta	2	IQESNQGAFASPIQLQR		5.69E-005	1886.98	0	1886.97	0.00356	1.89	C	1	TRUE	pdb|7TH2|A/WDV57319.1/WKY18136.1/pdb|8TAD|A/sp|P06750.1|AGGL_RICCO/sp|P02879.1|RICI_RICCO/prf||0408164A/prf||1405280A/AAB22582.1/AAB22584.1/pdb|1BR5|A/pdb|1BR6|A/pdb|1UQ4|A/pdb|1UQ5|A/pdb|1J1M|A/pdb|1RZO|A/ABG65738.1/pdb|1IFS|A/pdb|1OBS|A/pdb|2VC3|A/EEF26167.1/pdb|3EJ5|X/ACV85690.1/ACV85693.1/ADG29030.1/ADG29032.1/ADG29033.1/ADG29035.1/ADG29036.1/ADG29037.1/ADG29038.1/ADG29039.1/ADG29040.1/ADG290…
52	5_T.34146.34146.3.0.dta	3	IESLTEELAYLKK		5.97E-005	1536.86	0	1536.85	0.00326	2.12	C	1	TRUE	CON_IPI00009865.2/
53	5_T.34148.34148.3.0.dta	3	IESLTEELAYLKK		6.34E-005	1536.86	0	1536.85	0.00326	2.12	C	1	TRUE	CON_IPI00009865.2/
54	5_T.7292.7292.2.0.dta	2	LKECCDKPLLEK	4,Carbamidomethyl[C]#0;5,Carbamidomethyl[C]#0;	6.47E-005	1532.78	0	1532.78	0.00243	1.58	S	1	TRUE	CON_IPI00708398.1/
55	5_T.27767.27767.2.0.dta	2	ESNQGAFASPIQLQR		6.66E-005	1645.83	0	1645.83	0.00255	1.55	S	1	TRUE	pdb|7TH2|A/WDV57319.1/WKY18136.1/pdb|8TAD|A/sp|P06750.1|AGGL_RICCO/sp|P02879.1|RICI_RICCO/prf||0408164A/prf||1405280A/AAB22582.1/AAB22584.1/pdb|1BR5|A/pdb|1BR6|A/pdb|1UQ4|A/pdb|1UQ5|A/pdb|1J1M|A/pdb|1RZO|A/ABG65738.1/pdb|1IFS|A/pdb|1OBS|A/pdb|2VC3|A/EEF26167.1/pdb|3EJ5|X/ACV85690.1/ACV85693.1/ADG29030.1/ADG29032.1/ADG29033.1/ADG29035.1/ADG29036.1/ADG29037.1/ADG29038.1/ADG29039.1/ADG29040.1/ADG290…
56	5_T.31608.31608.2.0.dta	2	FHNGNAIQLWPCK	3,Deamidated[N]#0;12,Carbamidomethyl[C]#0;	6.76E-005	1585.76	0	1585.76	0.00255	1.61	S	1	TRUE	sp|P02879.1|RICI_RICCO/AAA63506.1/prf||1111227A/prf||1303208A/AAB22582.1/pdb|2AAI|B/EEF26167.1/EEF30194.1/ACY38598.1/ADG29030.1/ADG29032.1/ADG29033.1/ADG29035.1/ADG29036.1/ADG29037.1/ADG29039.1/ADG29040.1/ADG29043.1/ADG29044.1/ADG29046.1/ADG29047.1/ADG29049.1/ADG29050.1/ADG29051.1/ADG29056.1/ADG29058.1/ADG29060.1/ADG29061.1/ADG29062.1/ADG29066.1/ADG29068.1/ADG29069.1/ADG29071.1/ADG29073.1/ADG2907…
57	5_T.27773.27773.2.0.dta	2	ESNQGAFASPIQLQR		6.86E-005	1645.83	0	1645.83	0.00251	1.52	S	1	TRUE	pdb|7TH2|A/WDV57319.1/WKY18136.1/pdb|8TAD|A/sp|P06750.1|AGGL_RICCO/sp|P02879.1|RICI_RICCO/prf||0408164A/prf||1405280A/AAB22582.1/AAB22584.1/pdb|1BR5|A/pdb|1BR6|A/pdb|1UQ4|A/pdb|1UQ5|A/pdb|1J1M|A/pdb|1RZO|A/ABG65738.1/pdb|1IFS|A/pdb|1OBS|A/pdb|2VC3|A/EEF26167.1/pdb|3EJ5|X/ACV85690.1/ACV85693.1/ADG29030.1/ADG29032.1/ADG29033.1/ADG29035.1/ADG29036.1/ADG29037.1/ADG29038.1/ADG29039.1/ADG29040.1/ADG290…
58	5_T.39717.39717.2.0.dta	2	FNGNTLDNDIMLIK	2,Deamidated[N]#0;	7.01E-005	1608.8	0	1608.79	0.00604	3.76	C	1	TRUE	CON_Trypsin|SWISS-PROT:P00761|TRYP_PIG/
59	5_T.24880.24880.2.0.dta	2	YYSTGGTQLPTLAR		7.41E-005	1527.78	0	1527.78	0.00307	2.01	C	1	TRUE	pdb|7TH2|A/WDV57319.1/WKY18136.1/pdb|8TAD|A/sp|P02879.1|RICI_RICCO/prf||0408164A/prf||1405280A/AAB22582.1/pdb|1BR5|A/pdb|1BR6|A/pdb|1UQ4|A/pdb|1UQ5|A/pdb|1J1M|A/ABG65738.1/pdb|1IFS|A/pdb|1OBS|A/pdb|2VC3|A/EEF26167.1/EEF30194.1/ACV85690.1/ACV85691.1/ACZ56254.1/ADG29030.1/ADG29032.1/ADG29033.1/ADG29035.1/ADG29036.1/ADG29037.1/ADG29038.1/ADG29039.1/ADG29043.1/ADG29044.1/ADG29046.1/ADG29047.1/ADG2904…
60	5_T.14856.14856.2.0.dta	2	ADVCMDPEPIVR	4,Carbamidomethyl[C]#0;5,Oxidation[M]#0;	7.61E-005	1417.65	0	1417.64	0.00311	2.19	S	1	TRUE	sp|P06750.1|AGGL_RICCO/sp|P02879.1|RICI_RICCO/AAA63506.1/prf||1111227A/prf||1209171A/prf||1303208A/prf||1405280A/AAB22582.1/AAB22584.1/pdb|2AAI|B/pdb|1RZO|B/EEF26167.1/EEF30194.1/ADG29030.1/ADG29032.1/ADG29033.1/ADG29035.1/ADG29036.1/ADG29037.1/ADG29038.1/ADG29039.1/ADG29040.1/ADG29043.1/ADG29044.1/ADG29046.1/ADG29047.1/ADG29049.1/ADG29050.1/ADG29051.1/ADG29056.1/ADG29058.1/ADG29060.1/ADG29062.1/…
61	5_T.4743.4743.3.0.dta	3	KNHEEEMKDLR		8.38E-005	1428.69	0	1428.69	0.0006	0.42	S	1	TRUE	CON_IPI00009865.2/
62	5_T.32744.32744.2.0.dta	2	SNTDWNQLWTLRK		8.53E-005	1661.84	0	1661.84	0.00427	2.57	S	1	TRUE	sp|P06750.1|AGGL_RICCO/prf||1209171A/AAB22584.1/pdb|1RZO|B/XP_002534220.2/NP_001406534.1/EEF30196.1/XP_002532193.2/
63	5_T.22037.22037.2.0.dta	2	SGGGFSSGSAGIINYQR		8.79E-005	1657.8	0	1657.79	0.00572	3.45	S	1	TRUE	CON_IPI00220327.3/
64	5_T.38795.38795.2.0.dta	2	YQGPIVLNPWDQVK		8.80E-005	1656.88	0	1656.87	0.00484	2.92	C	1	TRUE	CON_CASA2|SWISS-PROT:P02663/
65	5_T.27778.27778.2.0.dta	2	ESNQGAFASPIQLQR		8.83E-005	1645.83	0	1645.83	0.00251	1.52	S	1	TRUE	pdb|7TH2|A/WDV57319.1/WKY18136.1/pdb|8TAD|A/sp|P06750.1|AGGL_RICCO/sp|P02879.1|RICI_RICCO/prf||0408164A/prf||1405280A/AAB22582.1/AAB22584.1/pdb|1BR5|A/pdb|1BR6|A/pdb|1UQ4|A/pdb|1UQ5|A/pdb|1J1M|A/pdb|1RZO|A/ABG65738.1/pdb|1IFS|A/pdb|1OBS|A/pdb|2VC3|A/EEF26167.1/pdb|3EJ5|X/ACV85690.1/ACV85693.1/ADG29030.1/ADG29032.1/ADG29033.1/ADG29035.1/ADG29036.1/ADG29037.1/ADG29038.1/ADG29039.1/ADG29040.1/ADG290…
66	5_T.30863.30863.3.0.dta	3	TAIQESNQGAFASPIQLQR		9.24E-005	2059.06	0	2059.06	0.00574	2.79	C	1	TRUE	pdb|7TH2|A/WDV57319.1/WKY18136.1/pdb|8TAD|A/sp|P06750.1|AGGL_RICCO/sp|P02879.1|RICI_RICCO/prf||0408164A/prf||1405280A/AAB22582.1/AAB22584.1/pdb|1BR5|A/pdb|1BR6|A/pdb|1UQ4|A/pdb|1UQ5|A/pdb|1J1M|A/pdb|1RZO|A/ABG65738.1/pdb|1IFS|A/pdb|1OBS|A/pdb|2VC3|A/EEF26167.1/pdb|3EJ5|X/ACV85690.1/ACV85693.1/ADG29030.1/ADG29032.1/ADG29033.1/ADG29035.1/ADG29036.1/ADG29037.1/ADG29038.1/ADG29039.1/ADG29040.1/ADG290…
67	5_T.41724.41724.2.0.dta	2	EFFDGNPIQLWPCK	13,Carbamidomethyl[C]#0;	9.43E-005	1750.83	0	1750.83	0.0043	2.45	C	1	TRUE	sp|P06750.1|AGGL_RICCO/AAB22584.1/pdb|1RZO|B/XP_002534220.2/NP_001406534.1/
68	5_T.7454.7454.2.0.dta	2	ILSCGPASSGQR	4,Carbamidomethyl[C]#0;	9.44E-005	1232.61	0	1232.61	0.00204	1.66	S	1	TRUE	sp|P06750.1|AGGL_RICCO/sp|P02879.1|RICI_RICCO/prf||1111227A/prf||1209171A/prf||1303208A/AAB22582.1/AAB22584.1/pdb|2AAI|B/pdb|1RZO|B/EEF26618.1/EEF27096.1/EEF27728.1/ACY38598.1/ADG29030.1/ADG29032.1/ADG29033.1/ADG29035.1/ADG29036.1/ADG29037.1/ADG29038.1/ADG29039.1/ADG29040.1/ADG29043.1/ADG29044.1/ADG29047.1/ADG29049.1/ADG29050.1/ADG29051.1/ADG29056.1/ADG29058.1/ADG29060.1/ADG29061.1/ADG29062.1/ADG…
69	5_T.22326.22326.2.0.dta	2	LLRDYQELMNTK		9.57E-005	1523.79	0	1523.79	0.00061	0.4	S	1	TRUE	CON_IPI00220327.3/CON_IPI00714876.1/CON_IPI00622240.4/
70	5_T.30316.30316.2.0.dta	2	IQESNEGAFASPIQLQR		9.57E-005	1887.96	0	1887.96	0.00345	1.83	C	1	TRUE	EEF30194.1/ACV85691.1/XP_048234669.1/
71	5_T.26790.26790.2.0.dta	2	LNDLEDALQQAK		9.75E-005	1357.7	0	1357.7	0.00268	1.97	S	1	TRUE	CON_IPI00220327.3/
72	5_T.41531.41531.2.0.dta	2	GEEFFDGNPIQLWPCK	15,Carbamidomethyl[C]#0;	9.88E-005	1936.9	0	1936.89	0.00579	2.99	C	1	TRUE	sp|P06750.1|AGGL_RICCO/AAB22584.1/pdb|1RZO|B/XP_002534220.2/NP_001406534.1/
73	5_T.33516.33516.2.1.dta	2	TADATVESYTNFIR		9.89E-005	1587.77	0	1587.76	0.00376	2.37	C	1	TRUE	sp|P06750.1|AGGL_RICCO/AAB22584.1/pdb|1RZO|A/ACZ56252.1/XP_002534220.2/NP_001406534.1/
74	5_T.29925.29925.3.0.dta	3	AIQESNQGAFASPIQLQR		9.98E-005	1958.01	0	1958.01	0.0042	2.15	C	1	TRUE	pdb|7TH2|A/WDV57319.1/WKY18136.1/pdb|8TAD|A/sp|P06750.1|AGGL_RICCO/sp|P02879.1|RICI_RICCO/prf||0408164A/prf||1405280A/AAB22582.1/AAB22584.1/pdb|1BR5|A/pdb|1BR6|A/pdb|1UQ4|A/pdb|1UQ5|A/pdb|1J1M|A/pdb|1RZO|A/ABG65738.1/pdb|1IFS|A/pdb|1OBS|A/pdb|2VC3|A/EEF26167.1/pdb|3EJ5|X/ACV85690.1/ACV85693.1/ADG29030.1/ADG29032.1/ADG29033.1/ADG29035.1/ADG29036.1/ADG29037.1/ADG29038.1/ADG29039.1/ADG29040.1/ADG290…
75	5_T.14894.14894.2.0.dta	2	ADVCMDPEPIVR	4,Carbamidomethyl[C]#0;5,Oxidation[M]#0;	1.02E-004	1417.65	0	1417.64	0.0038	2.68	S	1	TRUE	sp|P06750.1|AGGL_RICCO/sp|P02879.1|RICI_RICCO/AAA63506.1/prf||1111227A/prf||1209171A/prf||1303208A/prf||1405280A/AAB22582.1/AAB22584.1/pdb|2AAI|B/pdb|1RZO|B/EEF26167.1/EEF30194.1/ADG29030.1/ADG29032.1/ADG29033.1/ADG29035.1/ADG29036.1/ADG29037.1/ADG29038.1/ADG29039.1/ADG29040.1/ADG29043.1/ADG29044.1/ADG29046.1/ADG29047.1/ADG29049.1/ADG29050.1/ADG29051.1/ADG29056.1/ADG29058.1/ADG29060.1/ADG29062.1/…
76	5_T.37205.37205.2.0.dta	2	LALDVTNAYVVGYR		1.03E-004	1553.83	0	1553.83	0.00153	0.98	C	1	TRUE	pdb|7TH2|A/WDV57319.1/WKY18136.1/pdb|8TAD|A/sp|P02879.1|RICI_RICCO/prf||1405280A/AAB22582.1/pdb|1BR5|A/pdb|1BR6|A/pdb|1UQ4|A/pdb|1UQ5|A/pdb|1J1M|A/ABG65738.1/pdb|1IFS|A/pdb|1OBS|A/pdb|2VC3|A/EEF26167.1/pdb|3EJ5|X/ACV85690.1/ACZ56253.1/ACZ56254.1/ADG29030.1/ADG29032.1/ADG29033.1/ADG29035.1/ADG29036.1/ADG29037.1/ADG29038.1/ADG29039.1/ADG29040.1/ADG29043.1/ADG29044.1/ADG29046.1/ADG29047.1/ADG29049.1…
77	5_T.40180.40180.2.1.dta	2	LYQGPIVLNPWDQVK		1.04E-004	1769.96	0	1769.96	0.00593	3.35	C	1	TRUE	CON_CASA2|SWISS-PROT:P02663/
78	5_T.27266.27266.2.0.dta	2	SNQGAFASPIQLQR		1.04E-004	1516.79	0	1516.79	0.0038	2.51	C	1	TRUE	pdb|7TH2|A/WDV57319.1/WKY18136.1/pdb|8TAD|A/sp|P06750.1|AGGL_RICCO/sp|P02879.1|RICI_RICCO/prf||0408164A/prf||1405280A/AAB22582.1/AAB22584.1/pdb|1BR5|A/pdb|1BR6|A/pdb|1UQ4|A/pdb|1UQ5|A/pdb|1J1M|A/pdb|1RZO|A/ABG65738.1/pdb|1IFS|A/pdb|1OBS|A/pdb|2VC3|A/EEF26167.1/pdb|3EJ5|X/ACV85690.1/ACV85693.1/ADG29030.1/ADG29032.1/ADG29033.1/ADG29035.1/ADG29036.1/ADG29037.1/ADG29038.1/ADG29039.1/ADG29040.1/ADG290…
79	5_T.30013.30013.2.0.dta	2	AIQESNQGAFASPIQLQR		1.08E-004	1958.01	0	1958.01	0.00285	1.45	C	1	TRUE	pdb|7TH2|A/WDV57319.1/WKY18136.1/pdb|8TAD|A/sp|P06750.1|AGGL_RICCO/sp|P02879.1|RICI_RICCO/prf||0408164A/prf||1405280A/AAB22582.1/AAB22584.1/pdb|1BR5|A/pdb|1BR6|A/pdb|1UQ4|A/pdb|1UQ5|A/pdb|1J1M|A/pdb|1RZO|A/ABG65738.1/pdb|1IFS|A/pdb|1OBS|A/pdb|2VC3|A/EEF26167.1/pdb|3EJ5|X/ACV85690.1/ACV85693.1/ADG29030.1/ADG29032.1/ADG29033.1/ADG29035.1/ADG29036.1/ADG29037.1/ADG29038.1/ADG29039.1/ADG29040.1/ADG290…
80	5_T.29427.29427.2.0.dta	2	VPQVSTPTLVEVSR		1.09E-004	1511.84	0	1511.84	0.00138	0.91	S	1	TRUE	CON_IPI00708398.1/CON_IPI00745872.2/
81	5_T.14909.14909.2.0.dta	2	ADVCMDPEPIVR	4,Carbamidomethyl[C]#0;5,Oxidation[M]#0;	1.14E-004	1417.65	0	1417.64	0.00405	2.86	S	1	TRUE	sp|P06750.1|AGGL_RICCO/sp|P02879.1|RICI_RICCO/AAA63506.1/prf||1111227A/prf||1209171A/prf||1303208A/prf||1405280A/AAB22582.1/AAB22584.1/pdb|2AAI|B/pdb|1RZO|B/EEF26167.1/EEF30194.1/ADG29030.1/ADG29032.1/ADG29033.1/ADG29035.1/ADG29036.1/ADG29037.1/ADG29038.1/ADG29039.1/ADG29040.1/ADG29043.1/ADG29044.1/ADG29046.1/ADG29047.1/ADG29049.1/ADG29050.1/ADG29051.1/ADG29056.1/ADG29058.1/ADG29060.1/ADG29062.1/…
82	5_T.21990.21990.2.0.dta	2	YSTGGTQIPTLAR		1.18E-004	1364.72	0	1364.72	0.00385	2.82	C	1	TRUE	pdb|7TH2|A/WDV57319.1/WKY18136.1/pdb|8TAD|A/sp|P02879.1|RICI_RICCO/prf||0408164A/prf||1405280A/AAB22582.1/pdb|1BR5|A/pdb|1BR6|A/pdb|1UQ4|A/pdb|1UQ5|A/pdb|1J1M|A/ABG65738.1/pdb|1IFS|A/pdb|1OBS|A/pdb|2VC3|A/EEF26167.1/EEF30194.1/ACV85690.1/ACV85691.1/ACZ56253.1/ACZ56254.1/ADG29030.1/ADG29032.1/ADG29033.1/ADG29035.1/ADG29036.1/ADG29037.1/ADG29038.1/ADG29039.1/ADG29043.1/ADG29044.1/ADG29046.1/ADG2904…
83	5_T.31115.31115.3.0.dta	3	STAIQESNQGAFASPIQLQR		1.20E-004	2146.1	0	2146.09	0.00996	4.64	C	1	TRUE	pdb|7TH2|A/WDV57319.1/WKY18136.1/pdb|8TAD|A/sp|P06750.1|AGGL_RICCO/sp|P02879.1|RICI_RICCO/prf||0408164A/prf||1405280A/AAB22582.1/AAB22584.1/pdb|1BR5|A/pdb|1BR6|A/pdb|1UQ4|A/pdb|1UQ5|A/pdb|1J1M|A/pdb|1RZO|A/ABG65738.1/pdb|1IFS|A/pdb|1OBS|A/pdb|2VC3|A/EEF26167.1/pdb|3EJ5|X/ACV85690.1/ACV85693.1/ADG29030.1/ADG29032.1/ADG29033.1/ADG29035.1/ADG29036.1/ADG29037.1/ADG29038.1/ADG29039.1/ADG29040.1/ADG290…
84	5_T.18024.18024.2.0.dta	2	FLEQQNQVLQTK		1.22E-004	1475.79	0	1475.79	0.00324	2.2	S	1	TRUE	CON_IPI00220327.3/CON_IPI00021304.1/CON_IPI00714876.1/CON_IPI00347110.2/CON_IPI00462140.1/CON_IPI00468956.4/CON_IPI00376379.3/
85	5_T.41726.41726.2.0.dta	2	EFFDGNPIQLWPCK	13,Carbamidomethyl[C]#0;	1.22E-004	1750.83	0	1750.83	0.0043	2.45	C	1	TRUE	sp|P06750.1|AGGL_RICCO/AAB22584.1/pdb|1RZO|B/XP_002534220.2/NP_001406534.1/
86	5_T.31515.31515.2.0.dta	2	ISALEEQLQQIR		1.25E-004	1427.79	0	1427.79	0.00319	2.23	C	1	TRUE	CON_IPI00009865.2/CON_IPI00798492.2/
87	5_T.18019.18019.2.0.dta	2	FLEQQNQVLQTK		1.28E-004	1475.79	0	1475.79	0.00324	2.2	S	1	TRUE	CON_IPI00220327.3/CON_IPI00021304.1/CON_IPI00714876.1/CON_IPI00347110.2/CON_IPI00462140.1/CON_IPI00468956.4/CON_IPI00376379.3/
88	5_T.14848.14848.2.0.dta	2	ADVCMDPEPIVR	4,Carbamidomethyl[C]#0;5,Oxidation[M]#0;	1.28E-004	1417.65	0	1417.64	0.00311	2.19	S	1	TRUE	sp|P06750.1|AGGL_RICCO/sp|P02879.1|RICI_RICCO/AAA63506.1/prf||1111227A/prf||1209171A/prf||1303208A/prf||1405280A/AAB22582.1/AAB22584.1/pdb|2AAI|B/pdb|1RZO|B/EEF26167.1/EEF30194.1/ADG29030.1/ADG29032.1/ADG29033.1/ADG29035.1/ADG29036.1/ADG29037.1/ADG29038.1/ADG29039.1/ADG29040.1/ADG29043.1/ADG29044.1/ADG29046.1/ADG29047.1/ADG29049.1/ADG29050.1/ADG29051.1/ADG29056.1/ADG29058.1/ADG29060.1/ADG29062.1/…
89	5_T.22028.22028.2.0.dta	2	YSTGGTQIPTLAR		1.29E-004	1364.72	0	1364.72	0.00382	2.8	C	1	TRUE	pdb|7TH2|A/WDV57319.1/WKY18136.1/pdb|8TAD|A/sp|P02879.1|RICI_RICCO/prf||0408164A/prf||1405280A/AAB22582.1/pdb|1BR5|A/pdb|1BR6|A/pdb|1UQ4|A/pdb|1UQ5|A/pdb|1J1M|A/ABG65738.1/pdb|1IFS|A/pdb|1OBS|A/pdb|2VC3|A/EEF26167.1/EEF30194.1/ACV85690.1/ACV85691.1/ACZ56253.1/ACZ56254.1/ADG29030.1/ADG29032.1/ADG29033.1/ADG29035.1/ADG29036.1/ADG29037.1/ADG29038.1/ADG29039.1/ADG29043.1/ADG29044.1/ADG29046.1/ADG2904…
90	5_T.6154.6154.2.0.dta	2	GGSGGGGSISGGGYGSGGGSGGR		1.31E-004	1741.75	0	1741.75	0.00332	1.91	S	1	TRUE	CON_IPI00021304.1/
91	5_T.27280.27280.2.0.dta	2	SNQGAFASPIQLQR		1.38E-004	1516.79	0	1516.79	0.00379	2.5	C	1	TRUE	pdb|7TH2|A/WDV57319.1/WKY18136.1/pdb|8TAD|A/sp|P06750.1|AGGL_RICCO/sp|P02879.1|RICI_RICCO/prf||0408164A/prf||1405280A/AAB22582.1/AAB22584.1/pdb|1BR5|A/pdb|1BR6|A/pdb|1UQ4|A/pdb|1UQ5|A/pdb|1J1M|A/pdb|1RZO|A/ABG65738.1/pdb|1IFS|A/pdb|1OBS|A/pdb|2VC3|A/EEF26167.1/pdb|3EJ5|X/ACV85690.1/ACV85693.1/ADG29030.1/ADG29032.1/ADG29033.1/ADG29035.1/ADG29036.1/ADG29037.1/ADG29038.1/ADG29039.1/ADG29040.1/ADG290…
92	5_T.39813.39813.2.0.dta	2	EFYDGNPIQLWPCK	13,Carbamidomethyl[C]#0;	1.38E-004	1766.82	0	1766.82	0.00254	1.44	C	1	TRUE	EEF30196.1/XP_002532193.2/
93	5_T.31034.31034.3.0.dta	3	TAIQESNQGAFASPIQLQR		1.41E-004	2059.06	0	2059.06	0.00753	3.66	C	1	TRUE	pdb|7TH2|A/WDV57319.1/WKY18136.1/pdb|8TAD|A/sp|P06750.1|AGGL_RICCO/sp|P02879.1|RICI_RICCO/prf||0408164A/prf||1405280A/AAB22582.1/AAB22584.1/pdb|1BR5|A/pdb|1BR6|A/pdb|1UQ4|A/pdb|1UQ5|A/pdb|1J1M|A/pdb|1RZO|A/ABG65738.1/pdb|1IFS|A/pdb|1OBS|A/pdb|2VC3|A/EEF26167.1/pdb|3EJ5|X/ACV85690.1/ACV85693.1/ADG29030.1/ADG29032.1/ADG29033.1/ADG29035.1/ADG29036.1/ADG29037.1/ADG29038.1/ADG29039.1/ADG29040.1/ADG290…
94	5_T.21968.21968.2.0.dta	2	YSTGGTQIPTLAR		1.41E-004	1364.72	0	1364.72	0.00392	2.87	C	1	TRUE	pdb|7TH2|A/WDV57319.1/WKY18136.1/pdb|8TAD|A/sp|P02879.1|RICI_RICCO/prf||0408164A/prf||1405280A/AAB22582.1/pdb|1BR5|A/pdb|1BR6|A/pdb|1UQ4|A/pdb|1UQ5|A/pdb|1J1M|A/ABG65738.1/pdb|1IFS|A/pdb|1OBS|A/pdb|2VC3|A/EEF26167.1/EEF30194.1/ACV85690.1/ACV85691.1/ACZ56253.1/ACZ56254.1/ADG29030.1/ADG29032.1/ADG29033.1/ADG29035.1/ADG29036.1/ADG29037.1/ADG29038.1/ADG29039.1/ADG29043.1/ADG29044.1/ADG29046.1/ADG2904…
95	5_T.39241.39241.2.0.dta	2	SNTDWNQLWTLR		1.42E-004	1533.75	0	1533.74	0.00479	3.12	S	1	TRUE	sp|P06750.1|AGGL_RICCO/prf||1209171A/AAB22584.1/pdb|1RZO|B/XP_002534220.2/NP_001406534.1/EEF30196.1/XP_002532193.2/
96	5_T.16900.16900.2.0.dta	2	IRLENEIQTYR		1.43E-004	1434.77	0	1434.77	-0.00011	-0.07	S	1	TRUE	CON_IPI00009865.2/
97	5_T.36670.36670.3.0.dta	3	SAPDPSVITLENSWGR		1.45E-004	1728.86	0	1728.86	0.00515	2.98	S	1	TRUE	pdb|7TH2|A/WDV57319.1/WKY18136.1/pdb|8TAD|A/sp|P06750.1|AGGL_RICCO/sp|P02879.1|RICI_RICCO/prf||0408164A/prf||1405280A/AAB22582.1/AAB22584.1/pdb|1BR5|A/pdb|1BR6|A/pdb|1UQ5|A/pdb|1J1M|A/pdb|1RZO|A/ABG65738.1/pdb|1IFS|A/pdb|1OBS|A/pdb|2VC3|A/EEF26167.1/EEF30194.1/pdb|3EJ5|X/ACV85690.1/ACV85691.1/ACV85693.1/ADG29030.1/ADG29032.1/ADG29033.1/ADG29035.1/ADG29036.1/ADG29037.1/ADG29038.1/ADG29039.1/ADG290…
98	5_T.41095.41095.2.0.dta	2	NVQALEIELQSQLALK		1.46E-004	1797.02	0	1797.01	0.00884	4.92	S	1	TRUE	CON_IPI00009865.2/
99	5_T.21978.21978.2.0.dta	2	YSTGGTQIPTLAR		1.51E-004	1364.72	0	1364.72	0.00385	2.82	C	1	TRUE	pdb|7TH2|A/WDV57319.1/WKY18136.1/pdb|8TAD|A/sp|P02879.1|RICI_RICCO/prf||0408164A/prf||1405280A/AAB22582.1/pdb|1BR5|A/pdb|1BR6|A/pdb|1UQ4|A/pdb|1UQ5|A/pdb|1J1M|A/ABG65738.1/pdb|1IFS|A/pdb|1OBS|A/pdb|2VC3|A/EEF26167.1/EEF30194.1/ACV85690.1/ACV85691.1/ACZ56253.1/ACZ56254.1/ADG29030.1/ADG29032.1/ADG29033.1/ADG29035.1/ADG29036.1/ADG29037.1/ADG29038.1/ADG29039.1/ADG29043.1/ADG29044.1/ADG29046.1/ADG2904…
100	5_T.34603.34603.2.0.dta	2	LYYYSTGGTQLPTLAR		1.51E-004	1803.93	0	1803.93	0.00335	1.86	C	1	TRUE	pdb|7TH2|A/WDV57319.1/WKY18136.1/pdb|8TAD|A/sp|P02879.1|RICI_RICCO/prf||0408164A/prf||1405280A/AAB22582.1/pdb|1BR5|A/pdb|1BR6|A/pdb|1UQ4|A/pdb|1UQ5|A/pdb|1J1M|A/ABG65738.1/pdb|1IFS|A/pdb|1OBS|A/pdb|2VC3|A/EEF26167.1/EEF30194.1/ACV85690.1/ACV85691.1/ACZ56254.1/ADG29030.1/ADG29032.1/ADG29033.1/ADG29035.1/ADG29036.1/ADG29037.1/ADG29038.1/ADG29039.1/ADG29043.1/ADG29044.1/ADG29046.1/ADG29047.1/ADG2904…
101	5_T.32711.32711.3.0.dta	3	HQGLPQEVLNENLLR		1.53E-004	1759.95	0	1759.94	0.00501	2.84	S	1	TRUE	CON_CASA1|SWISS-PROT:P02662/
102	5_T.22026.22026.2.0.dta	2	YSTGGTQIPTLAR		1.53E-004	1364.72	0	1364.72	0.00382	2.8	C	1	TRUE	pdb|7TH2|A/WDV57319.1/WKY18136.1/pdb|8TAD|A/sp|P02879.1|RICI_RICCO/prf||0408164A/prf||1405280A/AAB22582.1/pdb|1BR5|A/pdb|1BR6|A/pdb|1UQ4|A/pdb|1UQ5|A/pdb|1J1M|A/ABG65738.1/pdb|1IFS|A/pdb|1OBS|A/pdb|2VC3|A/EEF26167.1/EEF30194.1/ACV85690.1/ACV85691.1/ACZ56253.1/ACZ56254.1/ADG29030.1/ADG29032.1/ADG29033.1/ADG29035.1/ADG29036.1/ADG29037.1/ADG29038.1/ADG29039.1/ADG29043.1/ADG29044.1/ADG29046.1/ADG2904…
103	5_T.38014.38014.3.0.dta	3	GLPQEVLNENLLR		1.54E-004	1494.83	0	1494.83	0.00398	2.66	C	1	TRUE	CON_CASA1|SWISS-PROT:P02662/
104	5_T.42126.42126.2.0.dta	2	VTGEEFFDGNPIQLWPCK	17,Carbamidomethyl[C]#0;	1.54E-004	2137.01	0	2137.01	0.00704	3.3	C	1	TRUE	sp|P06750.1|AGGL_RICCO/AAB22584.1/pdb|1RZO|B/XP_002534220.2/NP_001406534.1/
105	5_T.39236.39236.2.0.dta	2	SNTDWNQLWTLR		1.54E-004	1533.75	0	1533.74	0.00482	3.14	S	1	TRUE	sp|P06750.1|AGGL_RICCO/prf||1209171A/AAB22584.1/pdb|1RZO|B/XP_002534220.2/NP_001406534.1/EEF30196.1/XP_002532193.2/
106	5_T.39237.39237.2.0.dta	2	SNTDWNQLWTLR		1.55E-004	1533.75	0	1533.74	0.00482	3.14	S	1	TRUE	sp|P06750.1|AGGL_RICCO/prf||1209171A/AAB22584.1/pdb|1RZO|B/XP_002534220.2/NP_001406534.1/EEF30196.1/XP_002532193.2/
107	5_T.8045.8045.2.0.dta	2	IYDCNTAATDATR	4,Carbamidomethyl[C]#0;	1.58E-004	1471.65	0	1471.65	0.00029	0.2	S	1	TRUE	sp|P02879.1|RICI_RICCO/AAA63506.1/prf||1111227A/prf||1303208A/AAB22582.1/pdb|2AAI|B/EEF26167.1/EEF27096.1/EEF27728.1/ACY38598.1/ADG29030.1/ADG29032.1/ADG29033.1/ADG29035.1/ADG29036.1/ADG29037.1/ADG29038.1/ADG29039.1/ADG29040.1/ADG29043.1/ADG29044.1/ADG29046.1/ADG29047.1/ADG29049.1/ADG29050.1/ADG29051.1/ADG29056.1/ADG29058.1/ADG29060.1/ADG29061.1/ADG29062.1/ADG29066.1/ADG29068.1/ADG29069.1/ADG2907…
108	5_T.43949.43949.2.0.dta	2	NDGTILNLYNGLVLDVR		1.59E-004	1889.02	0	1889.01	0.00551	2.92	S	1	TRUE	sp|P06750.1|AGGL_RICCO/AAA63506.1/prf||1209171A/prf||1303208A/AAB22584.1/pdb|1RZO|B/ACY38598.1/ADG29082.1/XP_002534220.2/XP_015582713.2/NP_001406534.1/
109	5_T.4686.4686.3.0.dta	3	TCVADESHAGCEK	2,Carbamidomethyl[C]#0;11,Carbamidomethyl[C]#0;	1.62E-004	1463.59	0	1463.59	0.0023	1.57	S	1	TRUE	CON_IPI00708398.1/
110	5_T.14907.14907.2.0.dta	2	ADVCMDPEPIVR	4,Carbamidomethyl[C]#0;5,Oxidation[M]#0;	1.64E-004	1417.65	0	1417.64	0.00405	2.86	S	1	TRUE	sp|P06750.1|AGGL_RICCO/sp|P02879.1|RICI_RICCO/AAA63506.1/prf||1111227A/prf||1209171A/prf||1303208A/prf||1405280A/AAB22582.1/AAB22584.1/pdb|2AAI|B/pdb|1RZO|B/EEF26167.1/EEF30194.1/ADG29030.1/ADG29032.1/ADG29033.1/ADG29035.1/ADG29036.1/ADG29037.1/ADG29038.1/ADG29039.1/ADG29040.1/ADG29043.1/ADG29044.1/ADG29046.1/ADG29047.1/ADG29049.1/ADG29050.1/ADG29051.1/ADG29056.1/ADG29058.1/ADG29060.1/ADG29062.1/…
111	5_T.8047.8047.2.0.dta	2	IYDCNTAATDATR	4,Carbamidomethyl[C]#0;	1.64E-004	1471.65	0	1471.65	0.00029	0.2	S	1	TRUE	sp|P02879.1|RICI_RICCO/AAA63506.1/prf||1111227A/prf||1303208A/AAB22582.1/pdb|2AAI|B/EEF26167.1/EEF27096.1/EEF27728.1/ACY38598.1/ADG29030.1/ADG29032.1/ADG29033.1/ADG29035.1/ADG29036.1/ADG29037.1/ADG29038.1/ADG29039.1/ADG29040.1/ADG29043.1/ADG29044.1/ADG29046.1/ADG29047.1/ADG29049.1/ADG29050.1/ADG29051.1/ADG29056.1/ADG29058.1/ADG29060.1/ADG29061.1/ADG29062.1/ADG29066.1/ADG29068.1/ADG29069.1/ADG2907…
112	5_T.40179.40179.2.1.dta	2	LYQGPIVLNPWDQVK		1.66E-004	1769.96	0	1769.96	0.00593	3.35	C	1	TRUE	CON_CASA2|SWISS-PROT:P02663/
113	5_T.41745.41745.2.0.dta	2	EFFDGNPIQLWPCK	13,Carbamidomethyl[C]#0;	1.68E-004	1750.83	0	1750.83	0.0045	2.57	C	1	TRUE	sp|P06750.1|AGGL_RICCO/AAB22584.1/pdb|1RZO|B/XP_002534220.2/NP_001406534.1/
114	5_T.14888.14888.2.0.dta	2	ADVCMDPEPIVR	4,Carbamidomethyl[C]#0;5,Oxidation[M]#0;	1.68E-004	1417.65	0	1417.64	0.0038	2.68	S	1	TRUE	sp|P06750.1|AGGL_RICCO/sp|P02879.1|RICI_RICCO/AAA63506.1/prf||1111227A/prf||1209171A/prf||1303208A/prf||1405280A/AAB22582.1/AAB22584.1/pdb|2AAI|B/pdb|1RZO|B/EEF26167.1/EEF30194.1/ADG29030.1/ADG29032.1/ADG29033.1/ADG29035.1/ADG29036.1/ADG29037.1/ADG29038.1/ADG29039.1/ADG29040.1/ADG29043.1/ADG29044.1/ADG29046.1/ADG29047.1/ADG29049.1/ADG29050.1/ADG29051.1/ADG29056.1/ADG29058.1/ADG29060.1/ADG29062.1/…
115	5_T.42127.42127.2.0.dta	2	VTGEEFFDGNPIQLWPCK	17,Carbamidomethyl[C]#0;	1.69E-004	2137.01	0	2137.01	0.00704	3.3	C	1	TRUE	sp|P06750.1|AGGL_RICCO/AAB22584.1/pdb|1RZO|B/XP_002534220.2/NP_001406534.1/
116	5_T.39247.39247.2.0.dta	2	SNTDWNQLWTLR		1.72E-004	1533.75	0	1533.74	0.00479	3.12	S	1	TRUE	sp|P06750.1|AGGL_RICCO/prf||1209171A/AAB22584.1/pdb|1RZO|B/XP_002534220.2/NP_001406534.1/EEF30196.1/XP_002532193.2/
117	5_T.28295.28295.2.0.dta	2	GSLGGGFSSGGFSGGSFSR		1.74E-004	1707.77	0	1707.77	0.00258	1.51	S	1	TRUE	CON_IPI00009865.2/
118	5_T.7433.7433.2.0.dta	2	ILSCGPASSGQR	4,Carbamidomethyl[C]#0;	1.82E-004	1232.61	0	1232.61	0.00197	1.6	S	1	TRUE	sp|P06750.1|AGGL_RICCO/sp|P02879.1|RICI_RICCO/prf||1111227A/prf||1209171A/prf||1303208A/AAB22582.1/AAB22584.1/pdb|2AAI|B/pdb|1RZO|B/EEF26618.1/EEF27096.1/EEF27728.1/ACY38598.1/ADG29030.1/ADG29032.1/ADG29033.1/ADG29035.1/ADG29036.1/ADG29037.1/ADG29038.1/ADG29039.1/ADG29040.1/ADG29043.1/ADG29044.1/ADG29047.1/ADG29049.1/ADG29050.1/ADG29051.1/ADG29056.1/ADG29058.1/ADG29060.1/ADG29061.1/ADG29062.1/ADG…
119	5_T.21973.21973.2.0.dta	2	YSTGGTQIPTLAR		1.87E-004	1364.72	0	1364.72	0.00392	2.87	C	1	TRUE	pdb|7TH2|A/WDV57319.1/WKY18136.1/pdb|8TAD|A/sp|P02879.1|RICI_RICCO/prf||0408164A/prf||1405280A/AAB22582.1/pdb|1BR5|A/pdb|1BR6|A/pdb|1UQ4|A/pdb|1UQ5|A/pdb|1J1M|A/ABG65738.1/pdb|1IFS|A/pdb|1OBS|A/pdb|2VC3|A/EEF26167.1/EEF30194.1/ACV85690.1/ACV85691.1/ACZ56253.1/ACZ56254.1/ADG29030.1/ADG29032.1/ADG29033.1/ADG29035.1/ADG29036.1/ADG29037.1/ADG29038.1/ADG29039.1/ADG29043.1/ADG29044.1/ADG29046.1/ADG2904…
120	5_T.4637.4637.2.0.dta	2	GGGEEASGSGGGYGGGSGK		1.88E-004	1527.63	0	1527.63	0.00219	1.44	C	1	TRUE	CON_IPI00019359.3/
121	5_T.32753.32753.3.0.dta	3	SNTDWNQLWTLRK		1.98E-004	1661.84	0	1661.84	0.00373	2.24	S	1	TRUE	sp|P06750.1|AGGL_RICCO/prf||1209171A/AAB22584.1/pdb|1RZO|B/XP_002534220.2/NP_001406534.1/EEF30196.1/XP_002532193.2/
122	5_T.37335.37335.3.0.dta	3	TIINPTSGLVLAATSGNSGTK		1.98E-004	2002.09	0	2002.08	0.00577	2.88	S	1	TRUE	prf||1209171A/ADG29082.1/XP_002534220.2/XP_015582713.2/NP_001406534.1/
123	5_T.40270.40270.2.0.dta	2	SNTDWNQLWTLR	6,Deamidated[N]#0;	2.01E-004	1534.73	0	1534.73	0.00612	3.99	S	1	TRUE	sp|P06750.1|AGGL_RICCO/prf||1209171A/AAB22584.1/pdb|1RZO|B/XP_002534220.2/NP_001406534.1/EEF30196.1/XP_002532193.2/
124	5_T.38609.38609.2.0.dta	2	SNTDWNQLWTLR		2.05E-004	1533.75	0	1533.74	0.00426	2.78	S	1	TRUE	sp|P06750.1|AGGL_RICCO/prf||1209171A/AAB22584.1/pdb|1RZO|B/XP_002534220.2/NP_001406534.1/EEF30196.1/XP_002532193.2/
125	5_T.7288.7288.3.0.dta	3	LKECCDKPLLEK	4,Carbamidomethyl[C]#0;5,Carbamidomethyl[C]#0;	2.11E-004	1532.79	0	1532.78	0.00411	2.68	S	1	TRUE	CON_IPI00708398.1/
126	5_T.39284.39284.2.0.dta	2	SNTDWNQLWTLR		2.16E-004	1533.75	0	1533.74	0.00479	3.12	S	1	TRUE	sp|P06750.1|AGGL_RICCO/prf||1209171A/AAB22584.1/pdb|1RZO|B/XP_002534220.2/NP_001406534.1/EEF30196.1/XP_002532193.2/
127	5_T.30180.30180.2.0.dta	2	ALDVTNAYVVGYR		2.20E-004	1440.75	0	1440.75	0.00133	0.92	C	1	TRUE	pdb|7TH2|A/WDV57319.1/WKY18136.1/pdb|8TAD|A/sp|P02879.1|RICI_RICCO/prf||1405280A/AAB22582.1/pdb|1BR5|A/pdb|1BR6|A/pdb|1UQ4|A/pdb|1UQ5|A/pdb|1J1M|A/ABG65738.1/pdb|1IFS|A/pdb|1OBS|A/pdb|2VC3|A/EEF26167.1/pdb|3EJ5|X/ACV85690.1/ACZ56253.1/ACZ56254.1/ADG29030.1/ADG29032.1/ADG29033.1/ADG29035.1/ADG29036.1/ADG29037.1/ADG29038.1/ADG29039.1/ADG29040.1/ADG29043.1/ADG29044.1/ADG29046.1/ADG29047.1/ADG29049.1…
128	5_T.14893.14893.2.0.dta	2	ADVCMDPEPIVR	4,Carbamidomethyl[C]#0;5,Oxidation[M]#0;	2.21E-004	1417.65	0	1417.64	0.0038	2.68	S	1	TRUE	sp|P06750.1|AGGL_RICCO/sp|P02879.1|RICI_RICCO/AAA63506.1/prf||1111227A/prf||1209171A/prf||1303208A/prf||1405280A/AAB22582.1/AAB22584.1/pdb|2AAI|B/pdb|1RZO|B/EEF26167.1/EEF30194.1/ADG29030.1/ADG29032.1/ADG29033.1/ADG29035.1/ADG29036.1/ADG29037.1/ADG29038.1/ADG29039.1/ADG29040.1/ADG29043.1/ADG29044.1/ADG29046.1/ADG29047.1/ADG29049.1/ADG29050.1/ADG29051.1/ADG29056.1/ADG29058.1/ADG29060.1/ADG29062.1/…
129	5_T.21132.21132.2.0.dta	2	QISNLQQSISDAEQR		2.24E-004	1716.85	0	1716.85	-9e-05	-0.05	S	1	TRUE	CON_IPI00220327.3/
130	5_T.38603.38603.2.0.dta	2	EMIGSVEEQLAQLR		2.24E-004	1602.82	0	1602.82	0.00502	3.13	C	1	TRUE	CON_IPI00384444.5/
131	5_T.14910.14910.2.0.dta	2	ADVCMDPEPIVR	4,Carbamidomethyl[C]#0;5,Oxidation[M]#0;	2.28E-004	1417.65	0	1417.64	0.00405	2.86	S	1	TRUE	sp|P06750.1|AGGL_RICCO/sp|P02879.1|RICI_RICCO/AAA63506.1/prf||1111227A/prf||1209171A/prf||1303208A/prf||1405280A/AAB22582.1/AAB22584.1/pdb|2AAI|B/pdb|1RZO|B/EEF26167.1/EEF30194.1/ADG29030.1/ADG29032.1/ADG29033.1/ADG29035.1/ADG29036.1/ADG29037.1/ADG29038.1/ADG29039.1/ADG29040.1/ADG29043.1/ADG29044.1/ADG29046.1/ADG29047.1/ADG29049.1/ADG29050.1/ADG29051.1/ADG29056.1/ADG29058.1/ADG29060.1/ADG29062.1/…
132	5_T.8078.8078.2.0.dta	2	RDNCLTTDANIK	4,Carbamidomethyl[C]#0;	2.28E-004	1420.69	0	1420.68	0.00125	0.88	C	1	TRUE	sp|P06750.1|AGGL_RICCO/AAA63506.1/prf||1209171A/prf||1303208A/AAB22584.1/pdb|1RZO|B/ADG29082.1/XP_002534220.2/NP_001406534.1/
133	5_T.32735.32735.2.0.dta	2	SNTDWNQLWTLRK		2.36E-004	1661.84	0	1661.84	0.00427	2.57	S	1	TRUE	sp|P06750.1|AGGL_RICCO/prf||1209171A/AAB22584.1/pdb|1RZO|B/XP_002534220.2/NP_001406534.1/EEF30196.1/XP_002532193.2/
134	5_T.41552.41552.2.0.dta	2	GEEFFDGNPIQLWPCK	15,Carbamidomethyl[C]#0;	2.38E-004	1936.9	0	1936.89	0.00571	2.95	C	1	TRUE	sp|P06750.1|AGGL_RICCO/AAB22584.1/pdb|1RZO|B/XP_002534220.2/NP_001406534.1/
135	5_T.22052.22052.2.0.dta	2	SGGGFSSGSAGIINYQR		2.41E-004	1657.8	0	1657.79	0.00526	3.17	S	1	TRUE	CON_IPI00220327.3/
136	5_T.41919.41919.2.0.dta	2	GEEFFDGNPIQLWPCK	11,Deamidated[Q]#0;15,Carbamidomethyl[C]#0;	2.44E-004	1937.88	0	1937.87	0.00682	3.52	C	1	TRUE	sp|P06750.1|AGGL_RICCO/AAB22584.1/pdb|1RZO|B/XP_002534220.2/NP_001406534.1/
137	5_T.29057.29057.3.0.dta	3	IQESNQGAFASPIQLQR		2.46E-004	1886.98	0	1886.97	0.00862	4.57	C	1	TRUE	pdb|7TH2|A/WDV57319.1/WKY18136.1/pdb|8TAD|A/sp|P06750.1|AGGL_RICCO/sp|P02879.1|RICI_RICCO/prf||0408164A/prf||1405280A/AAB22582.1/AAB22584.1/pdb|1BR5|A/pdb|1BR6|A/pdb|1UQ4|A/pdb|1UQ5|A/pdb|1J1M|A/pdb|1RZO|A/ABG65738.1/pdb|1IFS|A/pdb|1OBS|A/pdb|2VC3|A/EEF26167.1/pdb|3EJ5|X/ACV85690.1/ACV85693.1/ADG29030.1/ADG29032.1/ADG29033.1/ADG29035.1/ADG29036.1/ADG29037.1/ADG29038.1/ADG29039.1/ADG29040.1/ADG290…
138	5_T.7468.7468.2.0.dta	2	ILSCGPASSGQR	4,Carbamidomethyl[C]#0;	2.51E-004	1232.61	0	1232.61	0.00213	1.73	S	1	TRUE	sp|P06750.1|AGGL_RICCO/sp|P02879.1|RICI_RICCO/prf||1111227A/prf||1209171A/prf||1303208A/AAB22582.1/AAB22584.1/pdb|2AAI|B/pdb|1RZO|B/EEF26618.1/EEF27096.1/EEF27728.1/ACY38598.1/ADG29030.1/ADG29032.1/ADG29033.1/ADG29035.1/ADG29036.1/ADG29037.1/ADG29038.1/ADG29039.1/ADG29040.1/ADG29043.1/ADG29044.1/ADG29047.1/ADG29049.1/ADG29050.1/ADG29051.1/ADG29056.1/ADG29058.1/ADG29060.1/ADG29061.1/ADG29062.1/ADG…
139	5_T.14873.14873.2.0.dta	2	ADVCMDPEPIVR	4,Carbamidomethyl[C]#0;5,Oxidation[M]#0;	2.56E-004	1417.65	0	1417.64	0.00352	2.49	S	1	TRUE	sp|P06750.1|AGGL_RICCO/sp|P02879.1|RICI_RICCO/AAA63506.1/prf||1111227A/prf||1209171A/prf||1303208A/prf||1405280A/AAB22582.1/AAB22584.1/pdb|2AAI|B/pdb|1RZO|B/EEF26167.1/EEF30194.1/ADG29030.1/ADG29032.1/ADG29033.1/ADG29035.1/ADG29036.1/ADG29037.1/ADG29038.1/ADG29039.1/ADG29040.1/ADG29043.1/ADG29044.1/ADG29046.1/ADG29047.1/ADG29049.1/ADG29050.1/ADG29051.1/ADG29056.1/ADG29058.1/ADG29060.1/ADG29062.1/…
140	5_T.7435.7435.2.0.dta	2	ILSCGPASSGQR	4,Carbamidomethyl[C]#0;	2.57E-004	1232.61	0	1232.61	0.00197	1.6	S	1	TRUE	sp|P06750.1|AGGL_RICCO/sp|P02879.1|RICI_RICCO/prf||1111227A/prf||1209171A/prf||1303208A/AAB22582.1/AAB22584.1/pdb|2AAI|B/pdb|1RZO|B/EEF26618.1/EEF27096.1/EEF27728.1/ACY38598.1/ADG29030.1/ADG29032.1/ADG29033.1/ADG29035.1/ADG29036.1/ADG29037.1/ADG29038.1/ADG29039.1/ADG29040.1/ADG29043.1/ADG29044.1/ADG29047.1/ADG29049.1/ADG29050.1/ADG29051.1/ADG29056.1/ADG29058.1/ADG29060.1/ADG29061.1/ADG29062.1/ADG…
141	5_T.21705.21705.2.0.dta	2	GFSGGGFGGGGFGGGR		2.59E-004	1330.6	0	1330.59	0.00335	2.51	C	1	TRUE	CON_IPI00021304.1/
142	5_T.38053.38053.2.0.dta	2	GLPQEVLNENLLR		2.60E-004	1494.83	0	1494.83	0.00507	3.39	C	1	TRUE	CON_CASA1|SWISS-PROT:P02662/
143	5_T.38583.38583.2.0.dta	2	EMIGSVEEQLAQLR		2.63E-004	1602.82	0	1602.82	0.00502	3.13	C	1	TRUE	CON_IPI00384444.5/
144	5_T.27845.27845.2.0.dta	2	FHNGNAIQLWPCK	3,Deamidated[N]#0;12,Carbamidomethyl[C]#0;	2.66E-004	1585.76	0	1585.76	0.00235	1.48	S	1	TRUE	sp|P02879.1|RICI_RICCO/AAA63506.1/prf||1111227A/prf||1303208A/AAB22582.1/pdb|2AAI|B/EEF26167.1/EEF30194.1/ACY38598.1/ADG29030.1/ADG29032.1/ADG29033.1/ADG29035.1/ADG29036.1/ADG29037.1/ADG29039.1/ADG29040.1/ADG29043.1/ADG29044.1/ADG29046.1/ADG29047.1/ADG29049.1/ADG29050.1/ADG29051.1/ADG29056.1/ADG29058.1/ADG29060.1/ADG29061.1/ADG29062.1/ADG29066.1/ADG29068.1/ADG29069.1/ADG29071.1/ADG29073.1/ADG2907…
145	5_T.41760.41760.2.0.dta	2	EFFDGNPIQLWPCK	13,Carbamidomethyl[C]#0;	2.78E-004	1750.83	0	1750.83	0.00435	2.48	C	1	TRUE	sp|P06750.1|AGGL_RICCO/AAB22584.1/pdb|1RZO|B/XP_002534220.2/NP_001406534.1/
146	5_T.29942.29942.2.1.dta	2	FHNGNAIQLWPCK	3,Deamidated[N]#0;12,Carbamidomethyl[C]#0;	2.78E-004	1585.76	0	1585.76	0.00301	1.9	S	1	TRUE	sp|P02879.1|RICI_RICCO/AAA63506.1/prf||1111227A/prf||1303208A/AAB22582.1/pdb|2AAI|B/EEF26167.1/EEF30194.1/ACY38598.1/ADG29030.1/ADG29032.1/ADG29033.1/ADG29035.1/ADG29036.1/ADG29037.1/ADG29039.1/ADG29040.1/ADG29043.1/ADG29044.1/ADG29046.1/ADG29047.1/ADG29049.1/ADG29050.1/ADG29051.1/ADG29056.1/ADG29058.1/ADG29060.1/ADG29061.1/ADG29062.1/ADG29066.1/ADG29068.1/ADG29069.1/ADG29071.1/ADG29073.1/ADG2907…
147	5_T.12803.12803.2.0.dta	2	TAAENDFVTLKK		2.79E-004	1336.71	0	1336.71	0.00149	1.11	S	1	TRUE	CON_IPI00021304.1/
148	5_T.7455.7455.2.0.dta	2	ILSCGPASSGQR	4,Carbamidomethyl[C]#0;	2.84E-004	1232.61	0	1232.61	0.00204	1.66	S	1	TRUE	sp|P06750.1|AGGL_RICCO/sp|P02879.1|RICI_RICCO/prf||1111227A/prf||1209171A/prf||1303208A/AAB22582.1/AAB22584.1/pdb|2AAI|B/pdb|1RZO|B/EEF26618.1/EEF27096.1/EEF27728.1/ACY38598.1/ADG29030.1/ADG29032.1/ADG29033.1/ADG29035.1/ADG29036.1/ADG29037.1/ADG29038.1/ADG29039.1/ADG29040.1/ADG29043.1/ADG29044.1/ADG29047.1/ADG29049.1/ADG29050.1/ADG29051.1/ADG29056.1/ADG29058.1/ADG29060.1/ADG29061.1/ADG29062.1/ADG…
149	5_T.37324.37324.2.0.dta	2	GPIVLNPWDQVK		2.87E-004	1365.76	0	1365.75	0.00312	2.29	C	1	TRUE	CON_CASA2|SWISS-PROT:P02663/
150	5_T.30170.30170.2.0.dta	2	ALDVTNAYVVGYR		2.87E-004	1440.75	0	1440.75	0.00133	0.92	C	1	TRUE	pdb|7TH2|A/WDV57319.1/WKY18136.1/pdb|8TAD|A/sp|P02879.1|RICI_RICCO/prf||1405280A/AAB22582.1/pdb|1BR5|A/pdb|1BR6|A/pdb|1UQ4|A/pdb|1UQ5|A/pdb|1J1M|A/ABG65738.1/pdb|1IFS|A/pdb|1OBS|A/pdb|2VC3|A/EEF26167.1/pdb|3EJ5|X/ACV85690.1/ACZ56253.1/ACZ56254.1/ADG29030.1/ADG29032.1/ADG29033.1/ADG29035.1/ADG29036.1/ADG29037.1/ADG29038.1/ADG29039.1/ADG29040.1/ADG29043.1/ADG29044.1/ADG29046.1/ADG29047.1/ADG29049.1…
151	5_T.38055.38055.2.0.dta	2	GLPQEVLNENLLR		2.90E-004	1494.83	0	1494.83	0.00507	3.39	C	1	TRUE	CON_CASA1|SWISS-PROT:P02662/
152	5_T.22044.22044.2.0.dta	2	TTAENEFVMLK	9,Oxidation[M]#0;	2.92E-004	1298.63	0	1298.63	0.00163	1.26	S	1	TRUE	CON_IPI00009867.3/CON_IPI00697851.1/CON_IPI00139301.3/
153	5_T.39239.39239.2.0.dta	2	SNTDWNQLWTLR		3.09E-004	1533.75	0	1533.74	0.00479	3.12	S	1	TRUE	sp|P06750.1|AGGL_RICCO/prf||1209171A/AAB22584.1/pdb|1RZO|B/XP_002534220.2/NP_001406534.1/EEF30196.1/XP_002532193.2/
154	5_T.29797.29797.3.0.dta	3	TSQNSELNNMQDLVEDYKK		3.13E-004	2256.05	0	2256.04	0.00346	1.53	S	1	TRUE	CON_IPI00021304.1/
155	5_T.8191.8191.2.0.dta	2	HGGGGGGFGGGGFGSR		3.16E-004	1320.58	0	1320.58	0.00073	0.55	S	1	TRUE	CON_IPI00021304.1/
156	5_T.38245.38245.2.0.dta	2	FDGNPIQLWPCK	11,Carbamidomethyl[C]#0;	3.18E-004	1474.72	0	1474.71	0.00467	3.17	C	1	TRUE	sp|P06750.1|AGGL_RICCO/AAB22584.1/pdb|1RZO|B/XP_002534220.2/NP_001406534.1/
157	5_T.19190.19190.2.1.dta	2	QSLEASLAETEGR		3.18E-004	1390.68	0	1390.68	0.00269	1.93	S	1	TRUE	CON_IPI00009865.2/CON_IPI00798492.2/
158	5_T.4718.4718.3.0.dta	3	VSTSHTTISGGGSR		3.21E-004	1346.67	0	1346.67	0.00039	0.29	C	1	TRUE	CON_IPI00220327.3/
159	5_T.18162.18162.2.0.dta	2	STCGTQIPTLAR	3,Carbamidomethyl[C]#0;	3.23E-004	1304.67	0	1304.66	0.00328	2.51	C	1	TRUE	sp|P06750.1|AGGL_RICCO/AAB22584.1/pdb|1RZO|A/ACZ56251.1/ACZ56252.1/XP_002534220.2/NP_001406534.1/
160	5_T.42132.42132.2.0.dta	2	VTGEEFFDGNPIQLWPCK	17,Carbamidomethyl[C]#0;	3.26E-004	2137.01	0	2137.01	0.00704	3.3	C	1	TRUE	sp|P06750.1|AGGL_RICCO/AAB22584.1/pdb|1RZO|B/XP_002534220.2/NP_001406534.1/
161	5_T.41929.41929.2.0.dta	2	SLDLDSIIAEVK		3.31E-004	1302.72	0	1302.72	0.00396	3.04	S	1	TRUE	CON_IPI00220327.3/CON_IPI00697851.1/CON_IPI00131368.3/CON_IPI00139301.3/CON_IPI00221797.1/
162	5_T.7439.7439.2.0.dta	2	ILSCGPASSGQR	4,Carbamidomethyl[C]#0;	3.38E-004	1232.61	0	1232.61	0.00197	1.6	S	1	TRUE	sp|P06750.1|AGGL_RICCO/sp|P02879.1|RICI_RICCO/prf||1111227A/prf||1209171A/prf||1303208A/AAB22582.1/AAB22584.1/pdb|2AAI|B/pdb|1RZO|B/EEF26618.1/EEF27096.1/EEF27728.1/ACY38598.1/ADG29030.1/ADG29032.1/ADG29033.1/ADG29035.1/ADG29036.1/ADG29037.1/ADG29038.1/ADG29039.1/ADG29040.1/ADG29043.1/ADG29044.1/ADG29047.1/ADG29049.1/ADG29050.1/ADG29051.1/ADG29056.1/ADG29058.1/ADG29060.1/ADG29061.1/ADG29062.1/ADG…
163	5_T.39716.39716.2.0.dta	2	FNGNTLDNDIMLIK	2,Deamidated[N]#0;	3.38E-004	1608.8	0	1608.79	0.00604	3.76	C	1	TRUE	CON_Trypsin|SWISS-PROT:P00761|TRYP_PIG/
164	5_T.28088.28088.2.1.dta	2	SNTDANQLWTLK	6,Deamidated[N]#0;	3.44E-004	1391.68	0	1391.68	0.00413	2.97	S	1	TRUE	sp|P02879.1|RICI_RICCO/AAA63506.1/prf||1111227A/prf||1303208A/AAB22582.1/pdb|2AAI|B/EEF26167.1/EEF30194.1/ACY38598.1/ADG29030.1/ADG29032.1/ADG29033.1/ADG29035.1/ADG29036.1/ADG29037.1/ADG29038.1/ADG29039.1/ADG29040.1/ADG29043.1/ADG29044.1/ADG29046.1/ADG29047.1/ADG29049.1/ADG29050.1/ADG29051.1/ADG29056.1/ADG29058.1/ADG29060.1/ADG29061.1/ADG29062.1/ADG29066.1/ADG29068.1/ADG29069.1/ADG29071.1/ADG2907…
165	5_T.32766.32766.2.0.dta	2	SNTDWNQLWTLRK		3.51E-004	1661.84	0	1661.84	0.00428	2.58	S	1	TRUE	sp|P06750.1|AGGL_RICCO/prf||1209171A/AAB22584.1/pdb|1RZO|B/XP_002534220.2/NP_001406534.1/EEF30196.1/XP_002532193.2/
166	5_T.34187.34187.3.0.dta	3	IESLTEELAYLKK		3.51E-004	1536.86	0	1536.85	0.00325	2.11	C	1	TRUE	CON_IPI00009865.2/
167	5_T.34850.34850.2.0.dta	2	LSTAIQESNQGAFASPIQLQR		3.51E-004	2259.18	0	2259.17	0.0029	1.28	S	1	TRUE	pdb|7TH2|A/WDV57319.1/WKY18136.1/pdb|8TAD|A/sp|P06750.1|AGGL_RICCO/sp|P02879.1|RICI_RICCO/prf||0408164A/prf||1405280A/AAB22582.1/AAB22584.1/pdb|1BR5|A/pdb|1BR6|A/pdb|1UQ4|A/pdb|1UQ5|A/pdb|1J1M|A/pdb|1RZO|A/ABG65738.1/pdb|1IFS|A/pdb|1OBS|A/pdb|2VC3|A/EEF26167.1/pdb|3EJ5|X/ACV85690.1/ACV85693.1/ADG29030.1/ADG29032.1/ADG29033.1/ADG29035.1/ADG29036.1/ADG29037.1/ADG29038.1/ADG29039.1/ADG29040.1/ADG290…
168	5_T.35780.35780.2.0.dta	2	LSTAIQESNQGAFASPIQLQR	9,Deamidated[N]#0;	3.54E-004	2260.16	0	2260.16	0.0061	2.7	S	1	TRUE	pdb|7TH2|A/WDV57319.1/WKY18136.1/pdb|8TAD|A/sp|P06750.1|AGGL_RICCO/sp|P02879.1|RICI_RICCO/prf||0408164A/prf||1405280A/AAB22582.1/AAB22584.1/pdb|1BR5|A/pdb|1BR6|A/pdb|1UQ4|A/pdb|1UQ5|A/pdb|1J1M|A/pdb|1RZO|A/ABG65738.1/pdb|1IFS|A/pdb|1OBS|A/pdb|2VC3|A/EEF26167.1/pdb|3EJ5|X/ACV85690.1/ACV85693.1/ADG29030.1/ADG29032.1/ADG29033.1/ADG29035.1/ADG29036.1/ADG29037.1/ADG29038.1/ADG29039.1/ADG29040.1/ADG290…
169	5_T.27853.27853.2.0.dta	2	NKLNDLEDALQQAK		3.63E-004	1599.83	0	1599.83	-0.00068	-0.43	S	1	TRUE	CON_IPI00220327.3/
170	5_T.38262.38262.2.0.dta	2	FDGNPIQLWPCK	11,Carbamidomethyl[C]#0;	3.70E-004	1474.72	0	1474.71	0.00467	3.17	C	1	TRUE	sp|P06750.1|AGGL_RICCO/AAB22584.1/pdb|1RZO|B/XP_002534220.2/NP_001406534.1/
171	5_T.15806.15806.2.0.dta	2	NVQDAIADAEQR		3.75E-004	1329.64	0	1329.64	0.00259	1.95	S	1	TRUE	CON_IPI00021304.1/
172	5_T.19210.19210.3.0.dta	3	SNTDANQLWTLKR		3.79E-004	1546.8	0	1546.8	0.00283	1.83	S	1	TRUE	sp|P02879.1|RICI_RICCO/AAA63506.1/prf||1111227A/prf||1303208A/AAB22582.1/pdb|2AAI|B/EEF26167.1/EEF30194.1/ACY38598.1/ADG29030.1/ADG29032.1/ADG29033.1/ADG29035.1/ADG29036.1/ADG29037.1/ADG29038.1/ADG29039.1/ADG29040.1/ADG29043.1/ADG29044.1/ADG29046.1/ADG29047.1/ADG29049.1/ADG29050.1/ADG29051.1/ADG29056.1/ADG29058.1/ADG29060.1/ADG29061.1/ADG29062.1/ADG29066.1/ADG29068.1/ADG29069.1/ADG29071.1/ADG2907…
173	5_T.7482.7482.2.0.dta	2	ILSCGPASSGQR	4,Carbamidomethyl[C]#0;	3.81E-004	1232.61	0	1232.61	0.00213	1.73	S	1	TRUE	sp|P06750.1|AGGL_RICCO/sp|P02879.1|RICI_RICCO/prf||1111227A/prf||1209171A/prf||1303208A/AAB22582.1/AAB22584.1/pdb|2AAI|B/pdb|1RZO|B/EEF26618.1/EEF27096.1/EEF27728.1/ACY38598.1/ADG29030.1/ADG29032.1/ADG29033.1/ADG29035.1/ADG29036.1/ADG29037.1/ADG29038.1/ADG29039.1/ADG29040.1/ADG29043.1/ADG29044.1/ADG29047.1/ADG29049.1/ADG29050.1/ADG29051.1/ADG29056.1/ADG29058.1/ADG29060.1/ADG29061.1/ADG29062.1/ADG…
174	5_T.39292.39292.2.0.dta	2	SNTDWNQLWTLR		3.85E-004	1533.75	0	1533.74	0.00479	3.12	S	1	TRUE	sp|P06750.1|AGGL_RICCO/prf||1209171A/AAB22584.1/pdb|1RZO|B/XP_002534220.2/NP_001406534.1/EEF30196.1/XP_002532193.2/
175	5_T.41273.41273.3.0.dta	3	NDGTILNLYNGLVLDVRR		3.89E-004	2045.12	0	2045.11	0.00454	2.22	S	1	TRUE	sp|P06750.1|AGGL_RICCO/AAA63506.1/prf||1209171A/prf||1303208A/AAB22584.1/pdb|1RZO|B/XP_002534220.2/XP_015582713.2/NP_001406534.1/
176	5_T.29146.29146.3.0.dta	3	IQESNQGAFASPIQLQR		3.92E-004	1886.98	0	1886.97	0.00852	4.52	C	1	TRUE	pdb|7TH2|A/WDV57319.1/WKY18136.1/pdb|8TAD|A/sp|P06750.1|AGGL_RICCO/sp|P02879.1|RICI_RICCO/prf||0408164A/prf||1405280A/AAB22582.1/AAB22584.1/pdb|1BR5|A/pdb|1BR6|A/pdb|1UQ4|A/pdb|1UQ5|A/pdb|1J1M|A/pdb|1RZO|A/ABG65738.1/pdb|1IFS|A/pdb|1OBS|A/pdb|2VC3|A/EEF26167.1/pdb|3EJ5|X/ACV85690.1/ACV85693.1/ADG29030.1/ADG29032.1/ADG29033.1/ADG29035.1/ADG29036.1/ADG29037.1/ADG29038.1/ADG29039.1/ADG29040.1/ADG290…
177	5_T.41201.41201.2.0.dta	2	VDLLNQEIEFLK		3.98E-004	1460.81	0	1460.8	0.00565	3.87	S	1	TRUE	CON_IPI00021304.1/
178	5_T.33731.33731.3.0.dta	3	LGEHNIDVLEGNEQFINAAK	17,Deamidated[N]#0;	4.00E-004	2212.09	0	2212.09	0.00463	2.09	S	1	TRUE	CON_Trypsin|SWISS-PROT:P00761|TRYP_PIG/
179	5_T.21861.21861.2.0.dta	2	YSTGGTQIPTLAR		4.07E-004	1364.72	0	1364.72	0.00432	3.16	C	1	TRUE	pdb|7TH2|A/WDV57319.1/WKY18136.1/pdb|8TAD|A/sp|P02879.1|RICI_RICCO/prf||0408164A/prf||1405280A/AAB22582.1/pdb|1BR5|A/pdb|1BR6|A/pdb|1UQ4|A/pdb|1UQ5|A/pdb|1J1M|A/ABG65738.1/pdb|1IFS|A/pdb|1OBS|A/pdb|2VC3|A/EEF26167.1/EEF30194.1/ACV85690.1/ACV85691.1/ACZ56253.1/ACZ56254.1/ADG29030.1/ADG29032.1/ADG29033.1/ADG29035.1/ADG29036.1/ADG29037.1/ADG29038.1/ADG29039.1/ADG29043.1/ADG29044.1/ADG29046.1/ADG2904…
180	5_T.18046.18046.2.0.dta	2	TCGTQIPTLAR	2,Carbamidomethyl[C]#0;	4.14E-004	1217.63	0	1217.63	0.00356	2.92	C	1	TRUE	sp|P06750.1|AGGL_RICCO/AAB22584.1/pdb|1RZO|A/ACZ56251.1/ACZ56252.1/XP_002534220.2/NP_001406534.1/
181	5_T.35210.35210.2.0.dta	2	SLNNQFASFIDK		4.15E-004	1383.69	0	1383.69	0.00041	0.3	S	1	TRUE	CON_IPI00220327.3/CON_IPI00714876.1/
182	5_T.27631.27631.2.0.dta	2	QGAFASPIQLQR		4.19E-004	1315.72	0	1315.71	0.0042	3.19	C	1	TRUE	pdb|7TH2|A/WDV57319.1/WKY18136.1/pdb|8TAD|A/sp|P06750.1|AGGL_RICCO/sp|P02879.1|RICI_RICCO/prf||0408164A/prf||1405280A/AAB22582.1/AAB22584.1/pdb|1BR5|A/pdb|1BR6|A/pdb|1UQ4|A/pdb|1UQ5|A/pdb|1J1M|A/pdb|1RZO|A/ABG65738.1/pdb|1IFS|A/pdb|1OBS|A/pdb|2VC3|A/EEF26167.1/pdb|3EJ5|X/ACV85690.1/ACV85693.1/ADG29030.1/ADG29032.1/ADG29033.1/ADG29035.1/ADG29036.1/ADG29037.1/ADG29038.1/ADG29039.1/ADG29040.1/ADG290…
183	5_T.39557.39557.2.0.dta	2	WQIWDNGTIINPR	6,Deamidated[N]#0;	4.30E-004	1613.81	0	1613.81	0.00761	4.71	S	1	TRUE	sp|P02879.1|RICI_RICCO/AAA63506.1/prf||1111227A/prf||1303208A/AAB22582.1/pdb|2AAI|B/EEF26167.1/EEF27096.1/EEF30194.1/ACY38598.1/ADG29030.1/ADG29032.1/ADG29033.1/ADG29035.1/ADG29036.1/ADG29037.1/ADG29038.1/ADG29039.1/ADG29040.1/ADG29043.1/ADG29044.1/ADG29046.1/ADG29047.1/ADG29049.1/ADG29050.1/ADG29051.1/ADG29056.1/ADG29058.1/ADG29060.1/ADG29061.1/ADG29062.1/ADG29068.1/ADG29069.1/ADG29071.1/ADG2907…
184	5_T.38075.38075.2.0.dta	2	GLPQEVLNENLLR		4.40E-004	1494.83	0	1494.83	0.00507	3.39	C	1	TRUE	CON_CASA1|SWISS-PROT:P02662/
185	5_T.8048.8048.2.0.dta	2	IYDCNTAATDATR	4,Carbamidomethyl[C]#0;	4.43E-004	1471.65	0	1471.65	0.00029	0.2	S	1	TRUE	sp|P02879.1|RICI_RICCO/AAA63506.1/prf||1111227A/prf||1303208A/AAB22582.1/pdb|2AAI|B/EEF26167.1/EEF27096.1/EEF27728.1/ACY38598.1/ADG29030.1/ADG29032.1/ADG29033.1/ADG29035.1/ADG29036.1/ADG29037.1/ADG29038.1/ADG29039.1/ADG29040.1/ADG29043.1/ADG29044.1/ADG29046.1/ADG29047.1/ADG29049.1/ADG29050.1/ADG29051.1/ADG29056.1/ADG29058.1/ADG29060.1/ADG29061.1/ADG29062.1/ADG29066.1/ADG29068.1/ADG29069.1/ADG2907…
186	5_T.27390.27390.2.1.dta	2	QESNQGAFASPIQLQR		4.45E-004	1773.89	0	1773.89	0.00203	1.14	C	1	TRUE	pdb|7TH2|A/WDV57319.1/WKY18136.1/pdb|8TAD|A/sp|P06750.1|AGGL_RICCO/sp|P02879.1|RICI_RICCO/prf||0408164A/prf||1405280A/AAB22582.1/AAB22584.1/pdb|1BR5|A/pdb|1BR6|A/pdb|1UQ4|A/pdb|1UQ5|A/pdb|1J1M|A/pdb|1RZO|A/ABG65738.1/pdb|1IFS|A/pdb|1OBS|A/pdb|2VC3|A/EEF26167.1/pdb|3EJ5|X/ACV85690.1/ACV85693.1/ADG29030.1/ADG29032.1/ADG29033.1/ADG29035.1/ADG29036.1/ADG29037.1/ADG29038.1/ADG29039.1/ADG29040.1/ADG290…
187	5_T.6671.6671.3.0.dta	3	SSYGSGGGSYGSGGGGGGHGSYGSGSSSGGYR		4.50E-004	2747.09	0	2747.09	-0.00047	-0.17	C	1	TRUE	CON_IPI00220327.3/
188	5_T.40165.40165.2.0.dta	2	QSLLQPLNVEIDPEIQK		4.58E-004	1964.07	0	1964.07	0.00355	1.81	C	1	TRUE	CON_IPI00220327.3/CON_IPI00714876.1/
189	5_T.4949.4949.3.0.dta	3	RNKYEDEINKR		4.61E-004	1464.76	0	1464.76	0.00171	1.17	C	1	TRUE	CON_IPI00220327.3/
190	5_T.18144.18144.2.0.dta	2	TCGTQIPTLAR	2,Carbamidomethyl[C]#0;	4.64E-004	1217.63	0	1217.63	0.00361	2.96	C	1	TRUE	sp|P06750.1|AGGL_RICCO/AAB22584.1/pdb|1RZO|A/ACZ56251.1/ACZ56252.1/XP_002534220.2/NP_001406534.1/
191	5_T.38067.38067.3.0.dta	3	IITHPNFNGNTLDNDIMLIK	8,Deamidated[N]#0;14,Deamidated[N]#0;	4.67E-004	2285.15	0	2285.15	0.0064	2.8	S	1	TRUE	CON_Trypsin|SWISS-PROT:P00761|TRYP_PIG/
192	5_T.23597.23597.2.0.dta	2	ADVCMDPEPIVR	4,Carbamidomethyl[C]#0;5,Oxidation[M]#0;	4.77E-004	1417.65	0	1417.64	0.00057	0.4	S	1	TRUE	sp|P06750.1|AGGL_RICCO/sp|P02879.1|RICI_RICCO/AAA63506.1/prf||1111227A/prf||1209171A/prf||1303208A/prf||1405280A/AAB22582.1/AAB22584.1/pdb|2AAI|B/pdb|1RZO|B/EEF26167.1/EEF30194.1/ADG29030.1/ADG29032.1/ADG29033.1/ADG29035.1/ADG29036.1/ADG29037.1/ADG29038.1/ADG29039.1/ADG29040.1/ADG29043.1/ADG29044.1/ADG29046.1/ADG29047.1/ADG29049.1/ADG29050.1/ADG29051.1/ADG29056.1/ADG29058.1/ADG29060.1/ADG29062.1/…
193	5_T.12045.12045.3.0.dta	3	TNAENEFVTIKK		4.80E-004	1393.73	0	1393.73	0.00235	1.69	S	1	TRUE	CON_IPI00220327.3/
194	5_T.41970.41970.2.0.dta	2	SLDLDSIIAEVK		4.81E-004	1302.72	0	1302.72	0.00397	3.05	S	1	TRUE	CON_IPI00220327.3/CON_IPI00697851.1/CON_IPI00131368.3/CON_IPI00139301.3/CON_IPI00221797.1/
195	5_T.27969.27969.2.0.dta	2	FHNGNAIQLWPCK	3,Deamidated[N]#0;12,Carbamidomethyl[C]#0;	4.90E-004	1585.76	0	1585.76	0.00208	1.31	S	1	TRUE	sp|P02879.1|RICI_RICCO/AAA63506.1/prf||1111227A/prf||1303208A/AAB22582.1/pdb|2AAI|B/EEF26167.1/EEF30194.1/ACY38598.1/ADG29030.1/ADG29032.1/ADG29033.1/ADG29035.1/ADG29036.1/ADG29037.1/ADG29039.1/ADG29040.1/ADG29043.1/ADG29044.1/ADG29046.1/ADG29047.1/ADG29049.1/ADG29050.1/ADG29051.1/ADG29056.1/ADG29058.1/ADG29060.1/ADG29061.1/ADG29062.1/ADG29066.1/ADG29068.1/ADG29069.1/ADG29071.1/ADG29073.1/ADG2907…
196	5_T.7424.7424.2.0.dta	2	ILSCGPASSGQR	4,Carbamidomethyl[C]#0;	4.91E-004	1232.61	0	1232.61	0.00197	1.6	S	1	TRUE	sp|P06750.1|AGGL_RICCO/sp|P02879.1|RICI_RICCO/prf||1111227A/prf||1209171A/prf||1303208A/AAB22582.1/AAB22584.1/pdb|2AAI|B/pdb|1RZO|B/EEF26618.1/EEF27096.1/EEF27728.1/ACY38598.1/ADG29030.1/ADG29032.1/ADG29033.1/ADG29035.1/ADG29036.1/ADG29037.1/ADG29038.1/ADG29039.1/ADG29040.1/ADG29043.1/ADG29044.1/ADG29047.1/ADG29049.1/ADG29050.1/ADG29051.1/ADG29056.1/ADG29058.1/ADG29060.1/ADG29061.1/ADG29062.1/ADG…
197	5_T.40565.40565.2.1.dta	2	SNTDWNQLWTLR		4.98E-004	1533.75	0	1533.74	0.00574	3.74	S	1	TRUE	sp|P06750.1|AGGL_RICCO/prf||1209171A/AAB22584.1/pdb|1RZO|B/XP_002534220.2/NP_001406534.1/EEF30196.1/XP_002532193.2/
198	5_T.25510.25510.2.0.dta	2	FHNGNAIQLWPCK	12,Carbamidomethyl[C]#0;	4.98E-004	1584.78	0	1584.77	0.00252	1.59	S	1	TRUE	sp|P02879.1|RICI_RICCO/AAA63506.1/prf||1111227A/prf||1303208A/AAB22582.1/pdb|2AAI|B/EEF26167.1/EEF30194.1/ACY38598.1/ADG29030.1/ADG29032.1/ADG29033.1/ADG29035.1/ADG29036.1/ADG29037.1/ADG29039.1/ADG29040.1/ADG29043.1/ADG29044.1/ADG29046.1/ADG29047.1/ADG29049.1/ADG29050.1/ADG29051.1/ADG29056.1/ADG29058.1/ADG29060.1/ADG29061.1/ADG29062.1/ADG29066.1/ADG29068.1/ADG29069.1/ADG29071.1/ADG29073.1/ADG2907…
199	5_T.37983.37983.2.1.dta	2	SNTDWNQLWTLR		4.99E-004	1533.75	0	1533.74	0.00192	1.25	S	1	TRUE	sp|P06750.1|AGGL_RICCO/prf||1209171A/AAB22584.1/pdb|1RZO|B/XP_002534220.2/NP_001406534.1/EEF30196.1/XP_002532193.2/
200	5_T.34779.34779.3.0.dta	3	LSTAIQESNQGAFASPIQLQR		5.12E-004	2259.18	0	2259.17	0.01122	4.96	S	1	TRUE	pdb|7TH2|A/WDV57319.1/WKY18136.1/pdb|8TAD|A/sp|P06750.1|AGGL_RICCO/sp|P02879.1|RICI_RICCO/prf||0408164A/prf||1405280A/AAB22582.1/AAB22584.1/pdb|1BR5|A/pdb|1BR6|A/pdb|1UQ4|A/pdb|1UQ5|A/pdb|1J1M|A/pdb|1RZO|A/ABG65738.1/pdb|1IFS|A/pdb|1OBS|A/pdb|2VC3|A/EEF26167.1/pdb|3EJ5|X/ACV85690.1/ACV85693.1/ADG29030.1/ADG29032.1/ADG29033.1/ADG29035.1/ADG29036.1/ADG29037.1/ADG29038.1/ADG29039.1/ADG29040.1/ADG290…
201	5_T.18213.18213.2.0.dta	2	STCGTQIPTLAR	3,Carbamidomethyl[C]#0;	5.17E-004	1304.67	0	1304.66	0.00326	2.5	C	1	TRUE	sp|P06750.1|AGGL_RICCO/AAB22584.1/pdb|1RZO|A/ACZ56251.1/ACZ56252.1/XP_002534220.2/NP_001406534.1/
202	5_T.18023.18023.2.0.dta	2	TCGTQIPTLAR	2,Carbamidomethyl[C]#0;	5.19E-004	1217.63	0	1217.63	0.00346	2.84	C	1	TRUE	sp|P06750.1|AGGL_RICCO/AAB22584.1/pdb|1RZO|A/ACZ56251.1/ACZ56252.1/XP_002534220.2/NP_001406534.1/
203	5_T.45888.45888.2.0.dta	2	HGDPNQIWLPLF	5,Deamidated[N]#0;	5.21E-004	1437.72	0	1437.72	0.00366	2.54	C	1	TRUE	sp|P02879.1|RICI_RICCO/prf||1111227A/AAB22582.1/pdb|2AAI|B/EEF26618.1/EEF27096.1/EEF27728.1/NP_001310630.1/XP_048233460.1/XP_048234555.1/
204	5_T.27774.27774.2.0.dta	2	ESNQGAFASPIQLQR		5.25E-004	1645.83	0	1645.83	0.00251	1.52	S	1	TRUE	pdb|7TH2|A/WDV57319.1/WKY18136.1/pdb|8TAD|A/sp|P06750.1|AGGL_RICCO/sp|P02879.1|RICI_RICCO/prf||0408164A/prf||1405280A/AAB22582.1/AAB22584.1/pdb|1BR5|A/pdb|1BR6|A/pdb|1UQ4|A/pdb|1UQ5|A/pdb|1J1M|A/pdb|1RZO|A/ABG65738.1/pdb|1IFS|A/pdb|1OBS|A/pdb|2VC3|A/EEF26167.1/pdb|3EJ5|X/ACV85690.1/ACV85693.1/ADG29030.1/ADG29032.1/ADG29033.1/ADG29035.1/ADG29036.1/ADG29037.1/ADG29038.1/ADG29039.1/ADG29040.1/ADG290…
205	5_T.7438.7438.2.0.dta	2	ILSCGPASSGQR	4,Carbamidomethyl[C]#0;	5.31E-004	1232.61	0	1232.61	0.00197	1.6	S	1	TRUE	sp|P06750.1|AGGL_RICCO/sp|P02879.1|RICI_RICCO/prf||1111227A/prf||1209171A/prf||1303208A/AAB22582.1/AAB22584.1/pdb|2AAI|B/pdb|1RZO|B/EEF26618.1/EEF27096.1/EEF27728.1/ACY38598.1/ADG29030.1/ADG29032.1/ADG29033.1/ADG29035.1/ADG29036.1/ADG29037.1/ADG29038.1/ADG29039.1/ADG29040.1/ADG29043.1/ADG29044.1/ADG29047.1/ADG29049.1/ADG29050.1/ADG29051.1/ADG29056.1/ADG29058.1/ADG29060.1/ADG29061.1/ADG29062.1/ADG…
206	5_T.39899.39899.2.0.dta	2	SNTDWNQLWTLR	2,Deamidated[N]#0;	5.33E-004	1534.73	0	1534.73	0.00373	2.43	S	1	TRUE	sp|P06750.1|AGGL_RICCO/prf||1209171A/AAB22584.1/pdb|1RZO|B/XP_002534220.2/NP_001406534.1/EEF30196.1/XP_002532193.2/
207	5_T.7551.7551.2.0.dta	2	ILSCGPASSGQR	4,Carbamidomethyl[C]#0;	5.35E-004	1232.61	0	1232.61	0.00217	1.76	S	1	TRUE	sp|P06750.1|AGGL_RICCO/sp|P02879.1|RICI_RICCO/prf||1111227A/prf||1209171A/prf||1303208A/AAB22582.1/AAB22584.1/pdb|2AAI|B/pdb|1RZO|B/EEF26618.1/EEF27096.1/EEF27728.1/ACY38598.1/ADG29030.1/ADG29032.1/ADG29033.1/ADG29035.1/ADG29036.1/ADG29037.1/ADG29038.1/ADG29039.1/ADG29040.1/ADG29043.1/ADG29044.1/ADG29047.1/ADG29049.1/ADG29050.1/ADG29051.1/ADG29056.1/ADG29058.1/ADG29060.1/ADG29061.1/ADG29062.1/ADG…
208	5_T.41657.41657.2.0.dta	2	VTGEEFFDGNPIQLWPCK	17,Carbamidomethyl[C]#0;	5.40E-004	2137.01	0	2137.01	0.003	1.4	C	1	TRUE	sp|P06750.1|AGGL_RICCO/AAB22584.1/pdb|1RZO|B/XP_002534220.2/NP_001406534.1/
209	5_T.18129.18129.2.0.dta	2	STCGTQIPTLAR	3,Carbamidomethyl[C]#0;	5.41E-004	1304.67	0	1304.66	0.00336	2.58	C	1	TRUE	sp|P06750.1|AGGL_RICCO/AAB22584.1/pdb|1RZO|A/ACZ56251.1/ACZ56252.1/XP_002534220.2/NP_001406534.1/
210	5_T.33739.33739.3.0.dta	3	LGEHNIDVLEGNEQFINAAK	17,Deamidated[N]#0;	5.50E-004	2212.09	0	2212.09	0.00463	2.09	S	1	TRUE	CON_Trypsin|SWISS-PROT:P00761|TRYP_PIG/
211	5_T.5352.5352.2.0.dta	2	NHEEEMKDLR		5.69E-004	1300.6	0	1300.59	0.00146	1.12	S	1	TRUE	CON_IPI00009865.2/
212	5_T.9298.9298.2.0.dta	2	QNRDNCLTTDANIK	2,Deamidated[N]#0;6,Carbamidomethyl[C]#0;	5.70E-004	1663.77	0	1663.77	0.00358	2.15	C	1	TRUE	sp|P06750.1|AGGL_RICCO/AAA63506.1/prf||1209171A/prf||1303208A/AAB22584.1/pdb|1RZO|B/ADG29082.1/XP_002534220.2/NP_001406534.1/
213	5_T.41553.41553.2.0.dta	2	GEEFFDGNPIQLWPCK	15,Carbamidomethyl[C]#0;	5.72E-004	1936.9	0	1936.89	0.00571	2.95	C	1	TRUE	sp|P06750.1|AGGL_RICCO/AAB22584.1/pdb|1RZO|B/XP_002534220.2/NP_001406534.1/
214	5_T.6379.6379.3.0.dta	3	NKYEDEINKR	1,Deamidated[N]#0;	5.74E-004	1309.64	0	1309.64	0.00382	2.92	S	1	TRUE	CON_IPI00220327.3/CON_IPI00009867.3/CON_IPI00300725.7/CON_IPI00299145.9/CON_IPI00293665.7/CON_IPI00697851.1/CON_IPI00124499.2/CON_IPI00139301.3/CON_IPI00462140.1/CON_IPI00554648.3/CON_IPI00748057.2/
215	5_T.30401.30401.2.0.dta	2	NNQFASFIDKVR		5.77E-004	1438.75	0	1438.74	0.00249	1.73	C	1	TRUE	CON_00166205.2|TREMBL:Q7RTT2/CON_IPI00220327.3/CON_IPI00714876.1/CON_IPI00166205.2/
216	5_T.12900.12900.2.0.dta	2	FQYIEGEMR	8,Oxidation[M]#0;	5.90E-004	1188.54	0	1188.54	0.00256	2.15	S	1	TRUE	pdb|7TH2|A/WDV57319.1/WKY18136.1/pdb|8TAD|A/sp|P06750.1|AGGL_RICCO/sp|P02879.1|RICI_RICCO/prf||0408164A/prf||1405280A/AAB22582.1/AAB22584.1/pdb|1BR5|A/pdb|1BR6|A/pdb|1UQ4|A/pdb|1UQ5|A/pdb|1J1M|A/pdb|1RZO|A/ABG65738.1/pdb|1IFS|A/pdb|1OBS|A/pdb|2VC3|A/EEF26167.1/EEF30194.1/pdb|3EJ5|X/ACV85690.1/ACV85691.1/ACZ56251.1/ACZ56252.1/ACZ56253.1/ACZ56254.1/ADG29030.1/ADG29032.1/ADG29033.1/ADG29035.1/ADG290…
217	5_T.7139.7139.2.0.dta	2	DFAEDKDVCK	9,Carbamidomethyl[C]#0;	5.95E-004	1226.54	0	1226.54	0.00104	0.85	C	1	TRUE	CON_IPI00708398.1/
218	5_T.33865.33865.2.0.dta	2	DATVESYTNFIR		5.96E-004	1415.69	0	1415.68	0.00528	3.73	C	1	TRUE	sp|P06750.1|AGGL_RICCO/AAB22584.1/pdb|1RZO|A/ACZ56252.1/XP_002534220.2/NP_001406534.1/
219	5_T.23605.23605.2.0.dta	2	ADVCMDPEPIVR	4,Carbamidomethyl[C]#0;	6.01E-004	1401.65	0	1401.65	0.00438	3.13	S	1	TRUE	sp|P06750.1|AGGL_RICCO/sp|P02879.1|RICI_RICCO/AAA63506.1/prf||1111227A/prf||1209171A/prf||1303208A/prf||1405280A/AAB22582.1/AAB22584.1/pdb|2AAI|B/pdb|1RZO|B/EEF26167.1/EEF30194.1/ADG29030.1/ADG29032.1/ADG29033.1/ADG29035.1/ADG29036.1/ADG29037.1/ADG29038.1/ADG29039.1/ADG29040.1/ADG29043.1/ADG29044.1/ADG29046.1/ADG29047.1/ADG29049.1/ADG29050.1/ADG29051.1/ADG29056.1/ADG29058.1/ADG29060.1/ADG29062.1/…
220	5_T.29407.29407.2.0.dta	2	YYYSTCGTQIPTLAR	6,Carbamidomethyl[C]#0;	6.06E-004	1793.85	0	1793.85	0.00199	1.11	C	1	TRUE	sp|P06750.1|AGGL_RICCO/AAB22584.1/pdb|1RZO|A/ACZ56251.1/ACZ56252.1/XP_002534220.2/NP_001406534.1/
221	5_T.18187.18187.2.0.dta	2	STCGTQIPTLAR	3,Carbamidomethyl[C]#0;	6.06E-004	1304.67	0	1304.66	0.00322	2.47	C	1	TRUE	sp|P06750.1|AGGL_RICCO/AAB22584.1/pdb|1RZO|A/ACZ56251.1/ACZ56252.1/XP_002534220.2/NP_001406534.1/
222	5_T.16403.16403.2.0.dta	2	ALEEANADLEVK		6.28E-004	1301.66	0	1301.66	0.00175	1.35	S	1	TRUE	CON_IPI00217963.3/CON_IPI00384444.5/CON_IPI00468696.3/CON_IPI00009866.6/CON_IPI00290077.1/CON_IPI00873598.1/CON_K1C15_SHEEP/
223	5_T.39096.39096.2.0.dta	2	ADTLTDEINFLR		6.36E-004	1407.72	0	1407.71	0.00508	3.61	S	1	TRUE	CON_IPI00300725.7/CON_IPI00299145.9/CON_IPI00293665.7/
224	5_T.29149.29149.3.0.dta	3	IQESNQGAFASPIQLQR		6.48E-004	1886.98	0	1886.97	0.00852	4.52	C	1	TRUE	pdb|7TH2|A/WDV57319.1/WKY18136.1/pdb|8TAD|A/sp|P06750.1|AGGL_RICCO/sp|P02879.1|RICI_RICCO/prf||0408164A/prf||1405280A/AAB22582.1/AAB22584.1/pdb|1BR5|A/pdb|1BR6|A/pdb|1UQ4|A/pdb|1UQ5|A/pdb|1J1M|A/pdb|1RZO|A/ABG65738.1/pdb|1IFS|A/pdb|1OBS|A/pdb|2VC3|A/EEF26167.1/pdb|3EJ5|X/ACV85690.1/ACV85693.1/ADG29030.1/ADG29032.1/ADG29033.1/ADG29035.1/ADG29036.1/ADG29037.1/ADG29038.1/ADG29039.1/ADG29040.1/ADG290…
225	5_T.10412.10412.3.0.dta	3	IKFEMEQNLR	5,Oxidation[M]#0;	6.55E-004	1323.67	0	1323.67	0.00248	1.87	S	1	TRUE	CON_IPI00019359.3/
226	5_T.23606.23606.2.0.dta	2	ADVCMDPEPIVR	4,Carbamidomethyl[C]#0;	6.55E-004	1401.65	0	1401.65	0.00438	3.13	S	1	TRUE	sp|P06750.1|AGGL_RICCO/sp|P02879.1|RICI_RICCO/AAA63506.1/prf||1111227A/prf||1209171A/prf||1303208A/prf||1405280A/AAB22582.1/AAB22584.1/pdb|2AAI|B/pdb|1RZO|B/EEF26167.1/EEF30194.1/ADG29030.1/ADG29032.1/ADG29033.1/ADG29035.1/ADG29036.1/ADG29037.1/ADG29038.1/ADG29039.1/ADG29040.1/ADG29043.1/ADG29044.1/ADG29046.1/ADG29047.1/ADG29049.1/ADG29050.1/ADG29051.1/ADG29056.1/ADG29058.1/ADG29060.1/ADG29062.1/…
227	5_T.34062.34062.2.0.dta	2	LLYQEPVLGPVR		6.62E-004	1383.8	0	1383.8	0.00342	2.47	C	1	TRUE	CON_CASB|SWISS-PROT:P02666/
228	5_T.12171.12171.2.0.dta	2	TNAENEFVTIKK		6.64E-004	1393.73	0	1393.73	0.00225	1.61	S	1	TRUE	CON_IPI00220327.3/
229	5_T.15744.15744.2.0.dta	2	DVCMDPEPIVR	3,Carbamidomethyl[C]#0;4,Oxidation[M]#0;	6.65E-004	1346.61	0	1346.61	0.00218	1.62	C	1	TRUE	sp|P06750.1|AGGL_RICCO/sp|P02879.1|RICI_RICCO/AAA63506.1/prf||1111227A/prf||1209171A/prf||1303208A/prf||1405280A/AAB22582.1/AAB22584.1/pdb|2AAI|B/pdb|1RZO|B/EEF26167.1/EEF30194.1/ADG29030.1/ADG29032.1/ADG29033.1/ADG29035.1/ADG29036.1/ADG29037.1/ADG29038.1/ADG29039.1/ADG29040.1/ADG29043.1/ADG29044.1/ADG29046.1/ADG29047.1/ADG29049.1/ADG29050.1/ADG29051.1/ADG29056.1/ADG29058.1/ADG29060.1/ADG29062.1/…
230	5_T.38176.38176.2.0.dta	2	FDGNPIQLWPCK	11,Carbamidomethyl[C]#0;	6.68E-004	1474.72	0	1474.71	0.0043	2.91	C	1	TRUE	sp|P06750.1|AGGL_RICCO/AAB22584.1/pdb|1RZO|B/XP_002534220.2/NP_001406534.1/
231	5_T.27867.27867.2.0.dta	2	GAFASPIQLQR		6.69E-004	1187.66	0	1187.65	0.00325	2.73	C	1	TRUE	pdb|7TH2|A/WDV57319.1/WKY18136.1/pdb|8TAD|A/sp|P06750.1|AGGL_RICCO/sp|P02879.1|RICI_RICCO/prf||0408164A/prf||1405280A/AAB22582.1/AAB22584.1/pdb|1BR5|A/pdb|1BR6|A/pdb|1UQ4|A/pdb|1UQ5|A/pdb|1J1M|A/pdb|1RZO|A/ABG65738.1/pdb|1IFS|A/pdb|1OBS|A/pdb|2VC3|A/EEF26167.1/EEF30194.1/pdb|3EJ5|X/ACV85690.1/ACV85691.1/ACV85693.1/ADG29030.1/ADG29032.1/ADG29033.1/ADG29035.1/ADG29036.1/ADG29037.1/ADG29038.1/ADG290…
232	5_T.12903.12903.2.0.dta	2	FQYIEGEMR	8,Oxidation[M]#0;	6.73E-004	1188.54	0	1188.54	0.00256	2.15	S	1	TRUE	pdb|7TH2|A/WDV57319.1/WKY18136.1/pdb|8TAD|A/sp|P06750.1|AGGL_RICCO/sp|P02879.1|RICI_RICCO/prf||0408164A/prf||1405280A/AAB22582.1/AAB22584.1/pdb|1BR5|A/pdb|1BR6|A/pdb|1UQ4|A/pdb|1UQ5|A/pdb|1J1M|A/pdb|1RZO|A/ABG65738.1/pdb|1IFS|A/pdb|1OBS|A/pdb|2VC3|A/EEF26167.1/EEF30194.1/pdb|3EJ5|X/ACV85690.1/ACV85691.1/ACZ56251.1/ACZ56252.1/ACZ56253.1/ACZ56254.1/ADG29030.1/ADG29032.1/ADG29033.1/ADG29035.1/ADG290…
233	5_T.7432.7432.2.0.dta	2	ILSCGPASSGQR	4,Carbamidomethyl[C]#0;	6.77E-004	1232.61	0	1232.61	0.00197	1.6	S	1	TRUE	sp|P06750.1|AGGL_RICCO/sp|P02879.1|RICI_RICCO/prf||1111227A/prf||1209171A/prf||1303208A/AAB22582.1/AAB22584.1/pdb|2AAI|B/pdb|1RZO|B/EEF26618.1/EEF27096.1/EEF27728.1/ACY38598.1/ADG29030.1/ADG29032.1/ADG29033.1/ADG29035.1/ADG29036.1/ADG29037.1/ADG29038.1/ADG29039.1/ADG29040.1/ADG29043.1/ADG29044.1/ADG29047.1/ADG29049.1/ADG29050.1/ADG29051.1/ADG29056.1/ADG29058.1/ADG29060.1/ADG29061.1/ADG29062.1/ADG…
234	5_T.39333.39333.2.0.dta	2	SNTDWNQLWTLR		6.89E-004	1533.75	0	1533.74	0.00473	3.08	S	1	TRUE	sp|P06750.1|AGGL_RICCO/prf||1209171A/AAB22584.1/pdb|1RZO|B/XP_002534220.2/NP_001406534.1/EEF30196.1/XP_002532193.2/
235	5_T.29619.29619.2.0.dta	2	ALDVTNAYVVGYR	6,Deamidated[N]#0;	6.91E-004	1441.73	0	1441.73	0.00233	1.62	C	1	TRUE	pdb|7TH2|A/WDV57319.1/WKY18136.1/pdb|8TAD|A/sp|P02879.1|RICI_RICCO/prf||1405280A/AAB22582.1/pdb|1BR5|A/pdb|1BR6|A/pdb|1UQ4|A/pdb|1UQ5|A/pdb|1J1M|A/ABG65738.1/pdb|1IFS|A/pdb|1OBS|A/pdb|2VC3|A/EEF26167.1/pdb|3EJ5|X/ACV85690.1/ACZ56253.1/ACZ56254.1/ADG29030.1/ADG29032.1/ADG29033.1/ADG29035.1/ADG29036.1/ADG29037.1/ADG29038.1/ADG29039.1/ADG29040.1/ADG29043.1/ADG29044.1/ADG29046.1/ADG29047.1/ADG29049.1…
236	5_T.22032.22032.2.0.dta	2	YSTGGTQIPTLAR		6.97E-004	1364.72	0	1364.72	0.00382	2.8	C	1	TRUE	pdb|7TH2|A/WDV57319.1/WKY18136.1/pdb|8TAD|A/sp|P02879.1|RICI_RICCO/prf||0408164A/prf||1405280A/AAB22582.1/pdb|1BR5|A/pdb|1BR6|A/pdb|1UQ4|A/pdb|1UQ5|A/pdb|1J1M|A/ABG65738.1/pdb|1IFS|A/pdb|1OBS|A/pdb|2VC3|A/EEF26167.1/EEF30194.1/ACV85690.1/ACV85691.1/ACZ56253.1/ACZ56254.1/ADG29030.1/ADG29032.1/ADG29033.1/ADG29035.1/ADG29036.1/ADG29037.1/ADG29038.1/ADG29039.1/ADG29043.1/ADG29044.1/ADG29046.1/ADG2904…
237	5_T.29825.29825.3.0.dta	3	RSAPDPSVITLENSWGR	13,Deamidated[N]#0;	6.98E-004	1885.94	0	1885.94	0.00316	1.68	S	1	TRUE	pdb|7TH2|A/WDV57319.1/WKY18136.1/pdb|8TAD|A/sp|P06750.1|AGGL_RICCO/sp|P02879.1|RICI_RICCO/prf||0408164A/prf||1405280A/AAB22582.1/AAB22584.1/pdb|1BR5|A/pdb|1BR6|A/pdb|1UQ5|A/pdb|1J1M|A/pdb|1RZO|A/ABG65738.1/pdb|1IFS|A/pdb|1OBS|A/pdb|2VC3|A/EEF26167.1/EEF30194.1/pdb|3EJ5|X/ACV85691.1/ACV85693.1/ADG29030.1/ADG29032.1/ADG29033.1/ADG29035.1/ADG29036.1/ADG29037.1/ADG29038.1/ADG29039.1/ADG29040.1/ADG290…
238	5_T.30842.30842.3.0.dta	3	RSAPDPSVITLENSWGR		7.03E-004	1884.96	0	1884.96	0.00487	2.58	S	1	TRUE	pdb|7TH2|A/WDV57319.1/WKY18136.1/pdb|8TAD|A/sp|P06750.1|AGGL_RICCO/sp|P02879.1|RICI_RICCO/prf||0408164A/prf||1405280A/AAB22582.1/AAB22584.1/pdb|1BR5|A/pdb|1BR6|A/pdb|1UQ5|A/pdb|1J1M|A/pdb|1RZO|A/ABG65738.1/pdb|1IFS|A/pdb|1OBS|A/pdb|2VC3|A/EEF26167.1/EEF30194.1/pdb|3EJ5|X/ACV85691.1/ACV85693.1/ADG29030.1/ADG29032.1/ADG29033.1/ADG29035.1/ADG29036.1/ADG29037.1/ADG29038.1/ADG29039.1/ADG29040.1/ADG290…
239	5_T.18153.18153.2.0.dta	2	STCGTQIPTLAR	3,Carbamidomethyl[C]#0;	7.05E-004	1304.67	0	1304.66	0.00343	2.63	C	1	TRUE	sp|P06750.1|AGGL_RICCO/AAB22584.1/pdb|1RZO|A/ACZ56251.1/ACZ56252.1/XP_002534220.2/NP_001406534.1/
240	5_T.18189.18189.2.0.dta	2	STCGTQIPTLAR	3,Carbamidomethyl[C]#0;	7.06E-004	1304.67	0	1304.66	0.00322	2.47	C	1	TRUE	sp|P06750.1|AGGL_RICCO/AAB22584.1/pdb|1RZO|A/ACZ56251.1/ACZ56252.1/XP_002534220.2/NP_001406534.1/
241	5_T.12923.12923.2.0.dta	2	FQYIEGEMR	8,Oxidation[M]#0;	7.08E-004	1188.54	0	1188.54	0.0027	2.28	S	1	TRUE	pdb|7TH2|A/WDV57319.1/WKY18136.1/pdb|8TAD|A/sp|P06750.1|AGGL_RICCO/sp|P02879.1|RICI_RICCO/prf||0408164A/prf||1405280A/AAB22582.1/AAB22584.1/pdb|1BR5|A/pdb|1BR6|A/pdb|1UQ4|A/pdb|1UQ5|A/pdb|1J1M|A/pdb|1RZO|A/ABG65738.1/pdb|1IFS|A/pdb|1OBS|A/pdb|2VC3|A/EEF26167.1/EEF30194.1/pdb|3EJ5|X/ACV85690.1/ACV85691.1/ACZ56251.1/ACZ56252.1/ACZ56253.1/ACZ56254.1/ADG29030.1/ADG29032.1/ADG29033.1/ADG29035.1/ADG290…
242	5_T.14918.14918.2.0.dta	2	ADVCMDPEPIVR	4,Carbamidomethyl[C]#0;5,Oxidation[M]#0;	7.12E-004	1417.65	0	1417.64	0.00405	2.86	S	1	TRUE	sp|P06750.1|AGGL_RICCO/sp|P02879.1|RICI_RICCO/AAA63506.1/prf||1111227A/prf||1209171A/prf||1303208A/prf||1405280A/AAB22582.1/AAB22584.1/pdb|2AAI|B/pdb|1RZO|B/EEF26167.1/EEF30194.1/ADG29030.1/ADG29032.1/ADG29033.1/ADG29035.1/ADG29036.1/ADG29037.1/ADG29038.1/ADG29039.1/ADG29040.1/ADG29043.1/ADG29044.1/ADG29046.1/ADG29047.1/ADG29049.1/ADG29050.1/ADG29051.1/ADG29056.1/ADG29058.1/ADG29060.1/ADG29062.1/…
243	5_T.18048.18048.2.0.dta	2	TCGTQIPTLAR	2,Carbamidomethyl[C]#0;	7.19E-004	1217.63	0	1217.63	0.00356	2.92	C	1	TRUE	sp|P06750.1|AGGL_RICCO/AAB22584.1/pdb|1RZO|A/ACZ56251.1/ACZ56252.1/XP_002534220.2/NP_001406534.1/
244	5_T.18042.18042.2.0.dta	2	STGGTQIPTLAR		7.22E-004	1201.66	0	1201.65	0.00421	3.5	C	1	TRUE	pdb|7TH2|A/WDV57319.1/WKY18136.1/pdb|8TAD|A/sp|P02879.1|RICI_RICCO/prf||0408164A/prf||1405280A/AAB22582.1/pdb|1BR5|A/pdb|1BR6|A/pdb|1UQ4|A/pdb|1UQ5|A/pdb|1J1M|A/ABG65738.1/pdb|1IFS|A/pdb|1OBS|A/pdb|2VC3|A/EEF26167.1/EEF30194.1/ACV85690.1/ACV85691.1/ACZ56253.1/ACZ56254.1/ADG29030.1/ADG29032.1/ADG29033.1/ADG29035.1/ADG29036.1/ADG29037.1/ADG29038.1/ADG29039.1/ADG29043.1/ADG29044.1/ADG29046.1/ADG2904…
245	5_T.36320.36320.3.0.dta	3	HGVQELEIELQSQLSK		7.34E-004	1837.96	0	1837.97	-0.00178	-0.97	S	1	TRUE	CON_IPI00019359.3/
246	5_T.45235.45235.2.0.dta	2	HGDPNQIWLPLF		7.34E-004	1436.74	0	1436.73	0.00331	2.31	C	1	TRUE	sp|P02879.1|RICI_RICCO/prf||1111227A/AAB22582.1/pdb|2AAI|B/EEF26618.1/EEF27096.1/EEF27728.1/NP_001310630.1/XP_048233460.1/XP_048234555.1/
247	5_T.31040.31040.3.0.dta	3	TAIQESNQGAFASPIQLQR		7.36E-004	2059.06	0	2059.06	0.00753	3.66	C	1	TRUE	pdb|7TH2|A/WDV57319.1/WKY18136.1/pdb|8TAD|A/sp|P06750.1|AGGL_RICCO/sp|P02879.1|RICI_RICCO/prf||0408164A/prf||1405280A/AAB22582.1/AAB22584.1/pdb|1BR5|A/pdb|1BR6|A/pdb|1UQ4|A/pdb|1UQ5|A/pdb|1J1M|A/pdb|1RZO|A/ABG65738.1/pdb|1IFS|A/pdb|1OBS|A/pdb|2VC3|A/EEF26167.1/pdb|3EJ5|X/ACV85690.1/ACV85693.1/ADG29030.1/ADG29032.1/ADG29033.1/ADG29035.1/ADG29036.1/ADG29037.1/ADG29038.1/ADG29039.1/ADG29040.1/ADG290…
248	5_T.17252.17252.2.0.dta	2	QGVDADINGLR		7.45E-004	1157.59	0	1157.59	0.00032	0.27	S	1	TRUE	CON_IPI00019359.3/
249	5_T.12123.12123.3.0.dta	3	LKYENEVALR		7.62E-004	1234.68	0	1234.68	0.00233	1.89	S	1	TRUE	CON_IPI00009865.2/
250	5_T.30047.30047.3.0.dta	3	AIQESNQGAFASPIQLQR		7.68E-004	1958.01	0	1958.01	0.00454	2.32	C	1	TRUE	pdb|7TH2|A/WDV57319.1/WKY18136.1/pdb|8TAD|A/sp|P06750.1|AGGL_RICCO/sp|P02879.1|RICI_RICCO/prf||0408164A/prf||1405280A/AAB22582.1/AAB22584.1/pdb|1BR5|A/pdb|1BR6|A/pdb|1UQ4|A/pdb|1UQ5|A/pdb|1J1M|A/pdb|1RZO|A/ABG65738.1/pdb|1IFS|A/pdb|1OBS|A/pdb|2VC3|A/EEF26167.1/pdb|3EJ5|X/ACV85690.1/ACV85693.1/ADG29030.1/ADG29032.1/ADG29033.1/ADG29035.1/ADG29036.1/ADG29037.1/ADG29038.1/ADG29039.1/ADG29040.1/ADG290…
251	5_T.5551.5551.3.0.dta	3	NKYEDEINKR		7.84E-004	1308.66	0	1308.65	0.00304	2.32	S	1	TRUE	CON_IPI00220327.3/CON_IPI00009867.3/CON_IPI00300725.7/CON_IPI00299145.9/CON_IPI00293665.7/CON_IPI00697851.1/CON_IPI00124499.2/CON_IPI00139301.3/CON_IPI00462140.1/CON_IPI00554648.3/CON_IPI00748057.2/
252	5_T.14917.14917.2.0.dta	2	ADVCMDPEPIVR	4,Carbamidomethyl[C]#0;5,Oxidation[M]#0;	7.87E-004	1417.65	0	1417.64	0.00405	2.86	S	1	TRUE	sp|P06750.1|AGGL_RICCO/sp|P02879.1|RICI_RICCO/AAA63506.1/prf||1111227A/prf||1209171A/prf||1303208A/prf||1405280A/AAB22582.1/AAB22584.1/pdb|2AAI|B/pdb|1RZO|B/EEF26167.1/EEF30194.1/ADG29030.1/ADG29032.1/ADG29033.1/ADG29035.1/ADG29036.1/ADG29037.1/ADG29038.1/ADG29039.1/ADG29040.1/ADG29043.1/ADG29044.1/ADG29046.1/ADG29047.1/ADG29049.1/ADG29050.1/ADG29051.1/ADG29056.1/ADG29058.1/ADG29060.1/ADG29062.1/…
253	5_T.18052.18052.2.0.dta	2	FLEQQNQVLQTK		7.93E-004	1475.79	0	1475.79	0.00313	2.12	S	1	TRUE	CON_IPI00220327.3/CON_IPI00021304.1/CON_IPI00714876.1/CON_IPI00347110.2/CON_IPI00462140.1/CON_IPI00468956.4/CON_IPI00376379.3/
254	5_T.18083.18083.2.0.dta	2	STGGTQIPTLAR		8.06E-004	1201.66	0	1201.65	0.00414	3.44	C	1	TRUE	pdb|7TH2|A/WDV57319.1/WKY18136.1/pdb|8TAD|A/sp|P02879.1|RICI_RICCO/prf||0408164A/prf||1405280A/AAB22582.1/pdb|1BR5|A/pdb|1BR6|A/pdb|1UQ4|A/pdb|1UQ5|A/pdb|1J1M|A/ABG65738.1/pdb|1IFS|A/pdb|1OBS|A/pdb|2VC3|A/EEF26167.1/EEF30194.1/ACV85690.1/ACV85691.1/ACZ56253.1/ACZ56254.1/ADG29030.1/ADG29032.1/ADG29033.1/ADG29035.1/ADG29036.1/ADG29037.1/ADG29038.1/ADG29039.1/ADG29043.1/ADG29044.1/ADG29046.1/ADG2904…
255	5_T.36869.36869.3.0.dta	3	SLNNQFASFIDKVR		8.26E-004	1638.86	0	1638.86	0.00458	2.79	S	1	TRUE	CON_IPI00220327.3/CON_IPI00714876.1/
256	5_T.34043.34043.2.0.dta	2	LLYQEPVLGPVR		8.26E-004	1383.8	0	1383.8	0.00348	2.52	C	1	TRUE	CON_CASB|SWISS-PROT:P02666/
257	5_T.29104.29104.2.0.dta	2	LNDLEEALQQAK		8.33E-004	1371.71	0	1371.71	0.00152	1.11	S	1	TRUE	CON_IPI00021304.1/
258	5_T.7474.7474.2.0.dta	2	ILSCGPASSGQR	4,Carbamidomethyl[C]#0;	8.40E-004	1232.61	0	1232.61	0.00213	1.73	S	1	TRUE	sp|P06750.1|AGGL_RICCO/sp|P02879.1|RICI_RICCO/prf||1111227A/prf||1209171A/prf||1303208A/AAB22582.1/AAB22584.1/pdb|2AAI|B/pdb|1RZO|B/EEF26618.1/EEF27096.1/EEF27728.1/ACY38598.1/ADG29030.1/ADG29032.1/ADG29033.1/ADG29035.1/ADG29036.1/ADG29037.1/ADG29038.1/ADG29039.1/ADG29040.1/ADG29043.1/ADG29044.1/ADG29047.1/ADG29049.1/ADG29050.1/ADG29051.1/ADG29056.1/ADG29058.1/ADG29060.1/ADG29061.1/ADG29062.1/ADG…
259	5_T.18140.18140.2.0.dta	2	STCGTQIPTLAR	3,Carbamidomethyl[C]#0;	8.57E-004	1304.67	0	1304.66	0.00343	2.63	C	1	TRUE	sp|P06750.1|AGGL_RICCO/AAB22584.1/pdb|1RZO|A/ACZ56251.1/ACZ56252.1/XP_002534220.2/NP_001406534.1/
260	5_T.33515.33515.2.0.dta	2	TADATVESYTNFIR		8.58E-004	1587.77	0	1587.76	0.00376	2.37	C	1	TRUE	sp|P06750.1|AGGL_RICCO/AAB22584.1/pdb|1RZO|A/ACZ56252.1/XP_002534220.2/NP_001406534.1/
261	5_T.18045.18045.2.0.dta	2	STGGTQIPTLAR		8.59E-004	1201.66	0	1201.65	0.00421	3.5	C	1	TRUE	pdb|7TH2|A/WDV57319.1/WKY18136.1/pdb|8TAD|A/sp|P02879.1|RICI_RICCO/prf||0408164A/prf||1405280A/AAB22582.1/pdb|1BR5|A/pdb|1BR6|A/pdb|1UQ4|A/pdb|1UQ5|A/pdb|1J1M|A/ABG65738.1/pdb|1IFS|A/pdb|1OBS|A/pdb|2VC3|A/EEF26167.1/EEF30194.1/ACV85690.1/ACV85691.1/ACZ56253.1/ACZ56254.1/ADG29030.1/ADG29032.1/ADG29033.1/ADG29035.1/ADG29036.1/ADG29037.1/ADG29038.1/ADG29039.1/ADG29043.1/ADG29044.1/ADG29046.1/ADG2904…
262	5_T.32719.32719.3.0.dta	3	SNTDWNQLWTLRK		8.62E-004	1661.84	0	1661.84	0.00376	2.26	S	1	TRUE	sp|P06750.1|AGGL_RICCO/prf||1209171A/AAB22584.1/pdb|1RZO|B/XP_002534220.2/NP_001406534.1/EEF30196.1/XP_002532193.2/
263	5_T.36868.36868.3.0.dta	3	SLNNQFASFIDKVR		8.86E-004	1638.86	0	1638.86	0.00458	2.79	S	1	TRUE	CON_IPI00220327.3/CON_IPI00714876.1/
264	5_T.43278.43278.2.0.dta	2	VDVTGEEFFDGNPIQLWPCK	19,Carbamidomethyl[C]#0;	8.98E-004	2351.1	0	2351.1	0.00212	0.9	C	1	TRUE	sp|P06750.1|AGGL_RICCO/AAB22584.1/pdb|1RZO|B/XP_002534220.2/NP_001406534.1/
265	5_T.27393.27393.2.1.dta	2	QESNQGAFASPIQLQR		8.99E-004	1773.89	0	1773.89	0.00203	1.14	C	1	TRUE	pdb|7TH2|A/WDV57319.1/WKY18136.1/pdb|8TAD|A/sp|P06750.1|AGGL_RICCO/sp|P02879.1|RICI_RICCO/prf||0408164A/prf||1405280A/AAB22582.1/AAB22584.1/pdb|1BR5|A/pdb|1BR6|A/pdb|1UQ4|A/pdb|1UQ5|A/pdb|1J1M|A/pdb|1RZO|A/ABG65738.1/pdb|1IFS|A/pdb|1OBS|A/pdb|2VC3|A/EEF26167.1/pdb|3EJ5|X/ACV85690.1/ACV85693.1/ADG29030.1/ADG29032.1/ADG29033.1/ADG29035.1/ADG29036.1/ADG29037.1/ADG29038.1/ADG29039.1/ADG29040.1/ADG290…
266	5_T.18094.18094.2.0.dta	2	TCGTQIPTLAR	2,Carbamidomethyl[C]#0;	9.01E-004	1217.63	0	1217.63	0.00364	2.99	C	1	TRUE	sp|P06750.1|AGGL_RICCO/AAB22584.1/pdb|1RZO|A/ACZ56251.1/ACZ56252.1/XP_002534220.2/NP_001406534.1/
267	5_T.12922.12922.2.0.dta	2	FQYIEGEMR	8,Oxidation[M]#0;	9.21E-004	1188.54	0	1188.54	0.0027	2.28	S	1	TRUE	pdb|7TH2|A/WDV57319.1/WKY18136.1/pdb|8TAD|A/sp|P06750.1|AGGL_RICCO/sp|P02879.1|RICI_RICCO/prf||0408164A/prf||1405280A/AAB22582.1/AAB22584.1/pdb|1BR5|A/pdb|1BR6|A/pdb|1UQ4|A/pdb|1UQ5|A/pdb|1J1M|A/pdb|1RZO|A/ABG65738.1/pdb|1IFS|A/pdb|1OBS|A/pdb|2VC3|A/EEF26167.1/EEF30194.1/pdb|3EJ5|X/ACV85690.1/ACV85691.1/ACZ56251.1/ACZ56252.1/ACZ56253.1/ACZ56254.1/ADG29030.1/ADG29032.1/ADG29033.1/ADG29035.1/ADG290…
268	5_T.18040.18040.2.0.dta	2	STGGTQIPTLAR		9.25E-004	1201.66	0	1201.65	0.00421	3.5	C	1	TRUE	pdb|7TH2|A/WDV57319.1/WKY18136.1/pdb|8TAD|A/sp|P02879.1|RICI_RICCO/prf||0408164A/prf||1405280A/AAB22582.1/pdb|1BR5|A/pdb|1BR6|A/pdb|1UQ4|A/pdb|1UQ5|A/pdb|1J1M|A/ABG65738.1/pdb|1IFS|A/pdb|1OBS|A/pdb|2VC3|A/EEF26167.1/EEF30194.1/ACV85690.1/ACV85691.1/ACZ56253.1/ACZ56254.1/ADG29030.1/ADG29032.1/ADG29033.1/ADG29035.1/ADG29036.1/ADG29037.1/ADG29038.1/ADG29039.1/ADG29043.1/ADG29044.1/ADG29046.1/ADG2904…
269	5_T.18025.18025.2.0.dta	2	TGGTQIPTLAR		9.46E-004	1114.63	0	1114.62	0.0048	4.31	C	1	TRUE	pdb|7TH2|A/WDV57319.1/WKY18136.1/pdb|8TAD|A/sp|P02879.1|RICI_RICCO/prf||0408164A/prf||1405280A/AAB22582.1/pdb|1BR5|A/pdb|1BR6|A/pdb|1UQ4|A/pdb|1UQ5|A/pdb|1J1M|A/ABG65738.1/pdb|1IFS|A/pdb|1OBS|A/pdb|2VC3|A/EEF26167.1/EEF30194.1/ACV85690.1/ACV85691.1/ACZ56253.1/ACZ56254.1/ADG29030.1/ADG29032.1/ADG29033.1/ADG29035.1/ADG29036.1/ADG29037.1/ADG29038.1/ADG29039.1/ADG29043.1/ADG29044.1/ADG29046.1/ADG2904…
270	5_T.23612.23612.2.0.dta	2	ADVCMDPEPIVR	4,Carbamidomethyl[C]#0;	9.52E-004	1401.65	0	1401.65	0.00438	3.13	S	1	TRUE	sp|P06750.1|AGGL_RICCO/sp|P02879.1|RICI_RICCO/AAA63506.1/prf||1111227A/prf||1209171A/prf||1303208A/prf||1405280A/AAB22582.1/AAB22584.1/pdb|2AAI|B/pdb|1RZO|B/EEF26167.1/EEF30194.1/ADG29030.1/ADG29032.1/ADG29033.1/ADG29035.1/ADG29036.1/ADG29037.1/ADG29038.1/ADG29039.1/ADG29040.1/ADG29043.1/ADG29044.1/ADG29046.1/ADG29047.1/ADG29049.1/ADG29050.1/ADG29051.1/ADG29056.1/ADG29058.1/ADG29060.1/ADG29062.1/…
271	5_T.7463.7463.2.0.dta	2	ILSCGPASSGQR	4,Carbamidomethyl[C]#0;	9.58E-004	1232.61	0	1232.61	0.00204	1.66	S	1	TRUE	sp|P06750.1|AGGL_RICCO/sp|P02879.1|RICI_RICCO/prf||1111227A/prf||1209171A/prf||1303208A/AAB22582.1/AAB22584.1/pdb|2AAI|B/pdb|1RZO|B/EEF26618.1/EEF27096.1/EEF27728.1/ACY38598.1/ADG29030.1/ADG29032.1/ADG29033.1/ADG29035.1/ADG29036.1/ADG29037.1/ADG29038.1/ADG29039.1/ADG29040.1/ADG29043.1/ADG29044.1/ADG29047.1/ADG29049.1/ADG29050.1/ADG29051.1/ADG29056.1/ADG29058.1/ADG29060.1/ADG29061.1/ADG29062.1/ADG…
272	5_T.27893.27893.2.0.dta	2	GAFASPIQLQR		9.65E-004	1187.66	0	1187.65	0.00316	2.66	C	1	TRUE	pdb|7TH2|A/WDV57319.1/WKY18136.1/pdb|8TAD|A/sp|P06750.1|AGGL_RICCO/sp|P02879.1|RICI_RICCO/prf||0408164A/prf||1405280A/AAB22582.1/AAB22584.1/pdb|1BR5|A/pdb|1BR6|A/pdb|1UQ4|A/pdb|1UQ5|A/pdb|1J1M|A/pdb|1RZO|A/ABG65738.1/pdb|1IFS|A/pdb|1OBS|A/pdb|2VC3|A/EEF26167.1/EEF30194.1/pdb|3EJ5|X/ACV85690.1/ACV85691.1/ACV85693.1/ADG29030.1/ADG29032.1/ADG29033.1/ADG29035.1/ADG29036.1/ADG29037.1/ADG29038.1/ADG290…
273	5_T.46539.46539.2.0.dta	2	QYNDGNPIQLWPCK	13,Carbamidomethyl[C]#0;	9.74E-004	1732.82	0	1732.81	0.00947	5.47	C	1	TRUE	AET98835.1/RWR91462.1/KAI7999633.1/KAI7999634.1/KAI7999638.1/CAL5412161.1/CAL5345978.1/XP_010922360.1/KAG1359230.1/
274	5_T.18018.18018.2.0.dta	2	STGGTQIPTLAR		9.76E-004	1201.66	0	1201.65	0.00427	3.55	C	1	TRUE	pdb|7TH2|A/WDV57319.1/WKY18136.1/pdb|8TAD|A/sp|P02879.1|RICI_RICCO/prf||0408164A/prf||1405280A/AAB22582.1/pdb|1BR5|A/pdb|1BR6|A/pdb|1UQ4|A/pdb|1UQ5|A/pdb|1J1M|A/ABG65738.1/pdb|1IFS|A/pdb|1OBS|A/pdb|2VC3|A/EEF26167.1/EEF30194.1/ACV85690.1/ACV85691.1/ACZ56253.1/ACZ56254.1/ADG29030.1/ADG29032.1/ADG29033.1/ADG29035.1/ADG29036.1/ADG29037.1/ADG29038.1/ADG29039.1/ADG29043.1/ADG29044.1/ADG29046.1/ADG2904…
275	5_T.29474.29474.2.0.dta	2	YYYSTGGTQLPTLAR		9.86E-004	1690.85	0	1690.84	0.00242	1.43	C	1	TRUE	pdb|7TH2|A/WDV57319.1/WKY18136.1/pdb|8TAD|A/sp|P02879.1|RICI_RICCO/prf||0408164A/prf||1405280A/AAB22582.1/pdb|1BR5|A/pdb|1BR6|A/pdb|1UQ4|A/pdb|1UQ5|A/pdb|1J1M|A/ABG65738.1/pdb|1IFS|A/pdb|1OBS|A/pdb|2VC3|A/EEF26167.1/EEF30194.1/ACV85690.1/ACV85691.1/ACZ56254.1/ADG29030.1/ADG29032.1/ADG29033.1/ADG29035.1/ADG29036.1/ADG29037.1/ADG29038.1/ADG29039.1/ADG29043.1/ADG29044.1/ADG29046.1/ADG29047.1/ADG2904…
276	5_T.18016.18016.2.0.dta	2	STGGTQIPTLAR		9.88E-004	1201.66	0	1201.65	0.00427	3.55	C	1	TRUE	pdb|7TH2|A/WDV57319.1/WKY18136.1/pdb|8TAD|A/sp|P02879.1|RICI_RICCO/prf||0408164A/prf||1405280A/AAB22582.1/pdb|1BR5|A/pdb|1BR6|A/pdb|1UQ4|A/pdb|1UQ5|A/pdb|1J1M|A/ABG65738.1/pdb|1IFS|A/pdb|1OBS|A/pdb|2VC3|A/EEF26167.1/EEF30194.1/ACV85690.1/ACV85691.1/ACZ56253.1/ACZ56254.1/ADG29030.1/ADG29032.1/ADG29033.1/ADG29035.1/ADG29036.1/ADG29037.1/ADG29038.1/ADG29039.1/ADG29043.1/ADG29044.1/ADG29046.1/ADG2904…
277	5_T.39814.39814.2.2.dta	2	TDWNQLWTLR		9.90E-004	1332.67	0	1332.67	0.00262	1.97	C	1	TRUE	sp|P06750.1|AGGL_RICCO/prf||1209171A/AAB22584.1/pdb|1RZO|B/XP_002534220.2/NP_001406534.1/EEF30196.1/XP_002532193.2/
278	5_T.21103.21103.2.0.dta	2	QISNLQQSISDAEQR		9.93E-004	1716.85	0	1716.85	-0.00022	-0.13	S	1	TRUE	CON_IPI00220327.3/
279	5_T.34052.34052.2.0.dta	2	LLYQEPVLGPVR		1.02E-003	1383.8	0	1383.8	0.00342	2.47	C	1	TRUE	CON_CASB|SWISS-PROT:P02666/
280	5_T.27262.27262.2.0.dta	2	SNQGAFASPIQLQR		1.02E-003	1516.79	0	1516.79	0.0038	2.51	C	1	TRUE	pdb|7TH2|A/WDV57319.1/WKY18136.1/pdb|8TAD|A/sp|P06750.1|AGGL_RICCO/sp|P02879.1|RICI_RICCO/prf||0408164A/prf||1405280A/AAB22582.1/AAB22584.1/pdb|1BR5|A/pdb|1BR6|A/pdb|1UQ4|A/pdb|1UQ5|A/pdb|1J1M|A/pdb|1RZO|A/ABG65738.1/pdb|1IFS|A/pdb|1OBS|A/pdb|2VC3|A/EEF26167.1/pdb|3EJ5|X/ACV85690.1/ACV85693.1/ADG29030.1/ADG29032.1/ADG29033.1/ADG29035.1/ADG29036.1/ADG29037.1/ADG29038.1/ADG29039.1/ADG29040.1/ADG290…
281	5_T.40563.40563.2.1.dta	2	SNTDWNQLWTLR		1.03E-003	1533.75	0	1533.74	0.00574	3.74	S	1	TRUE	sp|P06750.1|AGGL_RICCO/prf||1209171A/AAB22584.1/pdb|1RZO|B/XP_002534220.2/NP_001406534.1/EEF30196.1/XP_002532193.2/
282	5_T.39449.39449.2.0.dta	2	NTDWNQLWTLR		1.03E-003	1446.72	0	1446.71	0.00556	3.84	C	1	TRUE	sp|P06750.1|AGGL_RICCO/prf||1209171A/AAB22584.1/pdb|1RZO|B/XP_002534220.2/NP_001406534.1/EEF30196.1/XP_002532193.2/
283	5_T.13547.13547.2.0.dta	2	ALEESNYELEGK		1.05E-003	1381.65	0	1381.65	0.00181	1.31	S	1	TRUE	CON_IPI00009865.2/CON_IPI00798492.2/
284	5_T.33981.33981.2.1.dta	2	LLYQEPVLGPVR		1.06E-003	1383.8	0	1383.8	0.00357	2.58	C	1	TRUE	CON_CASB|SWISS-PROT:P02666/
285	5_T.34845.34845.3.0.dta	3	LSTAIQESNQGAFASPIQLQR		1.06E-003	2259.18	0	2259.17	0.01114	4.93	S	1	TRUE	pdb|7TH2|A/WDV57319.1/WKY18136.1/pdb|8TAD|A/sp|P06750.1|AGGL_RICCO/sp|P02879.1|RICI_RICCO/prf||0408164A/prf||1405280A/AAB22582.1/AAB22584.1/pdb|1BR5|A/pdb|1BR6|A/pdb|1UQ4|A/pdb|1UQ5|A/pdb|1J1M|A/pdb|1RZO|A/ABG65738.1/pdb|1IFS|A/pdb|1OBS|A/pdb|2VC3|A/EEF26167.1/pdb|3EJ5|X/ACV85690.1/ACV85693.1/ADG29030.1/ADG29032.1/ADG29033.1/ADG29035.1/ADG29036.1/ADG29037.1/ADG29038.1/ADG29039.1/ADG29040.1/ADG290…
286	5_T.18861.18861.2.0.dta	2	HLVDEPQNLIK		1.08E-003	1305.72	0	1305.72	0.0022	1.68	S	1	TRUE	CON_IPI00708398.1/
287	5_T.16263.16263.2.0.dta	2	HEIPVLPNR	8,Deamidated[N]#0;	1.08E-003	1075.59	0	1075.59	0.00246	2.28	S	1	TRUE	pdb|7TH2|A/WDV57319.1/WKY18136.1/pdb|8TAD|A/sp|P06750.1|AGGL_RICCO/sp|P02879.1|RICI_RICCO/prf||0408164A/prf||1405280A/AAB22584.1/pdb|1BR5|A/pdb|1BR6|A/pdb|1UQ4|A/pdb|1UQ5|A/pdb|1J1M|A/pdb|1RZO|A/ABG65738.1/pdb|1IFS|A/pdb|1OBS|A/pdb|2VC3|A/EEF26167.1/pdb|3EJ5|X/ACV85690.1/ACZ56251.1/ACZ56252.1/ACZ56253.1/ACZ56254.1/ADG29030.1/ADG29032.1/ADG29033.1/ADG29035.1/ADG29036.1/ADG29037.1/ADG29038.1/ADG290…
288	5_T.20282.20282.2.0.dta	2	ALEEQLQQIR		1.08E-003	1227.67	0	1227.67	0.00208	1.69	C	1	TRUE	CON_IPI00009865.2/CON_IPI00798492.2/
289	5_T.41409.41409.2.0.dta	2	SNTDWNQLWTLR	2,Deamidated[N]#0;6,Deamidated[N]#0;	1.08E-003	1535.72	0	1535.71	0.00645	4.2	S	1	TRUE	sp|P06750.1|AGGL_RICCO/prf||1209171A/AAB22584.1/pdb|1RZO|B/XP_002534220.2/NP_001406534.1/EEF30196.1/XP_002532193.2/
290	5_T.12050.12050.2.0.dta	2	VCMDPEPIVR	2,Carbamidomethyl[C]#0;3,Oxidation[M]#0;	1.08E-003	1231.58	0	1231.58	0.00302	2.45	C	1	TRUE	sp|P06750.1|AGGL_RICCO/sp|P02879.1|RICI_RICCO/AAA63506.1/prf||1111227A/prf||1209171A/prf||1303208A/prf||1405280A/AAB22582.1/AAB22584.1/pdb|2AAI|B/pdb|1RZO|B/EEF26167.1/EEF30194.1/ADG29030.1/ADG29032.1/ADG29033.1/ADG29035.1/ADG29036.1/ADG29037.1/ADG29038.1/ADG29039.1/ADG29040.1/ADG29043.1/ADG29044.1/ADG29046.1/ADG29047.1/ADG29049.1/ADG29050.1/ADG29051.1/ADG29056.1/ADG29058.1/ADG29060.1/ADG29062.1/…
291	5_T.43111.43111.2.0.dta	2	MNAAPGVDLTQLLNNMR		1.09E-003	1857.93	0	1857.93	-0.00186	-1	C	1	TRUE	CON_IPI00009865.2/CON_IPI00798492.2/
292	5_T.27902.27902.3.0.dta	3	NKLNDLEDALQQAK		1.10E-003	1599.84	0	1599.83	0.00732	4.58	S	1	TRUE	CON_IPI00220327.3/
293	5_T.5130.5130.2.0.dta	2	YEQLAEQNRK		1.10E-003	1278.65	0	1278.64	0.00264	2.06	C	1	TRUE	CON_IPI00009865.2/
294	5_T.34671.34671.2.0.dta	2	LALDVTNAYVVGCR	13,Carbamidomethyl[C]#0;	1.11E-003	1550.8	0	1550.8	0.00451	2.91	C	1	TRUE	sp|P06750.1|AGGL_RICCO/AAB22584.1/pdb|1RZO|A/ACZ56251.1/ACZ56252.1/XP_002534220.2/NP_001406534.1/
295	5_T.27277.27277.2.0.dta	2	SNQGAFASPIQLQR		1.12E-003	1516.79	0	1516.79	0.00379	2.5	C	1	TRUE	pdb|7TH2|A/WDV57319.1/WKY18136.1/pdb|8TAD|A/sp|P06750.1|AGGL_RICCO/sp|P02879.1|RICI_RICCO/prf||0408164A/prf||1405280A/AAB22582.1/AAB22584.1/pdb|1BR5|A/pdb|1BR6|A/pdb|1UQ4|A/pdb|1UQ5|A/pdb|1J1M|A/pdb|1RZO|A/ABG65738.1/pdb|1IFS|A/pdb|1OBS|A/pdb|2VC3|A/EEF26167.1/pdb|3EJ5|X/ACV85690.1/ACV85693.1/ADG29030.1/ADG29032.1/ADG29033.1/ADG29035.1/ADG29036.1/ADG29037.1/ADG29038.1/ADG29039.1/ADG29040.1/ADG290…
296	5_T.6446.6446.2.0.dta	2	ICDNQDTISSK	2,Carbamidomethyl[C]#0;	1.14E-003	1280.58	0	1280.58	0.00152	1.19	C	1	TRUE	CON_IPI00708398.1/
297	5_T.14876.14876.2.0.dta	2	ADVCMDPEPIVR	4,Carbamidomethyl[C]#0;5,Oxidation[M]#0;	1.14E-003	1417.65	0	1417.64	0.00352	2.49	S	1	TRUE	sp|P06750.1|AGGL_RICCO/sp|P02879.1|RICI_RICCO/AAA63506.1/prf||1111227A/prf||1209171A/prf||1303208A/prf||1405280A/AAB22582.1/AAB22584.1/pdb|2AAI|B/pdb|1RZO|B/EEF26167.1/EEF30194.1/ADG29030.1/ADG29032.1/ADG29033.1/ADG29035.1/ADG29036.1/ADG29037.1/ADG29038.1/ADG29039.1/ADG29040.1/ADG29043.1/ADG29044.1/ADG29046.1/ADG29047.1/ADG29049.1/ADG29050.1/ADG29051.1/ADG29056.1/ADG29058.1/ADG29060.1/ADG29062.1/…
298	5_T.29120.29120.3.0.dta	3	IQESNQGAFASPIQLQR		1.15E-003	1886.98	0	1886.97	0.00864	4.58	C	1	TRUE	pdb|7TH2|A/WDV57319.1/WKY18136.1/pdb|8TAD|A/sp|P06750.1|AGGL_RICCO/sp|P02879.1|RICI_RICCO/prf||0408164A/prf||1405280A/AAB22582.1/AAB22584.1/pdb|1BR5|A/pdb|1BR6|A/pdb|1UQ4|A/pdb|1UQ5|A/pdb|1J1M|A/pdb|1RZO|A/ABG65738.1/pdb|1IFS|A/pdb|1OBS|A/pdb|2VC3|A/EEF26167.1/pdb|3EJ5|X/ACV85690.1/ACV85693.1/ADG29030.1/ADG29032.1/ADG29033.1/ADG29035.1/ADG29036.1/ADG29037.1/ADG29038.1/ADG29039.1/ADG29040.1/ADG290…
299	5_T.22299.22299.3.0.dta	3	LLRDYQELMNTK		1.15E-003	1523.79	0	1523.79	0.003	1.97	S	1	TRUE	CON_IPI00220327.3/CON_IPI00714876.1/CON_IPI00622240.4/
300	5_T.41496.41496.3.0.dta	3	GEEFFDGNPIQLWPCK	15,Carbamidomethyl[C]#0;	1.15E-003	1936.89	0	1936.89	0.00442	2.28	C	1	TRUE	sp|P06750.1|AGGL_RICCO/AAB22584.1/pdb|1RZO|B/XP_002534220.2/NP_001406534.1/
301	5_T.9448.9448.2.0.dta	2	SLLEGEGSSGGGGR		1.15E-003	1262.6	0	1262.6	0.00401	3.18	S	1	TRUE	CON_IPI00009865.2/
302	5_T.9828.9828.2.0.dta	2	KDVDNAYMIK		1.17E-003	1196.6	0	1196.6	0.00312	2.61	S	1	TRUE	CON_IPI00021304.1/
303	5_T.14872.14872.2.0.dta	2	ADVCMDPEPIVR	4,Carbamidomethyl[C]#0;5,Oxidation[M]#0;	1.17E-003	1417.65	0	1417.64	0.00352	2.49	S	1	TRUE	sp|P06750.1|AGGL_RICCO/sp|P02879.1|RICI_RICCO/AAA63506.1/prf||1111227A/prf||1209171A/prf||1303208A/prf||1405280A/AAB22582.1/AAB22584.1/pdb|2AAI|B/pdb|1RZO|B/EEF26167.1/EEF30194.1/ADG29030.1/ADG29032.1/ADG29033.1/ADG29035.1/ADG29036.1/ADG29037.1/ADG29038.1/ADG29039.1/ADG29040.1/ADG29043.1/ADG29044.1/ADG29046.1/ADG29047.1/ADG29049.1/ADG29050.1/ADG29051.1/ADG29056.1/ADG29058.1/ADG29060.1/ADG29062.1/…
304	5_T.24563.24563.2.0.dta	2	KQTALVELLK		1.18E-003	1142.72	0	1142.71	0.00356	3.11	S	1	TRUE	CON_IPI00708398.1/
305	5_T.10107.10107.2.0.dta	2	DNCLTSDSNIR	3,Carbamidomethyl[C]#0;	1.18E-003	1294.57	0	1294.57	0.0035	2.7	S	1	TRUE	sp|P02879.1|RICI_RICCO/prf||1111227A/AAB22582.1/pdb|2AAI|B/EEF26618.1/EEF27096.1/EEF27728.1/ADG29030.1/ADG29033.1/ADG29035.1/ADG29037.1/ADG29038.1/ADG29039.1/ADG29043.1/ADG29046.1/ADG29049.1/ADG29050.1/ADG29056.1/ADG29060.1/ADG29061.1/ADG29062.1/ADG29066.1/ADG29068.1/ADG29071.1/ADG29073.1/ADG29074.1/ADG29075.1/ADG29077.1/ADG29080.1/ADG29081.1/ADG29084.1/ADG29088.1/ADG29089.1/ADG29090.1/ADG29091.1…
306	5_T.27720.27720.3.0.dta	3	ESNQGAFASPIQLQR		1.18E-003	1645.83	0	1645.83	0.00406	2.47	S	1	TRUE	pdb|7TH2|A/WDV57319.1/WKY18136.1/pdb|8TAD|A/sp|P06750.1|AGGL_RICCO/sp|P02879.1|RICI_RICCO/prf||0408164A/prf||1405280A/AAB22582.1/AAB22584.1/pdb|1BR5|A/pdb|1BR6|A/pdb|1UQ4|A/pdb|1UQ5|A/pdb|1J1M|A/pdb|1RZO|A/ABG65738.1/pdb|1IFS|A/pdb|1OBS|A/pdb|2VC3|A/EEF26167.1/pdb|3EJ5|X/ACV85690.1/ACV85693.1/ADG29030.1/ADG29032.1/ADG29033.1/ADG29035.1/ADG29036.1/ADG29037.1/ADG29038.1/ADG29039.1/ADG29040.1/ADG290…
307	5_T.18058.18058.2.0.dta	2	STGGTQIPTLAR		1.20E-003	1201.66	0	1201.65	0.00419	3.49	C	1	TRUE	pdb|7TH2|A/WDV57319.1/WKY18136.1/pdb|8TAD|A/sp|P02879.1|RICI_RICCO/prf||0408164A/prf||1405280A/AAB22582.1/pdb|1BR5|A/pdb|1BR6|A/pdb|1UQ4|A/pdb|1UQ5|A/pdb|1J1M|A/ABG65738.1/pdb|1IFS|A/pdb|1OBS|A/pdb|2VC3|A/EEF26167.1/EEF30194.1/ACV85690.1/ACV85691.1/ACZ56253.1/ACZ56254.1/ADG29030.1/ADG29032.1/ADG29033.1/ADG29035.1/ADG29036.1/ADG29037.1/ADG29038.1/ADG29039.1/ADG29043.1/ADG29044.1/ADG29046.1/ADG2904…
308	5_T.30032.30032.2.1.dta	2	FHNGNAIQLWPCK	3,Deamidated[N]#0;12,Carbamidomethyl[C]#0;	1.20E-003	1585.76	0	1585.76	0.00294	1.85	S	1	TRUE	sp|P02879.1|RICI_RICCO/AAA63506.1/prf||1111227A/prf||1303208A/AAB22582.1/pdb|2AAI|B/EEF26167.1/EEF30194.1/ACY38598.1/ADG29030.1/ADG29032.1/ADG29033.1/ADG29035.1/ADG29036.1/ADG29037.1/ADG29039.1/ADG29040.1/ADG29043.1/ADG29044.1/ADG29046.1/ADG29047.1/ADG29049.1/ADG29050.1/ADG29051.1/ADG29056.1/ADG29058.1/ADG29060.1/ADG29061.1/ADG29062.1/ADG29066.1/ADG29068.1/ADG29069.1/ADG29071.1/ADG29073.1/ADG2907…
309	5_T.14957.14957.2.0.dta	2	ADVCMDPEPIVR	4,Carbamidomethyl[C]#0;5,Oxidation[M]#0;	1.21E-003	1417.65	0	1417.64	0.00431	3.04	S	1	TRUE	sp|P06750.1|AGGL_RICCO/sp|P02879.1|RICI_RICCO/AAA63506.1/prf||1111227A/prf||1209171A/prf||1303208A/prf||1405280A/AAB22582.1/AAB22584.1/pdb|2AAI|B/pdb|1RZO|B/EEF26167.1/EEF30194.1/ADG29030.1/ADG29032.1/ADG29033.1/ADG29035.1/ADG29036.1/ADG29037.1/ADG29038.1/ADG29039.1/ADG29040.1/ADG29043.1/ADG29044.1/ADG29046.1/ADG29047.1/ADG29049.1/ADG29050.1/ADG29051.1/ADG29056.1/ADG29058.1/ADG29060.1/ADG29062.1/…
310	5_T.12283.12283.2.0.dta	2	DNCLTTDANIK	3,Carbamidomethyl[C]#0;	1.21E-003	1264.59	0	1264.58	0.00411	3.25	S	1	TRUE	sp|P06750.1|AGGL_RICCO/AAA63506.1/prf||1209171A/prf||1303208A/AAB22584.1/pdb|1RZO|B/ADG29082.1/XP_002534220.2/NP_001406534.1/
311	5_T.27911.27911.3.0.dta	3	NKLNDLEDALQQAK		1.21E-003	1599.84	0	1599.83	0.00732	4.58	S	1	TRUE	CON_IPI00220327.3/
312	5_T.17955.17955.2.0.dta	2	TGGTQIPTLAR		1.22E-003	1114.63	0	1114.62	0.00501	4.5	C	1	TRUE	pdb|7TH2|A/WDV57319.1/WKY18136.1/pdb|8TAD|A/sp|P02879.1|RICI_RICCO/prf||0408164A/prf||1405280A/AAB22582.1/pdb|1BR5|A/pdb|1BR6|A/pdb|1UQ4|A/pdb|1UQ5|A/pdb|1J1M|A/ABG65738.1/pdb|1IFS|A/pdb|1OBS|A/pdb|2VC3|A/EEF26167.1/EEF30194.1/ACV85690.1/ACV85691.1/ACZ56253.1/ACZ56254.1/ADG29030.1/ADG29032.1/ADG29033.1/ADG29035.1/ADG29036.1/ADG29037.1/ADG29038.1/ADG29039.1/ADG29043.1/ADG29044.1/ADG29046.1/ADG2904…
313	5_T.12366.12366.2.0.dta	2	DNCLTTDANIK	3,Carbamidomethyl[C]#0;	1.22E-003	1264.59	0	1264.58	0.00387	3.06	S	1	TRUE	sp|P06750.1|AGGL_RICCO/AAA63506.1/prf||1209171A/prf||1303208A/AAB22584.1/pdb|1RZO|B/ADG29082.1/XP_002534220.2/NP_001406534.1/
314	5_T.40290.40290.3.0.dta	3	YNTIDDLKDQIVDLTVGNNK		1.22E-003	2278.17	0	2278.16	0.00964	4.23	C	1	TRUE	CON_IPI00019359.3/
315	5_T.12248.12248.2.0.dta	2	DNCLTTDANIK	3,Carbamidomethyl[C]#0;	1.22E-003	1264.59	0	1264.58	0.00411	3.25	S	1	TRUE	sp|P06750.1|AGGL_RICCO/AAA63506.1/prf||1209171A/prf||1303208A/AAB22584.1/pdb|1RZO|B/ADG29082.1/XP_002534220.2/NP_001406534.1/
316	5_T.45904.45904.2.0.dta	2	HGDPNQIWLPLF	5,Deamidated[N]#0;	1.23E-003	1437.72	0	1437.72	0.00368	2.56	C	1	TRUE	sp|P02879.1|RICI_RICCO/prf||1111227A/AAB22582.1/pdb|2AAI|B/EEF26618.1/EEF27096.1/EEF27728.1/NP_001310630.1/XP_048233460.1/XP_048234555.1/
317	5_T.5268.5268.2.0.dta	2	NCSTATVGATR	2,Carbamidomethyl[C]#0;	1.23E-003	1137.53	0	1137.53	0.00214	1.88	C	1	TRUE	sp|P06750.1|AGGL_RICCO/prf||1209171A/AAB22584.1/pdb|1RZO|B/XP_002534220.2/NP_001406534.1/
318	5_T.12257.12257.2.0.dta	2	DNCLTTDANIK	3,Carbamidomethyl[C]#0;	1.24E-003	1264.59	0	1264.58	0.00409	3.23	S	1	TRUE	sp|P06750.1|AGGL_RICCO/AAA63506.1/prf||1209171A/prf||1303208A/AAB22584.1/pdb|1RZO|B/ADG29082.1/XP_002534220.2/NP_001406534.1/
319	5_T.23145.23145.2.0.dta	2	GGLGGFGGGSFR		1.24E-003	1068.53	0	1068.52	0.00345	3.23	C	1	TRUE	CON_IPI00009865.2/
320	5_T.18017.18017.2.0.dta	2	TCGTQIPTLAR	2,Carbamidomethyl[C]#0;	1.25E-003	1217.63	0	1217.63	0.00346	2.84	C	1	TRUE	sp|P06750.1|AGGL_RICCO/AAB22584.1/pdb|1RZO|A/ACZ56251.1/ACZ56252.1/XP_002534220.2/NP_001406534.1/
321	5_T.27279.27279.2.0.dta	2	SNQGAFASPIQLQR		1.25E-003	1516.79	0	1516.79	0.00379	2.5	C	1	TRUE	pdb|7TH2|A/WDV57319.1/WKY18136.1/pdb|8TAD|A/sp|P06750.1|AGGL_RICCO/sp|P02879.1|RICI_RICCO/prf||0408164A/prf||1405280A/AAB22582.1/AAB22584.1/pdb|1BR5|A/pdb|1BR6|A/pdb|1UQ4|A/pdb|1UQ5|A/pdb|1J1M|A/pdb|1RZO|A/ABG65738.1/pdb|1IFS|A/pdb|1OBS|A/pdb|2VC3|A/EEF26167.1/pdb|3EJ5|X/ACV85690.1/ACV85693.1/ADG29030.1/ADG29032.1/ADG29033.1/ADG29035.1/ADG29036.1/ADG29037.1/ADG29038.1/ADG29039.1/ADG29040.1/ADG290…
322	5_T.16890.16890.2.0.dta	2	VWLEDCTSEK	6,Carbamidomethyl[C]#0;	1.26E-003	1266.57	0	1266.57	0.00465	3.67	S	1	TRUE	sp|P06750.1|AGGL_RICCO/AAA63506.1/prf||1209171A/prf||1303208A/AAB22584.1/pdb|1RZO|B/ACY38598.1/ADG29082.1/XP_002534220.2/XP_015582713.2/XP_048234669.1/NP_001406534.1/
323	5_T.28072.28072.2.0.dta	2	FHNGNAIQLWPCK	3,Deamidated[N]#0;12,Carbamidomethyl[C]#0;	1.29E-003	1585.76	0	1585.76	0.00198	1.25	S	1	TRUE	sp|P02879.1|RICI_RICCO/AAA63506.1/prf||1111227A/prf||1303208A/AAB22582.1/pdb|2AAI|B/EEF26167.1/EEF30194.1/ACY38598.1/ADG29030.1/ADG29032.1/ADG29033.1/ADG29035.1/ADG29036.1/ADG29037.1/ADG29039.1/ADG29040.1/ADG29043.1/ADG29044.1/ADG29046.1/ADG29047.1/ADG29049.1/ADG29050.1/ADG29051.1/ADG29056.1/ADG29058.1/ADG29060.1/ADG29061.1/ADG29062.1/ADG29066.1/ADG29068.1/ADG29069.1/ADG29071.1/ADG29073.1/ADG2907…
324	5_T.22318.22318.3.0.dta	3	WALYADGSIRPQQNR		1.29E-003	1774.9	0	1774.9	0.00054	0.31	C	1	TRUE	sp|P06750.1|AGGL_RICCO/sp|P02879.1|RICI_RICCO/AAA63506.1/prf||1111227A/prf||1209171A/prf||1303208A/AAB22582.1/AAB22584.1/pdb|2AAI|B/pdb|1RZO|B/EEF26618.1/EEF27096.1/EEF27728.1/ACY38598.1/ADG29030.1/ADG29032.1/ADG29033.1/ADG29035.1/ADG29036.1/ADG29037.1/ADG29038.1/ADG29039.1/ADG29040.1/ADG29043.1/ADG29044.1/ADG29046.1/ADG29047.1/ADG29049.1/ADG29050.1/ADG29051.1/ADG29056.1/ADG29058.1/ADG29060.1/ADG…
325	5_T.18021.18021.2.0.dta	2	STGGTQIPTLAR		1.30E-003	1201.66	0	1201.65	0.00427	3.55	C	1	TRUE	pdb|7TH2|A/WDV57319.1/WKY18136.1/pdb|8TAD|A/sp|P02879.1|RICI_RICCO/prf||0408164A/prf||1405280A/AAB22582.1/pdb|1BR5|A/pdb|1BR6|A/pdb|1UQ4|A/pdb|1UQ5|A/pdb|1J1M|A/ABG65738.1/pdb|1IFS|A/pdb|1OBS|A/pdb|2VC3|A/EEF26167.1/EEF30194.1/ACV85690.1/ACV85691.1/ACZ56253.1/ACZ56254.1/ADG29030.1/ADG29032.1/ADG29033.1/ADG29035.1/ADG29036.1/ADG29037.1/ADG29038.1/ADG29039.1/ADG29043.1/ADG29044.1/ADG29046.1/ADG2904…
326	5_T.17936.17936.2.0.dta	2	TGGTQIPTLAR		1.30E-003	1114.63	0	1114.62	0.00516	4.63	C	1	TRUE	pdb|7TH2|A/WDV57319.1/WKY18136.1/pdb|8TAD|A/sp|P02879.1|RICI_RICCO/prf||0408164A/prf||1405280A/AAB22582.1/pdb|1BR5|A/pdb|1BR6|A/pdb|1UQ4|A/pdb|1UQ5|A/pdb|1J1M|A/ABG65738.1/pdb|1IFS|A/pdb|1OBS|A/pdb|2VC3|A/EEF26167.1/EEF30194.1/ACV85690.1/ACV85691.1/ACZ56253.1/ACZ56254.1/ADG29030.1/ADG29032.1/ADG29033.1/ADG29035.1/ADG29036.1/ADG29037.1/ADG29038.1/ADG29039.1/ADG29043.1/ADG29044.1/ADG29046.1/ADG2904…
327	5_T.27804.27804.2.0.dta	2	GAFASPIQLQR		1.30E-003	1187.66	0	1187.65	0.00321	2.71	C	1	TRUE	pdb|7TH2|A/WDV57319.1/WKY18136.1/pdb|8TAD|A/sp|P06750.1|AGGL_RICCO/sp|P02879.1|RICI_RICCO/prf||0408164A/prf||1405280A/AAB22582.1/AAB22584.1/pdb|1BR5|A/pdb|1BR6|A/pdb|1UQ4|A/pdb|1UQ5|A/pdb|1J1M|A/pdb|1RZO|A/ABG65738.1/pdb|1IFS|A/pdb|1OBS|A/pdb|2VC3|A/EEF26167.1/EEF30194.1/pdb|3EJ5|X/ACV85690.1/ACV85691.1/ACV85693.1/ADG29030.1/ADG29032.1/ADG29033.1/ADG29035.1/ADG29036.1/ADG29037.1/ADG29038.1/ADG290…
328	5_T.18123.18123.2.0.dta	2	STGGTQIPTLAR		1.31E-003	1201.66	0	1201.65	0.00411	3.42	C	1	TRUE	pdb|7TH2|A/WDV57319.1/WKY18136.1/pdb|8TAD|A/sp|P02879.1|RICI_RICCO/prf||0408164A/prf||1405280A/AAB22582.1/pdb|1BR5|A/pdb|1BR6|A/pdb|1UQ4|A/pdb|1UQ5|A/pdb|1J1M|A/ABG65738.1/pdb|1IFS|A/pdb|1OBS|A/pdb|2VC3|A/EEF26167.1/EEF30194.1/ACV85690.1/ACV85691.1/ACZ56253.1/ACZ56254.1/ADG29030.1/ADG29032.1/ADG29033.1/ADG29035.1/ADG29036.1/ADG29037.1/ADG29038.1/ADG29039.1/ADG29043.1/ADG29044.1/ADG29046.1/ADG2904…
329	5_T.17999.17999.2.0.dta	2	STGGTQIPTLAR		1.31E-003	1201.66	0	1201.65	0.00431	3.58	C	1	TRUE	pdb|7TH2|A/WDV57319.1/WKY18136.1/pdb|8TAD|A/sp|P02879.1|RICI_RICCO/prf||0408164A/prf||1405280A/AAB22582.1/pdb|1BR5|A/pdb|1BR6|A/pdb|1UQ4|A/pdb|1UQ5|A/pdb|1J1M|A/ABG65738.1/pdb|1IFS|A/pdb|1OBS|A/pdb|2VC3|A/EEF26167.1/EEF30194.1/ACV85690.1/ACV85691.1/ACZ56253.1/ACZ56254.1/ADG29030.1/ADG29032.1/ADG29033.1/ADG29035.1/ADG29036.1/ADG29037.1/ADG29038.1/ADG29039.1/ADG29043.1/ADG29044.1/ADG29046.1/ADG2904…
330	5_T.31117.31117.3.0.dta	3	AIQESNEGAFASPIQLQR		1.32E-003	1959	0	1958.99	0.00916	4.67	C	1	TRUE	EEF30194.1/ACV85691.1/XP_048234669.1/
331	5_T.15639.15639.2.0.dta	2	QGVDADINGLR	8,Deamidated[N]#0;	1.32E-003	1158.58	0	1158.57	0.00304	2.62	S	1	TRUE	CON_IPI00019359.3/
332	5_T.10599.10599.2.0.dta	2	QSVEADINGLRR	8,Deamidated[N]#0;	1.32E-003	1358.7	0	1358.7	-0.0002	-0.15	S	1	TRUE	CON_IPI00009865.2/CON_IPI00136056.1/CON_IPI00798492.2/CON_IPI00009866.6/CON_IPI00328103.3/CON_IPI00873598.1/CON_K1C15_SHEEP/
333	5_T.18030.18030.2.0.dta	2	TCGTQIPTLAR	2,Carbamidomethyl[C]#0;	1.33E-003	1217.63	0	1217.63	0.00356	2.92	C	1	TRUE	sp|P06750.1|AGGL_RICCO/AAB22584.1/pdb|1RZO|A/ACZ56251.1/ACZ56252.1/XP_002534220.2/NP_001406534.1/
334	5_T.38780.38780.3.0.dta	3	IITHPNFNGNTLDNDIMLIK	8,Deamidated[N]#0;	1.33E-003	2284.18	0	2284.16	0.01175	5.14	S	1	TRUE	CON_Trypsin|SWISS-PROT:P00761|TRYP_PIG/
335	5_T.32823.32823.2.0.dta	2	FHNGNAIQLWPCK	3,Deamidated[N]#0;5,Deamidated[N]#0;12,Carbamidomethyl[C]#0;	1.34E-003	1586.74	0	1586.74	0.00273	1.72	S	1	TRUE	sp|P02879.1|RICI_RICCO/AAA63506.1/prf||1111227A/prf||1303208A/AAB22582.1/pdb|2AAI|B/EEF26167.1/EEF30194.1/ACY38598.1/ADG29030.1/ADG29032.1/ADG29033.1/ADG29035.1/ADG29036.1/ADG29037.1/ADG29039.1/ADG29040.1/ADG29043.1/ADG29044.1/ADG29046.1/ADG29047.1/ADG29049.1/ADG29050.1/ADG29051.1/ADG29056.1/ADG29058.1/ADG29060.1/ADG29061.1/ADG29062.1/ADG29066.1/ADG29068.1/ADG29069.1/ADG29071.1/ADG29073.1/ADG2907…
336	5_T.21985.21985.2.0.dta	2	TNAENEFVTIK	2,Deamidated[N]#0;	1.34E-003	1266.63	0	1266.62	0.00402	3.17	S	1	TRUE	CON_IPI00220327.3/
337	5_T.14544.14544.2.0.dta	2	DNCLTTDANIK	3,Carbamidomethyl[C]#0;	1.35E-003	1264.59	0	1264.58	0.00251	1.98	S	1	TRUE	sp|P06750.1|AGGL_RICCO/AAA63506.1/prf||1209171A/prf||1303208A/AAB22584.1/pdb|1RZO|B/ADG29082.1/XP_002534220.2/NP_001406534.1/
338	5_T.41476.41476.3.0.dta	3	GEEFFDGNPIQLWPCK	15,Carbamidomethyl[C]#0;	1.36E-003	1936.89	0	1936.89	0.00448	2.31	C	1	TRUE	sp|P06750.1|AGGL_RICCO/AAB22584.1/pdb|1RZO|B/XP_002534220.2/NP_001406534.1/
339	5_T.39251.39251.2.0.dta	2	SNTDWNQLWTLR		1.37E-003	1533.75	0	1533.74	0.00479	3.12	S	1	TRUE	sp|P06750.1|AGGL_RICCO/prf||1209171A/AAB22584.1/pdb|1RZO|B/XP_002534220.2/NP_001406534.1/EEF30196.1/XP_002532193.2/
340	5_T.7475.7475.2.0.dta	2	ILSCGPASSGQR	4,Carbamidomethyl[C]#0;	1.37E-003	1232.61	0	1232.61	0.00213	1.73	S	1	TRUE	sp|P06750.1|AGGL_RICCO/sp|P02879.1|RICI_RICCO/prf||1111227A/prf||1209171A/prf||1303208A/AAB22582.1/AAB22584.1/pdb|2AAI|B/pdb|1RZO|B/EEF26618.1/EEF27096.1/EEF27728.1/ACY38598.1/ADG29030.1/ADG29032.1/ADG29033.1/ADG29035.1/ADG29036.1/ADG29037.1/ADG29038.1/ADG29039.1/ADG29040.1/ADG29043.1/ADG29044.1/ADG29047.1/ADG29049.1/ADG29050.1/ADG29051.1/ADG29056.1/ADG29058.1/ADG29060.1/ADG29061.1/ADG29062.1/ADG…
341	5_T.19186.19186.2.1.dta	2	QSLEASLAETEGR		1.38E-003	1390.68	0	1390.68	0.00269	1.93	S	1	TRUE	CON_IPI00009865.2/CON_IPI00798492.2/
342	5_T.30428.30428.3.0.dta	3	IQESNEGAFASPIQLQR		1.38E-003	1887.96	0	1887.96	0.00608	3.22	C	1	TRUE	EEF30194.1/ACV85691.1/XP_048234669.1/
343	5_T.16885.16885.2.0.dta	2	VWLEDCTSEK	6,Carbamidomethyl[C]#0;	1.39E-003	1266.57	0	1266.57	0.00465	3.67	S	1	TRUE	sp|P06750.1|AGGL_RICCO/AAA63506.1/prf||1209171A/prf||1303208A/AAB22584.1/pdb|1RZO|B/ACY38598.1/ADG29082.1/XP_002534220.2/XP_015582713.2/XP_048234669.1/NP_001406534.1/
344	5_T.18219.18219.2.0.dta	2	STCGTQIPTLAR	3,Carbamidomethyl[C]#0;	1.39E-003	1304.67	0	1304.66	0.00322	2.47	C	1	TRUE	sp|P06750.1|AGGL_RICCO/AAB22584.1/pdb|1RZO|A/ACZ56251.1/ACZ56252.1/XP_002534220.2/NP_001406534.1/
345	5_T.23459.23459.2.2.dta	2	TNAENEFVTIK	2,Deamidated[N]#0;	1.40E-003	1266.62	0	1266.62	0.00288	2.28	S	1	TRUE	CON_IPI00220327.3/
346	5_T.29147.29147.3.0.dta	3	IQESNQGAFASPIQLQR		1.40E-003	1886.98	0	1886.97	0.00852	4.52	C	1	TRUE	pdb|7TH2|A/WDV57319.1/WKY18136.1/pdb|8TAD|A/sp|P06750.1|AGGL_RICCO/sp|P02879.1|RICI_RICCO/prf||0408164A/prf||1405280A/AAB22582.1/AAB22584.1/pdb|1BR5|A/pdb|1BR6|A/pdb|1UQ4|A/pdb|1UQ5|A/pdb|1J1M|A/pdb|1RZO|A/ABG65738.1/pdb|1IFS|A/pdb|1OBS|A/pdb|2VC3|A/EEF26167.1/pdb|3EJ5|X/ACV85690.1/ACV85693.1/ADG29030.1/ADG29032.1/ADG29033.1/ADG29035.1/ADG29036.1/ADG29037.1/ADG29038.1/ADG29039.1/ADG29040.1/ADG290…
347	5_T.8012.8012.2.0.dta	2	ILSCGPASSGQR	4,Carbamidomethyl[C]#0;	1.41E-003	1232.61	0	1232.61	0.00073	0.59	S	1	TRUE	sp|P06750.1|AGGL_RICCO/sp|P02879.1|RICI_RICCO/prf||1111227A/prf||1209171A/prf||1303208A/AAB22582.1/AAB22584.1/pdb|2AAI|B/pdb|1RZO|B/EEF26618.1/EEF27096.1/EEF27728.1/ACY38598.1/ADG29030.1/ADG29032.1/ADG29033.1/ADG29035.1/ADG29036.1/ADG29037.1/ADG29038.1/ADG29039.1/ADG29040.1/ADG29043.1/ADG29044.1/ADG29047.1/ADG29049.1/ADG29050.1/ADG29051.1/ADG29056.1/ADG29058.1/ADG29060.1/ADG29061.1/ADG29062.1/ADG…
348	5_T.17935.17935.2.0.dta	2	TGGTQIPTLAR		1.41E-003	1114.63	0	1114.62	0.00516	4.63	C	1	TRUE	pdb|7TH2|A/WDV57319.1/WKY18136.1/pdb|8TAD|A/sp|P02879.1|RICI_RICCO/prf||0408164A/prf||1405280A/AAB22582.1/pdb|1BR5|A/pdb|1BR6|A/pdb|1UQ4|A/pdb|1UQ5|A/pdb|1J1M|A/ABG65738.1/pdb|1IFS|A/pdb|1OBS|A/pdb|2VC3|A/EEF26167.1/EEF30194.1/ACV85690.1/ACV85691.1/ACZ56253.1/ACZ56254.1/ADG29030.1/ADG29032.1/ADG29033.1/ADG29035.1/ADG29036.1/ADG29037.1/ADG29038.1/ADG29039.1/ADG29043.1/ADG29044.1/ADG29046.1/ADG2904…
349	5_T.21969.21969.2.0.dta	2	VSTPTLVEVSR		1.41E-003	1187.67	0	1187.66	0.00296	2.49	C	1	TRUE	CON_IPI00708398.1/CON_IPI00745872.2/
350	5_T.38265.38265.2.0.dta	2	FDGNPIQLWPCK	11,Carbamidomethyl[C]#0;	1.43E-003	1474.72	0	1474.71	0.00467	3.17	C	1	TRUE	sp|P06750.1|AGGL_RICCO/AAB22584.1/pdb|1RZO|B/XP_002534220.2/NP_001406534.1/
351	5_T.12249.12249.2.0.dta	2	DNCLTTDANIK	3,Carbamidomethyl[C]#0;	1.44E-003	1264.59	0	1264.58	0.00411	3.25	S	1	TRUE	sp|P06750.1|AGGL_RICCO/AAA63506.1/prf||1209171A/prf||1303208A/AAB22584.1/pdb|1RZO|B/ADG29082.1/XP_002534220.2/NP_001406534.1/
352	5_T.13433.13433.2.0.dta	2	ALEESNYELEGK		1.44E-003	1381.65	0	1381.65	0.00156	1.13	S	1	TRUE	CON_IPI00009865.2/CON_IPI00798492.2/
353	5_T.17596.17596.2.0.dta	2	CGTQIPTLAR	1,Carbamidomethyl[C]#0;	1.45E-003	1116.59	0	1116.58	0.00379	3.4	C	1	TRUE	sp|P06750.1|AGGL_RICCO/AAB22584.1/pdb|1RZO|A/ACZ56251.1/ACZ56252.1/XP_002534220.2/NP_001406534.1/
354	5_T.14850.14850.2.0.dta	2	LEQLAGNLR		1.46E-003	1013.58	0	1013.57	0.00344	3.4	S	1	TRUE	pdb|7TH2|A/WDV57319.1/WKY18136.1/pdb|8TAD|A/sp|P02879.1|RICI_RICCO/prf||0408164A/prf||1405280A/AAB22582.1/pdb|1BR5|A/pdb|1BR6|A/pdb|1UQ4|A/pdb|1UQ5|A/pdb|1J1M|A/pdb|1IFS|A/pdb|1OBS|A/pdb|2VC3|A/EEF26167.1/pdb|3EJ5|X/ACV85690.1/ACZ56253.1/ACZ56254.1/ADG29030.1/ADG29032.1/ADG29033.1/ADG29035.1/ADG29036.1/ADG29037.1/ADG29038.1/ADG29039.1/ADG29043.1/ADG29046.1/ADG29049.1/ADG29050.1/ADG29051.1/ADG2905…
355	5_T.41458.41458.3.0.dta	3	GEEFFDGNPIQLWPCK	15,Carbamidomethyl[C]#0;	1.47E-003	1936.89	0	1936.89	0.00454	2.34	C	1	TRUE	sp|P06750.1|AGGL_RICCO/AAB22584.1/pdb|1RZO|B/XP_002534220.2/NP_001406534.1/
356	5_T.21979.21979.2.0.dta	2	VSTPTLVEVSR		1.47E-003	1187.67	0	1187.66	0.00265	2.23	C	1	TRUE	CON_IPI00708398.1/CON_IPI00745872.2/
357	5_T.32427.32427.2.0.dta	2	SKELTTEIDNNIEQISSYK		1.47E-003	2212.1	0	2212.1	0.00572	2.58	S	1	TRUE	CON_IPI00009865.2/
358	5_T.40948.40948.2.1.dta	2	FYNNGNPIQLWPCK	13,Carbamidomethyl[C]#0;	1.47E-003	1750.85	0	1750.84	0.01014	5.79	C	1	TRUE	RWR91468.1/RWR91470.1/
359	5_T.10187.10187.2.0.dta	2	DNCLTSDSNIR	3,Carbamidomethyl[C]#0;	1.48E-003	1294.57	0	1294.57	0.0034	2.63	S	1	TRUE	sp|P02879.1|RICI_RICCO/prf||1111227A/AAB22582.1/pdb|2AAI|B/EEF26618.1/EEF27096.1/EEF27728.1/ADG29030.1/ADG29033.1/ADG29035.1/ADG29037.1/ADG29038.1/ADG29039.1/ADG29043.1/ADG29046.1/ADG29049.1/ADG29050.1/ADG29056.1/ADG29060.1/ADG29061.1/ADG29062.1/ADG29066.1/ADG29068.1/ADG29071.1/ADG29073.1/ADG29074.1/ADG29075.1/ADG29077.1/ADG29080.1/ADG29081.1/ADG29084.1/ADG29088.1/ADG29089.1/ADG29090.1/ADG29091.1…
360	5_T.42057.42057.3.0.dta	3	VTGEEFFDGNPIQLWPCK	17,Carbamidomethyl[C]#0;	1.48E-003	2137.02	0	2137.01	0.00921	4.31	C	1	TRUE	sp|P06750.1|AGGL_RICCO/AAB22584.1/pdb|1RZO|B/XP_002534220.2/NP_001406534.1/
361	5_T.12252.12252.2.0.dta	2	DNCLTTDANIK	3,Carbamidomethyl[C]#0;	1.49E-003	1264.59	0	1264.58	0.00411	3.25	S	1	TRUE	sp|P06750.1|AGGL_RICCO/AAA63506.1/prf||1209171A/prf||1303208A/AAB22584.1/pdb|1RZO|B/ADG29082.1/XP_002534220.2/NP_001406534.1/
362	5_T.34107.34107.2.0.dta	2	LLYQEPVLGPVR		1.50E-003	1383.8	0	1383.8	0.00342	2.47	C	1	TRUE	CON_CASB|SWISS-PROT:P02666/
363	5_T.16966.16966.3.0.dta	3	DNCLTTDANIKGTVVK	3,Carbamidomethyl[C]#0;	1.50E-003	1748.89	0	1748.88	0.00291	1.66	S	1	TRUE	sp|P06750.1|AGGL_RICCO/AAA63506.1/prf||1209171A/prf||1303208A/AAB22584.1/pdb|1RZO|B/ADG29082.1/XP_002534220.2/NP_001406534.1/
364	5_T.27231.27231.3.0.dta	3	SNQGAFASPIQLQR		1.52E-003	1516.79	0	1516.79	0.00526	3.47	C	1	TRUE	pdb|7TH2|A/WDV57319.1/WKY18136.1/pdb|8TAD|A/sp|P06750.1|AGGL_RICCO/sp|P02879.1|RICI_RICCO/prf||0408164A/prf||1405280A/AAB22582.1/AAB22584.1/pdb|1BR5|A/pdb|1BR6|A/pdb|1UQ4|A/pdb|1UQ5|A/pdb|1J1M|A/pdb|1RZO|A/ABG65738.1/pdb|1IFS|A/pdb|1OBS|A/pdb|2VC3|A/EEF26167.1/pdb|3EJ5|X/ACV85690.1/ACV85693.1/ADG29030.1/ADG29032.1/ADG29033.1/ADG29035.1/ADG29036.1/ADG29037.1/ADG29038.1/ADG29039.1/ADG29040.1/ADG290…
365	5_T.13011.13011.2.0.dta	2	DNCLTTDANIK	3,Carbamidomethyl[C]#0;	1.53E-003	1264.59	0	1264.58	0.00279	2.21	S	1	TRUE	sp|P06750.1|AGGL_RICCO/AAA63506.1/prf||1209171A/prf||1303208A/AAB22584.1/pdb|1RZO|B/ADG29082.1/XP_002534220.2/NP_001406534.1/
366	5_T.10086.10086.2.0.dta	2	DNCLTSDSNIR	3,Carbamidomethyl[C]#0;	1.53E-003	1294.57	0	1294.57	0.00352	2.72	S	1	TRUE	sp|P02879.1|RICI_RICCO/prf||1111227A/AAB22582.1/pdb|2AAI|B/EEF26618.1/EEF27096.1/EEF27728.1/ADG29030.1/ADG29033.1/ADG29035.1/ADG29037.1/ADG29038.1/ADG29039.1/ADG29043.1/ADG29046.1/ADG29049.1/ADG29050.1/ADG29056.1/ADG29060.1/ADG29061.1/ADG29062.1/ADG29066.1/ADG29068.1/ADG29071.1/ADG29073.1/ADG29074.1/ADG29075.1/ADG29077.1/ADG29080.1/ADG29081.1/ADG29084.1/ADG29088.1/ADG29089.1/ADG29090.1/ADG29091.1…
367	5_T.38248.38248.2.0.dta	2	FDGNPIQLWPCK	11,Carbamidomethyl[C]#0;	1.54E-003	1474.72	0	1474.71	0.00467	3.17	C	1	TRUE	sp|P06750.1|AGGL_RICCO/AAB22584.1/pdb|1RZO|B/XP_002534220.2/NP_001406534.1/
368	5_T.34071.34071.3.0.dta	3	LLYQEPVLGPVR		1.54E-003	1383.8	0	1383.8	0.00284	2.05	C	1	TRUE	CON_CASB|SWISS-PROT:P02666/
369	5_T.12262.12262.2.0.dta	2	DNCLTTDANIK	3,Carbamidomethyl[C]#0;	1.54E-003	1264.59	0	1264.58	0.00409	3.23	S	1	TRUE	sp|P06750.1|AGGL_RICCO/AAA63506.1/prf||1209171A/prf||1303208A/AAB22584.1/pdb|1RZO|B/ADG29082.1/XP_002534220.2/NP_001406534.1/
370	5_T.29800.29800.3.0.dta	3	TSQNSELNNMQDLVEDYKK		1.56E-003	2256.05	0	2256.04	0.00346	1.53	S	1	TRUE	CON_IPI00021304.1/
371	5_T.26878.26878.2.0.dta	2	AFASPIQLQR		1.56E-003	1130.63	0	1130.63	0.00324	2.87	C	1	TRUE	pdb|7TH2|A/WDV57319.1/WKY18136.1/pdb|8TAD|A/sp|P06750.1|AGGL_RICCO/sp|P02879.1|RICI_RICCO/prf||0408164A/prf||1405280A/AAB22582.1/AAB22584.1/pdb|1BR5|A/pdb|1BR6|A/pdb|1UQ4|A/pdb|1UQ5|A/pdb|1J1M|A/pdb|1RZO|A/ABG65738.1/pdb|1IFS|A/pdb|1OBS|A/pdb|2VC3|A/EEF26167.1/EEF30194.1/pdb|3EJ5|X/ACV85690.1/ACV85691.1/ACV85693.1/ADG29030.1/ADG29032.1/ADG29033.1/ADG29035.1/ADG29036.1/ADG29037.1/ADG29038.1/ADG290…
372	5_T.27869.27869.3.0.dta	3	NKLNDLEDALQQAK		1.56E-003	1599.84	0	1599.83	0.00732	4.58	S	1	TRUE	CON_IPI00220327.3/
373	5_T.29768.29768.2.0.dta	2	LVNELTEFAK		1.56E-003	1163.63	0	1163.63	0.00161	1.38	S	1	TRUE	CON_IPI00708398.1/
374	5_T.21916.21916.3.0.dta	3	TPEVDDEALEKFDK		1.57E-003	1635.78	0	1635.77	0.00556	3.4	S	1	TRUE	CON_LACB|SWISS-PROT:P02754/
375	5_T.8189.8189.3.0.dta	3	HGGGGGGFGGGGFGSR		1.57E-003	1320.59	0	1320.58	0.00286	2.17	S	1	TRUE	CON_IPI00021304.1/
376	5_T.21117.21117.2.0.dta	2	GGGFGGDGGLLSGNEK		1.57E-003	1421.67	0	1421.67	0.00534	3.76	C	1	TRUE	CON_IPI00009865.2/
377	5_T.17564.17564.2.0.dta	2	CGTQIPTLAR	1,Carbamidomethyl[C]#0;	1.58E-003	1116.59	0	1116.58	0.00383	3.43	C	1	TRUE	sp|P06750.1|AGGL_RICCO/AAB22584.1/pdb|1RZO|A/ACZ56251.1/ACZ56252.1/XP_002534220.2/NP_001406534.1/
378	5_T.29178.29178.4.0.dta	4	IQESNQGAFASPIQLQR		1.59E-003	1886.98	0	1886.97	0.00428	2.27	C	1	TRUE	pdb|7TH2|A/WDV57319.1/WKY18136.1/pdb|8TAD|A/sp|P06750.1|AGGL_RICCO/sp|P02879.1|RICI_RICCO/prf||0408164A/prf||1405280A/AAB22582.1/AAB22584.1/pdb|1BR5|A/pdb|1BR6|A/pdb|1UQ4|A/pdb|1UQ5|A/pdb|1J1M|A/pdb|1RZO|A/ABG65738.1/pdb|1IFS|A/pdb|1OBS|A/pdb|2VC3|A/EEF26167.1/pdb|3EJ5|X/ACV85690.1/ACV85693.1/ADG29030.1/ADG29032.1/ADG29033.1/ADG29035.1/ADG29036.1/ADG29037.1/ADG29038.1/ADG29039.1/ADG29040.1/ADG290…
379	5_T.10182.10182.2.0.dta	2	DNCLTSDSNIR	3,Carbamidomethyl[C]#0;	1.60E-003	1294.57	0	1294.57	0.0034	2.63	S	1	TRUE	sp|P02879.1|RICI_RICCO/prf||1111227A/AAB22582.1/pdb|2AAI|B/EEF26618.1/EEF27096.1/EEF27728.1/ADG29030.1/ADG29033.1/ADG29035.1/ADG29037.1/ADG29038.1/ADG29039.1/ADG29043.1/ADG29046.1/ADG29049.1/ADG29050.1/ADG29056.1/ADG29060.1/ADG29061.1/ADG29062.1/ADG29066.1/ADG29068.1/ADG29071.1/ADG29073.1/ADG29074.1/ADG29075.1/ADG29077.1/ADG29080.1/ADG29081.1/ADG29084.1/ADG29088.1/ADG29089.1/ADG29090.1/ADG29091.1…
380	5_T.9322.9322.2.0.dta	2	YMNKVELEAK		1.60E-003	1224.63	0	1224.63	0.00337	2.75	C	1	TRUE	CON_IPI00009867.3/CON_IPI00697851.1/CON_IPI00221797.1/CON_IPI00005859.3/
381	5_T.17573.17573.4.0.dta	4	SHLTTGGDVRHEIPVLPNR		1.61E-003	2098.12	0	2098.12	0.00615	2.93	S	1	TRUE	ACZ56251.1/ACZ56252.1/XP_002534220.2/NP_001406534.1/
382	5_T.16963.16963.2.0.dta	2	VWLEDCTSEK	6,Carbamidomethyl[C]#0;	1.63E-003	1266.57	0	1266.57	0.00442	3.49	S	1	TRUE	sp|P06750.1|AGGL_RICCO/AAA63506.1/prf||1209171A/prf||1303208A/AAB22584.1/pdb|1RZO|B/ACY38598.1/ADG29082.1/XP_002534220.2/XP_015582713.2/XP_048234669.1/NP_001406534.1/
383	5_T.14928.14928.2.0.dta	2	LEQLAGNLR		1.64E-003	1013.58	0	1013.57	0.00356	3.51	S	1	TRUE	pdb|7TH2|A/WDV57319.1/WKY18136.1/pdb|8TAD|A/sp|P02879.1|RICI_RICCO/prf||0408164A/prf||1405280A/AAB22582.1/pdb|1BR5|A/pdb|1BR6|A/pdb|1UQ4|A/pdb|1UQ5|A/pdb|1J1M|A/pdb|1IFS|A/pdb|1OBS|A/pdb|2VC3|A/EEF26167.1/pdb|3EJ5|X/ACV85690.1/ACZ56253.1/ACZ56254.1/ADG29030.1/ADG29032.1/ADG29033.1/ADG29035.1/ADG29036.1/ADG29037.1/ADG29038.1/ADG29039.1/ADG29043.1/ADG29046.1/ADG29049.1/ADG29050.1/ADG29051.1/ADG2905…
384	5_T.29361.29361.2.0.dta	2	YYYSTCGTQIPTLAR	6,Carbamidomethyl[C]#0;	1.64E-003	1793.85	0	1793.85	0.00084	0.47	C	1	TRUE	sp|P06750.1|AGGL_RICCO/AAB22584.1/pdb|1RZO|A/ACZ56251.1/ACZ56252.1/XP_002534220.2/NP_001406534.1/
385	5_T.17027.17027.2.0.dta	2	VWLEDCTSEK	6,Carbamidomethyl[C]#0;	1.65E-003	1266.57	0	1266.57	0.00432	3.41	S	1	TRUE	sp|P06750.1|AGGL_RICCO/AAA63506.1/prf||1209171A/prf||1303208A/AAB22584.1/pdb|1RZO|B/ACY38598.1/ADG29082.1/XP_002534220.2/XP_015582713.2/XP_048234669.1/NP_001406534.1/
386	5_T.34167.34167.3.0.dta	3	IESLTEELAYLKK		1.66E-003	1536.86	0	1536.85	0.00325	2.11	C	1	TRUE	CON_IPI00009865.2/
387	5_T.31339.31339.2.0.dta	2	NPIQLWPCK	8,Carbamidomethyl[C]#0;	1.67E-003	1155.6	0	1155.6	0.00158	1.37	C	1	TRUE	sp|P06750.1|AGGL_RICCO/prf||1209171A/AAB22584.1/pdb|1RZO|B/AET98835.1/XP_002534220.2/RWR91462.1/RWR91468.1/RWR91470.1/KAI7999633.1/KAI7999634.1/KAI7999638.1/XP_052197410.1/NP_001406534.1/CAL5412161.1/CAL5345978.1/AAM46936.1/AAM46937.1/AAY34343.1/EEF30192.1/EEF30196.1/XP_002533608.1/XP_010922360.1/KAG1359230.1/XP_002532193.2/KAJ0971767.1/
388	5_T.10098.10098.2.0.dta	2	DNCLTSDSNIR	3,Carbamidomethyl[C]#0;	1.67E-003	1294.57	0	1294.57	0.0035	2.7	S	1	TRUE	sp|P02879.1|RICI_RICCO/prf||1111227A/AAB22582.1/pdb|2AAI|B/EEF26618.1/EEF27096.1/EEF27728.1/ADG29030.1/ADG29033.1/ADG29035.1/ADG29037.1/ADG29038.1/ADG29039.1/ADG29043.1/ADG29046.1/ADG29049.1/ADG29050.1/ADG29056.1/ADG29060.1/ADG29061.1/ADG29062.1/ADG29066.1/ADG29068.1/ADG29071.1/ADG29073.1/ADG29074.1/ADG29075.1/ADG29077.1/ADG29080.1/ADG29081.1/ADG29084.1/ADG29088.1/ADG29089.1/ADG29090.1/ADG29091.1…
389	5_T.39831.39831.2.0.dta	2	TDWNQLWTLR		1.67E-003	1332.67	0	1332.67	0.00285	2.14	C	1	TRUE	sp|P06750.1|AGGL_RICCO/prf||1209171A/AAB22584.1/pdb|1RZO|B/XP_002534220.2/NP_001406534.1/EEF30196.1/XP_002532193.2/
390	5_T.6967.6967.2.0.dta	2	SQYEQLAEQNRK		1.67E-003	1493.74	0	1493.73	0.00095	0.63	S	1	TRUE	CON_IPI00009865.2/
391	5_T.12464.12464.2.0.dta	2	DNCLTTDANIK	3,Carbamidomethyl[C]#0;	1.67E-003	1264.59	0	1264.58	0.00364	2.87	S	1	TRUE	sp|P06750.1|AGGL_RICCO/AAA63506.1/prf||1209171A/prf||1303208A/AAB22584.1/pdb|1RZO|B/ADG29082.1/XP_002534220.2/NP_001406534.1/
392	5_T.6376.6376.3.0.dta	3	NKYEDEINKR	1,Deamidated[N]#0;	1.68E-003	1309.64	0	1309.64	0.00382	2.92	S	1	TRUE	CON_IPI00220327.3/CON_IPI00009867.3/CON_IPI00300725.7/CON_IPI00299145.9/CON_IPI00293665.7/CON_IPI00697851.1/CON_IPI00124499.2/CON_IPI00139301.3/CON_IPI00462140.1/CON_IPI00554648.3/CON_IPI00748057.2/
393	5_T.5517.5517.2.0.dta	2	NKYEDEINKR		1.68E-003	1308.66	0	1308.65	0.00109	0.83	S	1	TRUE	CON_IPI00220327.3/CON_IPI00009867.3/CON_IPI00300725.7/CON_IPI00299145.9/CON_IPI00293665.7/CON_IPI00697851.1/CON_IPI00124499.2/CON_IPI00139301.3/CON_IPI00462140.1/CON_IPI00554648.3/CON_IPI00748057.2/
394	5_T.10084.10084.2.0.dta	2	DNCLTSDSNIR	3,Carbamidomethyl[C]#0;	1.69E-003	1294.57	0	1294.57	0.00352	2.72	S	1	TRUE	sp|P02879.1|RICI_RICCO/prf||1111227A/AAB22582.1/pdb|2AAI|B/EEF26618.1/EEF27096.1/EEF27728.1/ADG29030.1/ADG29033.1/ADG29035.1/ADG29037.1/ADG29038.1/ADG29039.1/ADG29043.1/ADG29046.1/ADG29049.1/ADG29050.1/ADG29056.1/ADG29060.1/ADG29061.1/ADG29062.1/ADG29066.1/ADG29068.1/ADG29071.1/ADG29073.1/ADG29074.1/ADG29075.1/ADG29077.1/ADG29080.1/ADG29081.1/ADG29084.1/ADG29088.1/ADG29089.1/ADG29090.1/ADG29091.1…
395	5_T.5372.5372.2.0.dta	2	FAEDKDVCK	8,Carbamidomethyl[C]#0;	1.69E-003	1111.51	0	1111.51	0.00108	0.97	C	1	TRUE	CON_IPI00708398.1/
396	5_T.14871.14871.2.0.dta	2	LEQLAGNLR		1.71E-003	1013.58	0	1013.57	0.00353	3.49	S	1	TRUE	pdb|7TH2|A/WDV57319.1/WKY18136.1/pdb|8TAD|A/sp|P02879.1|RICI_RICCO/prf||0408164A/prf||1405280A/AAB22582.1/pdb|1BR5|A/pdb|1BR6|A/pdb|1UQ4|A/pdb|1UQ5|A/pdb|1J1M|A/pdb|1IFS|A/pdb|1OBS|A/pdb|2VC3|A/EEF26167.1/pdb|3EJ5|X/ACV85690.1/ACZ56253.1/ACZ56254.1/ADG29030.1/ADG29032.1/ADG29033.1/ADG29035.1/ADG29036.1/ADG29037.1/ADG29038.1/ADG29039.1/ADG29043.1/ADG29046.1/ADG29049.1/ADG29050.1/ADG29051.1/ADG2905…
397	5_T.10184.10184.2.0.dta	2	DNCLTSDSNIR	3,Carbamidomethyl[C]#0;	1.71E-003	1294.57	0	1294.57	0.0034	2.63	S	1	TRUE	sp|P02879.1|RICI_RICCO/prf||1111227A/AAB22582.1/pdb|2AAI|B/EEF26618.1/EEF27096.1/EEF27728.1/ADG29030.1/ADG29033.1/ADG29035.1/ADG29037.1/ADG29038.1/ADG29039.1/ADG29043.1/ADG29046.1/ADG29049.1/ADG29050.1/ADG29056.1/ADG29060.1/ADG29061.1/ADG29062.1/ADG29066.1/ADG29068.1/ADG29071.1/ADG29073.1/ADG29074.1/ADG29075.1/ADG29077.1/ADG29080.1/ADG29081.1/ADG29084.1/ADG29088.1/ADG29089.1/ADG29090.1/ADG29091.1…
398	5_T.17554.17554.2.0.dta	2	CGTQIPTLAR	1,Carbamidomethyl[C]#0;	1.72E-003	1116.59	0	1116.58	0.00383	3.43	C	1	TRUE	sp|P06750.1|AGGL_RICCO/AAB22584.1/pdb|1RZO|A/ACZ56251.1/ACZ56252.1/XP_002534220.2/NP_001406534.1/
399	5_T.14855.14855.2.0.dta	2	LEQLAGNLR		1.72E-003	1013.58	0	1013.57	0.00344	3.4	S	1	TRUE	pdb|7TH2|A/WDV57319.1/WKY18136.1/pdb|8TAD|A/sp|P02879.1|RICI_RICCO/prf||0408164A/prf||1405280A/AAB22582.1/pdb|1BR5|A/pdb|1BR6|A/pdb|1UQ4|A/pdb|1UQ5|A/pdb|1J1M|A/pdb|1IFS|A/pdb|1OBS|A/pdb|2VC3|A/EEF26167.1/pdb|3EJ5|X/ACV85690.1/ACZ56253.1/ACZ56254.1/ADG29030.1/ADG29032.1/ADG29033.1/ADG29035.1/ADG29036.1/ADG29037.1/ADG29038.1/ADG29039.1/ADG29043.1/ADG29046.1/ADG29049.1/ADG29050.1/ADG29051.1/ADG2905…
400	5_T.14849.14849.2.0.dta	2	LEQLAGNLR		1.72E-003	1013.58	0	1013.57	0.00344	3.4	S	1	TRUE	pdb|7TH2|A/WDV57319.1/WKY18136.1/pdb|8TAD|A/sp|P02879.1|RICI_RICCO/prf||0408164A/prf||1405280A/AAB22582.1/pdb|1BR5|A/pdb|1BR6|A/pdb|1UQ4|A/pdb|1UQ5|A/pdb|1J1M|A/pdb|1IFS|A/pdb|1OBS|A/pdb|2VC3|A/EEF26167.1/pdb|3EJ5|X/ACV85690.1/ACZ56253.1/ACZ56254.1/ADG29030.1/ADG29032.1/ADG29033.1/ADG29035.1/ADG29036.1/ADG29037.1/ADG29038.1/ADG29039.1/ADG29043.1/ADG29046.1/ADG29049.1/ADG29050.1/ADG29051.1/ADG2905…
401	5_T.12468.12468.2.0.dta	2	DNCLTTDANIK	3,Carbamidomethyl[C]#0;	1.74E-003	1264.59	0	1264.58	0.00364	2.87	S	1	TRUE	sp|P06750.1|AGGL_RICCO/AAA63506.1/prf||1209171A/prf||1303208A/AAB22584.1/pdb|1RZO|B/ADG29082.1/XP_002534220.2/NP_001406534.1/
402	5_T.12357.12357.2.0.dta	2	DNCLTTDANIK	3,Carbamidomethyl[C]#0;	1.75E-003	1264.59	0	1264.58	0.00396	3.13	S	1	TRUE	sp|P06750.1|AGGL_RICCO/AAA63506.1/prf||1209171A/prf||1303208A/AAB22584.1/pdb|1RZO|B/ADG29082.1/XP_002534220.2/NP_001406534.1/
403	5_T.16881.16881.2.0.dta	2	VWLEDCTSEK	6,Carbamidomethyl[C]#0;	1.77E-003	1266.57	0	1266.57	0.00465	3.67	S	1	TRUE	sp|P06750.1|AGGL_RICCO/AAA63506.1/prf||1209171A/prf||1303208A/AAB22584.1/pdb|1RZO|B/ACY38598.1/ADG29082.1/XP_002534220.2/XP_015582713.2/XP_048234669.1/NP_001406534.1/
404	5_T.15014.15014.2.0.dta	2	ADVCMDPEPIVR	4,Carbamidomethyl[C]#0;5,Oxidation[M]#0;	1.78E-003	1417.65	0	1417.64	0.00487	3.44	S	1	TRUE	sp|P06750.1|AGGL_RICCO/sp|P02879.1|RICI_RICCO/AAA63506.1/prf||1111227A/prf||1209171A/prf||1303208A/prf||1405280A/AAB22582.1/AAB22584.1/pdb|2AAI|B/pdb|1RZO|B/EEF26167.1/EEF30194.1/ADG29030.1/ADG29032.1/ADG29033.1/ADG29035.1/ADG29036.1/ADG29037.1/ADG29038.1/ADG29039.1/ADG29040.1/ADG29043.1/ADG29044.1/ADG29046.1/ADG29047.1/ADG29049.1/ADG29050.1/ADG29051.1/ADG29056.1/ADG29058.1/ADG29060.1/ADG29062.1/…
405	5_T.17595.17595.2.0.dta	2	CGTQIPTLAR	1,Carbamidomethyl[C]#0;	1.79E-003	1116.59	0	1116.58	0.00379	3.4	C	1	TRUE	sp|P06750.1|AGGL_RICCO/AAB22584.1/pdb|1RZO|A/ACZ56251.1/ACZ56252.1/XP_002534220.2/NP_001406534.1/
406	5_T.28826.28826.3.0.dta	3	GGNYDRLEQLAGNLR		1.81E-003	1675.86	0	1675.85	0.00448	2.67	C	1	TRUE	pdb|7TH2|A/WDV57319.1/WKY18136.1/pdb|8TAD|A/sp|P02879.1|RICI_RICCO/prf||0408164A/prf||1405280A/AAB22582.1/pdb|1BR5|A/pdb|1BR6|A/pdb|1UQ4|A/pdb|1J1M|A/pdb|1IFS|A/pdb|1OBS|A/pdb|2VC3|A/EEF26167.1/pdb|3EJ5|X/ACV85690.1/ACZ56253.1/ACZ56254.1/ADG29030.1/ADG29032.1/ADG29033.1/ADG29035.1/ADG29036.1/ADG29037.1/ADG29038.1/ADG29039.1/ADG29043.1/ADG29046.1/ADG29049.1/ADG29050.1/ADG29051.1/ADG29056.1/ADG2905…
407	5_T.17649.17649.2.0.dta	2	CGTQIPTLAR	1,Carbamidomethyl[C]#0;	1.82E-003	1116.59	0	1116.58	0.00379	3.39	C	1	TRUE	sp|P06750.1|AGGL_RICCO/AAB22584.1/pdb|1RZO|A/ACZ56251.1/ACZ56252.1/XP_002534220.2/NP_001406534.1/
408	5_T.5120.5120.2.0.dta	2	CSTATVGATR	1,Carbamidomethyl[C]#0;	1.82E-003	1023.49	0	1023.49	0.00167	1.63	C	1	TRUE	sp|P06750.1|AGGL_RICCO/prf||1209171A/AAB22584.1/pdb|1RZO|B/XP_002534220.2/NP_001406534.1/
409	5_T.14889.14889.2.0.dta	2	LEQLAGNLR		1.83E-003	1013.58	0	1013.57	0.00357	3.52	S	1	TRUE	pdb|7TH2|A/WDV57319.1/WKY18136.1/pdb|8TAD|A/sp|P02879.1|RICI_RICCO/prf||0408164A/prf||1405280A/AAB22582.1/pdb|1BR5|A/pdb|1BR6|A/pdb|1UQ4|A/pdb|1UQ5|A/pdb|1J1M|A/pdb|1IFS|A/pdb|1OBS|A/pdb|2VC3|A/EEF26167.1/pdb|3EJ5|X/ACV85690.1/ACZ56253.1/ACZ56254.1/ADG29030.1/ADG29032.1/ADG29033.1/ADG29035.1/ADG29036.1/ADG29037.1/ADG29038.1/ADG29039.1/ADG29043.1/ADG29046.1/ADG29049.1/ADG29050.1/ADG29051.1/ADG2905…
410	5_T.7427.7427.3.0.dta	3	ILSCGPASSGQR	4,Carbamidomethyl[C]#0;	1.83E-003	1232.61	0	1232.61	0.00105	0.85	S	1	TRUE	sp|P06750.1|AGGL_RICCO/sp|P02879.1|RICI_RICCO/prf||1111227A/prf||1209171A/prf||1303208A/AAB22582.1/AAB22584.1/pdb|2AAI|B/pdb|1RZO|B/EEF26618.1/EEF27096.1/EEF27728.1/ACY38598.1/ADG29030.1/ADG29032.1/ADG29033.1/ADG29035.1/ADG29036.1/ADG29037.1/ADG29038.1/ADG29039.1/ADG29040.1/ADG29043.1/ADG29044.1/ADG29047.1/ADG29049.1/ADG29050.1/ADG29051.1/ADG29056.1/ADG29058.1/ADG29060.1/ADG29061.1/ADG29062.1/ADG…
411	5_T.7434.7434.2.0.dta	2	ILSCGPASSGQR	4,Carbamidomethyl[C]#0;	1.84E-003	1232.61	0	1232.61	0.00197	1.6	S	1	TRUE	sp|P06750.1|AGGL_RICCO/sp|P02879.1|RICI_RICCO/prf||1111227A/prf||1209171A/prf||1303208A/AAB22582.1/AAB22584.1/pdb|2AAI|B/pdb|1RZO|B/EEF26618.1/EEF27096.1/EEF27728.1/ACY38598.1/ADG29030.1/ADG29032.1/ADG29033.1/ADG29035.1/ADG29036.1/ADG29037.1/ADG29038.1/ADG29039.1/ADG29040.1/ADG29043.1/ADG29044.1/ADG29047.1/ADG29049.1/ADG29050.1/ADG29051.1/ADG29056.1/ADG29058.1/ADG29060.1/ADG29061.1/ADG29062.1/ADG…
412	5_T.15574.15574.2.0.dta	2	QVWIEDCSSEK	7,Carbamidomethyl[C]#0;	1.84E-003	1380.61	0	1380.61	-0.00011	-0.08	C	1	TRUE	sp|P02879.1|RICI_RICCO/prf||1111227A/AAB22582.1/pdb|2AAI|B/EEF26618.1/EEF27096.1/ADG29030.1/ADG29033.1/ADG29035.1/ADG29037.1/ADG29038.1/ADG29039.1/ADG29043.1/ADG29046.1/ADG29049.1/ADG29050.1/ADG29051.1/ADG29056.1/ADG29060.1/ADG29061.1/ADG29066.1/ADG29068.1/ADG29071.1/ADG29073.1/ADG29074.1/ADG29075.1/ADG29077.1/ADG29079.1/ADG29080.1/ADG29084.1/ADG29088.1/ADG29089.1/ADG29090.1/ADG29091.1/ADG29092.1…
413	5_T.26956.26956.2.0.dta	2	AFASPIQLQR		1.86E-003	1130.63	0	1130.63	0.00314	2.78	C	1	TRUE	pdb|7TH2|A/WDV57319.1/WKY18136.1/pdb|8TAD|A/sp|P06750.1|AGGL_RICCO/sp|P02879.1|RICI_RICCO/prf||0408164A/prf||1405280A/AAB22582.1/AAB22584.1/pdb|1BR5|A/pdb|1BR6|A/pdb|1UQ4|A/pdb|1UQ5|A/pdb|1J1M|A/pdb|1RZO|A/ABG65738.1/pdb|1IFS|A/pdb|1OBS|A/pdb|2VC3|A/EEF26167.1/EEF30194.1/pdb|3EJ5|X/ACV85690.1/ACV85691.1/ACV85693.1/ADG29030.1/ADG29032.1/ADG29033.1/ADG29035.1/ADG29036.1/ADG29037.1/ADG29038.1/ADG290…
414	5_T.37143.37143.2.0.dta	2	NLYNGLVLDVR		1.86E-003	1275.71	0	1275.71	0.00161	1.26	C	1	TRUE	sp|P06750.1|AGGL_RICCO/AAA63506.1/prf||1209171A/prf||1303208A/AAB22584.1/pdb|1RZO|B/ACY38598.1/ADG29082.1/XP_002534220.2/XP_015582713.2/NP_001406534.1/
415	5_T.45270.45270.2.0.dta	2	HGDPNQIWLPLF		1.87E-003	1436.74	0	1436.73	0.00325	2.26	C	1	TRUE	sp|P02879.1|RICI_RICCO/prf||1111227A/AAB22582.1/pdb|2AAI|B/EEF26618.1/EEF27096.1/EEF27728.1/NP_001310630.1/XP_048233460.1/XP_048234555.1/
416	5_T.17598.17598.2.0.dta	2	CGTQIPTLAR	1,Carbamidomethyl[C]#0;	1.87E-003	1116.59	0	1116.58	0.00379	3.4	C	1	TRUE	sp|P06750.1|AGGL_RICCO/AAB22584.1/pdb|1RZO|A/ACZ56251.1/ACZ56252.1/XP_002534220.2/NP_001406534.1/
417	5_T.34817.34817.4.0.dta	4	LSTAIQESNQGAFASPIQLQR		1.87E-003	2259.18	0	2259.17	0.00267	1.18	S	1	TRUE	pdb|7TH2|A/WDV57319.1/WKY18136.1/pdb|8TAD|A/sp|P06750.1|AGGL_RICCO/sp|P02879.1|RICI_RICCO/prf||0408164A/prf||1405280A/AAB22582.1/AAB22584.1/pdb|1BR5|A/pdb|1BR6|A/pdb|1UQ4|A/pdb|1UQ5|A/pdb|1J1M|A/pdb|1RZO|A/ABG65738.1/pdb|1IFS|A/pdb|1OBS|A/pdb|2VC3|A/EEF26167.1/pdb|3EJ5|X/ACV85690.1/ACV85693.1/ADG29030.1/ADG29032.1/ADG29033.1/ADG29035.1/ADG29036.1/ADG29037.1/ADG29038.1/ADG29039.1/ADG29040.1/ADG290…
418	5_T.40216.40216.2.0.dta	2	SLLQPLNVEIDPEIQK		1.88E-003	1836.02	0	1836.01	0.00384	2.09	C	1	TRUE	CON_IPI00220327.3/CON_IPI00714876.1/
419	5_T.31646.31646.2.0.dta	2	FHNGNAIQLWPCK	3,Deamidated[N]#0;12,Carbamidomethyl[C]#0;	1.88E-003	1585.76	0	1585.76	0.00261	1.65	S	1	TRUE	sp|P02879.1|RICI_RICCO/AAA63506.1/prf||1111227A/prf||1303208A/AAB22582.1/pdb|2AAI|B/EEF26167.1/EEF30194.1/ACY38598.1/ADG29030.1/ADG29032.1/ADG29033.1/ADG29035.1/ADG29036.1/ADG29037.1/ADG29039.1/ADG29040.1/ADG29043.1/ADG29044.1/ADG29046.1/ADG29047.1/ADG29049.1/ADG29050.1/ADG29051.1/ADG29056.1/ADG29058.1/ADG29060.1/ADG29061.1/ADG29062.1/ADG29066.1/ADG29068.1/ADG29069.1/ADG29071.1/ADG29073.1/ADG2907…
420	5_T.8835.8835.2.0.dta	2	FKDLGEEHFK		1.88E-003	1249.62	0	1249.62	0.00201	1.61	S	1	TRUE	CON_IPI00708398.1/
421	5_T.16882.16882.2.0.dta	2	VWLEDCTSEK	6,Carbamidomethyl[C]#0;	1.89E-003	1266.57	0	1266.57	0.00465	3.67	S	1	TRUE	sp|P06750.1|AGGL_RICCO/AAA63506.1/prf||1209171A/prf||1303208A/AAB22584.1/pdb|1RZO|B/ACY38598.1/ADG29082.1/XP_002534220.2/XP_015582713.2/XP_048234669.1/NP_001406534.1/
422	5_T.21159.21159.2.0.dta	2	QISNLQQSISDAEQR		1.90E-003	1716.85	0	1716.85	-9e-05	-0.05	S	1	TRUE	CON_IPI00220327.3/
423	5_T.17861.17861.2.0.dta	2	TGGTQIPTLAR		1.91E-003	1114.63	0	1114.62	0.00559	5.01	C	1	TRUE	pdb|7TH2|A/WDV57319.1/WKY18136.1/pdb|8TAD|A/sp|P02879.1|RICI_RICCO/prf||0408164A/prf||1405280A/AAB22582.1/pdb|1BR5|A/pdb|1BR6|A/pdb|1UQ4|A/pdb|1UQ5|A/pdb|1J1M|A/ABG65738.1/pdb|1IFS|A/pdb|1OBS|A/pdb|2VC3|A/EEF26167.1/EEF30194.1/ACV85690.1/ACV85691.1/ACZ56253.1/ACZ56254.1/ADG29030.1/ADG29032.1/ADG29033.1/ADG29035.1/ADG29036.1/ADG29037.1/ADG29038.1/ADG29039.1/ADG29043.1/ADG29044.1/ADG29046.1/ADG2904…
424	5_T.27336.27336.2.0.dta	2	NQGAFASPIQLQR		1.93E-003	1429.76	0	1429.75	0.00342	2.39	C	1	TRUE	pdb|7TH2|A/WDV57319.1/WKY18136.1/pdb|8TAD|A/sp|P06750.1|AGGL_RICCO/sp|P02879.1|RICI_RICCO/prf||0408164A/prf||1405280A/AAB22582.1/AAB22584.1/pdb|1BR5|A/pdb|1BR6|A/pdb|1UQ4|A/pdb|1UQ5|A/pdb|1J1M|A/pdb|1RZO|A/ABG65738.1/pdb|1IFS|A/pdb|1OBS|A/pdb|2VC3|A/EEF26167.1/pdb|3EJ5|X/ACV85690.1/ACV85693.1/ADG29030.1/ADG29032.1/ADG29033.1/ADG29035.1/ADG29036.1/ADG29037.1/ADG29038.1/ADG29039.1/ADG29040.1/ADG290…
425	5_T.18768.18768.2.0.dta	2	HLVDEPQNLIK		1.94E-003	1305.72	0	1305.72	0.00207	1.58	S	1	TRUE	CON_IPI00708398.1/
426	5_T.5550.5550.3.0.dta	3	NKYEDEINKR		1.94E-003	1308.66	0	1308.65	0.00304	2.32	S	1	TRUE	CON_IPI00220327.3/CON_IPI00009867.3/CON_IPI00300725.7/CON_IPI00299145.9/CON_IPI00293665.7/CON_IPI00697851.1/CON_IPI00124499.2/CON_IPI00139301.3/CON_IPI00462140.1/CON_IPI00554648.3/CON_IPI00748057.2/
427	5_T.45254.45254.2.0.dta	2	HGDPNQIWLPLF		1.94E-003	1436.74	0	1436.73	0.00328	2.28	C	1	TRUE	sp|P02879.1|RICI_RICCO/prf||1111227A/AAB22582.1/pdb|2AAI|B/EEF26618.1/EEF27096.1/EEF27728.1/NP_001310630.1/XP_048233460.1/XP_048234555.1/
428	5_T.18844.18844.2.0.dta	2	HLVDEPQNLIK		1.95E-003	1305.72	0	1305.72	0.00222	1.7	S	1	TRUE	CON_IPI00708398.1/
429	5_T.14852.14852.2.0.dta	2	LEQLAGNLR		1.95E-003	1013.58	0	1013.57	0.00344	3.4	S	1	TRUE	pdb|7TH2|A/WDV57319.1/WKY18136.1/pdb|8TAD|A/sp|P02879.1|RICI_RICCO/prf||0408164A/prf||1405280A/AAB22582.1/pdb|1BR5|A/pdb|1BR6|A/pdb|1UQ4|A/pdb|1UQ5|A/pdb|1J1M|A/pdb|1IFS|A/pdb|1OBS|A/pdb|2VC3|A/EEF26167.1/pdb|3EJ5|X/ACV85690.1/ACZ56253.1/ACZ56254.1/ADG29030.1/ADG29032.1/ADG29033.1/ADG29035.1/ADG29036.1/ADG29037.1/ADG29038.1/ADG29039.1/ADG29043.1/ADG29046.1/ADG29049.1/ADG29050.1/ADG29051.1/ADG2905…
430	5_T.6777.6777.3.0.dta	3	NHEEEMKDLR	1,Deamidated[N]#0;	1.97E-003	1301.58	0	1301.58	0.00203	1.56	S	1	TRUE	CON_IPI00009865.2/
431	5_T.4948.4948.4.0.dta	4	RNKYEDEINKR		1.97E-003	1464.76	0	1464.76	0.00217	1.48	C	1	TRUE	CON_IPI00220327.3/
432	5_T.17942.17942.2.0.dta	2	TGGTQIPTLAR		1.97E-003	1114.63	0	1114.62	0.00516	4.63	C	1	TRUE	pdb|7TH2|A/WDV57319.1/WKY18136.1/pdb|8TAD|A/sp|P02879.1|RICI_RICCO/prf||0408164A/prf||1405280A/AAB22582.1/pdb|1BR5|A/pdb|1BR6|A/pdb|1UQ4|A/pdb|1UQ5|A/pdb|1J1M|A/ABG65738.1/pdb|1IFS|A/pdb|1OBS|A/pdb|2VC3|A/EEF26167.1/EEF30194.1/ACV85690.1/ACV85691.1/ACZ56253.1/ACZ56254.1/ADG29030.1/ADG29032.1/ADG29033.1/ADG29035.1/ADG29036.1/ADG29037.1/ADG29038.1/ADG29039.1/ADG29043.1/ADG29044.1/ADG29046.1/ADG2904…
433	5_T.5531.5531.3.0.dta	3	NKYEDEINKR		1.99E-003	1308.66	0	1308.65	0.00304	2.32	S	1	TRUE	CON_IPI00220327.3/CON_IPI00009867.3/CON_IPI00300725.7/CON_IPI00299145.9/CON_IPI00293665.7/CON_IPI00697851.1/CON_IPI00124499.2/CON_IPI00139301.3/CON_IPI00462140.1/CON_IPI00554648.3/CON_IPI00748057.2/
434	5_T.34038.34038.3.0.dta	3	LLYQEPVLGPVR		1.99E-003	1383.8	0	1383.8	0.00289	2.09	C	1	TRUE	CON_CASB|SWISS-PROT:P02666/
435	5_T.39179.39179.2.0.dta	2	IESLTEELAYLK		1.99E-003	1408.76	0	1408.76	0.00295	2.09	C	1	TRUE	CON_IPI00009865.2/
436	5_T.27992.27992.3.0.dta	3	FHNGNAIQLWPCK	3,Deamidated[N]#0;12,Carbamidomethyl[C]#0;	2.01E-003	1585.76	0	1585.76	0.00557	3.51	S	1	TRUE	sp|P02879.1|RICI_RICCO/AAA63506.1/prf||1111227A/prf||1303208A/AAB22582.1/pdb|2AAI|B/EEF26167.1/EEF30194.1/ACY38598.1/ADG29030.1/ADG29032.1/ADG29033.1/ADG29035.1/ADG29036.1/ADG29037.1/ADG29039.1/ADG29040.1/ADG29043.1/ADG29044.1/ADG29046.1/ADG29047.1/ADG29049.1/ADG29050.1/ADG29051.1/ADG29056.1/ADG29058.1/ADG29060.1/ADG29061.1/ADG29062.1/ADG29066.1/ADG29068.1/ADG29069.1/ADG29071.1/ADG29073.1/ADG2907…
437	5_T.8877.8877.3.0.dta	3	FKDLGEEHFK		2.02E-003	1249.62	0	1249.62	0.0021	1.68	S	1	TRUE	CON_IPI00708398.1/
438	5_T.40186.40186.3.0.dta	3	QSLLQPLNVEIDPEIQK		2.03E-003	1964.08	0	1964.07	0.00679	3.46	C	1	TRUE	CON_IPI00220327.3/CON_IPI00714876.1/
439	5_T.34188.34188.2.0.dta	2	IESLTEELAYLKK		2.04E-003	1536.86	0	1536.85	0.00443	2.89	C	1	TRUE	CON_IPI00009865.2/
440	5_T.12945.12945.2.0.dta	2	FQYIEGEMR	8,Oxidation[M]#0;	2.04E-003	1188.54	0	1188.54	0.00267	2.25	S	1	TRUE	pdb|7TH2|A/WDV57319.1/WKY18136.1/pdb|8TAD|A/sp|P06750.1|AGGL_RICCO/sp|P02879.1|RICI_RICCO/prf||0408164A/prf||1405280A/AAB22582.1/AAB22584.1/pdb|1BR5|A/pdb|1BR6|A/pdb|1UQ4|A/pdb|1UQ5|A/pdb|1J1M|A/pdb|1RZO|A/ABG65738.1/pdb|1IFS|A/pdb|1OBS|A/pdb|2VC3|A/EEF26167.1/EEF30194.1/pdb|3EJ5|X/ACV85690.1/ACV85691.1/ACZ56251.1/ACZ56252.1/ACZ56253.1/ACZ56254.1/ADG29030.1/ADG29032.1/ADG29033.1/ADG29035.1/ADG290…
441	5_T.12414.12414.2.0.dta	2	DNCLTTDANIK	3,Carbamidomethyl[C]#0;	2.05E-003	1264.59	0	1264.58	0.00384	3.04	S	1	TRUE	sp|P06750.1|AGGL_RICCO/AAA63506.1/prf||1209171A/prf||1303208A/AAB22584.1/pdb|1RZO|B/ADG29082.1/XP_002534220.2/NP_001406534.1/
442	5_T.7576.7576.2.0.dta	2	IQMISEAAR	3,Oxidation[M]#0;	2.05E-003	1034.53	0	1034.53	0.00222	2.14	C	1	TRUE	pdb|7TH2|A/WDV57319.1/WKY18136.1/pdb|8TAD|A/sp|P06750.1|AGGL_RICCO/sp|P02879.1|RICI_RICCO/prf||0408164A/prf||1405280A/AAB22582.1/AAB22584.1/pdb|1BR5|A/pdb|1BR6|A/pdb|1UQ4|A/pdb|1UQ5|A/pdb|1J1M|A/pdb|1RZO|A/ABG65738.1/sp|P82683.2|ML3_VISAL/pdb|1IFS|A/EEF26167.1/EEF30194.1/pdb|3EJ5|X/ACV85690.1/ACV85691.1/ACZ56251.1/ACZ56252.1/ACZ56253.1/ACZ56254.1/ADG29030.1/ADG29032.1/ADG29033.1/ADG29035.1/ADG290…
443	5_T.29395.29395.2.0.dta	2	ISETNVILSMDNNR		2.05E-003	1605.79	0	1605.79	0.00231	1.44	C	1	TRUE	CON_IPI00220327.3/
444	5_T.19063.19063.2.0.dta	2	IKFEMEQNLR		2.05E-003	1307.68	0	1307.68	0.00372	2.84	S	1	TRUE	CON_IPI00019359.3/
445	5_T.30968.30968.3.0.dta	3	TAIQESNQGAFASPIQLQR		2.05E-003	2059.06	0	2059.06	0.00705	3.42	C	1	TRUE	pdb|7TH2|A/WDV57319.1/WKY18136.1/pdb|8TAD|A/sp|P06750.1|AGGL_RICCO/sp|P02879.1|RICI_RICCO/prf||0408164A/prf||1405280A/AAB22582.1/AAB22584.1/pdb|1BR5|A/pdb|1BR6|A/pdb|1UQ4|A/pdb|1UQ5|A/pdb|1J1M|A/pdb|1RZO|A/ABG65738.1/pdb|1IFS|A/pdb|1OBS|A/pdb|2VC3|A/EEF26167.1/pdb|3EJ5|X/ACV85690.1/ACV85693.1/ADG29030.1/ADG29032.1/ADG29033.1/ADG29035.1/ADG29036.1/ADG29037.1/ADG29038.1/ADG29039.1/ADG29040.1/ADG290…
446	5_T.12344.12344.2.0.dta	2	DNCLTTDANIK	3,Carbamidomethyl[C]#0;	2.05E-003	1264.59	0	1264.58	0.00396	3.13	S	1	TRUE	sp|P06750.1|AGGL_RICCO/AAA63506.1/prf||1209171A/prf||1303208A/AAB22584.1/pdb|1RZO|B/ADG29082.1/XP_002534220.2/NP_001406534.1/
447	5_T.28296.28296.2.0.dta	2	TLDNDIMLIK	4,Deamidated[N]#0;7,Oxidation[M]#0;	2.05E-003	1192.62	0	1192.61	0.00266	2.23	C	1	TRUE	CON_Trypsin|SWISS-PROT:P00761|TRYP_PIG/
448	5_T.9667.9667.3.1.dta	3	ASLENSLEETKGR		2.06E-003	1433.72	0	1433.72	0.0011	0.77	S	1	TRUE	CON_IPI00217963.3/CON_IPI00384444.5/CON_IPI00131209.3/CON_IPI00131209.3/CON_IPI00874585.1/
449	5_T.17572.17572.2.0.dta	2	CGTQIPTLAR	1,Carbamidomethyl[C]#0;	2.06E-003	1116.59	0	1116.58	0.00382	3.42	C	1	TRUE	sp|P06750.1|AGGL_RICCO/AAB22584.1/pdb|1RZO|A/ACZ56251.1/ACZ56252.1/XP_002534220.2/NP_001406534.1/
450	5_T.18300.18300.2.0.dta	2	ALTPDETYVPK		2.06E-003	1233.64	0	1233.64	0.00402	3.26	C	1	TRUE	CON_IPI00708398.1/
451	5_T.14308.14308.2.0.dta	2	CAPPPSSQF	1,Carbamidomethyl[C]#0;	2.07E-003	990.44	0	990.43	0.00276	2.79	S	1	TRUE	pdb|7TH2|A/WKY18136.1/sp|P06750.1|AGGL_RICCO/sp|P02879.1|RICI_RICCO/prf||0408164A/prf||1405280A/AAB22582.1/AAB22584.1/pdb|1BR5|A/pdb|1BR6|A/pdb|1UQ4|A/pdb|1UQ5|A/pdb|1J1M|A/pdb|1OBS|A/pdb|2VC3|A/EEF26167.1/EEF30194.1/ACV85690.1/ACV85691.1/ADG29030.1/ADG29032.1/ADG29033.1/ADG29035.1/ADG29036.1/ADG29037.1/ADG29038.1/ADG29039.1/ADG29040.1/ADG29043.1/ADG29044.1/ADG29046.1/ADG29047.1/ADG29050.1/ADG290…
452	5_T.30395.30395.3.0.dta	3	NNQFASFIDKVR		2.08E-003	1438.75	0	1438.74	0.00317	2.2	C	1	TRUE	CON_00166205.2|TREMBL:Q7RTT2/CON_IPI00220327.3/CON_IPI00714876.1/CON_IPI00166205.2/
453	5_T.17031.17031.2.0.dta	2	VWLEDCTSEK	6,Carbamidomethyl[C]#0;	2.08E-003	1266.57	0	1266.57	0.00432	3.41	S	1	TRUE	sp|P06750.1|AGGL_RICCO/AAA63506.1/prf||1209171A/prf||1303208A/AAB22584.1/pdb|1RZO|B/ACY38598.1/ADG29082.1/XP_002534220.2/XP_015582713.2/XP_048234669.1/NP_001406534.1/
454	5_T.5266.5266.3.0.dta	3	GGSGGSYGGGGSGGGYGGGSGSR		2.09E-003	1791.73	0	1791.73	0.00365	2.04	S	1	TRUE	CON_IPI00019359.3/
455	5_T.16376.16376.2.0.dta	2	VWLEDCTSEK	6,Carbamidomethyl[C]#0;	2.09E-003	1266.57	0	1266.57	0.00116	0.92	S	1	TRUE	sp|P06750.1|AGGL_RICCO/AAA63506.1/prf||1209171A/prf||1303208A/AAB22584.1/pdb|1RZO|B/ACY38598.1/ADG29082.1/XP_002534220.2/XP_015582713.2/XP_048234669.1/NP_001406534.1/
456	5_T.8528.8528.2.0.dta	2	YICDNQDTISSK	3,Carbamidomethyl[C]#0;	2.09E-003	1443.64	0	1443.64	0.00195	1.35	S	1	TRUE	CON_IPI00708398.1/
457	5_T.21146.21146.2.0.dta	2	QISNLQQSISDAEQR		2.09E-003	1716.85	0	1716.85	-9e-05	-0.05	S	1	TRUE	CON_IPI00220327.3/
458	5_T.9945.9945.2.0.dta	2	DNCLTSDSNIR	3,Carbamidomethyl[C]#0;	2.10E-003	1294.57	0	1294.57	0.00354	2.74	S	1	TRUE	sp|P02879.1|RICI_RICCO/prf||1111227A/AAB22582.1/pdb|2AAI|B/EEF26618.1/EEF27096.1/EEF27728.1/ADG29030.1/ADG29033.1/ADG29035.1/ADG29037.1/ADG29038.1/ADG29039.1/ADG29043.1/ADG29046.1/ADG29049.1/ADG29050.1/ADG29056.1/ADG29060.1/ADG29061.1/ADG29062.1/ADG29066.1/ADG29068.1/ADG29071.1/ADG29073.1/ADG29074.1/ADG29075.1/ADG29077.1/ADG29080.1/ADG29081.1/ADG29084.1/ADG29088.1/ADG29089.1/ADG29090.1/ADG29091.1…
459	5_T.38290.38290.2.0.dta	2	FDGNPIQLWPCK	11,Carbamidomethyl[C]#0;	2.11E-003	1474.72	0	1474.71	0.00467	3.17	C	1	TRUE	sp|P06750.1|AGGL_RICCO/AAB22584.1/pdb|1RZO|B/XP_002534220.2/NP_001406534.1/
460	5_T.11825.11825.2.0.dta	2	DNCLTSDSNIR	3,Carbamidomethyl[C]#0;	2.12E-003	1294.57	0	1294.57	0.00394	3.04	S	1	TRUE	sp|P02879.1|RICI_RICCO/prf||1111227A/AAB22582.1/pdb|2AAI|B/EEF26618.1/EEF27096.1/EEF27728.1/ADG29030.1/ADG29033.1/ADG29035.1/ADG29037.1/ADG29038.1/ADG29039.1/ADG29043.1/ADG29046.1/ADG29049.1/ADG29050.1/ADG29056.1/ADG29060.1/ADG29061.1/ADG29062.1/ADG29066.1/ADG29068.1/ADG29071.1/ADG29073.1/ADG29074.1/ADG29075.1/ADG29077.1/ADG29080.1/ADG29081.1/ADG29084.1/ADG29088.1/ADG29089.1/ADG29090.1/ADG29091.1…
461	5_T.27173.27173.2.0.dta	2	SNQGAFASPIQLQR		2.12E-003	1516.79	0	1516.79	0.00294	1.94	C	1	TRUE	pdb|7TH2|A/WDV57319.1/WKY18136.1/pdb|8TAD|A/sp|P06750.1|AGGL_RICCO/sp|P02879.1|RICI_RICCO/prf||0408164A/prf||1405280A/AAB22582.1/AAB22584.1/pdb|1BR5|A/pdb|1BR6|A/pdb|1UQ4|A/pdb|1UQ5|A/pdb|1J1M|A/pdb|1RZO|A/ABG65738.1/pdb|1IFS|A/pdb|1OBS|A/pdb|2VC3|A/EEF26167.1/pdb|3EJ5|X/ACV85690.1/ACV85693.1/ADG29030.1/ADG29032.1/ADG29033.1/ADG29035.1/ADG29036.1/ADG29037.1/ADG29038.1/ADG29039.1/ADG29040.1/ADG290…
462	5_T.34271.34271.2.0.dta	2	TLDNDIMLIK		2.13E-003	1175.64	0	1175.63	0.00469	3.99	C	1	TRUE	CON_Trypsin|SWISS-PROT:P00761|TRYP_PIG/
463	5_T.26952.26952.2.0.dta	2	AFASPIQLQR		2.16E-003	1130.63	0	1130.63	0.00314	2.78	C	1	TRUE	pdb|7TH2|A/WDV57319.1/WKY18136.1/pdb|8TAD|A/sp|P06750.1|AGGL_RICCO/sp|P02879.1|RICI_RICCO/prf||0408164A/prf||1405280A/AAB22582.1/AAB22584.1/pdb|1BR5|A/pdb|1BR6|A/pdb|1UQ4|A/pdb|1UQ5|A/pdb|1J1M|A/pdb|1RZO|A/ABG65738.1/pdb|1IFS|A/pdb|1OBS|A/pdb|2VC3|A/EEF26167.1/EEF30194.1/pdb|3EJ5|X/ACV85690.1/ACV85691.1/ACV85693.1/ADG29030.1/ADG29032.1/ADG29033.1/ADG29035.1/ADG29036.1/ADG29037.1/ADG29038.1/ADG290…
464	5_T.12273.12273.2.0.dta	2	DNCLTTDANIK	3,Carbamidomethyl[C]#0;	2.17E-003	1264.59	0	1264.58	0.00409	3.23	S	1	TRUE	sp|P06750.1|AGGL_RICCO/AAA63506.1/prf||1209171A/prf||1303208A/AAB22584.1/pdb|1RZO|B/ADG29082.1/XP_002534220.2/NP_001406534.1/
465	5_T.9201.9201.2.0.dta	2	DNCLTSDSNIR	3,Carbamidomethyl[C]#0;	2.17E-003	1294.57	0	1294.57	0.00192	1.48	S	1	TRUE	sp|P02879.1|RICI_RICCO/prf||1111227A/AAB22582.1/pdb|2AAI|B/EEF26618.1/EEF27096.1/EEF27728.1/ADG29030.1/ADG29033.1/ADG29035.1/ADG29037.1/ADG29038.1/ADG29039.1/ADG29043.1/ADG29046.1/ADG29049.1/ADG29050.1/ADG29056.1/ADG29060.1/ADG29061.1/ADG29062.1/ADG29066.1/ADG29068.1/ADG29071.1/ADG29073.1/ADG29074.1/ADG29075.1/ADG29077.1/ADG29080.1/ADG29081.1/ADG29084.1/ADG29088.1/ADG29089.1/ADG29090.1/ADG29091.1…
466	5_T.29094.29094.2.0.dta	2	IWDNGTIINPR	4,Deamidated[N]#0;	2.19E-003	1299.67	0	1299.67	0.00299	2.3	C	1	TRUE	sp|P02879.1|RICI_RICCO/AAA63506.1/prf||1111227A/prf||1303208A/AAB22582.1/pdb|2AAI|B/EEF26167.1/EEF27096.1/EEF30194.1/ACY38598.1/ADG29030.1/ADG29032.1/ADG29033.1/ADG29035.1/ADG29036.1/ADG29037.1/ADG29038.1/ADG29039.1/ADG29040.1/ADG29043.1/ADG29044.1/ADG29046.1/ADG29047.1/ADG29049.1/ADG29050.1/ADG29051.1/ADG29056.1/ADG29058.1/ADG29060.1/ADG29061.1/ADG29062.1/ADG29068.1/ADG29069.1/ADG29071.1/ADG2907…
467	5_T.44682.44682.2.0.dta	2	NDGTILNLYSGLVLDVR		2.19E-003	1862.01	0	1862	0.00633	3.4	S	1	TRUE	sp|P02879.1|RICI_RICCO/prf||1111227A/AAB22582.1/pdb|2AAI|B/EEF26618.1/EEF27096.1/ADG29030.1/ADG29033.1/ADG29035.1/ADG29037.1/ADG29038.1/ADG29039.1/ADG29043.1/ADG29046.1/ADG29049.1/ADG29050.1/ADG29060.1/ADG29061.1/ADG29066.1/ADG29068.1/ADG29071.1/ADG29073.1/ADG29075.1/ADG29077.1/ADG29080.1/ADG29081.1/ADG29084.1/ADG29088.1/ADG29090.1/ADG29091.1/ADG29092.1/ADG29097.1/ADG29100.1/ADG29102.1/ADG29108.1…
468	5_T.27004.27004.2.0.dta	2	AFASPIQLQR		2.20E-003	1130.63	0	1130.63	0.00317	2.8	C	1	TRUE	pdb|7TH2|A/WDV57319.1/WKY18136.1/pdb|8TAD|A/sp|P06750.1|AGGL_RICCO/sp|P02879.1|RICI_RICCO/prf||0408164A/prf||1405280A/AAB22582.1/AAB22584.1/pdb|1BR5|A/pdb|1BR6|A/pdb|1UQ4|A/pdb|1UQ5|A/pdb|1J1M|A/pdb|1RZO|A/ABG65738.1/pdb|1IFS|A/pdb|1OBS|A/pdb|2VC3|A/EEF26167.1/EEF30194.1/pdb|3EJ5|X/ACV85690.1/ACV85691.1/ACV85693.1/ADG29030.1/ADG29032.1/ADG29033.1/ADG29035.1/ADG29036.1/ADG29037.1/ADG29038.1/ADG290…
469	5_T.32680.32680.2.0.dta	2	TLNDMRQEYEQLIAK		2.23E-003	1851.93	0	1851.93	0.00487	2.63	S	1	TRUE	CON_IPI00019359.3/
470	5_T.31550.31550.2.0.dta	2	AIQESNQGAFASPIQLQR	6,Deamidated[N]#0;	2.23E-003	1959	0	1958.99	0.00231	1.18	C	1	TRUE	pdb|7TH2|A/WDV57319.1/WKY18136.1/pdb|8TAD|A/sp|P06750.1|AGGL_RICCO/sp|P02879.1|RICI_RICCO/prf||0408164A/prf||1405280A/AAB22582.1/AAB22584.1/pdb|1BR5|A/pdb|1BR6|A/pdb|1UQ4|A/pdb|1UQ5|A/pdb|1J1M|A/pdb|1RZO|A/ABG65738.1/pdb|1IFS|A/pdb|1OBS|A/pdb|2VC3|A/EEF26167.1/pdb|3EJ5|X/ACV85690.1/ACV85693.1/ADG29030.1/ADG29032.1/ADG29033.1/ADG29035.1/ADG29036.1/ADG29037.1/ADG29038.1/ADG29039.1/ADG29040.1/ADG290…
471	5_T.34273.34273.2.0.dta	2	TLDNDIMLIK		2.23E-003	1175.64	0	1175.63	0.00469	3.99	C	1	TRUE	CON_Trypsin|SWISS-PROT:P00761|TRYP_PIG/
472	5_T.9589.9589.2.0.dta	2	DNCLTSDSNIR	3,Carbamidomethyl[C]#0;	2.23E-003	1294.57	0	1294.57	0.0029	2.24	S	1	TRUE	sp|P02879.1|RICI_RICCO/prf||1111227A/AAB22582.1/pdb|2AAI|B/EEF26618.1/EEF27096.1/EEF27728.1/ADG29030.1/ADG29033.1/ADG29035.1/ADG29037.1/ADG29038.1/ADG29039.1/ADG29043.1/ADG29046.1/ADG29049.1/ADG29050.1/ADG29056.1/ADG29060.1/ADG29061.1/ADG29062.1/ADG29066.1/ADG29068.1/ADG29071.1/ADG29073.1/ADG29074.1/ADG29075.1/ADG29077.1/ADG29080.1/ADG29081.1/ADG29084.1/ADG29088.1/ADG29089.1/ADG29090.1/ADG29091.1…
473	5_T.12350.12350.2.0.dta	2	DNCLTTDANIK	3,Carbamidomethyl[C]#0;	2.24E-003	1264.59	0	1264.58	0.00396	3.13	S	1	TRUE	sp|P06750.1|AGGL_RICCO/AAA63506.1/prf||1209171A/prf||1303208A/AAB22584.1/pdb|1RZO|B/ADG29082.1/XP_002534220.2/NP_001406534.1/
474	5_T.23411.23411.2.0.dta	2	LAELEEALQK		2.24E-003	1143.63	0	1143.63	0.00313	2.74	S	1	TRUE	CON_IPI00009867.3/
475	5_T.34110.34110.2.0.dta	2	LLYQEPVLGPVR		2.25E-003	1383.8	0	1383.8	0.00342	2.47	C	1	TRUE	CON_CASB|SWISS-PROT:P02666/
476	5_T.39240.39240.2.0.dta	2	SNTDWNQLWTLR		2.25E-003	1533.75	0	1533.74	0.00479	3.12	S	1	TRUE	sp|P06750.1|AGGL_RICCO/prf||1209171A/AAB22584.1/pdb|1RZO|B/XP_002534220.2/NP_001406534.1/EEF30196.1/XP_002532193.2/
477	5_T.7603.7603.2.0.dta	2	ILSCGPASSGQR	4,Carbamidomethyl[C]#0;	2.26E-003	1232.61	0	1232.61	0.00234	1.9	S	1	TRUE	sp|P06750.1|AGGL_RICCO/sp|P02879.1|RICI_RICCO/prf||1111227A/prf||1209171A/prf||1303208A/AAB22582.1/AAB22584.1/pdb|2AAI|B/pdb|1RZO|B/EEF26618.1/EEF27096.1/EEF27728.1/ACY38598.1/ADG29030.1/ADG29032.1/ADG29033.1/ADG29035.1/ADG29036.1/ADG29037.1/ADG29038.1/ADG29039.1/ADG29040.1/ADG29043.1/ADG29044.1/ADG29047.1/ADG29049.1/ADG29050.1/ADG29051.1/ADG29056.1/ADG29058.1/ADG29060.1/ADG29061.1/ADG29062.1/ADG…
478	5_T.33986.33986.2.1.dta	2	LLYQEPVLGPVR		2.27E-003	1383.8	0	1383.8	0.00357	2.58	C	1	TRUE	CON_CASB|SWISS-PROT:P02666/
479	5_T.30610.30610.2.0.dta	2	IGSVEEQLAQLR		2.27E-003	1342.74	0	1342.73	0.00422	3.14	C	1	TRUE	CON_IPI00217963.3/CON_IPI00384444.5/CON_IPI00450768.7/CON_IPI00230365.5/
480	5_T.26505.26505.2.0.dta	2	VITLENSWGR		2.28E-003	1174.62	0	1174.62	0.00101	0.86	C	1	TRUE	pdb|7TH2|A/WDV57319.1/WKY18136.1/pdb|8TAD|A/sp|P06750.1|AGGL_RICCO/sp|P02879.1|RICI_RICCO/prf||0408164A/prf||1405280A/AAB22582.1/AAB22584.1/pdb|1BR5|A/pdb|1BR6|A/pdb|1UQ5|A/pdb|1J1M|A/pdb|1RZO|A/ABG65738.1/pdb|1IFS|A/pdb|1OBS|A/pdb|2VC3|A/EEF26167.1/EEF30194.1/pdb|3EJ5|X/ACV85690.1/ACV85691.1/ACV85693.1/ADG29030.1/ADG29032.1/ADG29033.1/ADG29035.1/ADG29036.1/ADG29037.1/ADG29038.1/ADG29039.1/ADG290…
481	5_T.14906.14906.2.0.dta	2	LEQLAGNLR		2.28E-003	1013.58	0	1013.57	0.00356	3.51	S	1	TRUE	pdb|7TH2|A/WDV57319.1/WKY18136.1/pdb|8TAD|A/sp|P02879.1|RICI_RICCO/prf||0408164A/prf||1405280A/AAB22582.1/pdb|1BR5|A/pdb|1BR6|A/pdb|1UQ4|A/pdb|1UQ5|A/pdb|1J1M|A/pdb|1IFS|A/pdb|1OBS|A/pdb|2VC3|A/EEF26167.1/pdb|3EJ5|X/ACV85690.1/ACZ56253.1/ACZ56254.1/ADG29030.1/ADG29032.1/ADG29033.1/ADG29035.1/ADG29036.1/ADG29037.1/ADG29038.1/ADG29039.1/ADG29043.1/ADG29046.1/ADG29049.1/ADG29050.1/ADG29051.1/ADG2905…
482	5_T.13669.13669.2.0.dta	2	DNCLTTDANIK	3,Carbamidomethyl[C]#0;9,Deamidated[N]#0;	2.29E-003	1265.57	0	1265.57	0.00213	1.68	S	1	TRUE	sp|P06750.1|AGGL_RICCO/AAA63506.1/prf||1209171A/prf||1303208A/AAB22584.1/pdb|1RZO|B/ADG29082.1/XP_002534220.2/NP_001406534.1/
483	5_T.39701.39701.2.0.dta	2	FNGNTLDNDIMLIK	2,Deamidated[N]#0;	2.30E-003	1608.8	0	1608.79	0.00604	3.76	C	1	TRUE	CON_Trypsin|SWISS-PROT:P00761|TRYP_PIG/
484	5_T.11436.11436.2.0.dta	2	DNCLTTDANIK	3,Carbamidomethyl[C]#0;	2.32E-003	1264.59	0	1264.58	0.00295	2.33	S	1	TRUE	sp|P06750.1|AGGL_RICCO/AAA63506.1/prf||1209171A/prf||1303208A/AAB22584.1/pdb|1RZO|B/ADG29082.1/XP_002534220.2/NP_001406534.1/
485	5_T.12758.12758.2.0.dta	2	DNCLTTDANIK	3,Carbamidomethyl[C]#0;	2.32E-003	1264.59	0	1264.58	0.00358	2.83	S	1	TRUE	sp|P06750.1|AGGL_RICCO/AAA63506.1/prf||1209171A/prf||1303208A/AAB22584.1/pdb|1RZO|B/ADG29082.1/XP_002534220.2/NP_001406534.1/
486	5_T.9710.9710.3.0.dta	3	ASLENSLEETKGR		2.32E-003	1433.72	0	1433.72	0.00114	0.79	S	1	TRUE	CON_IPI00217963.3/CON_IPI00384444.5/CON_IPI00131209.3/CON_IPI00131209.3/CON_IPI00874585.1/
487	5_T.34027.34027.3.0.dta	3	LLYQEPVLGPVR		2.33E-003	1383.8	0	1383.8	0.00296	2.14	C	1	TRUE	CON_CASB|SWISS-PROT:P02666/
488	5_T.11393.11393.3.0.dta	3	KVWLEDCTSEK	7,Carbamidomethyl[C]#0;	2.33E-003	1394.67	0	1394.66	0.00362	2.59	C	1	TRUE	sp|P06750.1|AGGL_RICCO/AAA63506.1/prf||1209171A/prf||1303208A/AAB22584.1/pdb|1RZO|B/ADG29082.1/XP_002534220.2/XP_015582713.2/NP_001406534.1/
489	5_T.27322.27322.3.0.dta	3	SNQGAFASPIQLQR		2.33E-003	1516.79	0	1516.79	0.00534	3.52	C	1	TRUE	pdb|7TH2|A/WDV57319.1/WKY18136.1/pdb|8TAD|A/sp|P06750.1|AGGL_RICCO/sp|P02879.1|RICI_RICCO/prf||0408164A/prf||1405280A/AAB22582.1/AAB22584.1/pdb|1BR5|A/pdb|1BR6|A/pdb|1UQ4|A/pdb|1UQ5|A/pdb|1J1M|A/pdb|1RZO|A/ABG65738.1/pdb|1IFS|A/pdb|1OBS|A/pdb|2VC3|A/EEF26167.1/pdb|3EJ5|X/ACV85690.1/ACV85693.1/ADG29030.1/ADG29032.1/ADG29033.1/ADG29035.1/ADG29036.1/ADG29037.1/ADG29038.1/ADG29039.1/ADG29040.1/ADG290…
490	5_T.12013.12013.3.0.dta	3	TNAENEFVTIKK		2.34E-003	1393.73	0	1393.73	0.00232	1.67	S	1	TRUE	CON_IPI00220327.3/
491	5_T.9689.9689.2.0.dta	2	ASLENSLEETKGR		2.34E-003	1433.73	0	1433.72	0.00205	1.43	S	1	TRUE	CON_IPI00217963.3/CON_IPI00384444.5/CON_IPI00131209.3/CON_IPI00131209.3/CON_IPI00874585.1/
492	5_T.14932.14932.2.0.dta	2	LEQLAGNLR		2.34E-003	1013.58	0	1013.57	0.00356	3.51	S	1	TRUE	pdb|7TH2|A/WDV57319.1/WKY18136.1/pdb|8TAD|A/sp|P02879.1|RICI_RICCO/prf||0408164A/prf||1405280A/AAB22582.1/pdb|1BR5|A/pdb|1BR6|A/pdb|1UQ4|A/pdb|1UQ5|A/pdb|1J1M|A/pdb|1IFS|A/pdb|1OBS|A/pdb|2VC3|A/EEF26167.1/pdb|3EJ5|X/ACV85690.1/ACZ56253.1/ACZ56254.1/ADG29030.1/ADG29032.1/ADG29033.1/ADG29035.1/ADG29036.1/ADG29037.1/ADG29038.1/ADG29039.1/ADG29043.1/ADG29046.1/ADG29049.1/ADG29050.1/ADG29051.1/ADG2905…
493	5_T.45272.45272.2.0.dta	2	HGDPNQIWLPLF		2.34E-003	1436.74	0	1436.73	0.00325	2.26	C	1	TRUE	sp|P02879.1|RICI_RICCO/prf||1111227A/AAB22582.1/pdb|2AAI|B/EEF26618.1/EEF27096.1/EEF27728.1/NP_001310630.1/XP_048233460.1/XP_048234555.1/
494	5_T.24928.24928.2.0.dta	2	FASPIQLQR		2.35E-003	1059.6	0	1059.59	0.00211	1.99	C	1	TRUE	pdb|7TH2|A/WDV57319.1/WKY18136.1/pdb|8TAD|A/sp|P06750.1|AGGL_RICCO/sp|P02879.1|RICI_RICCO/prf||0408164A/prf||1405280A/AAB22582.1/AAB22584.1/pdb|1BR5|A/pdb|1BR6|A/pdb|1UQ4|A/pdb|1UQ5|A/pdb|1J1M|A/pdb|1RZO|A/ABG65738.1/pdb|1IFS|A/pdb|1OBS|A/pdb|2VC3|A/EEF26167.1/EEF30194.1/pdb|3EJ5|X/ACV85690.1/ACV85691.1/ACV85693.1/ADG29030.1/ADG29032.1/ADG29033.1/ADG29035.1/ADG29036.1/ADG29037.1/ADG29038.1/ADG290…
495	5_T.24896.24896.2.0.dta	2	FASPIQLQR		2.35E-003	1059.6	0	1059.59	0.00214	2.02	C	1	TRUE	pdb|7TH2|A/WDV57319.1/WKY18136.1/pdb|8TAD|A/sp|P06750.1|AGGL_RICCO/sp|P02879.1|RICI_RICCO/prf||0408164A/prf||1405280A/AAB22582.1/AAB22584.1/pdb|1BR5|A/pdb|1BR6|A/pdb|1UQ4|A/pdb|1UQ5|A/pdb|1J1M|A/pdb|1RZO|A/ABG65738.1/pdb|1IFS|A/pdb|1OBS|A/pdb|2VC3|A/EEF26167.1/EEF30194.1/pdb|3EJ5|X/ACV85690.1/ACV85691.1/ACV85693.1/ADG29030.1/ADG29032.1/ADG29033.1/ADG29035.1/ADG29036.1/ADG29037.1/ADG29038.1/ADG290…
496	5_T.36701.36701.2.0.dta	2	NLYNGLVLDVR	4,Deamidated[N]#0;	2.35E-003	1276.69	0	1276.69	0.00352	2.76	C	1	TRUE	sp|P06750.1|AGGL_RICCO/AAA63506.1/prf||1209171A/prf||1303208A/AAB22584.1/pdb|1RZO|B/ACY38598.1/ADG29082.1/XP_002534220.2/XP_015582713.2/NP_001406534.1/
497	5_T.19062.19062.3.0.dta	3	IKFEMEQNLR		2.38E-003	1307.68	0	1307.68	0.00263	2.01	S	1	TRUE	CON_IPI00019359.3/
498	5_T.20256.20256.2.0.dta	2	ALEEQLQQIR		2.38E-003	1227.67	0	1227.67	0.00209	1.7	C	1	TRUE	CON_IPI00009865.2/CON_IPI00798492.2/
499	5_T.13756.13756.2.0.dta	2	ILSCGPASSGQR	4,Carbamidomethyl[C]#0;	2.40E-003	1232.61	0	1232.61	0.00117	0.95	S	1	TRUE	sp|P06750.1|AGGL_RICCO/sp|P02879.1|RICI_RICCO/prf||1111227A/prf||1209171A/prf||1303208A/AAB22582.1/AAB22584.1/pdb|2AAI|B/pdb|1RZO|B/EEF26618.1/EEF27096.1/EEF27728.1/ACY38598.1/ADG29030.1/ADG29032.1/ADG29033.1/ADG29035.1/ADG29036.1/ADG29037.1/ADG29038.1/ADG29039.1/ADG29040.1/ADG29043.1/ADG29044.1/ADG29047.1/ADG29049.1/ADG29050.1/ADG29051.1/ADG29056.1/ADG29058.1/ADG29060.1/ADG29061.1/ADG29062.1/ADG…
500	5_T.37336.37336.2.0.dta	2	GLPQEVLNENLLR	8,Deamidated[N]#0;	2.41E-003	1495.82	0	1495.81	0.00488	3.26	C	1	TRUE	CON_CASA1|SWISS-PROT:P02662/
501	5_T.14367.14367.2.0.dta	2	ALEESNYELEGK	6,Deamidated[N]#0;	2.41E-003	1382.64	0	1382.63	0.00321	2.32	S	1	TRUE	CON_IPI00009865.2/CON_IPI00798492.2/
502	5_T.5530.5530.2.0.dta	2	NKYEDEINKR		2.42E-003	1308.66	0	1308.65	0.00109	0.83	S	1	TRUE	CON_IPI00220327.3/CON_IPI00009867.3/CON_IPI00300725.7/CON_IPI00299145.9/CON_IPI00293665.7/CON_IPI00697851.1/CON_IPI00124499.2/CON_IPI00139301.3/CON_IPI00462140.1/CON_IPI00554648.3/CON_IPI00748057.2/
503	5_T.11486.11486.2.0.dta	2	DNCLTSDSNIR	3,Carbamidomethyl[C]#0;9,Deamidated[N]#0;	2.42E-003	1295.56	0	1295.55	0.00349	2.69	S	1	TRUE	sp|P02879.1|RICI_RICCO/prf||1111227A/AAB22582.1/pdb|2AAI|B/EEF26618.1/EEF27096.1/EEF27728.1/ADG29030.1/ADG29033.1/ADG29035.1/ADG29037.1/ADG29038.1/ADG29039.1/ADG29043.1/ADG29046.1/ADG29049.1/ADG29050.1/ADG29056.1/ADG29060.1/ADG29061.1/ADG29062.1/ADG29066.1/ADG29068.1/ADG29071.1/ADG29073.1/ADG29074.1/ADG29075.1/ADG29077.1/ADG29080.1/ADG29081.1/ADG29084.1/ADG29088.1/ADG29089.1/ADG29090.1/ADG29091.1…
504	5_T.27831.27831.3.0.dta	3	ESNQGAFASPIQLQR		2.42E-003	1645.83	0	1645.83	0.00401	2.44	S	1	TRUE	pdb|7TH2|A/WDV57319.1/WKY18136.1/pdb|8TAD|A/sp|P06750.1|AGGL_RICCO/sp|P02879.1|RICI_RICCO/prf||0408164A/prf||1405280A/AAB22582.1/AAB22584.1/pdb|1BR5|A/pdb|1BR6|A/pdb|1UQ4|A/pdb|1UQ5|A/pdb|1J1M|A/pdb|1RZO|A/ABG65738.1/pdb|1IFS|A/pdb|1OBS|A/pdb|2VC3|A/EEF26167.1/pdb|3EJ5|X/ACV85690.1/ACV85693.1/ADG29030.1/ADG29032.1/ADG29033.1/ADG29035.1/ADG29036.1/ADG29037.1/ADG29038.1/ADG29039.1/ADG29040.1/ADG290…
505	5_T.30389.30389.3.0.dta	3	NNQFASFIDKVR		2.43E-003	1438.75	0	1438.74	0.00317	2.2	C	1	TRUE	CON_00166205.2|TREMBL:Q7RTT2/CON_IPI00220327.3/CON_IPI00714876.1/CON_IPI00166205.2/
506	5_T.26411.26411.3.0.dta	3	SLTEELAYLKK		2.43E-003	1294.73	0	1294.73	0.00138	1.06	C	1	TRUE	CON_IPI00009865.2/
507	5_T.22998.22998.2.0.dta	2	TLLDIDNTR		2.44E-003	1060.57	0	1060.56	0.00336	3.17	S	1	TRUE	CON_IPI00019359.3/
508	5_T.41178.41178.3.0.dta	3	THNLEPYFESFINNLR		2.44E-003	1993.99	0	1993.98	0.01163	5.83	S	1	TRUE	CON_IPI00220327.3/
509	5_T.17778.17778.2.0.dta	2	VWLEDCTSEK	6,Carbamidomethyl[C]#0;	2.45E-003	1266.57	0	1266.57	0.00272	2.15	S	1	TRUE	sp|P06750.1|AGGL_RICCO/AAA63506.1/prf||1209171A/prf||1303208A/AAB22584.1/pdb|1RZO|B/ACY38598.1/ADG29082.1/XP_002534220.2/XP_015582713.2/XP_048234669.1/NP_001406534.1/
510	5_T.24900.24900.2.0.dta	2	FASPIQLQR		2.46E-003	1059.6	0	1059.59	0.00214	2.02	C	1	TRUE	pdb|7TH2|A/WDV57319.1/WKY18136.1/pdb|8TAD|A/sp|P06750.1|AGGL_RICCO/sp|P02879.1|RICI_RICCO/prf||0408164A/prf||1405280A/AAB22582.1/AAB22584.1/pdb|1BR5|A/pdb|1BR6|A/pdb|1UQ4|A/pdb|1UQ5|A/pdb|1J1M|A/pdb|1RZO|A/ABG65738.1/pdb|1IFS|A/pdb|1OBS|A/pdb|2VC3|A/EEF26167.1/EEF30194.1/pdb|3EJ5|X/ACV85690.1/ACV85691.1/ACV85693.1/ADG29030.1/ADG29032.1/ADG29033.1/ADG29035.1/ADG29036.1/ADG29037.1/ADG29038.1/ADG290…
511	5_T.14820.14820.2.0.dta	2	LEQLAGNLR		2.47E-003	1013.58	0	1013.57	0.00359	3.54	S	1	TRUE	pdb|7TH2|A/WDV57319.1/WKY18136.1/pdb|8TAD|A/sp|P02879.1|RICI_RICCO/prf||0408164A/prf||1405280A/AAB22582.1/pdb|1BR5|A/pdb|1BR6|A/pdb|1UQ4|A/pdb|1UQ5|A/pdb|1J1M|A/pdb|1IFS|A/pdb|1OBS|A/pdb|2VC3|A/EEF26167.1/pdb|3EJ5|X/ACV85690.1/ACZ56253.1/ACZ56254.1/ADG29030.1/ADG29032.1/ADG29033.1/ADG29035.1/ADG29036.1/ADG29037.1/ADG29038.1/ADG29039.1/ADG29043.1/ADG29046.1/ADG29049.1/ADG29050.1/ADG29051.1/ADG2905…
512	5_T.14591.14591.2.0.dta	2	VQALEEANNDLENK		2.47E-003	1586.77	0	1586.77	0.00281	1.77	S	1	TRUE	CON_IPI00019359.3/
513	5_T.23785.23785.2.0.dta	2	ADVCMDPEPIVR	4,Carbamidomethyl[C]#0;5,Oxidation[M]#0;	2.47E-003	1417.65	0	1417.64	0.00106	0.75	S	1	TRUE	sp|P06750.1|AGGL_RICCO/sp|P02879.1|RICI_RICCO/AAA63506.1/prf||1111227A/prf||1209171A/prf||1303208A/prf||1405280A/AAB22582.1/AAB22584.1/pdb|2AAI|B/pdb|1RZO|B/EEF26167.1/EEF30194.1/ADG29030.1/ADG29032.1/ADG29033.1/ADG29035.1/ADG29036.1/ADG29037.1/ADG29038.1/ADG29039.1/ADG29040.1/ADG29043.1/ADG29044.1/ADG29046.1/ADG29047.1/ADG29049.1/ADG29050.1/ADG29051.1/ADG29056.1/ADG29058.1/ADG29060.1/ADG29062.1/…
514	5_T.20202.20202.2.0.dta	2	ALEEQLQQIR		2.47E-003	1227.67	0	1227.67	0.00199	1.62	C	1	TRUE	CON_IPI00009865.2/CON_IPI00798492.2/
515	5_T.16261.16261.2.0.dta	2	HEIPVLPNR	8,Deamidated[N]#0;	2.47E-003	1075.59	0	1075.59	0.00246	2.28	S	1	TRUE	pdb|7TH2|A/WDV57319.1/WKY18136.1/pdb|8TAD|A/sp|P06750.1|AGGL_RICCO/sp|P02879.1|RICI_RICCO/prf||0408164A/prf||1405280A/AAB22584.1/pdb|1BR5|A/pdb|1BR6|A/pdb|1UQ4|A/pdb|1UQ5|A/pdb|1J1M|A/pdb|1RZO|A/ABG65738.1/pdb|1IFS|A/pdb|1OBS|A/pdb|2VC3|A/EEF26167.1/pdb|3EJ5|X/ACV85690.1/ACZ56251.1/ACZ56252.1/ACZ56253.1/ACZ56254.1/ADG29030.1/ADG29032.1/ADG29033.1/ADG29035.1/ADG29036.1/ADG29037.1/ADG29038.1/ADG290…
516	5_T.16893.16893.2.0.dta	2	VWLEDCTSEK	6,Carbamidomethyl[C]#0;	2.48E-003	1266.57	0	1266.57	0.00465	3.67	S	1	TRUE	sp|P06750.1|AGGL_RICCO/AAA63506.1/prf||1209171A/prf||1303208A/AAB22584.1/pdb|1RZO|B/ACY38598.1/ADG29082.1/XP_002534220.2/XP_015582713.2/XP_048234669.1/NP_001406534.1/
517	5_T.7458.7458.2.0.dta	2	ILSCGPASSGQR	4,Carbamidomethyl[C]#0;	2.49E-003	1232.61	0	1232.61	0.00204	1.66	S	1	TRUE	sp|P06750.1|AGGL_RICCO/sp|P02879.1|RICI_RICCO/prf||1111227A/prf||1209171A/prf||1303208A/AAB22582.1/AAB22584.1/pdb|2AAI|B/pdb|1RZO|B/EEF26618.1/EEF27096.1/EEF27728.1/ACY38598.1/ADG29030.1/ADG29032.1/ADG29033.1/ADG29035.1/ADG29036.1/ADG29037.1/ADG29038.1/ADG29039.1/ADG29040.1/ADG29043.1/ADG29044.1/ADG29047.1/ADG29049.1/ADG29050.1/ADG29051.1/ADG29056.1/ADG29058.1/ADG29060.1/ADG29061.1/ADG29062.1/ADG…
518	5_T.14446.14446.2.0.dta	2	CAPPPSSQF	1,Carbamidomethyl[C]#0;	2.49E-003	990.44	0	990.43	0.00259	2.61	S	1	TRUE	pdb|7TH2|A/WKY18136.1/sp|P06750.1|AGGL_RICCO/sp|P02879.1|RICI_RICCO/prf||0408164A/prf||1405280A/AAB22582.1/AAB22584.1/pdb|1BR5|A/pdb|1BR6|A/pdb|1UQ4|A/pdb|1UQ5|A/pdb|1J1M|A/pdb|1OBS|A/pdb|2VC3|A/EEF26167.1/EEF30194.1/ACV85690.1/ACV85691.1/ADG29030.1/ADG29032.1/ADG29033.1/ADG29035.1/ADG29036.1/ADG29037.1/ADG29038.1/ADG29039.1/ADG29040.1/ADG29043.1/ADG29044.1/ADG29046.1/ADG29047.1/ADG29050.1/ADG290…
519	5_T.14936.14936.2.0.dta	2	LEQLAGNLR		2.49E-003	1013.58	0	1013.57	0.00356	3.51	S	1	TRUE	pdb|7TH2|A/WDV57319.1/WKY18136.1/pdb|8TAD|A/sp|P02879.1|RICI_RICCO/prf||0408164A/prf||1405280A/AAB22582.1/pdb|1BR5|A/pdb|1BR6|A/pdb|1UQ4|A/pdb|1UQ5|A/pdb|1J1M|A/pdb|1IFS|A/pdb|1OBS|A/pdb|2VC3|A/EEF26167.1/pdb|3EJ5|X/ACV85690.1/ACZ56253.1/ACZ56254.1/ADG29030.1/ADG29032.1/ADG29033.1/ADG29035.1/ADG29036.1/ADG29037.1/ADG29038.1/ADG29039.1/ADG29043.1/ADG29046.1/ADG29049.1/ADG29050.1/ADG29051.1/ADG2905…
520	5_T.22006.22006.2.0.dta	2	YSTGGTQIPTLAR		2.51E-003	1364.72	0	1364.72	0.00386	2.83	C	1	TRUE	pdb|7TH2|A/WDV57319.1/WKY18136.1/pdb|8TAD|A/sp|P02879.1|RICI_RICCO/prf||0408164A/prf||1405280A/AAB22582.1/pdb|1BR5|A/pdb|1BR6|A/pdb|1UQ4|A/pdb|1UQ5|A/pdb|1J1M|A/ABG65738.1/pdb|1IFS|A/pdb|1OBS|A/pdb|2VC3|A/EEF26167.1/EEF30194.1/ACV85690.1/ACV85691.1/ACZ56253.1/ACZ56254.1/ADG29030.1/ADG29032.1/ADG29033.1/ADG29035.1/ADG29036.1/ADG29037.1/ADG29038.1/ADG29039.1/ADG29043.1/ADG29044.1/ADG29046.1/ADG2904…
521	5_T.22030.22030.2.0.dta	2	SGGGFSSGSAGIINYQR		2.51E-003	1657.8	0	1657.79	0.00572	3.45	S	1	TRUE	CON_IPI00220327.3/
522	5_T.24924.24924.2.0.dta	2	FASPIQLQR		2.52E-003	1059.6	0	1059.59	0.00211	1.99	C	1	TRUE	pdb|7TH2|A/WDV57319.1/WKY18136.1/pdb|8TAD|A/sp|P06750.1|AGGL_RICCO/sp|P02879.1|RICI_RICCO/prf||0408164A/prf||1405280A/AAB22582.1/AAB22584.1/pdb|1BR5|A/pdb|1BR6|A/pdb|1UQ4|A/pdb|1UQ5|A/pdb|1J1M|A/pdb|1RZO|A/ABG65738.1/pdb|1IFS|A/pdb|1OBS|A/pdb|2VC3|A/EEF26167.1/EEF30194.1/pdb|3EJ5|X/ACV85690.1/ACV85691.1/ACV85693.1/ADG29030.1/ADG29032.1/ADG29033.1/ADG29035.1/ADG29036.1/ADG29037.1/ADG29038.1/ADG290…
523	5_T.20453.20453.2.0.dta	2	NMQDMVEDYR		2.53E-003	1300.53	0	1300.53	0.00206	1.58	S	1	TRUE	CON_IPI00220327.3/
524	5_T.10186.10186.2.0.dta	2	DNCLTSDSNIR	3,Carbamidomethyl[C]#0;	2.54E-003	1294.57	0	1294.57	0.0034	2.63	S	1	TRUE	sp|P02879.1|RICI_RICCO/prf||1111227A/AAB22582.1/pdb|2AAI|B/EEF26618.1/EEF27096.1/EEF27728.1/ADG29030.1/ADG29033.1/ADG29035.1/ADG29037.1/ADG29038.1/ADG29039.1/ADG29043.1/ADG29046.1/ADG29049.1/ADG29050.1/ADG29056.1/ADG29060.1/ADG29061.1/ADG29062.1/ADG29066.1/ADG29068.1/ADG29071.1/ADG29073.1/ADG29074.1/ADG29075.1/ADG29077.1/ADG29080.1/ADG29081.1/ADG29084.1/ADG29088.1/ADG29089.1/ADG29090.1/ADG29091.1…
525	5_T.8527.8527.2.0.dta	2	YICDNQDTISSK	3,Carbamidomethyl[C]#0;	2.54E-003	1443.64	0	1443.64	0.00195	1.35	S	1	TRUE	CON_IPI00708398.1/
526	5_T.24901.24901.2.0.dta	2	FASPIQLQR		2.54E-003	1059.6	0	1059.59	0.00214	2.02	C	1	TRUE	pdb|7TH2|A/WDV57319.1/WKY18136.1/pdb|8TAD|A/sp|P06750.1|AGGL_RICCO/sp|P02879.1|RICI_RICCO/prf||0408164A/prf||1405280A/AAB22582.1/AAB22584.1/pdb|1BR5|A/pdb|1BR6|A/pdb|1UQ4|A/pdb|1UQ5|A/pdb|1J1M|A/pdb|1RZO|A/ABG65738.1/pdb|1IFS|A/pdb|1OBS|A/pdb|2VC3|A/EEF26167.1/EEF30194.1/pdb|3EJ5|X/ACV85690.1/ACV85691.1/ACV85693.1/ADG29030.1/ADG29032.1/ADG29033.1/ADG29035.1/ADG29036.1/ADG29037.1/ADG29038.1/ADG290…
527	5_T.14869.14869.2.0.dta	2	LEQLAGNLR		2.54E-003	1013.58	0	1013.57	0.00353	3.49	S	1	TRUE	pdb|7TH2|A/WDV57319.1/WKY18136.1/pdb|8TAD|A/sp|P02879.1|RICI_RICCO/prf||0408164A/prf||1405280A/AAB22582.1/pdb|1BR5|A/pdb|1BR6|A/pdb|1UQ4|A/pdb|1UQ5|A/pdb|1J1M|A/pdb|1IFS|A/pdb|1OBS|A/pdb|2VC3|A/EEF26167.1/pdb|3EJ5|X/ACV85690.1/ACZ56253.1/ACZ56254.1/ADG29030.1/ADG29032.1/ADG29033.1/ADG29035.1/ADG29036.1/ADG29037.1/ADG29038.1/ADG29039.1/ADG29043.1/ADG29046.1/ADG29049.1/ADG29050.1/ADG29051.1/ADG2905…
528	5_T.41720.41720.2.0.dta	2	YLGYLEQLLR		2.57E-003	1267.7	0	1267.7	-0.00049	-0.38	S	1	TRUE	CON_CASA1|SWISS-PROT:P02662/
529	5_T.24904.24904.2.0.dta	2	FASPIQLQR		2.59E-003	1059.6	0	1059.59	0.00214	2.02	C	1	TRUE	pdb|7TH2|A/WDV57319.1/WKY18136.1/pdb|8TAD|A/sp|P06750.1|AGGL_RICCO/sp|P02879.1|RICI_RICCO/prf||0408164A/prf||1405280A/AAB22582.1/AAB22584.1/pdb|1BR5|A/pdb|1BR6|A/pdb|1UQ4|A/pdb|1UQ5|A/pdb|1J1M|A/pdb|1RZO|A/ABG65738.1/pdb|1IFS|A/pdb|1OBS|A/pdb|2VC3|A/EEF26167.1/EEF30194.1/pdb|3EJ5|X/ACV85690.1/ACV85691.1/ACV85693.1/ADG29030.1/ADG29032.1/ADG29033.1/ADG29035.1/ADG29036.1/ADG29037.1/ADG29038.1/ADG290…
530	5_T.8531.8531.2.0.dta	2	YICDNQDTISSK	3,Carbamidomethyl[C]#0;	2.60E-003	1443.64	0	1443.64	0.00195	1.35	S	1	TRUE	CON_IPI00708398.1/
531	5_T.4761.4761.3.0.dta	3	HIQKEDVPSER		2.61E-003	1337.68	0	1337.68	5e-05	0.04	S	1	TRUE	CON_CASA1|SWISS-PROT:P02662/
532	5_T.24912.24912.2.0.dta	2	FASPIQLQR		2.61E-003	1059.6	0	1059.59	0.00214	2.02	C	1	TRUE	pdb|7TH2|A/WDV57319.1/WKY18136.1/pdb|8TAD|A/sp|P06750.1|AGGL_RICCO/sp|P02879.1|RICI_RICCO/prf||0408164A/prf||1405280A/AAB22582.1/AAB22584.1/pdb|1BR5|A/pdb|1BR6|A/pdb|1UQ4|A/pdb|1UQ5|A/pdb|1J1M|A/pdb|1RZO|A/ABG65738.1/pdb|1IFS|A/pdb|1OBS|A/pdb|2VC3|A/EEF26167.1/EEF30194.1/pdb|3EJ5|X/ACV85690.1/ACV85691.1/ACV85693.1/ADG29030.1/ADG29032.1/ADG29033.1/ADG29035.1/ADG29036.1/ADG29037.1/ADG29038.1/ADG290…
533	5_T.11383.11383.3.0.dta	3	KVWLEDCTSEK	7,Carbamidomethyl[C]#0;	2.61E-003	1394.67	0	1394.66	0.0036	2.58	C	1	TRUE	sp|P06750.1|AGGL_RICCO/AAA63506.1/prf||1209171A/prf||1303208A/AAB22584.1/pdb|1RZO|B/ADG29082.1/XP_002534220.2/XP_015582713.2/NP_001406534.1/
534	5_T.7156.7156.3.0.dta	3	DFAEDKDVCK	9,Carbamidomethyl[C]#0;	2.61E-003	1226.54	0	1226.54	0.00155	1.27	C	1	TRUE	CON_IPI00708398.1/
535	5_T.34269.34269.2.0.dta	2	TLDNDIMLIK		2.62E-003	1175.64	0	1175.63	0.00469	3.99	C	1	TRUE	CON_Trypsin|SWISS-PROT:P00761|TRYP_PIG/
536	5_T.17546.17546.2.0.dta	2	CGTQIPTLAR	1,Carbamidomethyl[C]#0;	2.63E-003	1116.59	0	1116.58	0.00383	3.43	C	1	TRUE	sp|P06750.1|AGGL_RICCO/AAB22584.1/pdb|1RZO|A/ACZ56251.1/ACZ56252.1/XP_002534220.2/NP_001406534.1/
537	5_T.45230.45230.3.0.dta	3	HGDPNQIWLPLF		2.63E-003	1436.73	0	1436.73	0.00184	1.28	C	1	TRUE	sp|P02879.1|RICI_RICCO/prf||1111227A/AAB22582.1/pdb|2AAI|B/EEF26618.1/EEF27096.1/EEF27728.1/NP_001310630.1/XP_048233460.1/XP_048234555.1/
538	5_T.29018.29018.2.0.dta	2	ESNEGAFASPIQLQR		2.65E-003	1646.82	0	1646.81	0.00289	1.75	C	1	TRUE	EEF30194.1/ACV85691.1/XP_048234669.1/
539	5_T.6278.6278.3.0.dta	3	DAEQRGENALKDAK		2.65E-003	1544.77	0	1544.77	0.0034	2.2	C	1	TRUE	CON_IPI00220327.3/
540	5_T.37677.37677.2.1.dta	2	NLYSGLVLDVR		2.65E-003	1248.7	0	1248.69	0.00321	2.57	C	1	TRUE	sp|P02879.1|RICI_RICCO/prf||1111227A/AAB22582.1/pdb|2AAI|B/EEF26618.1/EEF27096.1/EEF27728.1/ADG29030.1/ADG29033.1/ADG29035.1/ADG29037.1/ADG29038.1/ADG29039.1/ADG29043.1/ADG29046.1/ADG29049.1/ADG29050.1/ADG29060.1/ADG29061.1/ADG29066.1/ADG29068.1/ADG29071.1/ADG29073.1/ADG29075.1/ADG29077.1/ADG29080.1/ADG29081.1/ADG29084.1/ADG29088.1/ADG29090.1/ADG29091.1/ADG29092.1/ADG29097.1/ADG29100.1/ADG29102.1…
541	5_T.23015.23015.2.0.dta	2	TLLDIDNTR		2.71E-003	1060.57	0	1060.56	0.00334	3.15	S	1	TRUE	CON_IPI00019359.3/
542	5_T.34300.34300.2.0.dta	2	TLDNDIMLIK		2.73E-003	1175.64	0	1175.63	0.00481	4.09	C	1	TRUE	CON_Trypsin|SWISS-PROT:P00761|TRYP_PIG/
543	5_T.28259.28259.2.0.dta	2	GATVQSYTNFIR		2.73E-003	1356.7	0	1356.69	0.00501	3.7	C	1	TRUE	pdb|7TH2|A/WDV57319.1/WKY18136.1/pdb|8TAD|A/sp|P02879.1|RICI_RICCO/prf||0408164A/prf||1405280A/AAB22582.1/pdb|1BR5|A/pdb|1BR6|A/pdb|1UQ4|A/pdb|1UQ5|A/pdb|1J1M|A/ABG65738.1/pdb|1IFS|A/pdb|1OBS|A/pdb|2VC3|A/EEF26167.1/pdb|3EJ5|X/ACV85690.1/ACZ56253.1/ACZ56254.1/ADG29030.1/ADG29032.1/ADG29033.1/ADG29035.1/ADG29036.1/ADG29037.1/ADG29038.1/ADG29039.1/ADG29040.1/ADG29043.1/ADG29044.1/ADG29046.1/ADG2904…
544	5_T.14886.14886.2.0.dta	2	LEQLAGNLR		2.75E-003	1013.58	0	1013.57	0.00357	3.52	S	1	TRUE	pdb|7TH2|A/WDV57319.1/WKY18136.1/pdb|8TAD|A/sp|P02879.1|RICI_RICCO/prf||0408164A/prf||1405280A/AAB22582.1/pdb|1BR5|A/pdb|1BR6|A/pdb|1UQ4|A/pdb|1UQ5|A/pdb|1J1M|A/pdb|1IFS|A/pdb|1OBS|A/pdb|2VC3|A/EEF26167.1/pdb|3EJ5|X/ACV85690.1/ACZ56253.1/ACZ56254.1/ADG29030.1/ADG29032.1/ADG29033.1/ADG29035.1/ADG29036.1/ADG29037.1/ADG29038.1/ADG29039.1/ADG29043.1/ADG29046.1/ADG29049.1/ADG29050.1/ADG29051.1/ADG2905…
545	5_T.11567.11567.2.0.dta	2	NMQDMVEDYR	5,Oxidation[M]#0;	2.76E-003	1316.53	0	1316.52	0.00568	4.31	S	1	TRUE	CON_IPI00220327.3/
546	5_T.7513.7513.3.0.dta	3	TSDSNIQGTVVKILSCGPASSGQR	5,Deamidated[N]#0;7,Deamidated[Q]#0;16,Carbamidomethyl[C]#0;	2.77E-003	2464.2	0	2464.2	0.00539	2.19	C	1	TRUE	ACY38598.1/
547	5_T.18041.18041.2.0.dta	2	TCGTQIPTLAR	2,Carbamidomethyl[C]#0;	2.78E-003	1217.63	0	1217.63	0.00356	2.92	C	1	TRUE	sp|P06750.1|AGGL_RICCO/AAB22584.1/pdb|1RZO|A/ACZ56251.1/ACZ56252.1/XP_002534220.2/NP_001406534.1/
548	5_T.26915.26915.2.0.dta	2	AFASPIQLQR		2.80E-003	1130.63	0	1130.63	0.00314	2.78	C	1	TRUE	pdb|7TH2|A/WDV57319.1/WKY18136.1/pdb|8TAD|A/sp|P06750.1|AGGL_RICCO/sp|P02879.1|RICI_RICCO/prf||0408164A/prf||1405280A/AAB22582.1/AAB22584.1/pdb|1BR5|A/pdb|1BR6|A/pdb|1UQ4|A/pdb|1UQ5|A/pdb|1J1M|A/pdb|1RZO|A/ABG65738.1/pdb|1IFS|A/pdb|1OBS|A/pdb|2VC3|A/EEF26167.1/EEF30194.1/pdb|3EJ5|X/ACV85690.1/ACV85691.1/ACV85693.1/ADG29030.1/ADG29032.1/ADG29033.1/ADG29035.1/ADG29036.1/ADG29037.1/ADG29038.1/ADG290…
549	5_T.39880.39880.2.0.dta	2	TDWNQLWTLR		2.81E-003	1332.67	0	1332.67	0.00262	1.97	C	1	TRUE	sp|P06750.1|AGGL_RICCO/prf||1209171A/AAB22584.1/pdb|1RZO|B/XP_002534220.2/NP_001406534.1/EEF30196.1/XP_002532193.2/
550	5_T.30919.30919.2.0.dta	2	ADVCMDPEPIVR		2.81E-003	1344.63	0	1344.63	-0.00169	-1.26	S	1	TRUE	sp|P06750.1|AGGL_RICCO/sp|P02879.1|RICI_RICCO/AAA63506.1/prf||1111227A/prf||1209171A/prf||1303208A/prf||1405280A/AAB22582.1/AAB22584.1/pdb|2AAI|B/pdb|1RZO|B/EEF26167.1/EEF30194.1/ADG29030.1/ADG29032.1/ADG29033.1/ADG29035.1/ADG29036.1/ADG29037.1/ADG29038.1/ADG29039.1/ADG29040.1/ADG29043.1/ADG29044.1/ADG29046.1/ADG29047.1/ADG29049.1/ADG29050.1/ADG29051.1/ADG29056.1/ADG29058.1/ADG29060.1/ADG29062.1/…
551	5_T.27964.27964.2.0.dta	2	FHNGNAIQLWPCK	3,Deamidated[N]#0;12,Carbamidomethyl[C]#0;	2.84E-003	1585.76	0	1585.76	0.00208	1.31	S	1	TRUE	sp|P02879.1|RICI_RICCO/AAA63506.1/prf||1111227A/prf||1303208A/AAB22582.1/pdb|2AAI|B/EEF26167.1/EEF30194.1/ACY38598.1/ADG29030.1/ADG29032.1/ADG29033.1/ADG29035.1/ADG29036.1/ADG29037.1/ADG29039.1/ADG29040.1/ADG29043.1/ADG29044.1/ADG29046.1/ADG29047.1/ADG29049.1/ADG29050.1/ADG29051.1/ADG29056.1/ADG29058.1/ADG29060.1/ADG29061.1/ADG29062.1/ADG29066.1/ADG29068.1/ADG29069.1/ADG29071.1/ADG29073.1/ADG2907…
552	5_T.21870.21870.2.1.dta	2	YSTGGTQIPTLAR		2.86E-003	1364.72	0	1364.72	0.00432	3.16	C	1	TRUE	pdb|7TH2|A/WDV57319.1/WKY18136.1/pdb|8TAD|A/sp|P02879.1|RICI_RICCO/prf||0408164A/prf||1405280A/AAB22582.1/pdb|1BR5|A/pdb|1BR6|A/pdb|1UQ4|A/pdb|1UQ5|A/pdb|1J1M|A/ABG65738.1/pdb|1IFS|A/pdb|1OBS|A/pdb|2VC3|A/EEF26167.1/EEF30194.1/ACV85690.1/ACV85691.1/ACZ56253.1/ACZ56254.1/ADG29030.1/ADG29032.1/ADG29033.1/ADG29035.1/ADG29036.1/ADG29037.1/ADG29038.1/ADG29039.1/ADG29043.1/ADG29044.1/ADG29046.1/ADG2904…
553	5_T.34332.34332.2.0.dta	2	TLDNDIMLIK		2.87E-003	1175.64	0	1175.63	0.0049	4.17	C	1	TRUE	CON_Trypsin|SWISS-PROT:P00761|TRYP_PIG/
554	5_T.26922.26922.2.0.dta	2	AFASPIQLQR		2.88E-003	1130.63	0	1130.63	0.00314	2.78	C	1	TRUE	pdb|7TH2|A/WDV57319.1/WKY18136.1/pdb|8TAD|A/sp|P06750.1|AGGL_RICCO/sp|P02879.1|RICI_RICCO/prf||0408164A/prf||1405280A/AAB22582.1/AAB22584.1/pdb|1BR5|A/pdb|1BR6|A/pdb|1UQ4|A/pdb|1UQ5|A/pdb|1J1M|A/pdb|1RZO|A/ABG65738.1/pdb|1IFS|A/pdb|1OBS|A/pdb|2VC3|A/EEF26167.1/EEF30194.1/pdb|3EJ5|X/ACV85690.1/ACV85691.1/ACV85693.1/ADG29030.1/ADG29032.1/ADG29033.1/ADG29035.1/ADG29036.1/ADG29037.1/ADG29038.1/ADG290…
555	5_T.28655.28655.2.0.dta	2	TLDNDIMLIK	7,Oxidation[M]#0;	2.88E-003	1191.63	0	1191.63	0.00219	1.84	C	1	TRUE	CON_Trypsin|SWISS-PROT:P00761|TRYP_PIG/
556	5_T.31439.31439.2.0.dta	2	NPIQLWPCK	8,Carbamidomethyl[C]#0;	2.90E-003	1155.6	0	1155.6	0.00125	1.08	C	1	TRUE	sp|P06750.1|AGGL_RICCO/prf||1209171A/AAB22584.1/pdb|1RZO|B/AET98835.1/XP_002534220.2/RWR91462.1/RWR91468.1/RWR91470.1/KAI7999633.1/KAI7999634.1/KAI7999638.1/XP_052197410.1/NP_001406534.1/CAL5412161.1/CAL5345978.1/AAM46936.1/AAM46937.1/AAY34343.1/EEF30192.1/EEF30196.1/XP_002533608.1/XP_010922360.1/KAG1359230.1/XP_002532193.2/KAJ0971767.1/
557	5_T.40201.40201.2.0.dta	2	LYQGPIVLNPWDQVK		2.90E-003	1769.96	0	1769.96	0.00593	3.35	C	1	TRUE	CON_CASA2|SWISS-PROT:P02663/
558	5_T.14650.14650.2.0.dta	2	CAPPPSSQF	1,Carbamidomethyl[C]#0;	2.90E-003	990.44	0	990.43	0.00228	2.3	S	1	TRUE	pdb|7TH2|A/WKY18136.1/sp|P06750.1|AGGL_RICCO/sp|P02879.1|RICI_RICCO/prf||0408164A/prf||1405280A/AAB22582.1/AAB22584.1/pdb|1BR5|A/pdb|1BR6|A/pdb|1UQ4|A/pdb|1UQ5|A/pdb|1J1M|A/pdb|1OBS|A/pdb|2VC3|A/EEF26167.1/EEF30194.1/ACV85690.1/ACV85691.1/ADG29030.1/ADG29032.1/ADG29033.1/ADG29035.1/ADG29036.1/ADG29037.1/ADG29038.1/ADG29039.1/ADG29040.1/ADG29043.1/ADG29044.1/ADG29046.1/ADG29047.1/ADG29050.1/ADG290…
559	5_T.26795.26795.2.0.dta	2	AFASPIQLQR		2.90E-003	1130.63	0	1130.63	0.0029	2.56	C	1	TRUE	pdb|7TH2|A/WDV57319.1/WKY18136.1/pdb|8TAD|A/sp|P06750.1|AGGL_RICCO/sp|P02879.1|RICI_RICCO/prf||0408164A/prf||1405280A/AAB22582.1/AAB22584.1/pdb|1BR5|A/pdb|1BR6|A/pdb|1UQ4|A/pdb|1UQ5|A/pdb|1J1M|A/pdb|1RZO|A/ABG65738.1/pdb|1IFS|A/pdb|1OBS|A/pdb|2VC3|A/EEF26167.1/EEF30194.1/pdb|3EJ5|X/ACV85690.1/ACV85691.1/ACV85693.1/ADG29030.1/ADG29032.1/ADG29033.1/ADG29035.1/ADG29036.1/ADG29037.1/ADG29038.1/ADG290…
560	5_T.24930.24930.2.0.dta	2	FASPIQLQR		2.92E-003	1059.6	0	1059.59	0.00211	1.99	C	1	TRUE	pdb|7TH2|A/WDV57319.1/WKY18136.1/pdb|8TAD|A/sp|P06750.1|AGGL_RICCO/sp|P02879.1|RICI_RICCO/prf||0408164A/prf||1405280A/AAB22582.1/AAB22584.1/pdb|1BR5|A/pdb|1BR6|A/pdb|1UQ4|A/pdb|1UQ5|A/pdb|1J1M|A/pdb|1RZO|A/ABG65738.1/pdb|1IFS|A/pdb|1OBS|A/pdb|2VC3|A/EEF26167.1/EEF30194.1/pdb|3EJ5|X/ACV85690.1/ACV85691.1/ACV85693.1/ADG29030.1/ADG29032.1/ADG29033.1/ADG29035.1/ADG29036.1/ADG29037.1/ADG29038.1/ADG290…
561	5_T.38078.38078.2.0.dta	2	GLPQEVLNENLLR		2.93E-003	1494.83	0	1494.83	0.00507	3.39	C	1	TRUE	CON_CASA1|SWISS-PROT:P02662/
562	5_T.32856.32856.2.0.dta	2	FHNGNAIQLWPCK	3,Deamidated[N]#0;5,Deamidated[N]#0;12,Carbamidomethyl[C]#0;	2.93E-003	1586.74	0	1586.74	0.0026	1.64	S	1	TRUE	sp|P02879.1|RICI_RICCO/AAA63506.1/prf||1111227A/prf||1303208A/AAB22582.1/pdb|2AAI|B/EEF26167.1/EEF30194.1/ACY38598.1/ADG29030.1/ADG29032.1/ADG29033.1/ADG29035.1/ADG29036.1/ADG29037.1/ADG29039.1/ADG29040.1/ADG29043.1/ADG29044.1/ADG29046.1/ADG29047.1/ADG29049.1/ADG29050.1/ADG29051.1/ADG29056.1/ADG29058.1/ADG29060.1/ADG29061.1/ADG29062.1/ADG29066.1/ADG29068.1/ADG29069.1/ADG29071.1/ADG29073.1/ADG2907…
563	5_T.25629.25629.3.0.dta	3	FHNGNAIQLWPCK	12,Carbamidomethyl[C]#0;	2.94E-003	1584.78	0	1584.77	0.00609	3.84	S	1	TRUE	sp|P02879.1|RICI_RICCO/AAA63506.1/prf||1111227A/prf||1303208A/AAB22582.1/pdb|2AAI|B/EEF26167.1/EEF30194.1/ACY38598.1/ADG29030.1/ADG29032.1/ADG29033.1/ADG29035.1/ADG29036.1/ADG29037.1/ADG29039.1/ADG29040.1/ADG29043.1/ADG29044.1/ADG29046.1/ADG29047.1/ADG29049.1/ADG29050.1/ADG29051.1/ADG29056.1/ADG29058.1/ADG29060.1/ADG29061.1/ADG29062.1/ADG29066.1/ADG29068.1/ADG29069.1/ADG29071.1/ADG29073.1/ADG2907…
564	5_T.24922.24922.2.0.dta	2	FASPIQLQR		2.94E-003	1059.6	0	1059.59	0.00211	1.99	C	1	TRUE	pdb|7TH2|A/WDV57319.1/WKY18136.1/pdb|8TAD|A/sp|P06750.1|AGGL_RICCO/sp|P02879.1|RICI_RICCO/prf||0408164A/prf||1405280A/AAB22582.1/AAB22584.1/pdb|1BR5|A/pdb|1BR6|A/pdb|1UQ4|A/pdb|1UQ5|A/pdb|1J1M|A/pdb|1RZO|A/ABG65738.1/pdb|1IFS|A/pdb|1OBS|A/pdb|2VC3|A/EEF26167.1/EEF30194.1/pdb|3EJ5|X/ACV85690.1/ACV85691.1/ACV85693.1/ADG29030.1/ADG29032.1/ADG29033.1/ADG29035.1/ADG29036.1/ADG29037.1/ADG29038.1/ADG290…
565	5_T.34331.34331.2.0.dta	2	TLDNDIMLIK		2.94E-003	1175.64	0	1175.63	0.0049	4.17	C	1	TRUE	CON_Trypsin|SWISS-PROT:P00761|TRYP_PIG/
566	5_T.12957.12957.2.1.dta	2	ASLENSLEETK		2.96E-003	1220.6	0	1220.6	0.00334	2.74	S	1	TRUE	CON_IPI00217963.3/CON_IPI00384444.5/CON_IPI00131209.3/CON_IPI00131209.3/CON_IPI00874585.1/
567	5_T.29939.29939.3.1.dta	3	FHNGNAIQLWPCK	3,Deamidated[N]#0;12,Carbamidomethyl[C]#0;	2.98E-003	1585.76	0	1585.76	0.00386	2.43	S	1	TRUE	sp|P02879.1|RICI_RICCO/AAA63506.1/prf||1111227A/prf||1303208A/AAB22582.1/pdb|2AAI|B/EEF26167.1/EEF30194.1/ACY38598.1/ADG29030.1/ADG29032.1/ADG29033.1/ADG29035.1/ADG29036.1/ADG29037.1/ADG29039.1/ADG29040.1/ADG29043.1/ADG29044.1/ADG29046.1/ADG29047.1/ADG29049.1/ADG29050.1/ADG29051.1/ADG29056.1/ADG29058.1/ADG29060.1/ADG29061.1/ADG29062.1/ADG29066.1/ADG29068.1/ADG29069.1/ADG29071.1/ADG29073.1/ADG2907…
568	5_T.5769.5769.3.0.dta	3	SRSGGGGGGGLGSGGSIR		2.98E-003	1475.73	0	1475.73	0.00219	1.48	C	1	TRUE	CON_IPI00019359.3/
569	5_T.27721.27721.3.0.dta	3	ESNQGAFASPIQLQR		3.00E-003	1645.83	0	1645.83	0.00406	2.47	S	1	TRUE	pdb|7TH2|A/WDV57319.1/WKY18136.1/pdb|8TAD|A/sp|P06750.1|AGGL_RICCO/sp|P02879.1|RICI_RICCO/prf||0408164A/prf||1405280A/AAB22582.1/AAB22584.1/pdb|1BR5|A/pdb|1BR6|A/pdb|1UQ4|A/pdb|1UQ5|A/pdb|1J1M|A/pdb|1RZO|A/ABG65738.1/pdb|1IFS|A/pdb|1OBS|A/pdb|2VC3|A/EEF26167.1/pdb|3EJ5|X/ACV85690.1/ACV85693.1/ADG29030.1/ADG29032.1/ADG29033.1/ADG29035.1/ADG29036.1/ADG29037.1/ADG29038.1/ADG29039.1/ADG29040.1/ADG290…
570	5_T.26500.26500.2.0.dta	2	VITLENSWGR		3.00E-003	1174.62	0	1174.62	0.00101	0.86	C	1	TRUE	pdb|7TH2|A/WDV57319.1/WKY18136.1/pdb|8TAD|A/sp|P06750.1|AGGL_RICCO/sp|P02879.1|RICI_RICCO/prf||0408164A/prf||1405280A/AAB22582.1/AAB22584.1/pdb|1BR5|A/pdb|1BR6|A/pdb|1UQ5|A/pdb|1J1M|A/pdb|1RZO|A/ABG65738.1/pdb|1IFS|A/pdb|1OBS|A/pdb|2VC3|A/EEF26167.1/EEF30194.1/pdb|3EJ5|X/ACV85690.1/ACV85691.1/ACV85693.1/ADG29030.1/ADG29032.1/ADG29033.1/ADG29035.1/ADG29036.1/ADG29037.1/ADG29038.1/ADG29039.1/ADG290…
571	5_T.30012.30012.3.0.dta	3	AIQESNQGAFASPIQLQR		3.00E-003	1958.01	0	1958.01	0.0046	2.35	C	1	TRUE	pdb|7TH2|A/WDV57319.1/WKY18136.1/pdb|8TAD|A/sp|P06750.1|AGGL_RICCO/sp|P02879.1|RICI_RICCO/prf||0408164A/prf||1405280A/AAB22582.1/AAB22584.1/pdb|1BR5|A/pdb|1BR6|A/pdb|1UQ4|A/pdb|1UQ5|A/pdb|1J1M|A/pdb|1RZO|A/ABG65738.1/pdb|1IFS|A/pdb|1OBS|A/pdb|2VC3|A/EEF26167.1/pdb|3EJ5|X/ACV85690.1/ACV85693.1/ADG29030.1/ADG29032.1/ADG29033.1/ADG29035.1/ADG29036.1/ADG29037.1/ADG29038.1/ADG29039.1/ADG29040.1/ADG290…
572	5_T.15593.15593.2.0.dta	2	ADVCMDPEPIVR	4,Carbamidomethyl[C]#0;5,Oxidation[M]#0;	3.00E-003	1417.65	0	1417.64	0.00279	1.97	S	1	TRUE	sp|P06750.1|AGGL_RICCO/sp|P02879.1|RICI_RICCO/AAA63506.1/prf||1111227A/prf||1209171A/prf||1303208A/prf||1405280A/AAB22582.1/AAB22584.1/pdb|2AAI|B/pdb|1RZO|B/EEF26167.1/EEF30194.1/ADG29030.1/ADG29032.1/ADG29033.1/ADG29035.1/ADG29036.1/ADG29037.1/ADG29038.1/ADG29039.1/ADG29040.1/ADG29043.1/ADG29044.1/ADG29046.1/ADG29047.1/ADG29049.1/ADG29050.1/ADG29051.1/ADG29056.1/ADG29058.1/ADG29060.1/ADG29062.1/…
573	5_T.26908.26908.2.0.dta	2	AFASPIQLQR		3.01E-003	1130.63	0	1130.63	0.00316	2.8	C	1	TRUE	pdb|7TH2|A/WDV57319.1/WKY18136.1/pdb|8TAD|A/sp|P06750.1|AGGL_RICCO/sp|P02879.1|RICI_RICCO/prf||0408164A/prf||1405280A/AAB22582.1/AAB22584.1/pdb|1BR5|A/pdb|1BR6|A/pdb|1UQ4|A/pdb|1UQ5|A/pdb|1J1M|A/pdb|1RZO|A/ABG65738.1/pdb|1IFS|A/pdb|1OBS|A/pdb|2VC3|A/EEF26167.1/EEF30194.1/pdb|3EJ5|X/ACV85690.1/ACV85691.1/ACV85693.1/ADG29030.1/ADG29032.1/ADG29033.1/ADG29035.1/ADG29036.1/ADG29037.1/ADG29038.1/ADG290…
574	5_T.28746.28746.2.0.dta	2	YTFAFGGNYDR		3.01E-003	1310.58	0	1310.58	0.00082	0.62	S	1	TRUE	pdb|7TH2|A/WDV57319.1/WKY18136.1/pdb|8TAD|A/sp|P02879.1|RICI_RICCO/prf||0408164A/prf||1405280A/AAB22582.1/pdb|1BR5|A/pdb|1BR6|A/pdb|1UQ4|A/pdb|1J1M|A/ABG65738.1/pdb|1IFS|A/pdb|1OBS|A/pdb|2VC3|A/EEF26167.1/EEF30194.1/pdb|3EJ5|X/ACV85690.1/ACV85691.1/ACV85693.1/ACZ56253.1/ACZ56254.1/ADG29030.1/ADG29032.1/ADG29033.1/ADG29035.1/ADG29036.1/ADG29037.1/ADG29038.1/ADG29039.1/ADG29040.1/ADG29043.1/ADG2904…
575	5_T.21683.21683.2.0.dta	2	GFSGGGFGGGGFGGGR		3.03E-003	1330.6	0	1330.59	0.00326	2.45	C	1	TRUE	CON_IPI00021304.1/
576	5_T.15036.15036.2.0.dta	2	VEEQLAQLR		3.03E-003	1085.6	0	1085.59	0.00125	1.15	C	1	TRUE	CON_IPI00217963.3/CON_IPI00384444.5/CON_IPI00450768.7/CON_IPI00131209.3/CON_IPI00230365.5/CON_IPI00828528.1/CON_IPI00131209.3/CON_IPI00874585.1/
577	5_T.14222.14222.2.0.dta	2	CAPPPSSQF	1,Carbamidomethyl[C]#0;	3.04E-003	990.44	0	990.43	0.00246	2.48	S	1	TRUE	pdb|7TH2|A/WKY18136.1/sp|P06750.1|AGGL_RICCO/sp|P02879.1|RICI_RICCO/prf||0408164A/prf||1405280A/AAB22582.1/AAB22584.1/pdb|1BR5|A/pdb|1BR6|A/pdb|1UQ4|A/pdb|1UQ5|A/pdb|1J1M|A/pdb|1OBS|A/pdb|2VC3|A/EEF26167.1/EEF30194.1/ACV85690.1/ACV85691.1/ADG29030.1/ADG29032.1/ADG29033.1/ADG29035.1/ADG29036.1/ADG29037.1/ADG29038.1/ADG29039.1/ADG29040.1/ADG29043.1/ADG29044.1/ADG29046.1/ADG29047.1/ADG29050.1/ADG290…
578	5_T.24915.24915.2.0.dta	2	FASPIQLQR		3.05E-003	1059.6	0	1059.59	0.00214	2.02	C	1	TRUE	pdb|7TH2|A/WDV57319.1/WKY18136.1/pdb|8TAD|A/sp|P06750.1|AGGL_RICCO/sp|P02879.1|RICI_RICCO/prf||0408164A/prf||1405280A/AAB22582.1/AAB22584.1/pdb|1BR5|A/pdb|1BR6|A/pdb|1UQ4|A/pdb|1UQ5|A/pdb|1J1M|A/pdb|1RZO|A/ABG65738.1/pdb|1IFS|A/pdb|1OBS|A/pdb|2VC3|A/EEF26167.1/EEF30194.1/pdb|3EJ5|X/ACV85690.1/ACV85691.1/ACV85693.1/ADG29030.1/ADG29032.1/ADG29033.1/ADG29035.1/ADG29036.1/ADG29037.1/ADG29038.1/ADG290…
579	5_T.34232.34232.2.0.dta	2	LALDVTNAYVVGCR	7,Deamidated[N]#0;13,Carbamidomethyl[C]#0;	3.05E-003	1551.79	0	1551.78	0.00724	4.67	C	1	TRUE	sp|P06750.1|AGGL_RICCO/AAB22584.1/pdb|1RZO|A/ACZ56251.1/ACZ56252.1/XP_002534220.2/NP_001406534.1/
580	5_T.34330.34330.2.0.dta	2	TLDNDIMLIK		3.06E-003	1175.64	0	1175.63	0.0049	4.17	C	1	TRUE	CON_Trypsin|SWISS-PROT:P00761|TRYP_PIG/
581	5_T.14885.14885.2.0.dta	2	LEQLAGNLR		3.06E-003	1013.58	0	1013.57	0.00357	3.52	S	1	TRUE	pdb|7TH2|A/WDV57319.1/WKY18136.1/pdb|8TAD|A/sp|P02879.1|RICI_RICCO/prf||0408164A/prf||1405280A/AAB22582.1/pdb|1BR5|A/pdb|1BR6|A/pdb|1UQ4|A/pdb|1UQ5|A/pdb|1J1M|A/pdb|1IFS|A/pdb|1OBS|A/pdb|2VC3|A/EEF26167.1/pdb|3EJ5|X/ACV85690.1/ACZ56253.1/ACZ56254.1/ADG29030.1/ADG29032.1/ADG29033.1/ADG29035.1/ADG29036.1/ADG29037.1/ADG29038.1/ADG29039.1/ADG29043.1/ADG29046.1/ADG29049.1/ADG29050.1/ADG29051.1/ADG2905…
582	5_T.34463.34463.3.0.dta	3	LSTAIQESNQGAFASPIQLQR		3.10E-003	2259.18	0	2259.17	0.00724	3.21	S	1	TRUE	pdb|7TH2|A/WDV57319.1/WKY18136.1/pdb|8TAD|A/sp|P06750.1|AGGL_RICCO/sp|P02879.1|RICI_RICCO/prf||0408164A/prf||1405280A/AAB22582.1/AAB22584.1/pdb|1BR5|A/pdb|1BR6|A/pdb|1UQ4|A/pdb|1UQ5|A/pdb|1J1M|A/pdb|1RZO|A/ABG65738.1/pdb|1IFS|A/pdb|1OBS|A/pdb|2VC3|A/EEF26167.1/pdb|3EJ5|X/ACV85690.1/ACV85693.1/ADG29030.1/ADG29032.1/ADG29033.1/ADG29035.1/ADG29036.1/ADG29037.1/ADG29038.1/ADG29039.1/ADG29040.1/ADG290…
583	5_T.12048.12048.3.0.dta	3	TNAENEFVTIKK		3.10E-003	1393.73	0	1393.73	0.00235	1.69	S	1	TRUE	CON_IPI00220327.3/
584	5_T.15137.15137.2.0.dta	2	NADVCMDPEPIVR	5,Carbamidomethyl[C]#0;6,Oxidation[M]#0;	3.11E-003	1531.69	0	1531.69	0.00389	2.54	C	1	TRUE	sp|P06750.1|AGGL_RICCO/sp|P02879.1|RICI_RICCO/prf||1405280A/AAB22582.1/AAB22584.1/EEF26167.1/EEF30194.1/ADG29030.1/ADG29032.1/ADG29033.1/ADG29035.1/ADG29036.1/ADG29037.1/ADG29038.1/ADG29039.1/ADG29040.1/ADG29043.1/ADG29044.1/ADG29046.1/ADG29047.1/ADG29049.1/ADG29050.1/ADG29051.1/ADG29056.1/ADG29058.1/ADG29060.1/ADG29062.1/ADG29066.1/ADG29068.1/ADG29069.1/ADG29071.1/ADG29073.1/ADG29074.1/ADG29075.…
585	5_T.15164.15164.2.0.dta	2	LEQLGGLR		3.11E-003	885.52	0	885.52	0.0016	1.8	S	1	TRUE	sp|P06750.1|AGGL_RICCO/AAB22584.1/pdb|1RZO|A/EEF30194.1/ACV85691.1/ACV85693.1/ACZ56251.1/ACZ56252.1/XP_002534220.2/XP_048234669.1/NP_001406534.1/EEF30192.1/EEF30196.1/XP_002533608.1/XP_002532193.2/
586	5_T.14453.14453.2.0.dta	2	CAPPPSSQF	1,Carbamidomethyl[C]#0;	3.12E-003	990.44	0	990.43	0.00259	2.61	S	1	TRUE	pdb|7TH2|A/WKY18136.1/sp|P06750.1|AGGL_RICCO/sp|P02879.1|RICI_RICCO/prf||0408164A/prf||1405280A/AAB22582.1/AAB22584.1/pdb|1BR5|A/pdb|1BR6|A/pdb|1UQ4|A/pdb|1UQ5|A/pdb|1J1M|A/pdb|1OBS|A/pdb|2VC3|A/EEF26167.1/EEF30194.1/ACV85690.1/ACV85691.1/ADG29030.1/ADG29032.1/ADG29033.1/ADG29035.1/ADG29036.1/ADG29037.1/ADG29038.1/ADG29039.1/ADG29040.1/ADG29043.1/ADG29044.1/ADG29046.1/ADG29047.1/ADG29050.1/ADG290…
587	5_T.37674.37674.2.0.dta	2	NLYSGLVLDVR		3.13E-003	1248.7	0	1248.69	0.00321	2.57	C	1	TRUE	sp|P02879.1|RICI_RICCO/prf||1111227A/AAB22582.1/pdb|2AAI|B/EEF26618.1/EEF27096.1/EEF27728.1/ADG29030.1/ADG29033.1/ADG29035.1/ADG29037.1/ADG29038.1/ADG29039.1/ADG29043.1/ADG29046.1/ADG29049.1/ADG29050.1/ADG29060.1/ADG29061.1/ADG29066.1/ADG29068.1/ADG29071.1/ADG29073.1/ADG29075.1/ADG29077.1/ADG29080.1/ADG29081.1/ADG29084.1/ADG29088.1/ADG29090.1/ADG29091.1/ADG29092.1/ADG29097.1/ADG29100.1/ADG29102.1…
588	5_T.14236.14236.2.0.dta	2	CAPPPSSQF	1,Carbamidomethyl[C]#0;	3.13E-003	990.44	0	990.43	0.00256	2.59	S	1	TRUE	pdb|7TH2|A/WKY18136.1/sp|P06750.1|AGGL_RICCO/sp|P02879.1|RICI_RICCO/prf||0408164A/prf||1405280A/AAB22582.1/AAB22584.1/pdb|1BR5|A/pdb|1BR6|A/pdb|1UQ4|A/pdb|1UQ5|A/pdb|1J1M|A/pdb|1OBS|A/pdb|2VC3|A/EEF26167.1/EEF30194.1/ACV85690.1/ACV85691.1/ADG29030.1/ADG29032.1/ADG29033.1/ADG29035.1/ADG29036.1/ADG29037.1/ADG29038.1/ADG29039.1/ADG29040.1/ADG29043.1/ADG29044.1/ADG29046.1/ADG29047.1/ADG29050.1/ADG290…
589	5_T.26918.26918.2.0.dta	2	AFASPIQLQR		3.16E-003	1130.63	0	1130.63	0.00314	2.78	C	1	TRUE	pdb|7TH2|A/WDV57319.1/WKY18136.1/pdb|8TAD|A/sp|P06750.1|AGGL_RICCO/sp|P02879.1|RICI_RICCO/prf||0408164A/prf||1405280A/AAB22582.1/AAB22584.1/pdb|1BR5|A/pdb|1BR6|A/pdb|1UQ4|A/pdb|1UQ5|A/pdb|1J1M|A/pdb|1RZO|A/ABG65738.1/pdb|1IFS|A/pdb|1OBS|A/pdb|2VC3|A/EEF26167.1/EEF30194.1/pdb|3EJ5|X/ACV85690.1/ACV85691.1/ACV85693.1/ADG29030.1/ADG29032.1/ADG29033.1/ADG29035.1/ADG29036.1/ADG29037.1/ADG29038.1/ADG290…
590	5_T.10158.10158.2.1.dta	2	NCLTTDANIK	2,Carbamidomethyl[C]#0;	3.17E-003	1149.56	0	1149.56	0.00205	1.78	C	1	TRUE	sp|P06750.1|AGGL_RICCO/AAA63506.1/prf||1209171A/prf||1303208A/AAB22584.1/pdb|1RZO|B/ADG29082.1/XP_002534220.2/NP_001406534.1/
591	5_T.11102.11102.2.0.dta	2	DNCLTTDANIK	3,Carbamidomethyl[C]#0;	3.17E-003	1264.59	0	1264.58	0.00321	2.54	S	1	TRUE	sp|P06750.1|AGGL_RICCO/AAA63506.1/prf||1209171A/prf||1303208A/AAB22584.1/pdb|1RZO|B/ADG29082.1/XP_002534220.2/NP_001406534.1/
592	5_T.7697.7697.2.0.dta	2	YEELQQTAGR		3.18E-003	1194.58	0	1194.57	0.00123	1.03	S	1	TRUE	CON_IPI00009867.3/CON_IPI00697851.1/CON_IPI00139301.3/
593	5_T.27834.27834.3.0.dta	3	ESNQGAFASPIQLQR		3.19E-003	1645.83	0	1645.83	0.00401	2.44	S	1	TRUE	pdb|7TH2|A/WDV57319.1/WKY18136.1/pdb|8TAD|A/sp|P06750.1|AGGL_RICCO/sp|P02879.1|RICI_RICCO/prf||0408164A/prf||1405280A/AAB22582.1/AAB22584.1/pdb|1BR5|A/pdb|1BR6|A/pdb|1UQ4|A/pdb|1UQ5|A/pdb|1J1M|A/pdb|1RZO|A/ABG65738.1/pdb|1IFS|A/pdb|1OBS|A/pdb|2VC3|A/EEF26167.1/pdb|3EJ5|X/ACV85690.1/ACV85693.1/ADG29030.1/ADG29032.1/ADG29033.1/ADG29035.1/ADG29036.1/ADG29037.1/ADG29038.1/ADG29039.1/ADG29040.1/ADG290…
594	5_T.29587.29587.2.0.dta	2	ESNQGAFASPIQLQR	3,Deamidated[N]#0;	3.19E-003	1646.82	0	1646.81	0.00208	1.26	S	1	TRUE	pdb|7TH2|A/WDV57319.1/WKY18136.1/pdb|8TAD|A/sp|P06750.1|AGGL_RICCO/sp|P02879.1|RICI_RICCO/prf||0408164A/prf||1405280A/AAB22582.1/AAB22584.1/pdb|1BR5|A/pdb|1BR6|A/pdb|1UQ4|A/pdb|1UQ5|A/pdb|1J1M|A/pdb|1RZO|A/ABG65738.1/pdb|1IFS|A/pdb|1OBS|A/pdb|2VC3|A/EEF26167.1/pdb|3EJ5|X/ACV85690.1/ACV85693.1/ADG29030.1/ADG29032.1/ADG29033.1/ADG29035.1/ADG29036.1/ADG29037.1/ADG29038.1/ADG29039.1/ADG29040.1/ADG290…
595	5_T.27043.27043.2.0.dta	2	AFASPIQLQR		3.23E-003	1130.63	0	1130.63	0.00248	2.19	C	1	TRUE	pdb|7TH2|A/WDV57319.1/WKY18136.1/pdb|8TAD|A/sp|P06750.1|AGGL_RICCO/sp|P02879.1|RICI_RICCO/prf||0408164A/prf||1405280A/AAB22582.1/AAB22584.1/pdb|1BR5|A/pdb|1BR6|A/pdb|1UQ4|A/pdb|1UQ5|A/pdb|1J1M|A/pdb|1RZO|A/ABG65738.1/pdb|1IFS|A/pdb|1OBS|A/pdb|2VC3|A/EEF26167.1/EEF30194.1/pdb|3EJ5|X/ACV85690.1/ACV85691.1/ACV85693.1/ADG29030.1/ADG29032.1/ADG29033.1/ADG29035.1/ADG29036.1/ADG29037.1/ADG29038.1/ADG290…
596	5_T.27724.27724.2.0.dta	2	GAFASPIQLQR		3.25E-003	1187.66	0	1187.65	0.0046	3.87	C	1	TRUE	pdb|7TH2|A/WDV57319.1/WKY18136.1/pdb|8TAD|A/sp|P06750.1|AGGL_RICCO/sp|P02879.1|RICI_RICCO/prf||0408164A/prf||1405280A/AAB22582.1/AAB22584.1/pdb|1BR5|A/pdb|1BR6|A/pdb|1UQ4|A/pdb|1UQ5|A/pdb|1J1M|A/pdb|1RZO|A/ABG65738.1/pdb|1IFS|A/pdb|1OBS|A/pdb|2VC3|A/EEF26167.1/EEF30194.1/pdb|3EJ5|X/ACV85690.1/ACV85691.1/ACV85693.1/ADG29030.1/ADG29032.1/ADG29033.1/ADG29035.1/ADG29036.1/ADG29037.1/ADG29038.1/ADG290…
597	5_T.39290.39290.2.0.dta	2	SNTDWNQLWTLR		3.25E-003	1533.75	0	1533.74	0.00479	3.12	S	1	TRUE	sp|P06750.1|AGGL_RICCO/prf||1209171A/AAB22584.1/pdb|1RZO|B/XP_002534220.2/NP_001406534.1/EEF30196.1/XP_002532193.2/
598	5_T.24665.24665.2.0.dta	2	ALDVTNAYVVGCR	6,Deamidated[N]#0;12,Carbamidomethyl[C]#0;	3.25E-003	1438.7	0	1438.7	0.00041	0.28	C	1	TRUE	sp|P06750.1|AGGL_RICCO/AAB22584.1/pdb|1RZO|A/ACZ56251.1/ACZ56252.1/XP_002534220.2/NP_001406534.1/
599	5_T.6343.6343.3.0.dta	3	LENSLEETKGR		3.25E-003	1275.66	0	1275.65	0.00175	1.37	C	1	TRUE	CON_IPI00217963.3/CON_IPI00384444.5/CON_IPI00131209.3/CON_IPI00131209.3/CON_IPI00874585.1/
600	5_T.5369.5369.2.0.dta	2	QSISDAEQR		3.27E-003	1033.49	0	1033.49	0.0016	1.55	C	1	TRUE	CON_IPI00220327.3/
601	5_T.34227.34227.2.0.dta	2	LALDVTNAYVVGCR	7,Deamidated[N]#0;13,Carbamidomethyl[C]#0;	3.28E-003	1551.79	0	1551.78	0.00724	4.67	C	1	TRUE	sp|P06750.1|AGGL_RICCO/AAB22584.1/pdb|1RZO|A/ACZ56251.1/ACZ56252.1/XP_002534220.2/NP_001406534.1/
602	5_T.15101.15101.2.0.dta	2	ADVCMDPEPIVR	4,Carbamidomethyl[C]#0;5,Oxidation[M]#0;	3.29E-003	1417.65	0	1417.64	0.00549	3.87	S	1	TRUE	sp|P06750.1|AGGL_RICCO/sp|P02879.1|RICI_RICCO/AAA63506.1/prf||1111227A/prf||1209171A/prf||1303208A/prf||1405280A/AAB22582.1/AAB22584.1/pdb|2AAI|B/pdb|1RZO|B/EEF26167.1/EEF30194.1/ADG29030.1/ADG29032.1/ADG29033.1/ADG29035.1/ADG29036.1/ADG29037.1/ADG29038.1/ADG29039.1/ADG29040.1/ADG29043.1/ADG29044.1/ADG29046.1/ADG29047.1/ADG29049.1/ADG29050.1/ADG29051.1/ADG29056.1/ADG29058.1/ADG29060.1/ADG29062.1/…
603	5_T.17642.17642.2.0.dta	2	CGTQIPTLAR	1,Carbamidomethyl[C]#0;	3.30E-003	1116.59	0	1116.58	0.00379	3.39	C	1	TRUE	sp|P06750.1|AGGL_RICCO/AAB22584.1/pdb|1RZO|A/ACZ56251.1/ACZ56252.1/XP_002534220.2/NP_001406534.1/
604	5_T.12165.12165.2.0.dta	2	VCMDPEPIVR	2,Carbamidomethyl[C]#0;3,Oxidation[M]#0;	3.30E-003	1231.58	0	1231.58	0.00281	2.28	C	1	TRUE	sp|P06750.1|AGGL_RICCO/sp|P02879.1|RICI_RICCO/AAA63506.1/prf||1111227A/prf||1209171A/prf||1303208A/prf||1405280A/AAB22582.1/AAB22584.1/pdb|2AAI|B/pdb|1RZO|B/EEF26167.1/EEF30194.1/ADG29030.1/ADG29032.1/ADG29033.1/ADG29035.1/ADG29036.1/ADG29037.1/ADG29038.1/ADG29039.1/ADG29040.1/ADG29043.1/ADG29044.1/ADG29046.1/ADG29047.1/ADG29049.1/ADG29050.1/ADG29051.1/ADG29056.1/ADG29058.1/ADG29060.1/ADG29062.1/…
605	5_T.30269.30269.2.0.dta	2	DNDIMLIK	2,Deamidated[N]#0;	3.30E-003	962.49	0	962.49	0.00165	1.71	C	1	TRUE	CON_Trypsin|SWISS-PROT:P00761|TRYP_PIG/
606	5_T.25307.25307.2.0.dta	2	VLDELTLTK		3.31E-003	1031.6	0	1031.6	0.00119	1.15	S	1	TRUE	CON_IPI00009865.2/CON_K1C15_SHEEP/
607	5_T.13656.13656.2.0.dta	2	DNCLTTDANIK	3,Carbamidomethyl[C]#0;9,Deamidated[N]#0;	3.34E-003	1265.57	0	1265.57	0.00187	1.48	S	1	TRUE	sp|P06750.1|AGGL_RICCO/AAA63506.1/prf||1209171A/prf||1303208A/AAB22584.1/pdb|1RZO|B/ADG29082.1/XP_002534220.2/NP_001406534.1/
608	5_T.4811.4811.2.0.dta	2	KYEDEINKR		3.34E-003	1194.61	0	1194.61	-0.0011	-0.92	S	1	TRUE	CON_IPI00220327.3/CON_IPI00009867.3/CON_IPI00021304.1/CON_IPI00300725.7/CON_IPI00299145.9/CON_IPI00293665.7/CON_IPI00697851.1/CON_IPI00714876.1/CON_IPI00124499.2/CON_IPI00131368.3/CON_IPI00139301.3/CON_IPI00462140.1/CON_IPI00622240.4/CON_IPI00554648.3/CON_IPI00376379.3/CON_IPI00008359.1/CON_IPI00290857.2/CON_IPI00748057.2/
609	5_T.40182.40182.3.0.dta	3	QSLLQPLNVEIDPEIQK		3.35E-003	1964.08	0	1964.07	0.00679	3.46	C	1	TRUE	CON_IPI00220327.3/CON_IPI00714876.1/
610	5_T.32113.32113.3.0.dta	3	TAIQESNEGAFASPIQLQR		3.37E-003	2060.05	0	2060.04	0.00753	3.66	C	1	TRUE	EEF30194.1/ACV85691.1/XP_048234669.1/
611	5_T.9304.9304.2.0.dta	2	LSSPATLNSR		3.38E-003	1045.57	0	1045.56	0.00228	2.18	S	1	TRUE	CON_Trypsin|SWISS-PROT:P00761|TRYP_PIG/
612	5_T.17669.17669.2.0.dta	2	FQYIEGEMR	8,Oxidation[M]#0;	3.39E-003	1188.54	0	1188.54	0.00222	1.86	S	1	TRUE	pdb|7TH2|A/WDV57319.1/WKY18136.1/pdb|8TAD|A/sp|P06750.1|AGGL_RICCO/sp|P02879.1|RICI_RICCO/prf||0408164A/prf||1405280A/AAB22582.1/AAB22584.1/pdb|1BR5|A/pdb|1BR6|A/pdb|1UQ4|A/pdb|1UQ5|A/pdb|1J1M|A/pdb|1RZO|A/ABG65738.1/pdb|1IFS|A/pdb|1OBS|A/pdb|2VC3|A/EEF26167.1/EEF30194.1/pdb|3EJ5|X/ACV85690.1/ACV85691.1/ACZ56251.1/ACZ56252.1/ACZ56253.1/ACZ56254.1/ADG29030.1/ADG29032.1/ADG29033.1/ADG29035.1/ADG290…
613	5_T.11543.11543.2.0.dta	2	SGGGFGGGGFGGGR		3.42E-003	1126.5	0	1126.5	7e-05	0.06	C	1	TRUE	CON_IPI00021304.1/
614	5_T.41494.41494.4.1.dta	4	GEEFFDGNPIQLWPCK	15,Carbamidomethyl[C]#0;	3.44E-003	1936.89	0	1936.89	0.00043	0.22	C	1	TRUE	sp|P06750.1|AGGL_RICCO/AAB22584.1/pdb|1RZO|B/XP_002534220.2/NP_001406534.1/
615	5_T.20461.20461.2.0.dta	2	NMQDMVEDYR		3.45E-003	1300.53	0	1300.53	0.00206	1.58	S	1	TRUE	CON_IPI00220327.3/
616	5_T.18751.18751.2.0.dta	2	DGLCVDVR	4,Carbamidomethyl[C]#0;	3.46E-003	933.45	0	933.45	0.00285	3.05	S	1	TRUE	sp|P82683.2|ML3_VISAL/EEF33306.1/XP_002529062.2/AAR25548.1/
617	5_T.12312.12312.2.0.dta	2	DNCLTTDANIK	3,Carbamidomethyl[C]#0;	3.47E-003	1264.59	0	1264.58	0.00412	3.26	S	1	TRUE	sp|P06750.1|AGGL_RICCO/AAA63506.1/prf||1209171A/prf||1303208A/AAB22584.1/pdb|1RZO|B/ADG29082.1/XP_002534220.2/NP_001406534.1/
618	5_T.27033.27033.2.0.dta	2	AFASPIQLQR		3.48E-003	1130.63	0	1130.63	0.00299	2.65	C	1	TRUE	pdb|7TH2|A/WDV57319.1/WKY18136.1/pdb|8TAD|A/sp|P06750.1|AGGL_RICCO/sp|P02879.1|RICI_RICCO/prf||0408164A/prf||1405280A/AAB22582.1/AAB22584.1/pdb|1BR5|A/pdb|1BR6|A/pdb|1UQ4|A/pdb|1UQ5|A/pdb|1J1M|A/pdb|1RZO|A/ABG65738.1/pdb|1IFS|A/pdb|1OBS|A/pdb|2VC3|A/EEF26167.1/EEF30194.1/pdb|3EJ5|X/ACV85690.1/ACV85691.1/ACV85693.1/ADG29030.1/ADG29032.1/ADG29033.1/ADG29035.1/ADG29036.1/ADG29037.1/ADG29038.1/ADG290…
619	5_T.28077.28077.2.0.dta	2	FHNGNAIQLWPCK	3,Deamidated[N]#0;12,Carbamidomethyl[C]#0;	3.48E-003	1585.76	0	1585.76	0.00198	1.25	S	1	TRUE	sp|P02879.1|RICI_RICCO/AAA63506.1/prf||1111227A/prf||1303208A/AAB22582.1/pdb|2AAI|B/EEF26167.1/EEF30194.1/ACY38598.1/ADG29030.1/ADG29032.1/ADG29033.1/ADG29035.1/ADG29036.1/ADG29037.1/ADG29039.1/ADG29040.1/ADG29043.1/ADG29044.1/ADG29046.1/ADG29047.1/ADG29049.1/ADG29050.1/ADG29051.1/ADG29056.1/ADG29058.1/ADG29060.1/ADG29061.1/ADG29062.1/ADG29066.1/ADG29068.1/ADG29069.1/ADG29071.1/ADG29073.1/ADG2907…
620	5_T.10483.10483.2.0.dta	2	LSSPATLNSR	8,Deamidated[N]#0;	3.50E-003	1046.55	0	1046.55	0.00179	1.71	S	1	TRUE	CON_Trypsin|SWISS-PROT:P00761|TRYP_PIG/
621	5_T.34258.34258.2.0.dta	2	TLDNDIMLIK		3.50E-003	1175.64	0	1175.63	0.00468	3.98	C	1	TRUE	CON_Trypsin|SWISS-PROT:P00761|TRYP_PIG/
622	5_T.30011.30011.2.0.dta	2	GNAIQLWPCK	9,Carbamidomethyl[C]#0;	3.51E-003	1186.61	0	1186.6	0.00266	2.24	C	1	TRUE	sp|P02879.1|RICI_RICCO/AAA63506.1/prf||1111227A/prf||1303208A/AAB22582.1/pdb|2AAI|B/EEF26167.1/EEF30194.1/ACY38598.1/ADG29030.1/ADG29032.1/ADG29033.1/ADG29035.1/ADG29036.1/ADG29037.1/ADG29039.1/ADG29040.1/ADG29043.1/ADG29044.1/ADG29046.1/ADG29047.1/ADG29049.1/ADG29050.1/ADG29051.1/ADG29056.1/ADG29058.1/ADG29060.1/ADG29061.1/ADG29062.1/ADG29066.1/ADG29068.1/ADG29069.1/ADG29071.1/ADG29073.1/ADG2907…
623	5_T.14895.14895.2.0.dta	2	LEQLAGNLR		3.52E-003	1013.58	0	1013.57	0.00357	3.52	S	1	TRUE	pdb|7TH2|A/WDV57319.1/WKY18136.1/pdb|8TAD|A/sp|P02879.1|RICI_RICCO/prf||0408164A/prf||1405280A/AAB22582.1/pdb|1BR5|A/pdb|1BR6|A/pdb|1UQ4|A/pdb|1UQ5|A/pdb|1J1M|A/pdb|1IFS|A/pdb|1OBS|A/pdb|2VC3|A/EEF26167.1/pdb|3EJ5|X/ACV85690.1/ACZ56253.1/ACZ56254.1/ADG29030.1/ADG29032.1/ADG29033.1/ADG29035.1/ADG29036.1/ADG29037.1/ADG29038.1/ADG29039.1/ADG29043.1/ADG29046.1/ADG29049.1/ADG29050.1/ADG29051.1/ADG2905…
624	5_T.9316.9316.2.0.dta	2	LSSPATLNSR		3.52E-003	1045.57	0	1045.56	0.00257	2.46	S	1	TRUE	CON_Trypsin|SWISS-PROT:P00761|TRYP_PIG/
625	5_T.23023.23023.2.0.dta	2	TLLDIDNTR		3.53E-003	1060.57	0	1060.56	0.00334	3.15	S	1	TRUE	CON_IPI00019359.3/
626	5_T.35750.35750.3.0.dta	3	SAPDPSVITLENSWGR	12,Deamidated[N]#0;	3.53E-003	1729.85	0	1729.84	0.00745	4.3	S	1	TRUE	pdb|7TH2|A/WDV57319.1/WKY18136.1/pdb|8TAD|A/sp|P06750.1|AGGL_RICCO/sp|P02879.1|RICI_RICCO/prf||0408164A/prf||1405280A/AAB22582.1/AAB22584.1/pdb|1BR5|A/pdb|1BR6|A/pdb|1UQ5|A/pdb|1J1M|A/pdb|1RZO|A/ABG65738.1/pdb|1IFS|A/pdb|1OBS|A/pdb|2VC3|A/EEF26167.1/EEF30194.1/pdb|3EJ5|X/ACV85690.1/ACV85691.1/ACV85693.1/ADG29030.1/ADG29032.1/ADG29033.1/ADG29035.1/ADG29036.1/ADG29037.1/ADG29038.1/ADG29039.1/ADG290…
627	5_T.17584.17584.4.1.dta	4	SHLTTGGDVRHEIPVLPNR		3.54E-003	2098.12	0	2098.12	0.00615	2.93	S	1	TRUE	ACZ56251.1/ACZ56252.1/XP_002534220.2/NP_001406534.1/
628	5_T.32697.32697.2.0.dta	2	HQGLPQEVLNENLLR		3.55E-003	1759.95	0	1759.94	0.00503	2.86	S	1	TRUE	CON_CASA1|SWISS-PROT:P02662/
629	5_T.5269.5269.3.0.dta	3	SHKDDSPDLPK		3.56E-003	1238.6	0	1238.6	0.00181	1.46	C	1	TRUE	CON_IPI00708398.1/
630	5_T.23868.23868.2.0.dta	2	ADVCMDPEPIVR	4,Carbamidomethyl[C]#0;	3.57E-003	1401.66	0	1401.65	0.00615	4.38	S	1	TRUE	sp|P06750.1|AGGL_RICCO/sp|P02879.1|RICI_RICCO/AAA63506.1/prf||1111227A/prf||1209171A/prf||1303208A/prf||1405280A/AAB22582.1/AAB22584.1/pdb|2AAI|B/pdb|1RZO|B/EEF26167.1/EEF30194.1/ADG29030.1/ADG29032.1/ADG29033.1/ADG29035.1/ADG29036.1/ADG29037.1/ADG29038.1/ADG29039.1/ADG29040.1/ADG29043.1/ADG29044.1/ADG29046.1/ADG29047.1/ADG29049.1/ADG29050.1/ADG29051.1/ADG29056.1/ADG29058.1/ADG29060.1/ADG29062.1/…
631	5_T.12616.12616.2.0.dta	2	LASYLDKVR		3.58E-003	1064.61	0	1064.61	0.00195	1.83	S	1	TRUE	CON_IPI00217963.3/CON_IPI00009865.2/CON_IPI00384444.5/CON_IPI00450768.7/CON_IPI00112947.1/CON_IPI00136056.1/CON_IPI00225378.3/CON_IPI00230365.5/CON_IPI00290077.1/CON_IPI00015309.1/CON_IPI00479145.2/
632	5_T.9546.9546.2.0.dta	2	SLGGGFGGGSR		3.61E-003	951.47	0	951.46	0.00232	2.44	C	1	TRUE	CON_IPI00019359.3/
633	5_T.45863.45863.2.0.dta	2	HGDPNQIWLPLF	5,Deamidated[N]#0;	3.62E-003	1437.72	0	1437.72	0.00366	2.54	C	1	TRUE	sp|P02879.1|RICI_RICCO/prf||1111227A/AAB22582.1/pdb|2AAI|B/EEF26618.1/EEF27096.1/EEF27728.1/NP_001310630.1/XP_048233460.1/XP_048234555.1/
634	5_T.18790.18790.2.0.dta	2	DGLCVDVR	4,Carbamidomethyl[C]#0;	3.63E-003	933.45	0	933.45	0.00298	3.19	S	1	TRUE	sp|P82683.2|ML3_VISAL/EEF33306.1/XP_002529062.2/AAR25548.1/
635	5_T.32221.32221.2.0.dta	2	GNPIQLWPCK	9,Carbamidomethyl[C]#0;	3.63E-003	1212.62	0	1212.62	0.00309	2.55	C	1	TRUE	sp|P06750.1|AGGL_RICCO/prf||1209171A/AAB22584.1/pdb|1RZO|B/AET98835.1/XP_002534220.2/RWR91462.1/RWR91468.1/RWR91470.1/KAI7999633.1/KAI7999634.1/KAI7999638.1/NP_001406534.1/CAL5412161.1/CAL5345978.1/AAM46936.1/AAM46937.1/AAY34343.1/EEF30192.1/EEF30196.1/XP_002533608.1/XP_010922360.1/KAG1359230.1/XP_002532193.2/KAJ0971767.1/
636	5_T.7461.7461.2.0.dta	2	ILSCGPASSGQR	4,Carbamidomethyl[C]#0;	3.65E-003	1232.61	0	1232.61	0.00204	1.66	S	1	TRUE	sp|P06750.1|AGGL_RICCO/sp|P02879.1|RICI_RICCO/prf||1111227A/prf||1209171A/prf||1303208A/AAB22582.1/AAB22584.1/pdb|2AAI|B/pdb|1RZO|B/EEF26618.1/EEF27096.1/EEF27728.1/ACY38598.1/ADG29030.1/ADG29032.1/ADG29033.1/ADG29035.1/ADG29036.1/ADG29037.1/ADG29038.1/ADG29039.1/ADG29040.1/ADG29043.1/ADG29044.1/ADG29047.1/ADG29049.1/ADG29050.1/ADG29051.1/ADG29056.1/ADG29058.1/ADG29060.1/ADG29061.1/ADG29062.1/ADG…
637	5_T.14442.14442.3.0.dta	3	RFQYIEGEMR		3.67E-003	1328.64	0	1328.64	0.00311	2.34	C	1	TRUE	pdb|7TH2|A/WDV57319.1/WKY18136.1/pdb|8TAD|A/sp|P06750.1|AGGL_RICCO/sp|P02879.1|RICI_RICCO/prf||0408164A/prf||1405280A/AAB22582.1/AAB22584.1/pdb|1BR5|A/pdb|1BR6|A/pdb|1UQ4|A/pdb|1UQ5|A/pdb|1J1M|A/pdb|1RZO|A/ABG65738.1/pdb|1IFS|A/pdb|2VC3|A/EEF26167.1/EEF30194.1/pdb|3EJ5|X/ACV85690.1/ACV85691.1/ACZ56251.1/ACZ56252.1/ACZ56253.1/ACZ56254.1/ADG29030.1/ADG29032.1/ADG29033.1/ADG29035.1/ADG29036.1/ADG290…
638	5_T.15171.15171.2.0.dta	2	LEQLGGLR		3.67E-003	885.52	0	885.52	0.0016	1.8	S	1	TRUE	sp|P06750.1|AGGL_RICCO/AAB22584.1/pdb|1RZO|A/EEF30194.1/ACV85691.1/ACV85693.1/ACZ56251.1/ACZ56252.1/XP_002534220.2/XP_048234669.1/NP_001406534.1/EEF30192.1/EEF30196.1/XP_002533608.1/XP_002532193.2/
639	5_T.25843.25843.2.0.dta	2	LYQEPVLGPVR		3.68E-003	1270.72	0	1270.72	0.00227	1.78	C	1	TRUE	CON_CASB|SWISS-PROT:P02666/
640	5_T.14802.14802.2.0.dta	2	LTPDETYVPK		3.69E-003	1162.6	0	1162.6	0.00295	2.53	C	1	TRUE	CON_IPI00708398.1/
641	5_T.15168.15168.2.0.dta	2	LEQLGGLR		3.69E-003	885.52	0	885.52	0.0016	1.8	S	1	TRUE	sp|P06750.1|AGGL_RICCO/AAB22584.1/pdb|1RZO|A/EEF30194.1/ACV85691.1/ACV85693.1/ACZ56251.1/ACZ56252.1/XP_002534220.2/XP_048234669.1/NP_001406534.1/EEF30192.1/EEF30196.1/XP_002533608.1/XP_002532193.2/
642	5_T.17808.17808.2.1.dta	2	VWLEDCTSEK	6,Carbamidomethyl[C]#0;	3.69E-003	1266.57	0	1266.57	0.00289	2.28	S	1	TRUE	sp|P06750.1|AGGL_RICCO/AAA63506.1/prf||1209171A/prf||1303208A/AAB22584.1/pdb|1RZO|B/ACY38598.1/ADG29082.1/XP_002534220.2/XP_015582713.2/XP_048234669.1/NP_001406534.1/
643	5_T.18241.18241.2.0.dta	2	STCGTQIPTLAR	3,Carbamidomethyl[C]#0;	3.70E-003	1304.67	0	1304.66	0.0032	2.46	C	1	TRUE	sp|P06750.1|AGGL_RICCO/AAB22584.1/pdb|1RZO|A/ACZ56251.1/ACZ56252.1/XP_002534220.2/NP_001406534.1/
644	5_T.19514.19514.2.0.dta	2	DGLCVDVR	4,Carbamidomethyl[C]#0;	3.71E-003	933.45	0	933.45	0.00175	1.87	S	1	TRUE	sp|P82683.2|ML3_VISAL/EEF33306.1/XP_002529062.2/AAR25548.1/
645	5_T.16880.16880.2.0.dta	2	VWLEDCTSEK	6,Carbamidomethyl[C]#0;	3.73E-003	1266.57	0	1266.57	0.00465	3.67	S	1	TRUE	sp|P06750.1|AGGL_RICCO/AAA63506.1/prf||1209171A/prf||1303208A/AAB22584.1/pdb|1RZO|B/ACY38598.1/ADG29082.1/XP_002534220.2/XP_015582713.2/XP_048234669.1/NP_001406534.1/
646	5_T.18837.18837.2.0.dta	2	DGLCVDVR	4,Carbamidomethyl[C]#0;	3.75E-003	933.45	0	933.45	0.00304	3.26	S	1	TRUE	sp|P82683.2|ML3_VISAL/EEF33306.1/XP_002529062.2/AAR25548.1/
647	5_T.15175.15175.2.0.dta	2	LEQLGGLR		3.76E-003	885.52	0	885.52	0.00167	1.89	S	1	TRUE	sp|P06750.1|AGGL_RICCO/AAB22584.1/pdb|1RZO|A/EEF30194.1/ACV85691.1/ACV85693.1/ACZ56251.1/ACZ56252.1/XP_002534220.2/XP_048234669.1/NP_001406534.1/EEF30192.1/EEF30196.1/XP_002533608.1/XP_002532193.2/
648	5_T.26285.26285.2.0.dta	2	SLTEELAYLKK		3.76E-003	1294.73	0	1294.73	0.00133	1.03	C	1	TRUE	CON_IPI00009865.2/
649	5_T.28076.28076.2.0.dta	2	SNTDANQLWTLK	6,Deamidated[N]#0;	3.78E-003	1391.68	0	1391.68	0.00434	3.12	S	1	TRUE	sp|P02879.1|RICI_RICCO/AAA63506.1/prf||1111227A/prf||1303208A/AAB22582.1/pdb|2AAI|B/EEF26167.1/EEF30194.1/ACY38598.1/ADG29030.1/ADG29032.1/ADG29033.1/ADG29035.1/ADG29036.1/ADG29037.1/ADG29038.1/ADG29039.1/ADG29040.1/ADG29043.1/ADG29044.1/ADG29046.1/ADG29047.1/ADG29049.1/ADG29050.1/ADG29051.1/ADG29056.1/ADG29058.1/ADG29060.1/ADG29061.1/ADG29062.1/ADG29066.1/ADG29068.1/ADG29069.1/ADG29071.1/ADG2907…
650	5_T.7844.7844.2.0.dta	2	QDLVEDYKK		3.78E-003	1137.58	0	1137.58	0.00086	0.76	C	1	TRUE	CON_IPI00021304.1/CON_IPI00103481.3/
651	5_T.23620.23620.2.0.dta	2	ADVCMDPEPIVR	4,Carbamidomethyl[C]#0;	3.81E-003	1401.65	0	1401.65	0.00423	3.02	S	1	TRUE	sp|P06750.1|AGGL_RICCO/sp|P02879.1|RICI_RICCO/AAA63506.1/prf||1111227A/prf||1209171A/prf||1303208A/prf||1405280A/AAB22582.1/AAB22584.1/pdb|2AAI|B/pdb|1RZO|B/EEF26167.1/EEF30194.1/ADG29030.1/ADG29032.1/ADG29033.1/ADG29035.1/ADG29036.1/ADG29037.1/ADG29038.1/ADG29039.1/ADG29040.1/ADG29043.1/ADG29044.1/ADG29046.1/ADG29047.1/ADG29049.1/ADG29050.1/ADG29051.1/ADG29056.1/ADG29058.1/ADG29060.1/ADG29062.1/…
652	5_T.24270.24270.2.0.dta	2	VLVLDTDYK		3.84E-003	1065.59	0	1065.58	0.00522	4.9	S	1	TRUE	CON_LACB|SWISS-PROT:P02754/
653	5_T.29986.29986.2.1.dta	2	FHNGNAIQLWPCK	3,Deamidated[N]#0;12,Carbamidomethyl[C]#0;	3.87E-003	1585.76	0	1585.76	0.00288	1.82	S	1	TRUE	sp|P02879.1|RICI_RICCO/AAA63506.1/prf||1111227A/prf||1303208A/AAB22582.1/pdb|2AAI|B/EEF26167.1/EEF30194.1/ACY38598.1/ADG29030.1/ADG29032.1/ADG29033.1/ADG29035.1/ADG29036.1/ADG29037.1/ADG29039.1/ADG29040.1/ADG29043.1/ADG29044.1/ADG29046.1/ADG29047.1/ADG29049.1/ADG29050.1/ADG29051.1/ADG29056.1/ADG29058.1/ADG29060.1/ADG29061.1/ADG29062.1/ADG29066.1/ADG29068.1/ADG29069.1/ADG29071.1/ADG29073.1/ADG2907…
654	5_T.19940.19940.2.0.dta	2	FQYIEGEMR		3.88E-003	1172.54	0	1172.54	0.00424	3.61	S	1	TRUE	pdb|7TH2|A/WDV57319.1/WKY18136.1/pdb|8TAD|A/sp|P06750.1|AGGL_RICCO/sp|P02879.1|RICI_RICCO/prf||0408164A/prf||1405280A/AAB22582.1/AAB22584.1/pdb|1BR5|A/pdb|1BR6|A/pdb|1UQ4|A/pdb|1UQ5|A/pdb|1J1M|A/pdb|1RZO|A/ABG65738.1/pdb|1IFS|A/pdb|1OBS|A/pdb|2VC3|A/EEF26167.1/EEF30194.1/pdb|3EJ5|X/ACV85690.1/ACV85691.1/ACZ56251.1/ACZ56252.1/ACZ56253.1/ACZ56254.1/ADG29030.1/ADG29032.1/ADG29033.1/ADG29035.1/ADG290…
655	5_T.10536.10536.2.0.dta	2	SASSLGGGFGGGSR		3.89E-003	1196.57	0	1196.57	0.00036	0.3	C	1	TRUE	CON_IPI00019359.3/
656	5_T.8585.8585.2.0.dta	2	QEQNQEQPIR		3.91E-003	1269.62	0	1269.62	0.00293	2.31	S	1	TRUE	CON_CASK|SWISS-PROT:P02668/
657	5_T.28308.28308.2.0.dta	2	TLDNDIMLIK	4,Deamidated[N]#0;7,Oxidation[M]#0;	3.91E-003	1192.62	0	1192.61	0.00261	2.19	C	1	TRUE	CON_Trypsin|SWISS-PROT:P00761|TRYP_PIG/
658	5_T.43061.43061.2.0.dta	2	SNTDWNQLWTLR		3.92E-003	1533.75	0	1533.74	0.00339	2.21	S	1	TRUE	sp|P06750.1|AGGL_RICCO/prf||1209171A/AAB22584.1/pdb|1RZO|B/XP_002534220.2/NP_001406534.1/EEF30196.1/XP_002532193.2/
659	5_T.26523.26523.2.1.dta	2	SNTDANQLWTLK		3.93E-003	1390.7	0	1390.7	0.00054	0.39	S	1	TRUE	sp|P02879.1|RICI_RICCO/AAA63506.1/prf||1111227A/prf||1303208A/AAB22582.1/pdb|2AAI|B/EEF26167.1/EEF30194.1/ACY38598.1/ADG29030.1/ADG29032.1/ADG29033.1/ADG29035.1/ADG29036.1/ADG29037.1/ADG29038.1/ADG29039.1/ADG29040.1/ADG29043.1/ADG29044.1/ADG29046.1/ADG29047.1/ADG29049.1/ADG29050.1/ADG29051.1/ADG29056.1/ADG29058.1/ADG29060.1/ADG29061.1/ADG29062.1/ADG29066.1/ADG29068.1/ADG29069.1/ADG29071.1/ADG2907…
660	5_T.13785.13785.2.0.dta	2	NGLCVDVR	4,Carbamidomethyl[C]#0;	3.94E-003	932.46	0	932.46	0.0016	1.72	S	1	TRUE	sp|P02879.1|RICI_RICCO/AAA63506.1/prf||1111227A/prf||1303208A/AAB22582.1/pdb|2AAI|B/EEF26167.1/ACY38598.1/ADG29030.1/ADG29032.1/ADG29033.1/ADG29035.1/ADG29036.1/ADG29037.1/ADG29038.1/ADG29039.1/ADG29040.1/ADG29043.1/ADG29044.1/ADG29046.1/ADG29047.1/ADG29049.1/ADG29050.1/ADG29051.1/ADG29056.1/ADG29058.1/ADG29060.1/ADG29061.1/ADG29062.1/ADG29066.1/ADG29068.1/ADG29069.1/ADG29071.1/ADG29073.1/ADG2907…
661	5_T.14187.14187.2.0.dta	2	CAPPPSSQF	1,Carbamidomethyl[C]#0;	3.95E-003	990.44	0	990.43	0.0024	2.43	S	1	TRUE	pdb|7TH2|A/WKY18136.1/sp|P06750.1|AGGL_RICCO/sp|P02879.1|RICI_RICCO/prf||0408164A/prf||1405280A/AAB22582.1/AAB22584.1/pdb|1BR5|A/pdb|1BR6|A/pdb|1UQ4|A/pdb|1UQ5|A/pdb|1J1M|A/pdb|1OBS|A/pdb|2VC3|A/EEF26167.1/EEF30194.1/ACV85690.1/ACV85691.1/ADG29030.1/ADG29032.1/ADG29033.1/ADG29035.1/ADG29036.1/ADG29037.1/ADG29038.1/ADG29039.1/ADG29040.1/ADG29043.1/ADG29044.1/ADG29046.1/ADG29047.1/ADG29050.1/ADG290…
662	5_T.34417.34417.2.0.dta	2	TLDNDIMLIK		3.97E-003	1175.64	0	1175.63	0.00511	4.35	C	1	TRUE	CON_Trypsin|SWISS-PROT:P00761|TRYP_PIG/
663	5_T.36702.36702.2.0.dta	2	TLDNDIMLIK	4,Deamidated[N]#0;	3.97E-003	1176.62	0	1176.62	0.00292	2.48	C	1	TRUE	CON_Trypsin|SWISS-PROT:P00761|TRYP_PIG/
664	5_T.28090.28090.2.0.dta	2	FHNGNAIQLWPCK	3,Deamidated[N]#0;12,Carbamidomethyl[C]#0;	3.97E-003	1585.76	0	1585.76	0.00191	1.2	S	1	TRUE	sp|P02879.1|RICI_RICCO/AAA63506.1/prf||1111227A/prf||1303208A/AAB22582.1/pdb|2AAI|B/EEF26167.1/EEF30194.1/ACY38598.1/ADG29030.1/ADG29032.1/ADG29033.1/ADG29035.1/ADG29036.1/ADG29037.1/ADG29039.1/ADG29040.1/ADG29043.1/ADG29044.1/ADG29046.1/ADG29047.1/ADG29049.1/ADG29050.1/ADG29051.1/ADG29056.1/ADG29058.1/ADG29060.1/ADG29061.1/ADG29062.1/ADG29066.1/ADG29068.1/ADG29069.1/ADG29071.1/ADG29073.1/ADG2907…
665	5_T.41375.41375.2.0.dta	2	GEEFFDGNPIQLWPCK	15,Carbamidomethyl[C]#0;	4.04E-003	1936.9	0	1936.89	0.00616	3.18	C	1	TRUE	sp|P06750.1|AGGL_RICCO/AAB22584.1/pdb|1RZO|B/XP_002534220.2/NP_001406534.1/
666	5_T.7580.7580.3.1.dta	3	ECCDKPLLEK	2,Carbamidomethyl[C]#0;3,Carbamidomethyl[C]#0;	4.04E-003	1291.61	0	1291.6	0.00313	2.42	S	1	TRUE	CON_IPI00708398.1/
667	5_T.20433.20433.2.1.dta	2	NMQDMVEDYR		4.04E-003	1300.53	0	1300.53	0.00194	1.49	S	1	TRUE	CON_IPI00220327.3/
668	5_T.20447.20447.2.0.dta	2	NMQDMVEDYR		4.05E-003	1300.53	0	1300.53	0.00206	1.58	S	1	TRUE	CON_IPI00220327.3/
669	5_T.11660.11660.2.0.dta	2	ASPIQLQR		4.05E-003	912.53	0	912.53	0.00204	2.23	C	1	TRUE	pdb|7TH2|A/WDV57319.1/WKY18136.1/pdb|8TAD|A/sp|P06750.1|AGGL_RICCO/sp|P02879.1|RICI_RICCO/prf||0408164A/prf||1405280A/AAB22582.1/AAB22584.1/pdb|1BR5|A/pdb|1BR6|A/pdb|1UQ4|A/pdb|1UQ5|A/pdb|1J1M|A/pdb|1RZO|A/ABG65738.1/pdb|1IFS|A/pdb|1OBS|A/pdb|2VC3|A/EEF26167.1/EEF30194.1/pdb|3EJ5|X/ACV85690.1/ACV85691.1/ACV85693.1/ADG29030.1/ADG29032.1/ADG29033.1/ADG29035.1/ADG29036.1/ADG29037.1/ADG29038.1/ADG290…
670	5_T.13706.13706.2.0.dta	2	NGLCVDVR	4,Carbamidomethyl[C]#0;	4.07E-003	932.46	0	932.46	0.00159	1.71	S	1	TRUE	sp|P02879.1|RICI_RICCO/AAA63506.1/prf||1111227A/prf||1303208A/AAB22582.1/pdb|2AAI|B/EEF26167.1/ACY38598.1/ADG29030.1/ADG29032.1/ADG29033.1/ADG29035.1/ADG29036.1/ADG29037.1/ADG29038.1/ADG29039.1/ADG29040.1/ADG29043.1/ADG29044.1/ADG29046.1/ADG29047.1/ADG29049.1/ADG29050.1/ADG29051.1/ADG29056.1/ADG29058.1/ADG29060.1/ADG29061.1/ADG29062.1/ADG29066.1/ADG29068.1/ADG29069.1/ADG29071.1/ADG29073.1/ADG2907…
671	5_T.35758.35758.3.0.dta	3	LSTAIQESNEGAFASPIQLQR		4.08E-003	2260.16	0	2260.16	0.00725	3.21	S	1	TRUE	EEF30194.1/ACV85691.1/XP_048234669.1/
672	5_T.27824.27824.2.0.dta	2	ESNQGAFASPIQLQR		4.08E-003	1645.83	0	1645.83	0.00266	1.62	S	1	TRUE	pdb|7TH2|A/WDV57319.1/WKY18136.1/pdb|8TAD|A/sp|P06750.1|AGGL_RICCO/sp|P02879.1|RICI_RICCO/prf||0408164A/prf||1405280A/AAB22582.1/AAB22584.1/pdb|1BR5|A/pdb|1BR6|A/pdb|1UQ4|A/pdb|1UQ5|A/pdb|1J1M|A/pdb|1RZO|A/ABG65738.1/pdb|1IFS|A/pdb|1OBS|A/pdb|2VC3|A/EEF26167.1/pdb|3EJ5|X/ACV85690.1/ACV85693.1/ADG29030.1/ADG29032.1/ADG29033.1/ADG29035.1/ADG29036.1/ADG29037.1/ADG29038.1/ADG29039.1/ADG29040.1/ADG290…
673	5_T.38126.38126.2.0.dta	2	GLPQEVLNENLLR		4.10E-003	1494.83	0	1494.83	0.00529	3.54	C	1	TRUE	CON_CASA1|SWISS-PROT:P02662/
674	5_T.13838.13838.2.0.dta	2	NGLCVDVR	4,Carbamidomethyl[C]#0;	4.11E-003	932.46	0	932.46	0.00161	1.73	S	1	TRUE	sp|P02879.1|RICI_RICCO/AAA63506.1/prf||1111227A/prf||1303208A/AAB22582.1/pdb|2AAI|B/EEF26167.1/ACY38598.1/ADG29030.1/ADG29032.1/ADG29033.1/ADG29035.1/ADG29036.1/ADG29037.1/ADG29038.1/ADG29039.1/ADG29040.1/ADG29043.1/ADG29044.1/ADG29046.1/ADG29047.1/ADG29049.1/ADG29050.1/ADG29051.1/ADG29056.1/ADG29058.1/ADG29060.1/ADG29061.1/ADG29062.1/ADG29066.1/ADG29068.1/ADG29069.1/ADG29071.1/ADG29073.1/ADG2907…
675	5_T.23622.23622.2.0.dta	2	ADVCMDPEPIVR	4,Carbamidomethyl[C]#0;	4.12E-003	1401.65	0	1401.65	0.00423	3.02	S	1	TRUE	sp|P06750.1|AGGL_RICCO/sp|P02879.1|RICI_RICCO/AAA63506.1/prf||1111227A/prf||1209171A/prf||1303208A/prf||1405280A/AAB22582.1/AAB22584.1/pdb|2AAI|B/pdb|1RZO|B/EEF26167.1/EEF30194.1/ADG29030.1/ADG29032.1/ADG29033.1/ADG29035.1/ADG29036.1/ADG29037.1/ADG29038.1/ADG29039.1/ADG29040.1/ADG29043.1/ADG29044.1/ADG29046.1/ADG29047.1/ADG29049.1/ADG29050.1/ADG29051.1/ADG29056.1/ADG29058.1/ADG29060.1/ADG29062.1/…
676	5_T.34517.34517.2.0.dta	2	SLTEELAYLK		4.13E-003	1166.63	0	1166.63	0.00292	2.5	C	1	TRUE	CON_IPI00009865.2/
677	5_T.39221.39221.3.0.dta	3	SNTDWNQLWTLR		4.14E-003	1533.75	0	1533.74	0.00321	2.09	S	1	TRUE	sp|P06750.1|AGGL_RICCO/prf||1209171A/AAB22584.1/pdb|1RZO|B/XP_002534220.2/NP_001406534.1/EEF30196.1/XP_002532193.2/
678	5_T.30509.30509.2.0.dta	2	PIQLWPCK	7,Carbamidomethyl[C]#0;	4.15E-003	1041.56	0	1041.55	0.00386	3.71	C	1	TRUE	sp|P06750.1|AGGL_RICCO/prf||1209171A/AAB22584.1/pdb|1RZO|B/AET98835.1/XP_002534220.2/RWR91462.1/RWR91468.1/RWR91470.1/KAI7999633.1/KAI7999634.1/KAI7999638.1/XP_052197410.1/NP_001406534.1/CAL5412161.1/CAL5345978.1/AAM46936.1/AAM46937.1/AAY34343.1/EEF30192.1/EEF30196.1/XP_002533608.1/XP_010922360.1/KAG1359230.1/XP_002532193.2/KAJ0971767.1/
679	5_T.27922.27922.3.0.dta	3	ESNQGAFASPIQLQR		4.17E-003	1645.83	0	1645.83	0.00397	2.41	S	1	TRUE	pdb|7TH2|A/WDV57319.1/WKY18136.1/pdb|8TAD|A/sp|P06750.1|AGGL_RICCO/sp|P02879.1|RICI_RICCO/prf||0408164A/prf||1405280A/AAB22582.1/AAB22584.1/pdb|1BR5|A/pdb|1BR6|A/pdb|1UQ4|A/pdb|1UQ5|A/pdb|1J1M|A/pdb|1RZO|A/ABG65738.1/pdb|1IFS|A/pdb|1OBS|A/pdb|2VC3|A/EEF26167.1/pdb|3EJ5|X/ACV85690.1/ACV85693.1/ADG29030.1/ADG29032.1/ADG29033.1/ADG29035.1/ADG29036.1/ADG29037.1/ADG29038.1/ADG29039.1/ADG29040.1/ADG290…
680	5_T.11839.11839.2.0.dta	2	ASPIQLQR		4.18E-003	912.53	0	912.53	0.00134	1.47	C	1	TRUE	pdb|7TH2|A/WDV57319.1/WKY18136.1/pdb|8TAD|A/sp|P06750.1|AGGL_RICCO/sp|P02879.1|RICI_RICCO/prf||0408164A/prf||1405280A/AAB22582.1/AAB22584.1/pdb|1BR5|A/pdb|1BR6|A/pdb|1UQ4|A/pdb|1UQ5|A/pdb|1J1M|A/pdb|1RZO|A/ABG65738.1/pdb|1IFS|A/pdb|1OBS|A/pdb|2VC3|A/EEF26167.1/EEF30194.1/pdb|3EJ5|X/ACV85690.1/ACV85691.1/ACV85693.1/ADG29030.1/ADG29032.1/ADG29033.1/ADG29035.1/ADG29036.1/ADG29037.1/ADG29038.1/ADG290…
681	5_T.41637.41637.2.0.dta	2	EFFDGNPIQLWPCK	13,Carbamidomethyl[C]#0;	4.18E-003	1750.83	0	1750.83	0.00383	2.19	C	1	TRUE	sp|P06750.1|AGGL_RICCO/AAB22584.1/pdb|1RZO|B/XP_002534220.2/NP_001406534.1/
682	5_T.11858.11858.2.0.dta	2	ASPIQLQR		4.19E-003	912.53	0	912.53	0.00139	1.53	C	1	TRUE	pdb|7TH2|A/WDV57319.1/WKY18136.1/pdb|8TAD|A/sp|P06750.1|AGGL_RICCO/sp|P02879.1|RICI_RICCO/prf||0408164A/prf||1405280A/AAB22582.1/AAB22584.1/pdb|1BR5|A/pdb|1BR6|A/pdb|1UQ4|A/pdb|1UQ5|A/pdb|1J1M|A/pdb|1RZO|A/ABG65738.1/pdb|1IFS|A/pdb|1OBS|A/pdb|2VC3|A/EEF26167.1/EEF30194.1/pdb|3EJ5|X/ACV85690.1/ACV85691.1/ACV85693.1/ADG29030.1/ADG29032.1/ADG29033.1/ADG29035.1/ADG29036.1/ADG29037.1/ADG29038.1/ADG290…
683	5_T.24130.24130.2.0.dta	2	VWLEDCTSEK		4.20E-003	1209.55	0	1209.55	0.00166	1.37	S	1	TRUE	sp|P06750.1|AGGL_RICCO/AAA63506.1/prf||1209171A/prf||1303208A/AAB22584.1/pdb|1RZO|B/ACY38598.1/ADG29082.1/XP_002534220.2/XP_015582713.2/XP_048234669.1/NP_001406534.1/
684	5_T.32095.32095.2.0.dta	2	TAIQESNEGAFASPIQLQR		4.20E-003	2060.05	0	2060.04	0.00565	2.74	C	1	TRUE	EEF30194.1/ACV85691.1/XP_048234669.1/
685	5_T.39273.39273.3.0.dta	3	SNTDWNQLWTLR		4.22E-003	1533.75	0	1533.74	0.00322	2.1	S	1	TRUE	sp|P06750.1|AGGL_RICCO/prf||1209171A/AAB22584.1/pdb|1RZO|B/XP_002534220.2/NP_001406534.1/EEF30196.1/XP_002532193.2/
686	5_T.37185.37185.2.0.dta	2	DAEEWFFTK		4.22E-003	1172.53	0	1172.53	0.00238	2.03	S	1	TRUE	CON_IPI00384444.5/CON_IPI00468696.3/
687	5_T.5901.5901.2.0.dta	2	FSSSSGYGGGSSR		4.22E-003	1235.53	0	1235.53	0.00143	1.16	S	1	TRUE	CON_IPI00019359.3/
688	5_T.18226.18226.2.0.dta	2	STCGTQIPTLAR	3,Carbamidomethyl[C]#0;	4.23E-003	1304.67	0	1304.66	0.00322	2.47	C	1	TRUE	sp|P06750.1|AGGL_RICCO/AAB22584.1/pdb|1RZO|A/ACZ56251.1/ACZ56252.1/XP_002534220.2/NP_001406534.1/
689	5_T.15200.15200.2.0.dta	2	LEQLGGLR		4.23E-003	885.52	0	885.52	0.00176	1.99	S	1	TRUE	sp|P06750.1|AGGL_RICCO/AAB22584.1/pdb|1RZO|A/EEF30194.1/ACV85691.1/ACV85693.1/ACZ56251.1/ACZ56252.1/XP_002534220.2/XP_048234669.1/NP_001406534.1/EEF30192.1/EEF30196.1/XP_002533608.1/XP_002532193.2/
690	5_T.34428.34428.3.0.dta	3	LSTAIQESNQGAFASPIQLQR		4.24E-003	2259.18	0	2259.17	0.00787	3.48	S	1	TRUE	pdb|7TH2|A/WDV57319.1/WKY18136.1/pdb|8TAD|A/sp|P06750.1|AGGL_RICCO/sp|P02879.1|RICI_RICCO/prf||0408164A/prf||1405280A/AAB22582.1/AAB22584.1/pdb|1BR5|A/pdb|1BR6|A/pdb|1UQ4|A/pdb|1UQ5|A/pdb|1J1M|A/pdb|1RZO|A/ABG65738.1/pdb|1IFS|A/pdb|1OBS|A/pdb|2VC3|A/EEF26167.1/pdb|3EJ5|X/ACV85690.1/ACV85693.1/ADG29030.1/ADG29032.1/ADG29033.1/ADG29035.1/ADG29036.1/ADG29037.1/ADG29038.1/ADG29039.1/ADG29040.1/ADG290…
691	5_T.6643.6643.3.0.dta	3	SKAEAESLYQSK		4.24E-003	1340.67	0	1340.67	0.00331	2.47	S	1	TRUE	CON_IPI00220327.3/
692	5_T.7243.7243.3.0.dta	3	RSLLEGEGSSGGGGR		4.26E-003	1418.7	0	1418.7	0.00439	3.1	C	1	TRUE	CON_IPI00009865.2/
693	5_T.14847.14847.2.0.dta	2	ADVCMDPEPIVR	4,Carbamidomethyl[C]#0;5,Oxidation[M]#0;	4.27E-003	1417.65	0	1417.64	0.00311	2.19	S	1	TRUE	sp|P06750.1|AGGL_RICCO/sp|P02879.1|RICI_RICCO/AAA63506.1/prf||1111227A/prf||1209171A/prf||1303208A/prf||1405280A/AAB22582.1/AAB22584.1/pdb|2AAI|B/pdb|1RZO|B/EEF26167.1/EEF30194.1/ADG29030.1/ADG29032.1/ADG29033.1/ADG29035.1/ADG29036.1/ADG29037.1/ADG29038.1/ADG29039.1/ADG29040.1/ADG29043.1/ADG29044.1/ADG29046.1/ADG29047.1/ADG29049.1/ADG29050.1/ADG29051.1/ADG29056.1/ADG29058.1/ADG29060.1/ADG29062.1/…
694	5_T.32122.32122.2.0.dta	2	TAIQESNQGAFASPIQLQR	7,Deamidated[N]#0;	4.30E-003	2060.04	0	2060.04	0.00356	1.73	C	1	TRUE	pdb|7TH2|A/WDV57319.1/WKY18136.1/pdb|8TAD|A/sp|P06750.1|AGGL_RICCO/sp|P02879.1|RICI_RICCO/prf||0408164A/prf||1405280A/AAB22582.1/AAB22584.1/pdb|1BR5|A/pdb|1BR6|A/pdb|1UQ4|A/pdb|1UQ5|A/pdb|1J1M|A/pdb|1RZO|A/ABG65738.1/pdb|1IFS|A/pdb|1OBS|A/pdb|2VC3|A/EEF26167.1/pdb|3EJ5|X/ACV85690.1/ACV85693.1/ADG29030.1/ADG29032.1/ADG29033.1/ADG29035.1/ADG29036.1/ADG29037.1/ADG29038.1/ADG29039.1/ADG29040.1/ADG290…
695	5_T.12978.12978.2.0.dta	2	FQYIEGEMR	8,Oxidation[M]#0;	4.31E-003	1188.54	0	1188.54	0.0026	2.19	S	1	TRUE	pdb|7TH2|A/WDV57319.1/WKY18136.1/pdb|8TAD|A/sp|P06750.1|AGGL_RICCO/sp|P02879.1|RICI_RICCO/prf||0408164A/prf||1405280A/AAB22582.1/AAB22584.1/pdb|1BR5|A/pdb|1BR6|A/pdb|1UQ4|A/pdb|1UQ5|A/pdb|1J1M|A/pdb|1RZO|A/ABG65738.1/pdb|1IFS|A/pdb|1OBS|A/pdb|2VC3|A/EEF26167.1/EEF30194.1/pdb|3EJ5|X/ACV85690.1/ACV85691.1/ACZ56251.1/ACZ56252.1/ACZ56253.1/ACZ56254.1/ADG29030.1/ADG29032.1/ADG29033.1/ADG29035.1/ADG290…
696	5_T.17590.17590.2.0.dta	2	CGTQIPTLAR	1,Carbamidomethyl[C]#0;	4.31E-003	1116.59	0	1116.58	0.00379	3.4	C	1	TRUE	sp|P06750.1|AGGL_RICCO/AAB22584.1/pdb|1RZO|A/ACZ56251.1/ACZ56252.1/XP_002534220.2/NP_001406534.1/
697	5_T.7582.7582.2.0.dta	2	ILSCGPASSGQR	4,Carbamidomethyl[C]#0;	4.34E-003	1232.61	0	1232.61	0.00233	1.89	S	1	TRUE	sp|P06750.1|AGGL_RICCO/sp|P02879.1|RICI_RICCO/prf||1111227A/prf||1209171A/prf||1303208A/AAB22582.1/AAB22584.1/pdb|2AAI|B/pdb|1RZO|B/EEF26618.1/EEF27096.1/EEF27728.1/ACY38598.1/ADG29030.1/ADG29032.1/ADG29033.1/ADG29035.1/ADG29036.1/ADG29037.1/ADG29038.1/ADG29039.1/ADG29040.1/ADG29043.1/ADG29044.1/ADG29047.1/ADG29049.1/ADG29050.1/ADG29051.1/ADG29056.1/ADG29058.1/ADG29060.1/ADG29061.1/ADG29062.1/ADG…
698	5_T.18812.18812.3.0.dta	3	HLVDEPQNLIK		4.35E-003	1305.72	0	1305.72	0.00195	1.49	S	1	TRUE	CON_IPI00708398.1/
699	5_T.30237.30237.2.0.dta	2	DNDIMLIK	2,Deamidated[N]#0;	4.38E-003	962.49	0	962.49	0.00177	1.84	C	1	TRUE	CON_Trypsin|SWISS-PROT:P00761|TRYP_PIG/
700	5_T.32758.32758.3.0.dta	3	HGVQELEIELQSQLSKK		4.40E-003	1966.08	0	1966.06	0.01854	9.43	S	1	TRUE	CON_IPI00019359.3/
701	5_T.14495.14495.3.0.dta	3	RFQYIEGEMR		4.41E-003	1328.64	0	1328.64	0.00304	2.29	C	1	TRUE	pdb|7TH2|A/WDV57319.1/WKY18136.1/pdb|8TAD|A/sp|P06750.1|AGGL_RICCO/sp|P02879.1|RICI_RICCO/prf||0408164A/prf||1405280A/AAB22582.1/AAB22584.1/pdb|1BR5|A/pdb|1BR6|A/pdb|1UQ4|A/pdb|1UQ5|A/pdb|1J1M|A/pdb|1RZO|A/ABG65738.1/pdb|1IFS|A/pdb|2VC3|A/EEF26167.1/EEF30194.1/pdb|3EJ5|X/ACV85690.1/ACV85691.1/ACZ56251.1/ACZ56252.1/ACZ56253.1/ACZ56254.1/ADG29030.1/ADG29032.1/ADG29033.1/ADG29035.1/ADG29036.1/ADG290…
702	5_T.28005.28005.2.0.dta	2	FHNGNAIQLWPCK	3,Deamidated[N]#0;12,Carbamidomethyl[C]#0;	4.42E-003	1585.76	0	1585.76	0.00206	1.3	S	1	TRUE	sp|P02879.1|RICI_RICCO/AAA63506.1/prf||1111227A/prf||1303208A/AAB22582.1/pdb|2AAI|B/EEF26167.1/EEF30194.1/ACY38598.1/ADG29030.1/ADG29032.1/ADG29033.1/ADG29035.1/ADG29036.1/ADG29037.1/ADG29039.1/ADG29040.1/ADG29043.1/ADG29044.1/ADG29046.1/ADG29047.1/ADG29049.1/ADG29050.1/ADG29051.1/ADG29056.1/ADG29058.1/ADG29060.1/ADG29061.1/ADG29062.1/ADG29066.1/ADG29068.1/ADG29069.1/ADG29071.1/ADG29073.1/ADG2907…
703	5_T.10315.10315.2.0.dta	2	SPIQLQR		4.42E-003	841.49	0	841.49	0.00147	1.74	C	1	TRUE	pdb|7TH2|A/WDV57319.1/WKY18136.1/pdb|8TAD|A/sp|P06750.1|AGGL_RICCO/sp|P02879.1|RICI_RICCO/prf||0408164A/prf||1405280A/AAB22582.1/AAB22584.1/pdb|1BR5|A/pdb|1BR6|A/pdb|1UQ4|A/pdb|1UQ5|A/pdb|1J1M|A/pdb|1RZO|A/ABG65738.1/pdb|1IFS|A/pdb|1OBS|A/pdb|2VC3|A/EEF26167.1/EEF30194.1/pdb|3EJ5|X/ACV85690.1/ACV85691.1/ACV85693.1/ADG29030.1/ADG29032.1/ADG29033.1/ADG29035.1/ADG29036.1/ADG29037.1/ADG29038.1/ADG290…
704	5_T.11806.11806.2.0.dta	2	ASPIQLQR		4.44E-003	912.53	0	912.53	0.00152	1.66	C	1	TRUE	pdb|7TH2|A/WDV57319.1/WKY18136.1/pdb|8TAD|A/sp|P06750.1|AGGL_RICCO/sp|P02879.1|RICI_RICCO/prf||0408164A/prf||1405280A/AAB22582.1/AAB22584.1/pdb|1BR5|A/pdb|1BR6|A/pdb|1UQ4|A/pdb|1UQ5|A/pdb|1J1M|A/pdb|1RZO|A/ABG65738.1/pdb|1IFS|A/pdb|1OBS|A/pdb|2VC3|A/EEF26167.1/EEF30194.1/pdb|3EJ5|X/ACV85690.1/ACV85691.1/ACV85693.1/ADG29030.1/ADG29032.1/ADG29033.1/ADG29035.1/ADG29036.1/ADG29037.1/ADG29038.1/ADG290…
705	5_T.30434.30434.2.1.dta	2	EIELQSQLALK		4.44E-003	1271.72	0	1271.72	0.00101	0.8	C	1	TRUE	CON_IPI00009865.2/CON_IPI00798492.2/
706	5_T.15058.15058.2.0.dta	2	CAPPPSSQF	1,Carbamidomethyl[C]#0;	4.45E-003	990.44	0	990.43	0.00153	1.54	S	1	TRUE	pdb|7TH2|A/WKY18136.1/sp|P06750.1|AGGL_RICCO/sp|P02879.1|RICI_RICCO/prf||0408164A/prf||1405280A/AAB22582.1/AAB22584.1/pdb|1BR5|A/pdb|1BR6|A/pdb|1UQ4|A/pdb|1UQ5|A/pdb|1J1M|A/pdb|1OBS|A/pdb|2VC3|A/EEF26167.1/EEF30194.1/ACV85690.1/ACV85691.1/ADG29030.1/ADG29032.1/ADG29033.1/ADG29035.1/ADG29036.1/ADG29037.1/ADG29038.1/ADG29039.1/ADG29040.1/ADG29043.1/ADG29044.1/ADG29046.1/ADG29047.1/ADG29050.1/ADG290…
707	5_T.5238.5238.3.0.dta	3	LRSEIDNVKK		4.45E-003	1201.69	0	1201.69	0.00185	1.54	S	1	TRUE	CON_IPI00220327.3/CON_IPI00697851.1/CON_IPI00139301.3/
708	5_T.11821.11821.2.0.dta	2	ASPIQLQR		4.47E-003	912.53	0	912.53	0.00143	1.56	C	1	TRUE	pdb|7TH2|A/WDV57319.1/WKY18136.1/pdb|8TAD|A/sp|P06750.1|AGGL_RICCO/sp|P02879.1|RICI_RICCO/prf||0408164A/prf||1405280A/AAB22582.1/AAB22584.1/pdb|1BR5|A/pdb|1BR6|A/pdb|1UQ4|A/pdb|1UQ5|A/pdb|1J1M|A/pdb|1RZO|A/ABG65738.1/pdb|1IFS|A/pdb|1OBS|A/pdb|2VC3|A/EEF26167.1/EEF30194.1/pdb|3EJ5|X/ACV85690.1/ACV85691.1/ACV85693.1/ADG29030.1/ADG29032.1/ADG29033.1/ADG29035.1/ADG29036.1/ADG29037.1/ADG29038.1/ADG290…
709	5_T.4802.4802.2.0.dta	2	KYEDEINKR		4.48E-003	1194.61	0	1194.61	-0.0011	-0.92	S	1	TRUE	CON_IPI00220327.3/CON_IPI00009867.3/CON_IPI00021304.1/CON_IPI00300725.7/CON_IPI00299145.9/CON_IPI00293665.7/CON_IPI00697851.1/CON_IPI00714876.1/CON_IPI00124499.2/CON_IPI00131368.3/CON_IPI00139301.3/CON_IPI00462140.1/CON_IPI00622240.4/CON_IPI00554648.3/CON_IPI00376379.3/CON_IPI00008359.1/CON_IPI00290857.2/CON_IPI00748057.2/
710	5_T.27361.27361.2.0.dta	2	VESYTNFIR	6,Deamidated[N]#0;	4.50E-003	1129.56	0	1129.55	0.00296	2.62	C	1	TRUE	sp|P06750.1|AGGL_RICCO/AAB22584.1/pdb|1RZO|A/ACZ56252.1/XP_002534220.2/NP_001406534.1/
711	5_T.31644.31644.2.0.dta	2	FHNGNAIQLWPCK	3,Deamidated[N]#0;12,Carbamidomethyl[C]#0;	4.51E-003	1585.76	0	1585.76	0.00261	1.65	S	1	TRUE	sp|P02879.1|RICI_RICCO/AAA63506.1/prf||1111227A/prf||1303208A/AAB22582.1/pdb|2AAI|B/EEF26167.1/EEF30194.1/ACY38598.1/ADG29030.1/ADG29032.1/ADG29033.1/ADG29035.1/ADG29036.1/ADG29037.1/ADG29039.1/ADG29040.1/ADG29043.1/ADG29044.1/ADG29046.1/ADG29047.1/ADG29049.1/ADG29050.1/ADG29051.1/ADG29056.1/ADG29058.1/ADG29060.1/ADG29061.1/ADG29062.1/ADG29066.1/ADG29068.1/ADG29069.1/ADG29071.1/ADG29073.1/ADG2907…
712	5_T.31556.31556.3.0.dta	3	ISALEEQLQQIR		4.53E-003	1427.79	0	1427.79	0.00264	1.85	C	1	TRUE	CON_IPI00009865.2/CON_IPI00798492.2/
713	5_T.45236.45236.2.0.dta	2	HGDPNQIWLPLF		4.54E-003	1436.74	0	1436.73	0.00331	2.31	C	1	TRUE	sp|P02879.1|RICI_RICCO/prf||1111227A/AAB22582.1/pdb|2AAI|B/EEF26618.1/EEF27096.1/EEF27728.1/NP_001310630.1/XP_048233460.1/XP_048234555.1/
714	5_T.30582.30582.2.0.dta	2	PIQLWPCK	7,Carbamidomethyl[C]#0;	4.56E-003	1041.56	0	1041.55	0.00377	3.61	C	1	TRUE	sp|P06750.1|AGGL_RICCO/prf||1209171A/AAB22584.1/pdb|1RZO|B/AET98835.1/XP_002534220.2/RWR91462.1/RWR91468.1/RWR91470.1/KAI7999633.1/KAI7999634.1/KAI7999638.1/XP_052197410.1/NP_001406534.1/CAL5412161.1/CAL5345978.1/AAM46936.1/AAM46937.1/AAY34343.1/EEF30192.1/EEF30196.1/XP_002533608.1/XP_010922360.1/KAG1359230.1/XP_002532193.2/KAJ0971767.1/
715	5_T.29670.29670.2.0.dta	2	AIQLWPCK	7,Carbamidomethyl[C]#0;	4.59E-003	1015.54	0	1015.54	0.00203	2	C	1	TRUE	sp|P02879.1|RICI_RICCO/AAA63506.1/prf||1111227A/prf||1303208A/AAB22582.1/pdb|2AAI|B/EEF26167.1/EEF30194.1/ACY38598.1/ADG29030.1/ADG29032.1/ADG29033.1/ADG29035.1/ADG29036.1/ADG29037.1/ADG29039.1/ADG29040.1/ADG29043.1/ADG29044.1/ADG29046.1/ADG29047.1/ADG29049.1/ADG29050.1/ADG29051.1/ADG29056.1/ADG29058.1/ADG29060.1/ADG29061.1/ADG29062.1/ADG29066.1/ADG29068.1/ADG29069.1/ADG29071.1/ADG29073.1/ADG2907…
716	5_T.30598.30598.2.0.dta	2	PIQLWPCK	7,Carbamidomethyl[C]#0;	4.59E-003	1041.56	0	1041.55	0.00379	3.64	C	1	TRUE	sp|P06750.1|AGGL_RICCO/prf||1209171A/AAB22584.1/pdb|1RZO|B/AET98835.1/XP_002534220.2/RWR91462.1/RWR91468.1/RWR91470.1/KAI7999633.1/KAI7999634.1/KAI7999638.1/XP_052197410.1/NP_001406534.1/CAL5412161.1/CAL5345978.1/AAM46936.1/AAM46937.1/AAY34343.1/EEF30192.1/EEF30196.1/XP_002533608.1/XP_010922360.1/KAG1359230.1/XP_002532193.2/KAJ0971767.1/
717	5_T.7809.7809.2.0.dta	2	FEMEQNLR	3,Oxidation[M]#0;	4.62E-003	1082.5	0	1082.49	0.00189	1.75	S	1	TRUE	CON_IPI00019359.3/
718	5_T.8265.8265.2.0.dta	2	AEAESLYQSK		4.63E-003	1125.54	0	1125.54	0.00272	2.42	S	1	TRUE	CON_IPI00220327.3/
719	5_T.9734.9734.2.0.dta	2	LSSPATLNSR		4.63E-003	1045.57	0	1045.56	0.00291	2.78	S	1	TRUE	CON_Trypsin|SWISS-PROT:P00761|TRYP_PIG/
720	5_T.30020.30020.2.0.dta	2	GNAIQLWPCK	9,Carbamidomethyl[C]#0;	4.66E-003	1186.61	0	1186.6	0.0025	2.11	C	1	TRUE	sp|P02879.1|RICI_RICCO/AAA63506.1/prf||1111227A/prf||1303208A/AAB22582.1/pdb|2AAI|B/EEF26167.1/EEF30194.1/ACY38598.1/ADG29030.1/ADG29032.1/ADG29033.1/ADG29035.1/ADG29036.1/ADG29037.1/ADG29039.1/ADG29040.1/ADG29043.1/ADG29044.1/ADG29046.1/ADG29047.1/ADG29049.1/ADG29050.1/ADG29051.1/ADG29056.1/ADG29058.1/ADG29060.1/ADG29061.1/ADG29062.1/ADG29066.1/ADG29068.1/ADG29069.1/ADG29071.1/ADG29073.1/ADG2907…
721	5_T.38633.38633.2.0.dta	2	NLYNGLVLDVR	4,Deamidated[N]#0;	4.70E-003	1276.69	0	1276.69	0.00446	3.49	C	1	TRUE	sp|P06750.1|AGGL_RICCO/AAA63506.1/prf||1209171A/prf||1303208A/AAB22584.1/pdb|1RZO|B/ACY38598.1/ADG29082.1/XP_002534220.2/XP_015582713.2/NP_001406534.1/
722	5_T.4762.4762.2.0.dta	2	HIQKEDVPSER		4.70E-003	1337.68	0	1337.68	-0.00105	-0.79	S	1	TRUE	CON_CASA1|SWISS-PROT:P02662/
723	5_T.11846.11846.2.0.dta	2	ASPIQLQR		4.71E-003	912.53	0	912.53	0.00134	1.47	C	1	TRUE	pdb|7TH2|A/WDV57319.1/WKY18136.1/pdb|8TAD|A/sp|P06750.1|AGGL_RICCO/sp|P02879.1|RICI_RICCO/prf||0408164A/prf||1405280A/AAB22582.1/AAB22584.1/pdb|1BR5|A/pdb|1BR6|A/pdb|1UQ4|A/pdb|1UQ5|A/pdb|1J1M|A/pdb|1RZO|A/ABG65738.1/pdb|1IFS|A/pdb|1OBS|A/pdb|2VC3|A/EEF26167.1/EEF30194.1/pdb|3EJ5|X/ACV85690.1/ACV85691.1/ACV85693.1/ADG29030.1/ADG29032.1/ADG29033.1/ADG29035.1/ADG29036.1/ADG29037.1/ADG29038.1/ADG290…
724	5_T.30619.30619.2.0.dta	2	PIQLWPCK	7,Carbamidomethyl[C]#0;	4.72E-003	1041.56	0	1041.55	0.00383	3.68	C	1	TRUE	sp|P06750.1|AGGL_RICCO/prf||1209171A/AAB22584.1/pdb|1RZO|B/AET98835.1/XP_002534220.2/RWR91462.1/RWR91468.1/RWR91470.1/KAI7999633.1/KAI7999634.1/KAI7999638.1/XP_052197410.1/NP_001406534.1/CAL5412161.1/CAL5345978.1/AAM46936.1/AAM46937.1/AAY34343.1/EEF30192.1/EEF30196.1/XP_002533608.1/XP_010922360.1/KAG1359230.1/XP_002532193.2/KAJ0971767.1/
725	5_T.16203.16203.2.0.dta	2	DNCLTSDSNIR	3,Carbamidomethyl[C]#0;	4.72E-003	1294.57	0	1294.57	0.00288	2.22	S	1	TRUE	sp|P02879.1|RICI_RICCO/prf||1111227A/AAB22582.1/pdb|2AAI|B/EEF26618.1/EEF27096.1/EEF27728.1/ADG29030.1/ADG29033.1/ADG29035.1/ADG29037.1/ADG29038.1/ADG29039.1/ADG29043.1/ADG29046.1/ADG29049.1/ADG29050.1/ADG29056.1/ADG29060.1/ADG29061.1/ADG29062.1/ADG29066.1/ADG29068.1/ADG29071.1/ADG29073.1/ADG29074.1/ADG29075.1/ADG29077.1/ADG29080.1/ADG29081.1/ADG29084.1/ADG29088.1/ADG29089.1/ADG29090.1/ADG29091.1…
726	5_T.30588.30588.2.0.dta	2	PIQLWPCK	7,Carbamidomethyl[C]#0;	4.73E-003	1041.56	0	1041.55	0.00379	3.64	C	1	TRUE	sp|P06750.1|AGGL_RICCO/prf||1209171A/AAB22584.1/pdb|1RZO|B/AET98835.1/XP_002534220.2/RWR91462.1/RWR91468.1/RWR91470.1/KAI7999633.1/KAI7999634.1/KAI7999638.1/XP_052197410.1/NP_001406534.1/CAL5412161.1/CAL5345978.1/AAM46936.1/AAM46937.1/AAY34343.1/EEF30192.1/EEF30196.1/XP_002533608.1/XP_010922360.1/KAG1359230.1/XP_002532193.2/KAJ0971767.1/
727	5_T.31788.31788.2.0.dta	2	QIWDNGTIINPR	5,Deamidated[N]#0;	4.73E-003	1427.73	0	1427.73	0.00558	3.91	C	1	TRUE	sp|P02879.1|RICI_RICCO/AAA63506.1/prf||1111227A/prf||1303208A/AAB22582.1/pdb|2AAI|B/EEF26167.1/EEF27096.1/EEF30194.1/ACY38598.1/ADG29030.1/ADG29032.1/ADG29033.1/ADG29035.1/ADG29036.1/ADG29037.1/ADG29038.1/ADG29039.1/ADG29040.1/ADG29043.1/ADG29044.1/ADG29046.1/ADG29047.1/ADG29049.1/ADG29050.1/ADG29051.1/ADG29056.1/ADG29058.1/ADG29060.1/ADG29061.1/ADG29062.1/ADG29068.1/ADG29069.1/ADG29071.1/ADG2907…
728	5_T.45238.45238.2.0.dta	2	HGDPNQIWLPLF		4.74E-003	1436.74	0	1436.73	0.00331	2.31	C	1	TRUE	sp|P02879.1|RICI_RICCO/prf||1111227A/AAB22582.1/pdb|2AAI|B/EEF26618.1/EEF27096.1/EEF27728.1/NP_001310630.1/XP_048233460.1/XP_048234555.1/
729	5_T.25652.25652.3.0.dta	3	FHNGNAIQLWPCK	12,Carbamidomethyl[C]#0;	4.75E-003	1584.78	0	1584.77	0.00594	3.75	S	1	TRUE	sp|P02879.1|RICI_RICCO/AAA63506.1/prf||1111227A/prf||1303208A/AAB22582.1/pdb|2AAI|B/EEF26167.1/EEF30194.1/ACY38598.1/ADG29030.1/ADG29032.1/ADG29033.1/ADG29035.1/ADG29036.1/ADG29037.1/ADG29039.1/ADG29040.1/ADG29043.1/ADG29044.1/ADG29046.1/ADG29047.1/ADG29049.1/ADG29050.1/ADG29051.1/ADG29056.1/ADG29058.1/ADG29060.1/ADG29061.1/ADG29062.1/ADG29066.1/ADG29068.1/ADG29069.1/ADG29071.1/ADG29073.1/ADG2907…
730	5_T.24857.24857.2.0.dta	2	FASPIQLQR		4.78E-003	1059.6	0	1059.59	0.00216	2.04	C	1	TRUE	pdb|7TH2|A/WDV57319.1/WKY18136.1/pdb|8TAD|A/sp|P06750.1|AGGL_RICCO/sp|P02879.1|RICI_RICCO/prf||0408164A/prf||1405280A/AAB22582.1/AAB22584.1/pdb|1BR5|A/pdb|1BR6|A/pdb|1UQ4|A/pdb|1UQ5|A/pdb|1J1M|A/pdb|1RZO|A/ABG65738.1/pdb|1IFS|A/pdb|1OBS|A/pdb|2VC3|A/EEF26167.1/EEF30194.1/pdb|3EJ5|X/ACV85690.1/ACV85691.1/ACV85693.1/ADG29030.1/ADG29032.1/ADG29033.1/ADG29035.1/ADG29036.1/ADG29037.1/ADG29038.1/ADG290…
731	5_T.30306.30306.2.0.dta	2	DNDIMLIK	2,Deamidated[N]#0;	4.87E-003	962.49	0	962.49	0.00169	1.76	C	1	TRUE	CON_Trypsin|SWISS-PROT:P00761|TRYP_PIG/
732	5_T.15163.15163.2.0.dta	2	LEQLGGLR		4.88E-003	885.52	0	885.52	0.0016	1.8	S	1	TRUE	sp|P06750.1|AGGL_RICCO/AAB22584.1/pdb|1RZO|A/EEF30194.1/ACV85691.1/ACV85693.1/ACZ56251.1/ACZ56252.1/XP_002534220.2/XP_048234669.1/NP_001406534.1/EEF30192.1/EEF30196.1/XP_002533608.1/XP_002532193.2/
733	5_T.41528.41528.2.0.dta	2	GEEFFDGNPIQLWPCK	15,Carbamidomethyl[C]#0;	4.88E-003	1936.9	0	1936.89	0.00579	2.99	C	1	TRUE	sp|P06750.1|AGGL_RICCO/AAB22584.1/pdb|1RZO|B/XP_002534220.2/NP_001406534.1/
734	5_T.23770.23770.2.0.dta	2	ADVCMDPEPIVR	4,Carbamidomethyl[C]#0;	4.89E-003	1401.65	0	1401.65	0.00482	3.44	S	1	TRUE	sp|P06750.1|AGGL_RICCO/sp|P02879.1|RICI_RICCO/AAA63506.1/prf||1111227A/prf||1209171A/prf||1303208A/prf||1405280A/AAB22582.1/AAB22584.1/pdb|2AAI|B/pdb|1RZO|B/EEF26167.1/EEF30194.1/ADG29030.1/ADG29032.1/ADG29033.1/ADG29035.1/ADG29036.1/ADG29037.1/ADG29038.1/ADG29039.1/ADG29040.1/ADG29043.1/ADG29044.1/ADG29046.1/ADG29047.1/ADG29049.1/ADG29050.1/ADG29051.1/ADG29056.1/ADG29058.1/ADG29060.1/ADG29062.1/…
735	5_T.14145.14145.2.0.dta	2	CAPPPSSQF	1,Carbamidomethyl[C]#0;	4.90E-003	990.44	0	990.43	0.00185	1.87	S	1	TRUE	pdb|7TH2|A/WKY18136.1/sp|P06750.1|AGGL_RICCO/sp|P02879.1|RICI_RICCO/prf||0408164A/prf||1405280A/AAB22582.1/AAB22584.1/pdb|1BR5|A/pdb|1BR6|A/pdb|1UQ4|A/pdb|1UQ5|A/pdb|1J1M|A/pdb|1OBS|A/pdb|2VC3|A/EEF26167.1/EEF30194.1/ACV85690.1/ACV85691.1/ADG29030.1/ADG29032.1/ADG29033.1/ADG29035.1/ADG29036.1/ADG29037.1/ADG29038.1/ADG29039.1/ADG29040.1/ADG29043.1/ADG29044.1/ADG29046.1/ADG29047.1/ADG29050.1/ADG290…
736	5_T.33982.33982.2.1.dta	2	LLYQEPVLGPVR		4.91E-003	1383.8	0	1383.8	0.00357	2.58	C	1	TRUE	CON_CASB|SWISS-PROT:P02666/
737	5_T.11668.11668.2.0.dta	2	ASPIQLQR		4.91E-003	912.53	0	912.53	0.00191	2.09	C	1	TRUE	pdb|7TH2|A/WDV57319.1/WKY18136.1/pdb|8TAD|A/sp|P06750.1|AGGL_RICCO/sp|P02879.1|RICI_RICCO/prf||0408164A/prf||1405280A/AAB22582.1/AAB22584.1/pdb|1BR5|A/pdb|1BR6|A/pdb|1UQ4|A/pdb|1UQ5|A/pdb|1J1M|A/pdb|1RZO|A/ABG65738.1/pdb|1IFS|A/pdb|1OBS|A/pdb|2VC3|A/EEF26167.1/EEF30194.1/pdb|3EJ5|X/ACV85690.1/ACV85691.1/ACV85693.1/ADG29030.1/ADG29032.1/ADG29033.1/ADG29035.1/ADG29036.1/ADG29037.1/ADG29038.1/ADG290…
738	5_T.11720.11720.2.0.dta	2	ASPIQLQR		4.91E-003	912.53	0	912.53	0.00175	1.92	C	1	TRUE	pdb|7TH2|A/WDV57319.1/WKY18136.1/pdb|8TAD|A/sp|P06750.1|AGGL_RICCO/sp|P02879.1|RICI_RICCO/prf||0408164A/prf||1405280A/AAB22582.1/AAB22584.1/pdb|1BR5|A/pdb|1BR6|A/pdb|1UQ4|A/pdb|1UQ5|A/pdb|1J1M|A/pdb|1RZO|A/ABG65738.1/pdb|1IFS|A/pdb|1OBS|A/pdb|2VC3|A/EEF26167.1/EEF30194.1/pdb|3EJ5|X/ACV85690.1/ACV85691.1/ACV85693.1/ADG29030.1/ADG29032.1/ADG29033.1/ADG29035.1/ADG29036.1/ADG29037.1/ADG29038.1/ADG290…
739	5_T.11658.11658.2.0.dta	2	ASPIQLQR		4.92E-003	912.53	0	912.53	0.00204	2.23	C	1	TRUE	pdb|7TH2|A/WDV57319.1/WKY18136.1/pdb|8TAD|A/sp|P06750.1|AGGL_RICCO/sp|P02879.1|RICI_RICCO/prf||0408164A/prf||1405280A/AAB22582.1/AAB22584.1/pdb|1BR5|A/pdb|1BR6|A/pdb|1UQ4|A/pdb|1UQ5|A/pdb|1J1M|A/pdb|1RZO|A/ABG65738.1/pdb|1IFS|A/pdb|1OBS|A/pdb|2VC3|A/EEF26167.1/EEF30194.1/pdb|3EJ5|X/ACV85690.1/ACV85691.1/ACV85693.1/ADG29030.1/ADG29032.1/ADG29033.1/ADG29035.1/ADG29036.1/ADG29037.1/ADG29038.1/ADG290…
740	5_T.23619.23619.2.0.dta	2	ADVCMDPEPIVR	4,Carbamidomethyl[C]#0;	4.97E-003	1401.65	0	1401.65	0.00423	3.02	S	1	TRUE	sp|P06750.1|AGGL_RICCO/sp|P02879.1|RICI_RICCO/AAA63506.1/prf||1111227A/prf||1209171A/prf||1303208A/prf||1405280A/AAB22582.1/AAB22584.1/pdb|2AAI|B/pdb|1RZO|B/EEF26167.1/EEF30194.1/ADG29030.1/ADG29032.1/ADG29033.1/ADG29035.1/ADG29036.1/ADG29037.1/ADG29038.1/ADG29039.1/ADG29040.1/ADG29043.1/ADG29044.1/ADG29046.1/ADG29047.1/ADG29049.1/ADG29050.1/ADG29051.1/ADG29056.1/ADG29058.1/ADG29060.1/ADG29062.1/…
741	5_T.15244.15244.2.0.dta	2	LEQLGGLR		4.98E-003	885.52	0	885.52	0.00181	2.04	S	1	TRUE	sp|P06750.1|AGGL_RICCO/AAB22584.1/pdb|1RZO|A/EEF30194.1/ACV85691.1/ACV85693.1/ACZ56251.1/ACZ56252.1/XP_002534220.2/XP_048234669.1/NP_001406534.1/EEF30192.1/EEF30196.1/XP_002533608.1/XP_002532193.2/
742	5_T.31064.31064.2.0.dta	2	QVWIEDCSSEK	7,Carbamidomethyl[C]#0;	4.99E-003	1380.62	0	1380.61	0.00587	4.25	C	1	TRUE	sp|P02879.1|RICI_RICCO/prf||1111227A/AAB22582.1/pdb|2AAI|B/EEF26618.1/EEF27096.1/ADG29030.1/ADG29033.1/ADG29035.1/ADG29037.1/ADG29038.1/ADG29039.1/ADG29043.1/ADG29046.1/ADG29049.1/ADG29050.1/ADG29051.1/ADG29056.1/ADG29060.1/ADG29061.1/ADG29066.1/ADG29068.1/ADG29071.1/ADG29073.1/ADG29074.1/ADG29075.1/ADG29077.1/ADG29079.1/ADG29080.1/ADG29084.1/ADG29088.1/ADG29089.1/ADG29090.1/ADG29091.1/ADG29092.1…
743	5_T.14237.14237.2.0.dta	2	CAPPPSSQF	1,Carbamidomethyl[C]#0;	5.00E-003	990.44	0	990.43	0.00256	2.59	S	1	TRUE	pdb|7TH2|A/WKY18136.1/sp|P06750.1|AGGL_RICCO/sp|P02879.1|RICI_RICCO/prf||0408164A/prf||1405280A/AAB22582.1/AAB22584.1/pdb|1BR5|A/pdb|1BR6|A/pdb|1UQ4|A/pdb|1UQ5|A/pdb|1J1M|A/pdb|1OBS|A/pdb|2VC3|A/EEF26167.1/EEF30194.1/ACV85690.1/ACV85691.1/ADG29030.1/ADG29032.1/ADG29033.1/ADG29035.1/ADG29036.1/ADG29037.1/ADG29038.1/ADG29039.1/ADG29040.1/ADG29043.1/ADG29044.1/ADG29046.1/ADG29047.1/ADG29050.1/ADG290…
744	5_T.28848.28848.2.0.dta	2	GGNYDRLEQLAGNLR		5.00E-003	1675.86	0	1675.85	0.00653	3.89	C	1	TRUE	pdb|7TH2|A/WDV57319.1/WKY18136.1/pdb|8TAD|A/sp|P02879.1|RICI_RICCO/prf||0408164A/prf||1405280A/AAB22582.1/pdb|1BR5|A/pdb|1BR6|A/pdb|1UQ4|A/pdb|1J1M|A/pdb|1IFS|A/pdb|1OBS|A/pdb|2VC3|A/EEF26167.1/pdb|3EJ5|X/ACV85690.1/ACZ56253.1/ACZ56254.1/ADG29030.1/ADG29032.1/ADG29033.1/ADG29035.1/ADG29036.1/ADG29037.1/ADG29038.1/ADG29039.1/ADG29043.1/ADG29046.1/ADG29049.1/ADG29050.1/ADG29051.1/ADG29056.1/ADG2905…
745	5_T.18833.18833.2.0.dta	2	DGLCVDVR	4,Carbamidomethyl[C]#0;	5.04E-003	933.45	0	933.45	0.00304	3.26	S	1	TRUE	sp|P82683.2|ML3_VISAL/EEF33306.1/XP_002529062.2/AAR25548.1/
746	5_T.2412.2412.2.0.dta	2	GPASSGQR		5.04E-003	759.38	0	759.37	0.00096	1.26	C	1	TRUE	sp|P06750.1|AGGL_RICCO/sp|P02879.1|RICI_RICCO/prf||1111227A/prf||1209171A/prf||1303208A/AAB22582.1/AAB22584.1/pdb|2AAI|B/pdb|1RZO|B/EEF26618.1/EEF27096.1/EEF27728.1/ACY38598.1/ADG29030.1/ADG29032.1/ADG29033.1/ADG29035.1/ADG29036.1/ADG29037.1/ADG29038.1/ADG29039.1/ADG29040.1/ADG29043.1/ADG29044.1/ADG29046.1/ADG29047.1/ADG29049.1/ADG29050.1/ADG29051.1/ADG29056.1/ADG29058.1/ADG29060.1/ADG29061.1/ADG…
747	5_T.39304.39304.3.0.dta	3	SNTDWNQLWTLR		5.05E-003	1533.75	0	1533.74	0.00322	2.1	S	1	TRUE	sp|P06750.1|AGGL_RICCO/prf||1209171A/AAB22584.1/pdb|1RZO|B/XP_002534220.2/NP_001406534.1/EEF30196.1/XP_002532193.2/
748	5_T.16884.16884.2.0.dta	2	VWLEDCTSEK	6,Carbamidomethyl[C]#0;	5.07E-003	1266.57	0	1266.57	0.00465	3.67	S	1	TRUE	sp|P06750.1|AGGL_RICCO/AAA63506.1/prf||1209171A/prf||1303208A/AAB22584.1/pdb|1RZO|B/ACY38598.1/ADG29082.1/XP_002534220.2/XP_015582713.2/XP_048234669.1/NP_001406534.1/
749	5_T.38735.38735.2.0.dta	2	GLPQEVLNENLLR	8,Deamidated[N]#0;	5.09E-003	1495.82	0	1495.81	0.0069	4.61	C	1	TRUE	CON_CASA1|SWISS-PROT:P02662/
750	5_T.8994.8994.2.0.dta	2	KLVTDLTK		5.09E-003	917.57	0	917.57	0.00123	1.34	C	1	TRUE	CON_IPI00708398.1/CON_IPI00745872.2/
751	5_T.10312.10312.2.0.dta	2	SPIQLQR		5.10E-003	841.49	0	841.49	0.00147	1.74	C	1	TRUE	pdb|7TH2|A/WDV57319.1/WKY18136.1/pdb|8TAD|A/sp|P06750.1|AGGL_RICCO/sp|P02879.1|RICI_RICCO/prf||0408164A/prf||1405280A/AAB22582.1/AAB22584.1/pdb|1BR5|A/pdb|1BR6|A/pdb|1UQ4|A/pdb|1UQ5|A/pdb|1J1M|A/pdb|1RZO|A/ABG65738.1/pdb|1IFS|A/pdb|1OBS|A/pdb|2VC3|A/EEF26167.1/EEF30194.1/pdb|3EJ5|X/ACV85690.1/ACV85691.1/ACV85693.1/ADG29030.1/ADG29032.1/ADG29033.1/ADG29035.1/ADG29036.1/ADG29037.1/ADG29038.1/ADG290…
752	5_T.11859.11859.2.0.dta	2	ASPIQLQR		5.12E-003	912.53	0	912.53	0.00139	1.53	C	1	TRUE	pdb|7TH2|A/WDV57319.1/WKY18136.1/pdb|8TAD|A/sp|P06750.1|AGGL_RICCO/sp|P02879.1|RICI_RICCO/prf||0408164A/prf||1405280A/AAB22582.1/AAB22584.1/pdb|1BR5|A/pdb|1BR6|A/pdb|1UQ4|A/pdb|1UQ5|A/pdb|1J1M|A/pdb|1RZO|A/ABG65738.1/pdb|1IFS|A/pdb|1OBS|A/pdb|2VC3|A/EEF26167.1/EEF30194.1/pdb|3EJ5|X/ACV85690.1/ACV85691.1/ACV85693.1/ADG29030.1/ADG29032.1/ADG29033.1/ADG29035.1/ADG29036.1/ADG29037.1/ADG29038.1/ADG290…
753	5_T.13774.13774.2.0.dta	2	NGLCVDVR	4,Carbamidomethyl[C]#0;	5.13E-003	932.46	0	932.46	0.0016	1.72	S	1	TRUE	sp|P02879.1|RICI_RICCO/AAA63506.1/prf||1111227A/prf||1303208A/AAB22582.1/pdb|2AAI|B/EEF26167.1/ACY38598.1/ADG29030.1/ADG29032.1/ADG29033.1/ADG29035.1/ADG29036.1/ADG29037.1/ADG29038.1/ADG29039.1/ADG29040.1/ADG29043.1/ADG29044.1/ADG29046.1/ADG29047.1/ADG29049.1/ADG29050.1/ADG29051.1/ADG29056.1/ADG29058.1/ADG29060.1/ADG29061.1/ADG29062.1/ADG29066.1/ADG29068.1/ADG29069.1/ADG29071.1/ADG29073.1/ADG2907…
754	5_T.19868.19868.2.0.dta	2	FQYIEGEMR	8,Oxidation[M]#0;	5.15E-003	1188.54	0	1188.54	0.00115	0.97	S	1	TRUE	pdb|7TH2|A/WDV57319.1/WKY18136.1/pdb|8TAD|A/sp|P06750.1|AGGL_RICCO/sp|P02879.1|RICI_RICCO/prf||0408164A/prf||1405280A/AAB22582.1/AAB22584.1/pdb|1BR5|A/pdb|1BR6|A/pdb|1UQ4|A/pdb|1UQ5|A/pdb|1J1M|A/pdb|1RZO|A/ABG65738.1/pdb|1IFS|A/pdb|1OBS|A/pdb|2VC3|A/EEF26167.1/EEF30194.1/pdb|3EJ5|X/ACV85690.1/ACV85691.1/ACZ56251.1/ACZ56252.1/ACZ56253.1/ACZ56254.1/ADG29030.1/ADG29032.1/ADG29033.1/ADG29035.1/ADG290…
755	5_T.25101.25101.2.0.dta	2	DVCMDPEPIVR	3,Carbamidomethyl[C]#0;	5.20E-003	1330.61	0	1330.61	7e-05	0.05	C	1	TRUE	sp|P06750.1|AGGL_RICCO/sp|P02879.1|RICI_RICCO/AAA63506.1/prf||1111227A/prf||1209171A/prf||1303208A/prf||1405280A/AAB22582.1/AAB22584.1/pdb|2AAI|B/pdb|1RZO|B/EEF26167.1/EEF30194.1/ADG29030.1/ADG29032.1/ADG29033.1/ADG29035.1/ADG29036.1/ADG29037.1/ADG29038.1/ADG29039.1/ADG29040.1/ADG29043.1/ADG29044.1/ADG29046.1/ADG29047.1/ADG29049.1/ADG29050.1/ADG29051.1/ADG29056.1/ADG29058.1/ADG29060.1/ADG29062.1/…
756	5_T.21464.21464.2.0.dta	2	FQYIEGEMR		5.20E-003	1172.55	0	1172.54	0.00675	5.75	S	1	TRUE	pdb|7TH2|A/WDV57319.1/WKY18136.1/pdb|8TAD|A/sp|P06750.1|AGGL_RICCO/sp|P02879.1|RICI_RICCO/prf||0408164A/prf||1405280A/AAB22582.1/AAB22584.1/pdb|1BR5|A/pdb|1BR6|A/pdb|1UQ4|A/pdb|1UQ5|A/pdb|1J1M|A/pdb|1RZO|A/ABG65738.1/pdb|1IFS|A/pdb|1OBS|A/pdb|2VC3|A/EEF26167.1/EEF30194.1/pdb|3EJ5|X/ACV85690.1/ACV85691.1/ACZ56251.1/ACZ56252.1/ACZ56253.1/ACZ56254.1/ADG29030.1/ADG29032.1/ADG29033.1/ADG29035.1/ADG290…
757	5_T.12296.12296.2.0.dta	2	DNCLTTDANIK	3,Carbamidomethyl[C]#0;	5.22E-003	1264.59	0	1264.58	0.00412	3.26	S	1	TRUE	sp|P06750.1|AGGL_RICCO/AAA63506.1/prf||1209171A/prf||1303208A/AAB22584.1/pdb|1RZO|B/ADG29082.1/XP_002534220.2/NP_001406534.1/
758	5_T.30065.30065.3.0.dta	3	AIQESNQGAFASPIQLQR		5.24E-003	1958.01	0	1958.01	0.00456	2.33	C	1	TRUE	pdb|7TH2|A/WDV57319.1/WKY18136.1/pdb|8TAD|A/sp|P06750.1|AGGL_RICCO/sp|P02879.1|RICI_RICCO/prf||0408164A/prf||1405280A/AAB22582.1/AAB22584.1/pdb|1BR5|A/pdb|1BR6|A/pdb|1UQ4|A/pdb|1UQ5|A/pdb|1J1M|A/pdb|1RZO|A/ABG65738.1/pdb|1IFS|A/pdb|1OBS|A/pdb|2VC3|A/EEF26167.1/pdb|3EJ5|X/ACV85690.1/ACV85693.1/ADG29030.1/ADG29032.1/ADG29033.1/ADG29035.1/ADG29036.1/ADG29037.1/ADG29038.1/ADG29039.1/ADG29040.1/ADG290…
759	5_T.13776.13776.2.0.dta	2	NGLCVDVR	4,Carbamidomethyl[C]#0;	5.25E-003	932.46	0	932.46	0.0016	1.72	S	1	TRUE	sp|P02879.1|RICI_RICCO/AAA63506.1/prf||1111227A/prf||1303208A/AAB22582.1/pdb|2AAI|B/EEF26167.1/ACY38598.1/ADG29030.1/ADG29032.1/ADG29033.1/ADG29035.1/ADG29036.1/ADG29037.1/ADG29038.1/ADG29039.1/ADG29040.1/ADG29043.1/ADG29044.1/ADG29046.1/ADG29047.1/ADG29049.1/ADG29050.1/ADG29051.1/ADG29056.1/ADG29058.1/ADG29060.1/ADG29061.1/ADG29062.1/ADG29066.1/ADG29068.1/ADG29069.1/ADG29071.1/ADG29073.1/ADG2907…
760	5_T.31593.31593.3.0.dta	3	FHNGNAIQLWPCK	3,Deamidated[N]#0;12,Carbamidomethyl[C]#0;	5.32E-003	1585.77	0	1585.76	0.00755	4.76	S	1	TRUE	sp|P02879.1|RICI_RICCO/AAA63506.1/prf||1111227A/prf||1303208A/AAB22582.1/pdb|2AAI|B/EEF26167.1/EEF30194.1/ACY38598.1/ADG29030.1/ADG29032.1/ADG29033.1/ADG29035.1/ADG29036.1/ADG29037.1/ADG29039.1/ADG29040.1/ADG29043.1/ADG29044.1/ADG29046.1/ADG29047.1/ADG29049.1/ADG29050.1/ADG29051.1/ADG29056.1/ADG29058.1/ADG29060.1/ADG29061.1/ADG29062.1/ADG29066.1/ADG29068.1/ADG29069.1/ADG29071.1/ADG29073.1/ADG2907…
761	5_T.4327.4327.2.0.dta	2	SCGPASSGQR	2,Carbamidomethyl[C]#0;	5.33E-003	1006.44	0	1006.44	0.00083	0.83	C	1	TRUE	sp|P06750.1|AGGL_RICCO/sp|P02879.1|RICI_RICCO/prf||1111227A/prf||1209171A/prf||1303208A/AAB22582.1/AAB22584.1/pdb|2AAI|B/pdb|1RZO|B/EEF26618.1/EEF27096.1/EEF27728.1/ACY38598.1/ADG29030.1/ADG29032.1/ADG29033.1/ADG29035.1/ADG29036.1/ADG29037.1/ADG29038.1/ADG29039.1/ADG29040.1/ADG29043.1/ADG29044.1/ADG29046.1/ADG29047.1/ADG29049.1/ADG29050.1/ADG29051.1/ADG29056.1/ADG29058.1/ADG29060.1/ADG29061.1/ADG…
762	5_T.21045.21045.2.0.dta	2	DVTNAYVVGYR	4,Deamidated[N]#0;	5.33E-003	1257.61	0	1257.61	0.00383	3.04	C	1	TRUE	pdb|7TH2|A/WDV57319.1/WKY18136.1/pdb|8TAD|A/sp|P02879.1|RICI_RICCO/prf||1405280A/AAB22582.1/pdb|1BR5|A/pdb|1BR6|A/pdb|1UQ4|A/pdb|1UQ5|A/pdb|1J1M|A/ABG65738.1/pdb|1IFS|A/pdb|1OBS|A/pdb|2VC3|A/EEF26167.1/pdb|3EJ5|X/ACV85690.1/ACV85693.1/ACZ56253.1/ACZ56254.1/ADG29030.1/ADG29032.1/ADG29033.1/ADG29035.1/ADG29036.1/ADG29037.1/ADG29038.1/ADG29039.1/ADG29040.1/ADG29043.1/ADG29044.1/ADG29046.1/ADG29047.1…
763	5_T.12622.12622.2.0.dta	2	LASYLDKVR		5.34E-003	1064.61	0	1064.61	0.00195	1.83	S	1	TRUE	CON_IPI00217963.3/CON_IPI00009865.2/CON_IPI00384444.5/CON_IPI00450768.7/CON_IPI00112947.1/CON_IPI00136056.1/CON_IPI00225378.3/CON_IPI00230365.5/CON_IPI00290077.1/CON_IPI00015309.1/CON_IPI00479145.2/
764	5_T.11718.11718.2.0.dta	2	ASPIQLQR		5.34E-003	912.53	0	912.53	0.00175	1.92	C	1	TRUE	pdb|7TH2|A/WDV57319.1/WKY18136.1/pdb|8TAD|A/sp|P06750.1|AGGL_RICCO/sp|P02879.1|RICI_RICCO/prf||0408164A/prf||1405280A/AAB22582.1/AAB22584.1/pdb|1BR5|A/pdb|1BR6|A/pdb|1UQ4|A/pdb|1UQ5|A/pdb|1J1M|A/pdb|1RZO|A/ABG65738.1/pdb|1IFS|A/pdb|1OBS|A/pdb|2VC3|A/EEF26167.1/EEF30194.1/pdb|3EJ5|X/ACV85690.1/ACV85691.1/ACV85693.1/ADG29030.1/ADG29032.1/ADG29033.1/ADG29035.1/ADG29036.1/ADG29037.1/ADG29038.1/ADG290…
765	5_T.11732.11732.2.0.dta	2	ASPIQLQR		5.35E-003	912.53	0	912.53	0.00172	1.88	C	1	TRUE	pdb|7TH2|A/WDV57319.1/WKY18136.1/pdb|8TAD|A/sp|P06750.1|AGGL_RICCO/sp|P02879.1|RICI_RICCO/prf||0408164A/prf||1405280A/AAB22582.1/AAB22584.1/pdb|1BR5|A/pdb|1BR6|A/pdb|1UQ4|A/pdb|1UQ5|A/pdb|1J1M|A/pdb|1RZO|A/ABG65738.1/pdb|1IFS|A/pdb|1OBS|A/pdb|2VC3|A/EEF26167.1/EEF30194.1/pdb|3EJ5|X/ACV85690.1/ACV85691.1/ACV85693.1/ADG29030.1/ADG29032.1/ADG29033.1/ADG29035.1/ADG29036.1/ADG29037.1/ADG29038.1/ADG290…
766	5_T.24588.24588.2.0.dta	2	WTLLQEQGTK		5.38E-003	1203.64	0	1203.64	0.00372	3.09	S	1	TRUE	CON_IPI00009867.3/CON_IPI00300725.7/CON_IPI00299145.9/CON_IPI00293665.7/
767	5_T.38263.38263.2.0.dta	2	FDGNPIQLWPCK	11,Carbamidomethyl[C]#0;	5.39E-003	1474.72	0	1474.71	0.00467	3.17	C	1	TRUE	sp|P06750.1|AGGL_RICCO/AAB22584.1/pdb|1RZO|B/XP_002534220.2/NP_001406534.1/
768	5_T.18835.18835.2.0.dta	2	DGLCVDVR	4,Carbamidomethyl[C]#0;	5.39E-003	933.45	0	933.45	0.00304	3.26	S	1	TRUE	sp|P82683.2|ML3_VISAL/EEF33306.1/XP_002529062.2/AAR25548.1/
769	5_T.17007.17007.2.0.dta	2	MDAAPGVDLSR		5.40E-003	1131.55	0	1131.55	0.00275	2.43	C	1	TRUE	CON_IPI00217963.3/CON_IPI00384444.5/CON_IPI00450768.7/CON_IPI00131209.3/CON_IPI00230365.5/CON_IPI00131209.3/CON_IPI00874585.1/CON_IPI00468696.3/
770	5_T.6966.6966.3.0.dta	3	SQYEQLAEQNRK		5.41E-003	1493.74	0	1493.73	0.0016	1.07	S	1	TRUE	CON_IPI00009865.2/
771	5_T.15160.15160.2.0.dta	2	LEQLGGLR		5.46E-003	885.52	0	885.52	0.0016	1.8	S	1	TRUE	sp|P06750.1|AGGL_RICCO/AAB22584.1/pdb|1RZO|A/EEF30194.1/ACV85691.1/ACV85693.1/ACZ56251.1/ACZ56252.1/XP_002534220.2/XP_048234669.1/NP_001406534.1/EEF30192.1/EEF30196.1/XP_002533608.1/XP_002532193.2/
772	5_T.20243.20243.2.0.dta	2	ALEEQLQQIR		5.46E-003	1227.67	0	1227.67	0.00207	1.69	C	1	TRUE	CON_IPI00009865.2/CON_IPI00798492.2/
773	5_T.34422.34422.3.1.dta	3	LSTAIQESNQGAFASPIQLQR		5.48E-003	2259.18	0	2259.17	0.00787	3.48	S	1	TRUE	pdb|7TH2|A/WDV57319.1/WKY18136.1/pdb|8TAD|A/sp|P06750.1|AGGL_RICCO/sp|P02879.1|RICI_RICCO/prf||0408164A/prf||1405280A/AAB22582.1/AAB22584.1/pdb|1BR5|A/pdb|1BR6|A/pdb|1UQ4|A/pdb|1UQ5|A/pdb|1J1M|A/pdb|1RZO|A/ABG65738.1/pdb|1IFS|A/pdb|1OBS|A/pdb|2VC3|A/EEF26167.1/pdb|3EJ5|X/ACV85690.1/ACV85693.1/ADG29030.1/ADG29032.1/ADG29033.1/ADG29035.1/ADG29036.1/ADG29037.1/ADG29038.1/ADG29039.1/ADG29040.1/ADG290…
774	5_T.9193.9193.2.0.dta	2	VTMQNLNDR		5.48E-003	1090.53	0	1090.53	0.00152	1.39	S	1	TRUE	CON_IPI00217963.3/CON_IPI00009865.2/CON_IPI00384444.5/CON_IPI00703407.2/CON_IPI00131209.3/CON_IPI00225378.3/CON_IPI00798492.2/CON_IPI00131209.3/CON_IPI00874585.1/CON_IPI00328103.3/CON_IPI00375910.2/CON_IPI00375911.2/CON_IPI00418663.3/
775	5_T.9293.9293.2.0.dta	2	RCAPPPSSQF	2,Carbamidomethyl[C]#0;	5.49E-003	1146.54	0	1146.54	0.00272	2.37	C	1	TRUE	pdb|7TH2|A/WKY18136.1/sp|P06750.1|AGGL_RICCO/sp|P02879.1|RICI_RICCO/prf||0408164A/prf||1405280A/AAB22582.1/AAB22584.1/pdb|1BR5|A/pdb|1BR6|A/pdb|1UQ4|A/pdb|1UQ5|A/pdb|1J1M|A/pdb|1OBS|A/pdb|2VC3|A/EEF26167.1/EEF30194.1/ACV85690.1/ACV85691.1/ADG29030.1/ADG29032.1/ADG29033.1/ADG29035.1/ADG29036.1/ADG29037.1/ADG29038.1/ADG29039.1/ADG29040.1/ADG29043.1/ADG29044.1/ADG29046.1/ADG29047.1/ADG29050.1/ADG290…
776	5_T.16102.16102.2.0.dta	2	VDEPQNLIK		5.51E-003	1055.58	0	1055.57	0.00301	2.86	C	1	TRUE	CON_IPI00708398.1/
777	5_T.18124.18124.2.0.dta	2	STGGTQIPTLAR		5.51E-003	1201.66	0	1201.65	0.00411	3.42	C	1	TRUE	pdb|7TH2|A/WDV57319.1/WKY18136.1/pdb|8TAD|A/sp|P02879.1|RICI_RICCO/prf||0408164A/prf||1405280A/AAB22582.1/pdb|1BR5|A/pdb|1BR6|A/pdb|1UQ4|A/pdb|1UQ5|A/pdb|1J1M|A/ABG65738.1/pdb|1IFS|A/pdb|1OBS|A/pdb|2VC3|A/EEF26167.1/EEF30194.1/ACV85690.1/ACV85691.1/ACZ56253.1/ACZ56254.1/ADG29030.1/ADG29032.1/ADG29033.1/ADG29035.1/ADG29036.1/ADG29037.1/ADG29038.1/ADG29039.1/ADG29043.1/ADG29044.1/ADG29046.1/ADG2904…
778	5_T.16272.16272.2.0.dta	2	QVLDNLTMEK	8,Oxidation[M]#0;	5.53E-003	1206.6	0	1206.6	0.00157	1.3	S	1	TRUE	CON_IPI00019359.3/
779	5_T.14858.14858.2.0.dta	2	ADVCMDPEPIVR	4,Carbamidomethyl[C]#0;5,Oxidation[M]#0;	5.55E-003	1417.65	0	1417.64	0.00352	2.49	S	1	TRUE	sp|P06750.1|AGGL_RICCO/sp|P02879.1|RICI_RICCO/AAA63506.1/prf||1111227A/prf||1209171A/prf||1303208A/prf||1405280A/AAB22582.1/AAB22584.1/pdb|2AAI|B/pdb|1RZO|B/EEF26167.1/EEF30194.1/ADG29030.1/ADG29032.1/ADG29033.1/ADG29035.1/ADG29036.1/ADG29037.1/ADG29038.1/ADG29039.1/ADG29040.1/ADG29043.1/ADG29044.1/ADG29046.1/ADG29047.1/ADG29049.1/ADG29050.1/ADG29051.1/ADG29056.1/ADG29058.1/ADG29060.1/ADG29062.1/…
780	5_T.23674.23674.3.0.dta	3	ADVCMDPEPIVR	4,Carbamidomethyl[C]#0;5,Oxidation[M]#0;	5.61E-003	1417.65	0	1417.64	0.00378	2.66	S	1	TRUE	sp|P06750.1|AGGL_RICCO/sp|P02879.1|RICI_RICCO/AAA63506.1/prf||1111227A/prf||1209171A/prf||1303208A/prf||1405280A/AAB22582.1/AAB22584.1/pdb|2AAI|B/pdb|1RZO|B/EEF26167.1/EEF30194.1/ADG29030.1/ADG29032.1/ADG29033.1/ADG29035.1/ADG29036.1/ADG29037.1/ADG29038.1/ADG29039.1/ADG29040.1/ADG29043.1/ADG29044.1/ADG29046.1/ADG29047.1/ADG29049.1/ADG29050.1/ADG29051.1/ADG29056.1/ADG29058.1/ADG29060.1/ADG29062.1/…
781	5_T.21726.21726.2.0.dta	2	GFSGGGFGGGGFGGGR		5.63E-003	1330.6	0	1330.59	0.00327	2.46	C	1	TRUE	CON_IPI00021304.1/
782	5_T.30515.30515.2.0.dta	2	PIQLWPCK	7,Carbamidomethyl[C]#0;	5.64E-003	1041.56	0	1041.55	0.00386	3.71	C	1	TRUE	sp|P06750.1|AGGL_RICCO/prf||1209171A/AAB22584.1/pdb|1RZO|B/AET98835.1/XP_002534220.2/RWR91462.1/RWR91468.1/RWR91470.1/KAI7999633.1/KAI7999634.1/KAI7999638.1/XP_052197410.1/NP_001406534.1/CAL5412161.1/CAL5345978.1/AAM46936.1/AAM46937.1/AAY34343.1/EEF30192.1/EEF30196.1/XP_002533608.1/XP_010922360.1/KAG1359230.1/XP_002532193.2/KAJ0971767.1/
783	5_T.23696.23696.2.0.dta	2	ADVCMDPEPIVR	4,Carbamidomethyl[C]#0;	5.65E-003	1401.65	0	1401.65	0.00447	3.19	S	1	TRUE	sp|P06750.1|AGGL_RICCO/sp|P02879.1|RICI_RICCO/AAA63506.1/prf||1111227A/prf||1209171A/prf||1303208A/prf||1405280A/AAB22582.1/AAB22584.1/pdb|2AAI|B/pdb|1RZO|B/EEF26167.1/EEF30194.1/ADG29030.1/ADG29032.1/ADG29033.1/ADG29035.1/ADG29036.1/ADG29037.1/ADG29038.1/ADG29039.1/ADG29040.1/ADG29043.1/ADG29044.1/ADG29046.1/ADG29047.1/ADG29049.1/ADG29050.1/ADG29051.1/ADG29056.1/ADG29058.1/ADG29060.1/ADG29062.1/…
784	5_T.10075.10075.3.0.dta	3	DNCLTSDSNIR	3,Carbamidomethyl[C]#0;	5.65E-003	1294.57	0	1294.57	0.00184	1.42	S	1	TRUE	sp|P02879.1|RICI_RICCO/prf||1111227A/AAB22582.1/pdb|2AAI|B/EEF26618.1/EEF27096.1/EEF27728.1/ADG29030.1/ADG29033.1/ADG29035.1/ADG29037.1/ADG29038.1/ADG29039.1/ADG29043.1/ADG29046.1/ADG29049.1/ADG29050.1/ADG29056.1/ADG29060.1/ADG29061.1/ADG29062.1/ADG29066.1/ADG29068.1/ADG29071.1/ADG29073.1/ADG29074.1/ADG29075.1/ADG29077.1/ADG29080.1/ADG29081.1/ADG29084.1/ADG29088.1/ADG29089.1/ADG29090.1/ADG29091.1…
785	5_T.20448.20448.2.0.dta	2	NLQIDPSIQR		5.65E-003	1183.64	0	1183.64	0.00193	1.63	C	1	TRUE	CON_IPI00009867.3/
786	5_T.23295.23295.2.0.dta	2	NGLVLDVR		5.66E-003	885.52	0	885.52	0.00212	2.4	C	1	TRUE	sp|P06750.1|AGGL_RICCO/AAA63506.1/prf||1209171A/prf||1303208A/AAB22584.1/pdb|1RZO|B/ACY38598.1/ADG29082.1/XP_002534220.2/XP_015582713.2/NP_001406534.1/
787	5_T.32500.32500.2.0.dta	2	GNPIQLWPCK	9,Carbamidomethyl[C]#0;	5.66E-003	1212.62	0	1212.62	0.00452	3.73	C	1	TRUE	sp|P06750.1|AGGL_RICCO/prf||1209171A/AAB22584.1/pdb|1RZO|B/AET98835.1/XP_002534220.2/RWR91462.1/RWR91468.1/RWR91470.1/KAI7999633.1/KAI7999634.1/KAI7999638.1/NP_001406534.1/CAL5412161.1/CAL5345978.1/AAM46936.1/AAM46937.1/AAY34343.1/EEF30192.1/EEF30196.1/XP_002533608.1/XP_010922360.1/KAG1359230.1/XP_002532193.2/KAJ0971767.1/
788	5_T.18717.18717.2.0.dta	2	DGLCVDVR	4,Carbamidomethyl[C]#0;	5.66E-003	933.45	0	933.45	0.00268	2.87	S	1	TRUE	sp|P82683.2|ML3_VISAL/EEF33306.1/XP_002529062.2/AAR25548.1/
789	5_T.9920.9920.2.0.dta	2	MDPEPIVR	1,Oxidation[M]#0;	5.67E-003	972.48	0	972.48	0.00178	1.83	C	1	TRUE	sp|P06750.1|AGGL_RICCO/sp|P02879.1|RICI_RICCO/AAA63506.1/prf||1111227A/prf||1209171A/prf||1303208A/prf||1405280A/AAB22582.1/AAB22584.1/pdb|2AAI|B/pdb|1RZO|B/EEF26167.1/EEF30194.1/ACY38598.1/ADG29030.1/ADG29032.1/ADG29033.1/ADG29035.1/ADG29036.1/ADG29037.1/ADG29038.1/ADG29039.1/ADG29040.1/ADG29043.1/ADG29044.1/ADG29046.1/ADG29047.1/ADG29049.1/ADG29050.1/ADG29051.1/ADG29056.1/ADG29058.1/ADG29060.1/…
790	5_T.32688.32688.2.0.dta	2	GNPIQLWPCK	9,Carbamidomethyl[C]#0;	5.67E-003	1212.62	0	1212.62	0.00141	1.16	C	1	TRUE	sp|P06750.1|AGGL_RICCO/prf||1209171A/AAB22584.1/pdb|1RZO|B/AET98835.1/XP_002534220.2/RWR91462.1/RWR91468.1/RWR91470.1/KAI7999633.1/KAI7999634.1/KAI7999638.1/NP_001406534.1/CAL5412161.1/CAL5345978.1/AAM46936.1/AAM46937.1/AAY34343.1/EEF30192.1/EEF30196.1/XP_002533608.1/XP_010922360.1/KAG1359230.1/XP_002532193.2/KAJ0971767.1/
791	5_T.27757.27757.2.0.dta	2	ESNQGAFASPIQLQR		5.67E-003	1645.83	0	1645.83	0.00255	1.55	S	1	TRUE	pdb|7TH2|A/WDV57319.1/WKY18136.1/pdb|8TAD|A/sp|P06750.1|AGGL_RICCO/sp|P02879.1|RICI_RICCO/prf||0408164A/prf||1405280A/AAB22582.1/AAB22584.1/pdb|1BR5|A/pdb|1BR6|A/pdb|1UQ4|A/pdb|1UQ5|A/pdb|1J1M|A/pdb|1RZO|A/ABG65738.1/pdb|1IFS|A/pdb|1OBS|A/pdb|2VC3|A/EEF26167.1/pdb|3EJ5|X/ACV85690.1/ACV85693.1/ADG29030.1/ADG29032.1/ADG29033.1/ADG29035.1/ADG29036.1/ADG29037.1/ADG29038.1/ADG29039.1/ADG29040.1/ADG290…
792	5_T.31622.31622.3.0.dta	3	FHNGNAIQLWPCK	3,Deamidated[N]#0;12,Carbamidomethyl[C]#0;	5.67E-003	1585.77	0	1585.76	0.00749	4.72	S	1	TRUE	sp|P02879.1|RICI_RICCO/AAA63506.1/prf||1111227A/prf||1303208A/AAB22582.1/pdb|2AAI|B/EEF26167.1/EEF30194.1/ACY38598.1/ADG29030.1/ADG29032.1/ADG29033.1/ADG29035.1/ADG29036.1/ADG29037.1/ADG29039.1/ADG29040.1/ADG29043.1/ADG29044.1/ADG29046.1/ADG29047.1/ADG29049.1/ADG29050.1/ADG29051.1/ADG29056.1/ADG29058.1/ADG29060.1/ADG29061.1/ADG29062.1/ADG29066.1/ADG29068.1/ADG29069.1/ADG29071.1/ADG29073.1/ADG2907…
793	5_T.17568.17568.4.0.dta	4	SHLTTGGDVRHEIPVLPNR		5.68E-003	2098.12	0	2098.12	0.00615	2.93	S	1	TRUE	ACZ56251.1/ACZ56252.1/XP_002534220.2/NP_001406534.1/
794	5_T.10469.10469.2.0.dta	2	LSSPATLNSR	8,Deamidated[N]#0;	5.69E-003	1046.55	0	1046.55	0.00179	1.71	S	1	TRUE	CON_Trypsin|SWISS-PROT:P00761|TRYP_PIG/
795	5_T.20780.20780.2.0.dta	2	FQYIEGEMR		5.69E-003	1172.54	0	1172.54	0.00393	3.35	S	1	TRUE	pdb|7TH2|A/WDV57319.1/WKY18136.1/pdb|8TAD|A/sp|P06750.1|AGGL_RICCO/sp|P02879.1|RICI_RICCO/prf||0408164A/prf||1405280A/AAB22582.1/AAB22584.1/pdb|1BR5|A/pdb|1BR6|A/pdb|1UQ4|A/pdb|1UQ5|A/pdb|1J1M|A/pdb|1RZO|A/ABG65738.1/pdb|1IFS|A/pdb|1OBS|A/pdb|2VC3|A/EEF26167.1/EEF30194.1/pdb|3EJ5|X/ACV85690.1/ACV85691.1/ACZ56251.1/ACZ56252.1/ACZ56253.1/ACZ56254.1/ADG29030.1/ADG29032.1/ADG29033.1/ADG29035.1/ADG290…
796	5_T.23780.23780.3.0.dta	3	ADVCMDPEPIVR	4,Carbamidomethyl[C]#0;	5.69E-003	1401.65	0	1401.65	0.00326	2.32	S	1	TRUE	sp|P06750.1|AGGL_RICCO/sp|P02879.1|RICI_RICCO/AAA63506.1/prf||1111227A/prf||1209171A/prf||1303208A/prf||1405280A/AAB22582.1/AAB22584.1/pdb|2AAI|B/pdb|1RZO|B/EEF26167.1/EEF30194.1/ADG29030.1/ADG29032.1/ADG29033.1/ADG29035.1/ADG29036.1/ADG29037.1/ADG29038.1/ADG29039.1/ADG29040.1/ADG29043.1/ADG29044.1/ADG29046.1/ADG29047.1/ADG29049.1/ADG29050.1/ADG29051.1/ADG29056.1/ADG29058.1/ADG29060.1/ADG29062.1/…
797	5_T.25692.25692.3.0.dta	3	FHNGNAIQLWPCK	12,Carbamidomethyl[C]#0;	5.69E-003	1584.78	0	1584.77	0.00595	3.75	S	1	TRUE	sp|P02879.1|RICI_RICCO/AAA63506.1/prf||1111227A/prf||1303208A/AAB22582.1/pdb|2AAI|B/EEF26167.1/EEF30194.1/ACY38598.1/ADG29030.1/ADG29032.1/ADG29033.1/ADG29035.1/ADG29036.1/ADG29037.1/ADG29039.1/ADG29040.1/ADG29043.1/ADG29044.1/ADG29046.1/ADG29047.1/ADG29049.1/ADG29050.1/ADG29051.1/ADG29056.1/ADG29058.1/ADG29060.1/ADG29061.1/ADG29062.1/ADG29066.1/ADG29068.1/ADG29069.1/ADG29071.1/ADG29073.1/ADG2907…
798	5_T.15162.15162.2.0.dta	2	LEQLGGLR		5.70E-003	885.52	0	885.52	0.0016	1.8	S	1	TRUE	sp|P06750.1|AGGL_RICCO/AAB22584.1/pdb|1RZO|A/EEF30194.1/ACV85691.1/ACV85693.1/ACZ56251.1/ACZ56252.1/XP_002534220.2/XP_048234669.1/NP_001406534.1/EEF30192.1/EEF30196.1/XP_002533608.1/XP_002532193.2/
799	5_T.23651.23651.3.0.dta	3	ADVCMDPEPIVR	4,Carbamidomethyl[C]#0;	5.74E-003	1401.65	0	1401.65	0.00288	2.05	S	1	TRUE	sp|P06750.1|AGGL_RICCO/sp|P02879.1|RICI_RICCO/AAA63506.1/prf||1111227A/prf||1209171A/prf||1303208A/prf||1405280A/AAB22582.1/AAB22584.1/pdb|2AAI|B/pdb|1RZO|B/EEF26167.1/EEF30194.1/ADG29030.1/ADG29032.1/ADG29033.1/ADG29035.1/ADG29036.1/ADG29037.1/ADG29038.1/ADG29039.1/ADG29040.1/ADG29043.1/ADG29044.1/ADG29046.1/ADG29047.1/ADG29049.1/ADG29050.1/ADG29051.1/ADG29056.1/ADG29058.1/ADG29060.1/ADG29062.1/…
800	5_T.13762.13762.2.0.dta	2	NGLCVDVR	4,Carbamidomethyl[C]#0;	5.74E-003	932.46	0	932.46	0.0016	1.71	S	1	TRUE	sp|P02879.1|RICI_RICCO/AAA63506.1/prf||1111227A/prf||1303208A/AAB22582.1/pdb|2AAI|B/EEF26167.1/ACY38598.1/ADG29030.1/ADG29032.1/ADG29033.1/ADG29035.1/ADG29036.1/ADG29037.1/ADG29038.1/ADG29039.1/ADG29040.1/ADG29043.1/ADG29044.1/ADG29046.1/ADG29047.1/ADG29049.1/ADG29050.1/ADG29051.1/ADG29056.1/ADG29058.1/ADG29060.1/ADG29061.1/ADG29062.1/ADG29066.1/ADG29068.1/ADG29069.1/ADG29071.1/ADG29073.1/ADG2907…
801	5_T.38790.38790.4.0.dta	4	IITHPNFNGNTLDNDIMLIK	8,Deamidated[N]#0;	5.77E-003	2284.18	0	2284.16	0.01163	5.09	S	1	TRUE	CON_Trypsin|SWISS-PROT:P00761|TRYP_PIG/
802	5_T.12167.12167.2.0.dta	2	VCMDPEPIVR	2,Carbamidomethyl[C]#0;3,Oxidation[M]#0;	5.78E-003	1231.58	0	1231.58	0.00281	2.28	C	1	TRUE	sp|P06750.1|AGGL_RICCO/sp|P02879.1|RICI_RICCO/AAA63506.1/prf||1111227A/prf||1209171A/prf||1303208A/prf||1405280A/AAB22582.1/AAB22584.1/pdb|2AAI|B/pdb|1RZO|B/EEF26167.1/EEF30194.1/ADG29030.1/ADG29032.1/ADG29033.1/ADG29035.1/ADG29036.1/ADG29037.1/ADG29038.1/ADG29039.1/ADG29040.1/ADG29043.1/ADG29044.1/ADG29046.1/ADG29047.1/ADG29049.1/ADG29050.1/ADG29051.1/ADG29056.1/ADG29058.1/ADG29060.1/ADG29062.1/…
803	5_T.33027.33027.2.0.dta	2	PSVITLENSWGR	8,Deamidated[N]#0;	5.79E-003	1359.69	0	1359.69	0.00294	2.16	C	1	TRUE	pdb|7TH2|A/WDV57319.1/WKY18136.1/pdb|8TAD|A/sp|P06750.1|AGGL_RICCO/sp|P02879.1|RICI_RICCO/prf||0408164A/prf||1405280A/AAB22582.1/AAB22584.1/pdb|1BR5|A/pdb|1BR6|A/pdb|1UQ5|A/pdb|1J1M|A/pdb|1RZO|A/ABG65738.1/pdb|1IFS|A/pdb|1OBS|A/pdb|2VC3|A/EEF26167.1/EEF30194.1/pdb|3EJ5|X/ACV85690.1/ACV85691.1/ACV85693.1/ADG29030.1/ADG29032.1/ADG29033.1/ADG29035.1/ADG29036.1/ADG29037.1/ADG29038.1/ADG29039.1/ADG290…
804	5_T.12959.12959.2.1.dta	2	ASLENSLEETK		5.80E-003	1220.6	0	1220.6	0.00334	2.74	S	1	TRUE	CON_IPI00217963.3/CON_IPI00384444.5/CON_IPI00131209.3/CON_IPI00131209.3/CON_IPI00874585.1/
805	5_T.6296.6296.2.0.dta	2	KLLEGEECR	8,Carbamidomethyl[C]#0;	5.81E-003	1133.57	0	1133.56	0.00346	3.05	S	1	TRUE	CON_IPI00174775.2/CON_IPI00009867.3/CON_IPI00021304.1/CON_IPI00300725.7/CON_IPI00299145.9/CON_IPI00293665.7/CON_IPI00697851.1/CON_IPI00131368.3/CON_IPI00139301.3/CON_IPI00221797.1/CON_IPI00347110.2/CON_IPI00420312.4/CON_IPI00622240.4/CON_IPI00005859.3/CON_IPI00008359.1/CON_IPI00329306.3/
806	5_T.13758.13758.2.0.dta	2	NGLCVDVR	4,Carbamidomethyl[C]#0;	5.81E-003	932.46	0	932.46	0.0016	1.71	S	1	TRUE	sp|P02879.1|RICI_RICCO/AAA63506.1/prf||1111227A/prf||1303208A/AAB22582.1/pdb|2AAI|B/EEF26167.1/ACY38598.1/ADG29030.1/ADG29032.1/ADG29033.1/ADG29035.1/ADG29036.1/ADG29037.1/ADG29038.1/ADG29039.1/ADG29040.1/ADG29043.1/ADG29044.1/ADG29046.1/ADG29047.1/ADG29049.1/ADG29050.1/ADG29051.1/ADG29056.1/ADG29058.1/ADG29060.1/ADG29061.1/ADG29062.1/ADG29066.1/ADG29068.1/ADG29069.1/ADG29071.1/ADG29073.1/ADG2907…
807	5_T.25917.25917.2.0.dta	2	YYSTGGTQLPTLAR		5.81E-003	1527.78	0	1527.78	0.00276	1.81	C	1	TRUE	pdb|7TH2|A/WDV57319.1/WKY18136.1/pdb|8TAD|A/sp|P02879.1|RICI_RICCO/prf||0408164A/prf||1405280A/AAB22582.1/pdb|1BR5|A/pdb|1BR6|A/pdb|1UQ4|A/pdb|1UQ5|A/pdb|1J1M|A/ABG65738.1/pdb|1IFS|A/pdb|1OBS|A/pdb|2VC3|A/EEF26167.1/EEF30194.1/ACV85690.1/ACV85691.1/ACZ56254.1/ADG29030.1/ADG29032.1/ADG29033.1/ADG29035.1/ADG29036.1/ADG29037.1/ADG29038.1/ADG29039.1/ADG29043.1/ADG29044.1/ADG29046.1/ADG29047.1/ADG2904…
808	5_T.10353.10353.2.0.dta	2	SPIQLQR		5.84E-003	841.49	0	841.49	0.00152	1.81	C	1	TRUE	pdb|7TH2|A/WDV57319.1/WKY18136.1/pdb|8TAD|A/sp|P06750.1|AGGL_RICCO/sp|P02879.1|RICI_RICCO/prf||0408164A/prf||1405280A/AAB22582.1/AAB22584.1/pdb|1BR5|A/pdb|1BR6|A/pdb|1UQ4|A/pdb|1UQ5|A/pdb|1J1M|A/pdb|1RZO|A/ABG65738.1/pdb|1IFS|A/pdb|1OBS|A/pdb|2VC3|A/EEF26167.1/EEF30194.1/pdb|3EJ5|X/ACV85690.1/ACV85691.1/ACV85693.1/ADG29030.1/ADG29032.1/ADG29033.1/ADG29035.1/ADG29036.1/ADG29037.1/ADG29038.1/ADG290…
809	5_T.8303.8303.2.0.dta	2	AQYEEIANR		5.84E-003	1093.53	0	1093.53	0.00474	4.33	S	1	TRUE	CON_IPI00009867.3/
810	5_T.30421.30421.2.0.dta	2	PIQLWPCK	7,Carbamidomethyl[C]#0;	5.89E-003	1041.56	0	1041.55	0.00326	3.13	C	1	TRUE	sp|P06750.1|AGGL_RICCO/prf||1209171A/AAB22584.1/pdb|1RZO|B/AET98835.1/XP_002534220.2/RWR91462.1/RWR91468.1/RWR91470.1/KAI7999633.1/KAI7999634.1/KAI7999638.1/XP_052197410.1/NP_001406534.1/CAL5412161.1/CAL5345978.1/AAM46936.1/AAM46937.1/AAY34343.1/EEF30192.1/EEF30196.1/XP_002533608.1/XP_010922360.1/KAG1359230.1/XP_002532193.2/KAJ0971767.1/
811	5_T.31827.31827.2.0.dta	2	QIWDNGTIINPR	5,Deamidated[N]#0;	5.89E-003	1427.73	0	1427.73	0.00566	3.96	C	1	TRUE	sp|P02879.1|RICI_RICCO/AAA63506.1/prf||1111227A/prf||1303208A/AAB22582.1/pdb|2AAI|B/EEF26167.1/EEF27096.1/EEF30194.1/ACY38598.1/ADG29030.1/ADG29032.1/ADG29033.1/ADG29035.1/ADG29036.1/ADG29037.1/ADG29038.1/ADG29039.1/ADG29040.1/ADG29043.1/ADG29044.1/ADG29046.1/ADG29047.1/ADG29049.1/ADG29050.1/ADG29051.1/ADG29056.1/ADG29058.1/ADG29060.1/ADG29061.1/ADG29062.1/ADG29068.1/ADG29069.1/ADG29071.1/ADG2907…
812	5_T.23774.23774.2.0.dta	2	ADVCMDPEPIVR	4,Carbamidomethyl[C]#0;5,Oxidation[M]#0;	5.91E-003	1417.65	0	1417.64	0.00093	0.66	S	1	TRUE	sp|P06750.1|AGGL_RICCO/sp|P02879.1|RICI_RICCO/AAA63506.1/prf||1111227A/prf||1209171A/prf||1303208A/prf||1405280A/AAB22582.1/AAB22584.1/pdb|2AAI|B/pdb|1RZO|B/EEF26167.1/EEF30194.1/ADG29030.1/ADG29032.1/ADG29033.1/ADG29035.1/ADG29036.1/ADG29037.1/ADG29038.1/ADG29039.1/ADG29040.1/ADG29043.1/ADG29044.1/ADG29046.1/ADG29047.1/ADG29049.1/ADG29050.1/ADG29051.1/ADG29056.1/ADG29058.1/ADG29060.1/ADG29062.1/…
813	5_T.32782.32782.3.0.dta	3	FHNGNAIQLWPCK	3,Deamidated[N]#0;5,Deamidated[N]#0;12,Carbamidomethyl[C]#0;	5.91E-003	1586.75	0	1586.74	0.00374	2.36	S	1	TRUE	sp|P02879.1|RICI_RICCO/AAA63506.1/prf||1111227A/prf||1303208A/AAB22582.1/pdb|2AAI|B/EEF26167.1/EEF30194.1/ACY38598.1/ADG29030.1/ADG29032.1/ADG29033.1/ADG29035.1/ADG29036.1/ADG29037.1/ADG29039.1/ADG29040.1/ADG29043.1/ADG29044.1/ADG29046.1/ADG29047.1/ADG29049.1/ADG29050.1/ADG29051.1/ADG29056.1/ADG29058.1/ADG29060.1/ADG29061.1/ADG29062.1/ADG29066.1/ADG29068.1/ADG29069.1/ADG29071.1/ADG29073.1/ADG2907…
814	5_T.13767.13767.2.0.dta	2	NGLCVDVR	4,Carbamidomethyl[C]#0;	5.92E-003	932.46	0	932.46	0.0016	1.72	S	1	TRUE	sp|P02879.1|RICI_RICCO/AAA63506.1/prf||1111227A/prf||1303208A/AAB22582.1/pdb|2AAI|B/EEF26167.1/ACY38598.1/ADG29030.1/ADG29032.1/ADG29033.1/ADG29035.1/ADG29036.1/ADG29037.1/ADG29038.1/ADG29039.1/ADG29040.1/ADG29043.1/ADG29044.1/ADG29046.1/ADG29047.1/ADG29049.1/ADG29050.1/ADG29051.1/ADG29056.1/ADG29058.1/ADG29060.1/ADG29061.1/ADG29062.1/ADG29066.1/ADG29068.1/ADG29069.1/ADG29071.1/ADG29073.1/ADG2907…
815	5_T.29507.29507.2.0.dta	2	AIQLWPCK	7,Carbamidomethyl[C]#0;	5.92E-003	1015.54	0	1015.54	0.00232	2.29	C	1	TRUE	sp|P02879.1|RICI_RICCO/AAA63506.1/prf||1111227A/prf||1303208A/AAB22582.1/pdb|2AAI|B/EEF26167.1/EEF30194.1/ACY38598.1/ADG29030.1/ADG29032.1/ADG29033.1/ADG29035.1/ADG29036.1/ADG29037.1/ADG29039.1/ADG29040.1/ADG29043.1/ADG29044.1/ADG29046.1/ADG29047.1/ADG29049.1/ADG29050.1/ADG29051.1/ADG29056.1/ADG29058.1/ADG29060.1/ADG29061.1/ADG29062.1/ADG29066.1/ADG29068.1/ADG29069.1/ADG29071.1/ADG29073.1/ADG2907…
816	5_T.18722.18722.2.0.dta	2	DGLCVDVR	4,Carbamidomethyl[C]#0;	5.98E-003	933.45	0	933.45	0.00273	2.92	S	1	TRUE	sp|P82683.2|ML3_VISAL/EEF33306.1/XP_002529062.2/AAR25548.1/
817	5_T.11886.11886.2.0.dta	2	ASPIQLQR		5.98E-003	912.53	0	912.53	0.0014	1.53	C	1	TRUE	pdb|7TH2|A/WDV57319.1/WKY18136.1/pdb|8TAD|A/sp|P06750.1|AGGL_RICCO/sp|P02879.1|RICI_RICCO/prf||0408164A/prf||1405280A/AAB22582.1/AAB22584.1/pdb|1BR5|A/pdb|1BR6|A/pdb|1UQ4|A/pdb|1UQ5|A/pdb|1J1M|A/pdb|1RZO|A/ABG65738.1/pdb|1IFS|A/pdb|1OBS|A/pdb|2VC3|A/EEF26167.1/EEF30194.1/pdb|3EJ5|X/ACV85690.1/ACV85691.1/ACV85693.1/ADG29030.1/ADG29032.1/ADG29033.1/ADG29035.1/ADG29036.1/ADG29037.1/ADG29038.1/ADG290…
818	5_T.14822.14822.3.0.dta	3	ADVCMDPEPIVR	4,Carbamidomethyl[C]#0;5,Oxidation[M]#0;	5.99E-003	1417.65	0	1417.64	0.00324	2.28	S	1	TRUE	sp|P06750.1|AGGL_RICCO/sp|P02879.1|RICI_RICCO/AAA63506.1/prf||1111227A/prf||1209171A/prf||1303208A/prf||1405280A/AAB22582.1/AAB22584.1/pdb|2AAI|B/pdb|1RZO|B/EEF26167.1/EEF30194.1/ADG29030.1/ADG29032.1/ADG29033.1/ADG29035.1/ADG29036.1/ADG29037.1/ADG29038.1/ADG29039.1/ADG29040.1/ADG29043.1/ADG29044.1/ADG29046.1/ADG29047.1/ADG29049.1/ADG29050.1/ADG29051.1/ADG29056.1/ADG29058.1/ADG29060.1/ADG29062.1/…
819	5_T.29679.29679.2.0.dta	2	AIQLWPCK	7,Carbamidomethyl[C]#0;	6.00E-003	1015.54	0	1015.54	0.00203	2	C	1	TRUE	sp|P02879.1|RICI_RICCO/AAA63506.1/prf||1111227A/prf||1303208A/AAB22582.1/pdb|2AAI|B/EEF26167.1/EEF30194.1/ACY38598.1/ADG29030.1/ADG29032.1/ADG29033.1/ADG29035.1/ADG29036.1/ADG29037.1/ADG29039.1/ADG29040.1/ADG29043.1/ADG29044.1/ADG29046.1/ADG29047.1/ADG29049.1/ADG29050.1/ADG29051.1/ADG29056.1/ADG29058.1/ADG29060.1/ADG29061.1/ADG29062.1/ADG29066.1/ADG29068.1/ADG29069.1/ADG29071.1/ADG29073.1/ADG2907…
820	5_T.29675.29675.2.0.dta	2	AIQLWPCK	7,Carbamidomethyl[C]#0;	6.01E-003	1015.54	0	1015.54	0.00203	2	C	1	TRUE	sp|P02879.1|RICI_RICCO/AAA63506.1/prf||1111227A/prf||1303208A/AAB22582.1/pdb|2AAI|B/EEF26167.1/EEF30194.1/ACY38598.1/ADG29030.1/ADG29032.1/ADG29033.1/ADG29035.1/ADG29036.1/ADG29037.1/ADG29039.1/ADG29040.1/ADG29043.1/ADG29044.1/ADG29046.1/ADG29047.1/ADG29049.1/ADG29050.1/ADG29051.1/ADG29056.1/ADG29058.1/ADG29060.1/ADG29061.1/ADG29062.1/ADG29066.1/ADG29068.1/ADG29069.1/ADG29071.1/ADG29073.1/ADG2907…
821	5_T.11741.11741.2.0.dta	2	ASPIQLQR		6.02E-003	912.53	0	912.53	0.00172	1.88	C	1	TRUE	pdb|7TH2|A/WDV57319.1/WKY18136.1/pdb|8TAD|A/sp|P06750.1|AGGL_RICCO/sp|P02879.1|RICI_RICCO/prf||0408164A/prf||1405280A/AAB22582.1/AAB22584.1/pdb|1BR5|A/pdb|1BR6|A/pdb|1UQ4|A/pdb|1UQ5|A/pdb|1J1M|A/pdb|1RZO|A/ABG65738.1/pdb|1IFS|A/pdb|1OBS|A/pdb|2VC3|A/EEF26167.1/EEF30194.1/pdb|3EJ5|X/ACV85690.1/ACV85691.1/ACV85693.1/ADG29030.1/ADG29032.1/ADG29033.1/ADG29035.1/ADG29036.1/ADG29037.1/ADG29038.1/ADG290…
822	5_T.11804.11804.2.0.dta	2	ASPIQLQR		6.03E-003	912.53	0	912.53	0.00152	1.66	C	1	TRUE	pdb|7TH2|A/WDV57319.1/WKY18136.1/pdb|8TAD|A/sp|P06750.1|AGGL_RICCO/sp|P02879.1|RICI_RICCO/prf||0408164A/prf||1405280A/AAB22582.1/AAB22584.1/pdb|1BR5|A/pdb|1BR6|A/pdb|1UQ4|A/pdb|1UQ5|A/pdb|1J1M|A/pdb|1RZO|A/ABG65738.1/pdb|1IFS|A/pdb|1OBS|A/pdb|2VC3|A/EEF26167.1/EEF30194.1/pdb|3EJ5|X/ACV85690.1/ACV85691.1/ACV85693.1/ADG29030.1/ADG29032.1/ADG29033.1/ADG29035.1/ADG29036.1/ADG29037.1/ADG29038.1/ADG290…
823	5_T.7545.7545.2.0.dta	2	ILSCGPASSGQR	4,Carbamidomethyl[C]#0;	6.04E-003	1232.61	0	1232.61	0.00218	1.77	S	1	TRUE	sp|P06750.1|AGGL_RICCO/sp|P02879.1|RICI_RICCO/prf||1111227A/prf||1209171A/prf||1303208A/AAB22582.1/AAB22584.1/pdb|2AAI|B/pdb|1RZO|B/EEF26618.1/EEF27096.1/EEF27728.1/ACY38598.1/ADG29030.1/ADG29032.1/ADG29033.1/ADG29035.1/ADG29036.1/ADG29037.1/ADG29038.1/ADG29039.1/ADG29040.1/ADG29043.1/ADG29044.1/ADG29047.1/ADG29049.1/ADG29050.1/ADG29051.1/ADG29056.1/ADG29058.1/ADG29060.1/ADG29061.1/ADG29062.1/ADG…
824	5_T.22701.22701.4.0.dta	4	LTTGADVRHEIPVLPNR		6.04E-003	1888.05	0	1888.04	0.00592	3.13	S	1	TRUE	pdb|7TH2|A/WDV57319.1/WKY18136.1/pdb|8TAD|A/sp|P06750.1|AGGL_RICCO/sp|P02879.1|RICI_RICCO/prf||0408164A/prf||1405280A/AAB22584.1/pdb|1BR5|A/pdb|1BR6|A/pdb|1UQ4|A/pdb|1UQ5|A/pdb|1J1M|A/pdb|1RZO|A/ABG65738.1/pdb|1IFS|A/pdb|1OBS|A/pdb|2VC3|A/EEF26167.1/pdb|3EJ5|X/ACV85690.1/ACZ56253.1/ACZ56254.1/ADG29030.1/ADG29032.1/ADG29033.1/ADG29035.1/ADG29036.1/ADG29037.1/ADG29038.1/ADG29039.1/ADG29040.1/ADG290…
825	5_T.18002.18002.2.0.dta	2	TCGTQIPTLAR	2,Carbamidomethyl[C]#0;	6.04E-003	1217.63	0	1217.63	0.00335	2.75	C	1	TRUE	sp|P06750.1|AGGL_RICCO/AAB22584.1/pdb|1RZO|A/ACZ56251.1/ACZ56252.1/XP_002534220.2/NP_001406534.1/
826	5_T.29595.29595.2.0.dta	2	AIQLWPCK	7,Carbamidomethyl[C]#0;	6.05E-003	1015.54	0	1015.54	0.00227	2.23	C	1	TRUE	sp|P02879.1|RICI_RICCO/AAA63506.1/prf||1111227A/prf||1303208A/AAB22582.1/pdb|2AAI|B/EEF26167.1/EEF30194.1/ACY38598.1/ADG29030.1/ADG29032.1/ADG29033.1/ADG29035.1/ADG29036.1/ADG29037.1/ADG29039.1/ADG29040.1/ADG29043.1/ADG29044.1/ADG29046.1/ADG29047.1/ADG29049.1/ADG29050.1/ADG29051.1/ADG29056.1/ADG29058.1/ADG29060.1/ADG29061.1/ADG29062.1/ADG29066.1/ADG29068.1/ADG29069.1/ADG29071.1/ADG29073.1/ADG2907…
827	5_T.11627.11627.2.0.dta	2	ASPIQLQR		6.05E-003	912.53	0	912.53	0.00222	2.43	C	1	TRUE	pdb|7TH2|A/WDV57319.1/WKY18136.1/pdb|8TAD|A/sp|P06750.1|AGGL_RICCO/sp|P02879.1|RICI_RICCO/prf||0408164A/prf||1405280A/AAB22582.1/AAB22584.1/pdb|1BR5|A/pdb|1BR6|A/pdb|1UQ4|A/pdb|1UQ5|A/pdb|1J1M|A/pdb|1RZO|A/ABG65738.1/pdb|1IFS|A/pdb|1OBS|A/pdb|2VC3|A/EEF26167.1/EEF30194.1/pdb|3EJ5|X/ACV85690.1/ACV85691.1/ACV85693.1/ADG29030.1/ADG29032.1/ADG29033.1/ADG29035.1/ADG29036.1/ADG29037.1/ADG29038.1/ADG290…
828	5_T.13045.13045.2.0.dta	2	HEIPVLPNR		6.06E-003	1074.61	0	1074.61	0.00362	3.37	S	1	TRUE	pdb|7TH2|A/WDV57319.1/WKY18136.1/pdb|8TAD|A/sp|P06750.1|AGGL_RICCO/sp|P02879.1|RICI_RICCO/prf||0408164A/prf||1405280A/AAB22584.1/pdb|1BR5|A/pdb|1BR6|A/pdb|1UQ4|A/pdb|1UQ5|A/pdb|1J1M|A/pdb|1RZO|A/ABG65738.1/pdb|1IFS|A/pdb|1OBS|A/pdb|2VC3|A/EEF26167.1/pdb|3EJ5|X/ACV85690.1/ACZ56251.1/ACZ56252.1/ACZ56253.1/ACZ56254.1/ADG29030.1/ADG29032.1/ADG29033.1/ADG29035.1/ADG29036.1/ADG29037.1/ADG29038.1/ADG290…
829	5_T.17673.17673.2.0.dta	2	FQYIEGEMR	8,Oxidation[M]#0;	6.09E-003	1188.54	0	1188.54	0.00227	1.91	S	1	TRUE	pdb|7TH2|A/WDV57319.1/WKY18136.1/pdb|8TAD|A/sp|P06750.1|AGGL_RICCO/sp|P02879.1|RICI_RICCO/prf||0408164A/prf||1405280A/AAB22582.1/AAB22584.1/pdb|1BR5|A/pdb|1BR6|A/pdb|1UQ4|A/pdb|1UQ5|A/pdb|1J1M|A/pdb|1RZO|A/ABG65738.1/pdb|1IFS|A/pdb|1OBS|A/pdb|2VC3|A/EEF26167.1/EEF30194.1/pdb|3EJ5|X/ACV85690.1/ACV85691.1/ACZ56251.1/ACZ56252.1/ACZ56253.1/ACZ56254.1/ADG29030.1/ADG29032.1/ADG29033.1/ADG29035.1/ADG290…
830	5_T.34123.34123.2.0.dta	2	LLYQEPVLGPVR		6.11E-003	1383.8	0	1383.8	0.00344	2.49	C	1	TRUE	CON_CASB|SWISS-PROT:P02666/
831	5_T.13827.13827.2.0.dta	2	NGLCVDVR	4,Carbamidomethyl[C]#0;	6.12E-003	932.46	0	932.46	0.00161	1.72	S	1	TRUE	sp|P02879.1|RICI_RICCO/AAA63506.1/prf||1111227A/prf||1303208A/AAB22582.1/pdb|2AAI|B/EEF26167.1/ACY38598.1/ADG29030.1/ADG29032.1/ADG29033.1/ADG29035.1/ADG29036.1/ADG29037.1/ADG29038.1/ADG29039.1/ADG29040.1/ADG29043.1/ADG29044.1/ADG29046.1/ADG29047.1/ADG29049.1/ADG29050.1/ADG29051.1/ADG29056.1/ADG29058.1/ADG29060.1/ADG29061.1/ADG29062.1/ADG29066.1/ADG29068.1/ADG29069.1/ADG29071.1/ADG29073.1/ADG2907…
832	5_T.24038.24038.2.0.dta	2	VESYTNFIR		6.14E-003	1128.57	0	1128.57	0.003	2.66	C	1	TRUE	sp|P06750.1|AGGL_RICCO/AAB22584.1/pdb|1RZO|A/ACZ56252.1/XP_002534220.2/NP_001406534.1/
833	5_T.30689.30689.2.0.dta	2	PIQLWPCK	7,Carbamidomethyl[C]#0;	6.15E-003	1041.56	0	1041.55	0.00373	3.58	C	1	TRUE	sp|P06750.1|AGGL_RICCO/prf||1209171A/AAB22584.1/pdb|1RZO|B/AET98835.1/XP_002534220.2/RWR91462.1/RWR91468.1/RWR91470.1/KAI7999633.1/KAI7999634.1/KAI7999638.1/XP_052197410.1/NP_001406534.1/CAL5412161.1/CAL5345978.1/AAM46936.1/AAM46937.1/AAY34343.1/EEF30192.1/EEF30196.1/XP_002533608.1/XP_010922360.1/KAG1359230.1/XP_002532193.2/KAJ0971767.1/
834	5_T.11674.11674.2.0.dta	2	ASPIQLQR		6.15E-003	912.53	0	912.53	0.00191	2.09	C	1	TRUE	pdb|7TH2|A/WDV57319.1/WKY18136.1/pdb|8TAD|A/sp|P06750.1|AGGL_RICCO/sp|P02879.1|RICI_RICCO/prf||0408164A/prf||1405280A/AAB22582.1/AAB22584.1/pdb|1BR5|A/pdb|1BR6|A/pdb|1UQ4|A/pdb|1UQ5|A/pdb|1J1M|A/pdb|1RZO|A/ABG65738.1/pdb|1IFS|A/pdb|1OBS|A/pdb|2VC3|A/EEF26167.1/EEF30194.1/pdb|3EJ5|X/ACV85690.1/ACV85691.1/ACV85693.1/ADG29030.1/ADG29032.1/ADG29033.1/ADG29035.1/ADG29036.1/ADG29037.1/ADG29038.1/ADG290…
835	5_T.35404.35404.2.0.dta	2	TDAPSFSDIPNPIGSENSEK		6.15E-003	2104.97	0	2104.97	-0.00077	-0.37	C	1	TRUE	CON_CASA1|SWISS-PROT:P02662/
836	5_T.13577.13577.2.0.dta	2	FQYIEGEMR	8,Oxidation[M]#0;	6.17E-003	1188.54	0	1188.54	0.0042	3.53	S	1	TRUE	pdb|7TH2|A/WDV57319.1/WKY18136.1/pdb|8TAD|A/sp|P06750.1|AGGL_RICCO/sp|P02879.1|RICI_RICCO/prf||0408164A/prf||1405280A/AAB22582.1/AAB22584.1/pdb|1BR5|A/pdb|1BR6|A/pdb|1UQ4|A/pdb|1UQ5|A/pdb|1J1M|A/pdb|1RZO|A/ABG65738.1/pdb|1IFS|A/pdb|1OBS|A/pdb|2VC3|A/EEF26167.1/EEF30194.1/pdb|3EJ5|X/ACV85690.1/ACV85691.1/ACZ56251.1/ACZ56252.1/ACZ56253.1/ACZ56254.1/ADG29030.1/ADG29032.1/ADG29033.1/ADG29035.1/ADG290…
837	5_T.4930.4930.3.0.dta	3	RNKYEDEINKR		6.17E-003	1464.76	0	1464.76	0.00171	1.17	C	1	TRUE	CON_IPI00220327.3/
838	5_T.23359.23359.2.1.dta	2	SVEEQLAQLR		6.18E-003	1172.63	0	1172.63	0.00233	1.99	S	1	TRUE	CON_IPI00217963.3/CON_IPI00384444.5/CON_IPI00450768.7/CON_IPI00131209.3/CON_IPI00230365.5/CON_IPI00828528.1/CON_IPI00131209.3/CON_IPI00874585.1/
839	5_T.30967.30967.3.1.dta	3	FHNGNAIQLWPCK	3,Deamidated[N]#0;12,Carbamidomethyl[C]#0;	6.19E-003	1585.76	0	1585.76	-0.00194	-1.22	S	1	TRUE	sp|P02879.1|RICI_RICCO/AAA63506.1/prf||1111227A/prf||1303208A/AAB22582.1/pdb|2AAI|B/EEF26167.1/EEF30194.1/ACY38598.1/ADG29030.1/ADG29032.1/ADG29033.1/ADG29035.1/ADG29036.1/ADG29037.1/ADG29039.1/ADG29040.1/ADG29043.1/ADG29044.1/ADG29046.1/ADG29047.1/ADG29049.1/ADG29050.1/ADG29051.1/ADG29056.1/ADG29058.1/ADG29060.1/ADG29061.1/ADG29062.1/ADG29066.1/ADG29068.1/ADG29069.1/ADG29071.1/ADG29073.1/ADG2907…
840	5_T.23105.23105.2.0.dta	2	ADVCMDPEPIVR	4,Carbamidomethyl[C]#0;	6.25E-003	1401.65	0	1401.65	0.00382	2.73	S	1	TRUE	sp|P06750.1|AGGL_RICCO/sp|P02879.1|RICI_RICCO/AAA63506.1/prf||1111227A/prf||1209171A/prf||1303208A/prf||1405280A/AAB22582.1/AAB22584.1/pdb|2AAI|B/pdb|1RZO|B/EEF26167.1/EEF30194.1/ADG29030.1/ADG29032.1/ADG29033.1/ADG29035.1/ADG29036.1/ADG29037.1/ADG29038.1/ADG29039.1/ADG29040.1/ADG29043.1/ADG29044.1/ADG29046.1/ADG29047.1/ADG29049.1/ADG29050.1/ADG29051.1/ADG29056.1/ADG29058.1/ADG29060.1/ADG29062.1/…
841	5_T.19882.19882.2.0.dta	2	TNAENEFVTIK		6.26E-003	1265.64	0	1265.64	0.00752	5.94	S	1	TRUE	CON_IPI00220327.3/
842	5_T.29623.29623.2.0.dta	2	AIQLWPCK	7,Carbamidomethyl[C]#0;	6.27E-003	1015.54	0	1015.54	0.00206	2.03	C	1	TRUE	sp|P02879.1|RICI_RICCO/AAA63506.1/prf||1111227A/prf||1303208A/AAB22582.1/pdb|2AAI|B/EEF26167.1/EEF30194.1/ACY38598.1/ADG29030.1/ADG29032.1/ADG29033.1/ADG29035.1/ADG29036.1/ADG29037.1/ADG29039.1/ADG29040.1/ADG29043.1/ADG29044.1/ADG29046.1/ADG29047.1/ADG29049.1/ADG29050.1/ADG29051.1/ADG29056.1/ADG29058.1/ADG29060.1/ADG29061.1/ADG29062.1/ADG29066.1/ADG29068.1/ADG29069.1/ADG29071.1/ADG29073.1/ADG2907…
843	5_T.34241.34241.2.0.dta	2	TLDNDIMLIK		6.28E-003	1175.64	0	1175.63	0.00468	3.98	C	1	TRUE	CON_Trypsin|SWISS-PROT:P00761|TRYP_PIG/
844	5_T.29819.29819.2.0.dta	2	YNGLVLDVR	2,Deamidated[N]#0;	6.29E-003	1049.57	0	1049.56	0.00253	2.41	C	1	TRUE	sp|P06750.1|AGGL_RICCO/AAA63506.1/prf||1209171A/prf||1303208A/AAB22584.1/pdb|1RZO|B/ACY38598.1/ADG29082.1/XP_002534220.2/XP_015582713.2/NP_001406534.1/
845	5_T.34322.34322.2.0.dta	2	TLDNDIMLIK		6.31E-003	1175.64	0	1175.63	0.00493	4.2	C	1	TRUE	CON_Trypsin|SWISS-PROT:P00761|TRYP_PIG/
846	5_T.18735.18735.2.0.dta	2	DGLCVDVR	4,Carbamidomethyl[C]#0;	6.34E-003	933.45	0	933.45	0.00273	2.92	S	1	TRUE	sp|P82683.2|ML3_VISAL/EEF33306.1/XP_002529062.2/AAR25548.1/
847	5_T.23621.23621.2.0.dta	2	ADVCMDPEPIVR	4,Carbamidomethyl[C]#0;	6.40E-003	1401.65	0	1401.65	0.00423	3.02	S	1	TRUE	sp|P06750.1|AGGL_RICCO/sp|P02879.1|RICI_RICCO/AAA63506.1/prf||1111227A/prf||1209171A/prf||1303208A/prf||1405280A/AAB22582.1/AAB22584.1/pdb|2AAI|B/pdb|1RZO|B/EEF26167.1/EEF30194.1/ADG29030.1/ADG29032.1/ADG29033.1/ADG29035.1/ADG29036.1/ADG29037.1/ADG29038.1/ADG29039.1/ADG29040.1/ADG29043.1/ADG29044.1/ADG29046.1/ADG29047.1/ADG29049.1/ADG29050.1/ADG29051.1/ADG29056.1/ADG29058.1/ADG29060.1/ADG29062.1/…
848	5_T.27717.27717.2.0.dta	2	GAFASPIQLQR		6.40E-003	1187.66	0	1187.65	0.0046	3.87	C	1	TRUE	pdb|7TH2|A/WDV57319.1/WKY18136.1/pdb|8TAD|A/sp|P06750.1|AGGL_RICCO/sp|P02879.1|RICI_RICCO/prf||0408164A/prf||1405280A/AAB22582.1/AAB22584.1/pdb|1BR5|A/pdb|1BR6|A/pdb|1UQ4|A/pdb|1UQ5|A/pdb|1J1M|A/pdb|1RZO|A/ABG65738.1/pdb|1IFS|A/pdb|1OBS|A/pdb|2VC3|A/EEF26167.1/EEF30194.1/pdb|3EJ5|X/ACV85690.1/ACV85691.1/ACV85693.1/ADG29030.1/ADG29032.1/ADG29033.1/ADG29035.1/ADG29036.1/ADG29037.1/ADG29038.1/ADG290…
849	5_T.29647.29647.2.0.dta	2	AIQLWPCK	7,Carbamidomethyl[C]#0;	6.42E-003	1015.54	0	1015.54	0.0021	2.06	C	1	TRUE	sp|P02879.1|RICI_RICCO/AAA63506.1/prf||1111227A/prf||1303208A/AAB22582.1/pdb|2AAI|B/EEF26167.1/EEF30194.1/ACY38598.1/ADG29030.1/ADG29032.1/ADG29033.1/ADG29035.1/ADG29036.1/ADG29037.1/ADG29039.1/ADG29040.1/ADG29043.1/ADG29044.1/ADG29046.1/ADG29047.1/ADG29049.1/ADG29050.1/ADG29051.1/ADG29056.1/ADG29058.1/ADG29060.1/ADG29061.1/ADG29062.1/ADG29066.1/ADG29068.1/ADG29069.1/ADG29071.1/ADG29073.1/ADG2907…
850	5_T.29921.29921.2.0.dta	2	NAIQLWPCK	8,Carbamidomethyl[C]#0;	6.43E-003	1129.59	0	1129.58	0.00316	2.8	C	1	TRUE	sp|P02879.1|RICI_RICCO/AAA63506.1/prf||1111227A/prf||1303208A/AAB22582.1/pdb|2AAI|B/EEF26167.1/EEF30194.1/ACY38598.1/ADG29030.1/ADG29032.1/ADG29033.1/ADG29035.1/ADG29036.1/ADG29037.1/ADG29039.1/ADG29040.1/ADG29043.1/ADG29044.1/ADG29046.1/ADG29047.1/ADG29049.1/ADG29050.1/ADG29051.1/ADG29056.1/ADG29058.1/ADG29060.1/ADG29061.1/ADG29062.1/ADG29066.1/ADG29068.1/ADG29069.1/ADG29071.1/ADG29073.1/ADG2907…
851	5_T.11662.11662.2.0.dta	2	ASPIQLQR		6.45E-003	912.53	0	912.53	0.00204	2.23	C	1	TRUE	pdb|7TH2|A/WDV57319.1/WKY18136.1/pdb|8TAD|A/sp|P06750.1|AGGL_RICCO/sp|P02879.1|RICI_RICCO/prf||0408164A/prf||1405280A/AAB22582.1/AAB22584.1/pdb|1BR5|A/pdb|1BR6|A/pdb|1UQ4|A/pdb|1UQ5|A/pdb|1J1M|A/pdb|1RZO|A/ABG65738.1/pdb|1IFS|A/pdb|1OBS|A/pdb|2VC3|A/EEF26167.1/EEF30194.1/pdb|3EJ5|X/ACV85690.1/ACV85691.1/ACV85693.1/ADG29030.1/ADG29032.1/ADG29033.1/ADG29035.1/ADG29036.1/ADG29037.1/ADG29038.1/ADG290…
852	5_T.9401.9401.2.0.dta	2	CLTTDANIK	1,Carbamidomethyl[C]#0;	6.47E-003	1035.52	0	1035.51	0.00324	3.13	C	1	TRUE	sp|P06750.1|AGGL_RICCO/AAA63506.1/prf||1209171A/prf||1303208A/AAB22584.1/pdb|1RZO|B/ADG29082.1/XP_002534220.2/NP_001406534.1/
853	5_T.48606.48606.2.0.dta	2	PNQIWLPLF		6.47E-003	1127.63	0	1127.62	0.00287	2.55	C	1	TRUE	sp|P02879.1|RICI_RICCO/prf||1111227A/AAB22582.1/pdb|2AAI|B/EEF26618.1/EEF27096.1/EEF27728.1/NP_001310630.1/XP_048233460.1/XP_048234555.1/
854	5_T.45239.45239.2.0.dta	2	HGDPNQIWLPLF		6.48E-003	1436.74	0	1436.73	0.00331	2.31	C	1	TRUE	sp|P02879.1|RICI_RICCO/prf||1111227A/AAB22582.1/pdb|2AAI|B/EEF26618.1/EEF27096.1/EEF27728.1/NP_001310630.1/XP_048233460.1/XP_048234555.1/
855	5_T.15170.15170.2.0.dta	2	LEQLGGLR		6.49E-003	885.52	0	885.52	0.0016	1.8	S	1	TRUE	sp|P06750.1|AGGL_RICCO/AAB22584.1/pdb|1RZO|A/EEF30194.1/ACV85691.1/ACV85693.1/ACZ56251.1/ACZ56252.1/XP_002534220.2/XP_048234669.1/NP_001406534.1/EEF30192.1/EEF30196.1/XP_002533608.1/XP_002532193.2/
856	5_T.14565.14565.3.0.dta	3	RFQYIEGEMR		6.50E-003	1328.64	0	1328.64	0.00302	2.27	C	1	TRUE	pdb|7TH2|A/WDV57319.1/WKY18136.1/pdb|8TAD|A/sp|P06750.1|AGGL_RICCO/sp|P02879.1|RICI_RICCO/prf||0408164A/prf||1405280A/AAB22582.1/AAB22584.1/pdb|1BR5|A/pdb|1BR6|A/pdb|1UQ4|A/pdb|1UQ5|A/pdb|1J1M|A/pdb|1RZO|A/ABG65738.1/pdb|1IFS|A/pdb|2VC3|A/EEF26167.1/EEF30194.1/pdb|3EJ5|X/ACV85690.1/ACV85691.1/ACZ56251.1/ACZ56252.1/ACZ56253.1/ACZ56254.1/ADG29030.1/ADG29032.1/ADG29033.1/ADG29035.1/ADG29036.1/ADG290…
857	5_T.18084.18084.2.0.dta	2	TCGTQIPTLAR	2,Carbamidomethyl[C]#0;	6.53E-003	1217.63	0	1217.63	0.00365	3	C	1	TRUE	sp|P06750.1|AGGL_RICCO/AAB22584.1/pdb|1RZO|A/ACZ56251.1/ACZ56252.1/XP_002534220.2/NP_001406534.1/
858	5_T.41313.41313.3.0.dta	3	NDGTILNLYNGLVLDVRR		6.54E-003	2045.12	0	2045.11	0.00454	2.22	S	1	TRUE	sp|P06750.1|AGGL_RICCO/AAA63506.1/prf||1209171A/prf||1303208A/AAB22584.1/pdb|1RZO|B/XP_002534220.2/XP_015582713.2/NP_001406534.1/
859	5_T.23188.23188.2.0.dta	2	ADVCMDPEPIVR	4,Carbamidomethyl[C]#0;	6.55E-003	1401.65	0	1401.65	0.004	2.85	S	1	TRUE	sp|P06750.1|AGGL_RICCO/sp|P02879.1|RICI_RICCO/AAA63506.1/prf||1111227A/prf||1209171A/prf||1303208A/prf||1405280A/AAB22582.1/AAB22584.1/pdb|2AAI|B/pdb|1RZO|B/EEF26167.1/EEF30194.1/ADG29030.1/ADG29032.1/ADG29033.1/ADG29035.1/ADG29036.1/ADG29037.1/ADG29038.1/ADG29039.1/ADG29040.1/ADG29043.1/ADG29044.1/ADG29046.1/ADG29047.1/ADG29049.1/ADG29050.1/ADG29051.1/ADG29056.1/ADG29058.1/ADG29060.1/ADG29062.1/…
860	5_T.10582.10582.3.0.dta	3	QSVEADINGLRR	8,Deamidated[N]#0;	6.57E-003	1358.71	0	1358.7	0.00314	2.31	S	1	TRUE	CON_IPI00009865.2/CON_IPI00136056.1/CON_IPI00798492.2/CON_IPI00009866.6/CON_IPI00328103.3/CON_IPI00873598.1/CON_K1C15_SHEEP/
861	5_T.14964.14964.3.0.dta	3	ADVCMDPEPIVR	4,Carbamidomethyl[C]#0;5,Oxidation[M]#0;	6.57E-003	1417.65	0	1417.64	0.00345	2.43	S	1	TRUE	sp|P06750.1|AGGL_RICCO/sp|P02879.1|RICI_RICCO/AAA63506.1/prf||1111227A/prf||1209171A/prf||1303208A/prf||1405280A/AAB22582.1/AAB22584.1/pdb|2AAI|B/pdb|1RZO|B/EEF26167.1/EEF30194.1/ADG29030.1/ADG29032.1/ADG29033.1/ADG29035.1/ADG29036.1/ADG29037.1/ADG29038.1/ADG29039.1/ADG29040.1/ADG29043.1/ADG29044.1/ADG29046.1/ADG29047.1/ADG29049.1/ADG29050.1/ADG29051.1/ADG29056.1/ADG29058.1/ADG29060.1/ADG29062.1/…
862	5_T.10322.10322.2.0.dta	2	SPIQLQR		6.59E-003	841.49	0	841.49	0.00151	1.79	C	1	TRUE	pdb|7TH2|A/WDV57319.1/WKY18136.1/pdb|8TAD|A/sp|P06750.1|AGGL_RICCO/sp|P02879.1|RICI_RICCO/prf||0408164A/prf||1405280A/AAB22582.1/AAB22584.1/pdb|1BR5|A/pdb|1BR6|A/pdb|1UQ4|A/pdb|1UQ5|A/pdb|1J1M|A/pdb|1RZO|A/ABG65738.1/pdb|1IFS|A/pdb|1OBS|A/pdb|2VC3|A/EEF26167.1/EEF30194.1/pdb|3EJ5|X/ACV85690.1/ACV85691.1/ACV85693.1/ADG29030.1/ADG29032.1/ADG29033.1/ADG29035.1/ADG29036.1/ADG29037.1/ADG29038.1/ADG290…
863	5_T.18796.18796.2.0.dta	2	DGLCVDVR	4,Carbamidomethyl[C]#0;	6.60E-003	933.45	0	933.45	0.00298	3.19	S	1	TRUE	sp|P82683.2|ML3_VISAL/EEF33306.1/XP_002529062.2/AAR25548.1/
864	5_T.11675.11675.2.0.dta	2	ASPIQLQR		6.61E-003	912.53	0	912.53	0.00191	2.09	C	1	TRUE	pdb|7TH2|A/WDV57319.1/WKY18136.1/pdb|8TAD|A/sp|P06750.1|AGGL_RICCO/sp|P02879.1|RICI_RICCO/prf||0408164A/prf||1405280A/AAB22582.1/AAB22584.1/pdb|1BR5|A/pdb|1BR6|A/pdb|1UQ4|A/pdb|1UQ5|A/pdb|1J1M|A/pdb|1RZO|A/ABG65738.1/pdb|1IFS|A/pdb|1OBS|A/pdb|2VC3|A/EEF26167.1/EEF30194.1/pdb|3EJ5|X/ACV85690.1/ACV85691.1/ACV85693.1/ADG29030.1/ADG29032.1/ADG29033.1/ADG29035.1/ADG29036.1/ADG29037.1/ADG29038.1/ADG290…
865	5_T.45287.45287.2.0.dta	2	HGDPNQIWLPLF		6.63E-003	1436.74	0	1436.73	0.00331	2.3	C	1	TRUE	sp|P02879.1|RICI_RICCO/prf||1111227A/AAB22582.1/pdb|2AAI|B/EEF26618.1/EEF27096.1/EEF27728.1/NP_001310630.1/XP_048233460.1/XP_048234555.1/
866	5_T.9636.9636.2.0.dta	2	QYIEGEMR		6.63E-003	1025.47	0	1025.47	0.00192	1.87	C	1	TRUE	pdb|7TH2|A/WDV57319.1/WKY18136.1/pdb|8TAD|A/sp|P06750.1|AGGL_RICCO/sp|P02879.1|RICI_RICCO/prf||0408164A/prf||1405280A/AAB22582.1/AAB22584.1/pdb|1BR5|A/pdb|1BR6|A/pdb|1UQ4|A/pdb|1UQ5|A/pdb|1J1M|A/pdb|1RZO|A/ABG65738.1/pdb|1IFS|A/pdb|1OBS|A/pdb|2VC3|A/EEF26167.1/EEF30194.1/pdb|3EJ5|X/ACV85690.1/ACV85691.1/ACZ56251.1/ACZ56252.1/ACZ56253.1/ACZ56254.1/ADG29030.1/ADG29032.1/ADG29033.1/ADG29035.1/ADG290…
867	5_T.18059.18059.2.0.dta	2	STGGTQIPTLAR		6.66E-003	1201.66	0	1201.65	0.00419	3.49	C	1	TRUE	pdb|7TH2|A/WDV57319.1/WKY18136.1/pdb|8TAD|A/sp|P02879.1|RICI_RICCO/prf||0408164A/prf||1405280A/AAB22582.1/pdb|1BR5|A/pdb|1BR6|A/pdb|1UQ4|A/pdb|1UQ5|A/pdb|1J1M|A/ABG65738.1/pdb|1IFS|A/pdb|1OBS|A/pdb|2VC3|A/EEF26167.1/EEF30194.1/ACV85690.1/ACV85691.1/ACZ56253.1/ACZ56254.1/ADG29030.1/ADG29032.1/ADG29033.1/ADG29035.1/ADG29036.1/ADG29037.1/ADG29038.1/ADG29039.1/ADG29043.1/ADG29044.1/ADG29046.1/ADG2904…
868	5_T.38346.38346.2.0.dta	2	ALMDEINFMK		6.67E-003	1211.58	0	1211.58	0.00355	2.93	C	1	TRUE	CON_IPI00009867.3/CON_IPI00697851.1/CON_IPI00139301.3/
869	5_T.16876.16876.2.0.dta	2	VWLEDCTSEK	6,Carbamidomethyl[C]#0;	6.69E-003	1266.57	0	1266.57	0.00465	3.67	S	1	TRUE	sp|P06750.1|AGGL_RICCO/AAA63506.1/prf||1209171A/prf||1303208A/AAB22584.1/pdb|1RZO|B/ACY38598.1/ADG29082.1/XP_002534220.2/XP_015582713.2/XP_048234669.1/NP_001406534.1/
870	5_T.5222.5222.3.0.dta	3	LRSEIDNVKK		6.70E-003	1201.69	0	1201.69	0.00185	1.54	S	1	TRUE	CON_IPI00220327.3/CON_IPI00697851.1/CON_IPI00139301.3/
871	5_T.11292.11292.2.0.dta	2	LENEIQTYR		6.71E-003	1165.59	0	1165.58	0.00287	2.46	S	1	TRUE	CON_IPI00009865.2/CON_IPI00798492.2/
872	5_T.5673.5673.3.0.dta	3	YADGSIRPQQNR		6.72E-003	1404.7	0	1404.7	0.00245	1.74	C	1	TRUE	sp|P06750.1|AGGL_RICCO/sp|P02879.1|RICI_RICCO/AAA63506.1/prf||1111227A/prf||1209171A/prf||1303208A/AAB22582.1/AAB22584.1/pdb|2AAI|B/pdb|1RZO|B/EEF26618.1/EEF27096.1/EEF27728.1/ACY38598.1/ADG29030.1/ADG29032.1/ADG29033.1/ADG29035.1/ADG29036.1/ADG29037.1/ADG29038.1/ADG29039.1/ADG29040.1/ADG29043.1/ADG29044.1/ADG29046.1/ADG29047.1/ADG29049.1/ADG29050.1/ADG29051.1/ADG29056.1/ADG29058.1/ADG29060.1/ADG…
873	5_T.22010.22010.2.0.dta	2	VSTPTLVEVSR		6.73E-003	1187.67	0	1187.66	0.00247	2.08	C	1	TRUE	CON_IPI00708398.1/CON_IPI00745872.2/
874	5_T.14879.14879.2.0.dta	2	LEQLAGNLR		6.74E-003	1013.58	0	1013.57	0.00357	3.52	S	1	TRUE	pdb|7TH2|A/WDV57319.1/WKY18136.1/pdb|8TAD|A/sp|P02879.1|RICI_RICCO/prf||0408164A/prf||1405280A/AAB22582.1/pdb|1BR5|A/pdb|1BR6|A/pdb|1UQ4|A/pdb|1UQ5|A/pdb|1J1M|A/pdb|1IFS|A/pdb|1OBS|A/pdb|2VC3|A/EEF26167.1/pdb|3EJ5|X/ACV85690.1/ACZ56253.1/ACZ56254.1/ADG29030.1/ADG29032.1/ADG29033.1/ADG29035.1/ADG29036.1/ADG29037.1/ADG29038.1/ADG29039.1/ADG29043.1/ADG29046.1/ADG29049.1/ADG29050.1/ADG29051.1/ADG2905…
875	5_T.34024.34024.3.0.dta	3	LLYQEPVLGPVR		6.76E-003	1383.8	0	1383.8	0.00296	2.14	C	1	TRUE	CON_CASB|SWISS-PROT:P02666/
876	5_T.7829.7829.3.0.dta	3	QDLVEDYKK		6.76E-003	1137.58	0	1137.58	0.0005	0.44	C	1	TRUE	CON_IPI00021304.1/CON_IPI00103481.3/
877	5_T.18134.18134.2.0.dta	2	TCGTQIPTLAR	2,Carbamidomethyl[C]#0;	6.76E-003	1217.63	0	1217.63	0.00361	2.96	C	1	TRUE	sp|P06750.1|AGGL_RICCO/AAB22584.1/pdb|1RZO|A/ACZ56251.1/ACZ56252.1/XP_002534220.2/NP_001406534.1/
878	5_T.23769.23769.2.0.dta	2	ADVCMDPEPIVR	4,Carbamidomethyl[C]#0;	6.78E-003	1401.65	0	1401.65	0.00482	3.44	S	1	TRUE	sp|P06750.1|AGGL_RICCO/sp|P02879.1|RICI_RICCO/AAA63506.1/prf||1111227A/prf||1209171A/prf||1303208A/prf||1405280A/AAB22582.1/AAB22584.1/pdb|2AAI|B/pdb|1RZO|B/EEF26167.1/EEF30194.1/ADG29030.1/ADG29032.1/ADG29033.1/ADG29035.1/ADG29036.1/ADG29037.1/ADG29038.1/ADG29039.1/ADG29040.1/ADG29043.1/ADG29044.1/ADG29046.1/ADG29047.1/ADG29049.1/ADG29050.1/ADG29051.1/ADG29056.1/ADG29058.1/ADG29060.1/ADG29062.1/…
879	5_T.31774.31774.2.0.dta	2	FHNGNAIQLWPCK	3,Deamidated[N]#0;12,Carbamidomethyl[C]#0;	6.81E-003	1585.76	0	1585.76	0.0023	1.45	S	1	TRUE	sp|P02879.1|RICI_RICCO/AAA63506.1/prf||1111227A/prf||1303208A/AAB22582.1/pdb|2AAI|B/EEF26167.1/EEF30194.1/ACY38598.1/ADG29030.1/ADG29032.1/ADG29033.1/ADG29035.1/ADG29036.1/ADG29037.1/ADG29039.1/ADG29040.1/ADG29043.1/ADG29044.1/ADG29046.1/ADG29047.1/ADG29049.1/ADG29050.1/ADG29051.1/ADG29056.1/ADG29058.1/ADG29060.1/ADG29061.1/ADG29062.1/ADG29066.1/ADG29068.1/ADG29069.1/ADG29071.1/ADG29073.1/ADG2907…
880	5_T.21673.21673.2.0.dta	2	GFSGGGFGGGGFGGGR		6.82E-003	1330.6	0	1330.59	0.00329	2.47	C	1	TRUE	CON_IPI00021304.1/
881	5_T.20604.20604.2.0.dta	2	NKLEGLEDALQK		6.83E-003	1357.73	0	1357.73	0.00163	1.2	S	1	TRUE	CON_IPI00300725.7/CON_IPI00299145.9/CON_IPI00293665.7/
882	5_T.5313.5313.2.0.dta	2	QSISDAEQR		6.86E-003	1033.49	0	1033.49	0.00161	1.56	C	1	TRUE	CON_IPI00220327.3/
883	5_T.9768.9768.3.0.dta	3	RHEIPVLPNR		6.87E-003	1230.71	0	1230.71	0.0029	2.35	C	1	TRUE	pdb|7TH2|A/WDV57319.1/WKY18136.1/pdb|8TAD|A/sp|P06750.1|AGGL_RICCO/sp|P02879.1|RICI_RICCO/prf||0408164A/prf||1405280A/AAB22584.1/pdb|1BR5|A/pdb|1BR6|A/pdb|1UQ4|A/pdb|1UQ5|A/pdb|1J1M|A/pdb|1RZO|A/ABG65738.1/pdb|1IFS|A/pdb|1OBS|A/pdb|2VC3|A/EEF26167.1/pdb|3EJ5|X/ACV85690.1/ACZ56251.1/ACZ56252.1/ACZ56253.1/ACZ56254.1/ADG29030.1/ADG29032.1/ADG29033.1/ADG29035.1/ADG29036.1/ADG29037.1/ADG29038.1/ADG290…
884	5_T.2394.2394.2.0.dta	2	GPASSGQR		6.88E-003	759.38	0	759.37	0.001	1.31	C	1	TRUE	sp|P06750.1|AGGL_RICCO/sp|P02879.1|RICI_RICCO/prf||1111227A/prf||1209171A/prf||1303208A/AAB22582.1/AAB22584.1/pdb|2AAI|B/pdb|1RZO|B/EEF26618.1/EEF27096.1/EEF27728.1/ACY38598.1/ADG29030.1/ADG29032.1/ADG29033.1/ADG29035.1/ADG29036.1/ADG29037.1/ADG29038.1/ADG29039.1/ADG29040.1/ADG29043.1/ADG29044.1/ADG29046.1/ADG29047.1/ADG29049.1/ADG29050.1/ADG29051.1/ADG29056.1/ADG29058.1/ADG29060.1/ADG29061.1/ADG…
885	5_T.16637.16637.2.0.dta	2	VGLPISQR		6.88E-003	869.52	0	869.52	0.002	2.3	S	1	TRUE	sp|P06750.1|AGGL_RICCO/AAB22584.1/pdb|1RZO|A/ACZ56251.1/ACZ56252.1/ADG29071.1/XP_002534220.2/NP_001406534.1/
886	5_T.31697.31697.2.0.dta	2	FHNGNAIQLWPCK	3,Deamidated[N]#0;12,Carbamidomethyl[C]#0;	6.90E-003	1585.76	0	1585.76	0.00258	1.63	S	1	TRUE	sp|P02879.1|RICI_RICCO/AAA63506.1/prf||1111227A/prf||1303208A/AAB22582.1/pdb|2AAI|B/EEF26167.1/EEF30194.1/ACY38598.1/ADG29030.1/ADG29032.1/ADG29033.1/ADG29035.1/ADG29036.1/ADG29037.1/ADG29039.1/ADG29040.1/ADG29043.1/ADG29044.1/ADG29046.1/ADG29047.1/ADG29049.1/ADG29050.1/ADG29051.1/ADG29056.1/ADG29058.1/ADG29060.1/ADG29061.1/ADG29062.1/ADG29066.1/ADG29068.1/ADG29069.1/ADG29071.1/ADG29073.1/ADG2907…
887	5_T.7606.7606.3.0.dta	3	QNRDNCLTSDSNIR	2,Deamidated[N]#0;6,Carbamidomethyl[C]#0;	6.90E-003	1693.76	0	1693.76	0.00275	1.63	C	1	TRUE	sp|P02879.1|RICI_RICCO/prf||1111227A/AAB22582.1/pdb|2AAI|B/EEF26618.1/EEF27096.1/EEF27728.1/ADG29030.1/ADG29033.1/ADG29035.1/ADG29037.1/ADG29038.1/ADG29039.1/ADG29043.1/ADG29046.1/ADG29049.1/ADG29050.1/ADG29056.1/ADG29060.1/ADG29061.1/ADG29062.1/ADG29066.1/ADG29068.1/ADG29071.1/ADG29073.1/ADG29074.1/ADG29075.1/ADG29077.1/ADG29080.1/ADG29081.1/ADG29084.1/ADG29088.1/ADG29089.1/ADG29090.1/ADG29091.1…
888	5_T.10135.10135.2.0.dta	2	DNCLTSDSNIR	3,Carbamidomethyl[C]#0;	6.90E-003	1294.57	0	1294.57	0.00351	2.71	S	1	TRUE	sp|P02879.1|RICI_RICCO/prf||1111227A/AAB22582.1/pdb|2AAI|B/EEF26618.1/EEF27096.1/EEF27728.1/ADG29030.1/ADG29033.1/ADG29035.1/ADG29037.1/ADG29038.1/ADG29039.1/ADG29043.1/ADG29046.1/ADG29049.1/ADG29050.1/ADG29056.1/ADG29060.1/ADG29061.1/ADG29062.1/ADG29066.1/ADG29068.1/ADG29071.1/ADG29073.1/ADG29074.1/ADG29075.1/ADG29077.1/ADG29080.1/ADG29081.1/ADG29084.1/ADG29088.1/ADG29089.1/ADG29090.1/ADG29091.1…
889	5_T.40079.40079.2.0.dta	2	VDALMDEINFMK		6.90E-003	1425.68	0	1425.68	0.00403	2.83	S	1	TRUE	CON_IPI00009867.3/CON_IPI00697851.1/CON_IPI00139301.3/
890	5_T.31648.31648.2.0.dta	2	FHNGNAIQLWPCK	3,Deamidated[N]#0;12,Carbamidomethyl[C]#0;	6.94E-003	1585.76	0	1585.76	0.00261	1.65	S	1	TRUE	sp|P02879.1|RICI_RICCO/AAA63506.1/prf||1111227A/prf||1303208A/AAB22582.1/pdb|2AAI|B/EEF26167.1/EEF30194.1/ACY38598.1/ADG29030.1/ADG29032.1/ADG29033.1/ADG29035.1/ADG29036.1/ADG29037.1/ADG29039.1/ADG29040.1/ADG29043.1/ADG29044.1/ADG29046.1/ADG29047.1/ADG29049.1/ADG29050.1/ADG29051.1/ADG29056.1/ADG29058.1/ADG29060.1/ADG29061.1/ADG29062.1/ADG29066.1/ADG29068.1/ADG29069.1/ADG29071.1/ADG29073.1/ADG2907…
891	5_T.13247.13247.2.0.dta	2	HEIPVLPNR		6.96E-003	1074.61	0	1074.61	0.00392	3.65	S	1	TRUE	pdb|7TH2|A/WDV57319.1/WKY18136.1/pdb|8TAD|A/sp|P06750.1|AGGL_RICCO/sp|P02879.1|RICI_RICCO/prf||0408164A/prf||1405280A/AAB22584.1/pdb|1BR5|A/pdb|1BR6|A/pdb|1UQ4|A/pdb|1UQ5|A/pdb|1J1M|A/pdb|1RZO|A/ABG65738.1/pdb|1IFS|A/pdb|1OBS|A/pdb|2VC3|A/EEF26167.1/pdb|3EJ5|X/ACV85690.1/ACZ56251.1/ACZ56252.1/ACZ56253.1/ACZ56254.1/ADG29030.1/ADG29032.1/ADG29033.1/ADG29035.1/ADG29036.1/ADG29037.1/ADG29038.1/ADG290…
892	5_T.13768.13768.2.0.dta	2	HEIPVLPNR		7.00E-003	1074.61	0	1074.61	0.0027	2.51	S	1	TRUE	pdb|7TH2|A/WDV57319.1/WKY18136.1/pdb|8TAD|A/sp|P06750.1|AGGL_RICCO/sp|P02879.1|RICI_RICCO/prf||0408164A/prf||1405280A/AAB22584.1/pdb|1BR5|A/pdb|1BR6|A/pdb|1UQ4|A/pdb|1UQ5|A/pdb|1J1M|A/pdb|1RZO|A/ABG65738.1/pdb|1IFS|A/pdb|1OBS|A/pdb|2VC3|A/EEF26167.1/pdb|3EJ5|X/ACV85690.1/ACZ56251.1/ACZ56252.1/ACZ56253.1/ACZ56254.1/ADG29030.1/ADG29032.1/ADG29033.1/ADG29035.1/ADG29036.1/ADG29037.1/ADG29038.1/ADG290…
893	5_T.35399.35399.2.0.dta	2	LYNGLVLDVR	3,Deamidated[N]#0;	7.02E-003	1162.65	0	1162.65	0.00135	1.16	C	1	TRUE	sp|P06750.1|AGGL_RICCO/AAA63506.1/prf||1209171A/prf||1303208A/AAB22584.1/pdb|1RZO|B/ACY38598.1/ADG29082.1/XP_002534220.2/XP_015582713.2/NP_001406534.1/
894	5_T.16931.16931.2.0.dta	2	DGLCVDVR	4,Carbamidomethyl[C]#0;	7.02E-003	933.45	0	933.45	0.00237	2.54	S	1	TRUE	sp|P82683.2|ML3_VISAL/EEF33306.1/XP_002529062.2/AAR25548.1/
895	5_T.6567.6567.2.0.dta	2	QYIEGEMR	7,Oxidation[M]#0;	7.02E-003	1041.47	0	1041.47	0.00148	1.42	C	1	TRUE	pdb|7TH2|A/WDV57319.1/WKY18136.1/pdb|8TAD|A/sp|P06750.1|AGGL_RICCO/sp|P02879.1|RICI_RICCO/prf||0408164A/prf||1405280A/AAB22582.1/AAB22584.1/pdb|1BR5|A/pdb|1BR6|A/pdb|1UQ4|A/pdb|1UQ5|A/pdb|1J1M|A/pdb|1RZO|A/ABG65738.1/pdb|1IFS|A/pdb|1OBS|A/pdb|2VC3|A/EEF26167.1/EEF30194.1/pdb|3EJ5|X/ACV85690.1/ACV85691.1/ACZ56251.1/ACZ56252.1/ACZ56253.1/ACZ56254.1/ADG29030.1/ADG29032.1/ADG29033.1/ADG29035.1/ADG290…
896	5_T.10313.10313.2.0.dta	2	SPIQLQR		7.03E-003	841.49	0	841.49	0.00147	1.74	C	1	TRUE	pdb|7TH2|A/WDV57319.1/WKY18136.1/pdb|8TAD|A/sp|P06750.1|AGGL_RICCO/sp|P02879.1|RICI_RICCO/prf||0408164A/prf||1405280A/AAB22582.1/AAB22584.1/pdb|1BR5|A/pdb|1BR6|A/pdb|1UQ4|A/pdb|1UQ5|A/pdb|1J1M|A/pdb|1RZO|A/ABG65738.1/pdb|1IFS|A/pdb|1OBS|A/pdb|2VC3|A/EEF26167.1/EEF30194.1/pdb|3EJ5|X/ACV85690.1/ACV85691.1/ACV85693.1/ADG29030.1/ADG29032.1/ADG29033.1/ADG29035.1/ADG29036.1/ADG29037.1/ADG29038.1/ADG290…
897	5_T.27314.27314.2.0.dta	2	SNQGAFASPIQLQR		7.03E-003	1516.79	0	1516.79	0.00381	2.51	C	1	TRUE	pdb|7TH2|A/WDV57319.1/WKY18136.1/pdb|8TAD|A/sp|P06750.1|AGGL_RICCO/sp|P02879.1|RICI_RICCO/prf||0408164A/prf||1405280A/AAB22582.1/AAB22584.1/pdb|1BR5|A/pdb|1BR6|A/pdb|1UQ4|A/pdb|1UQ5|A/pdb|1J1M|A/pdb|1RZO|A/ABG65738.1/pdb|1IFS|A/pdb|1OBS|A/pdb|2VC3|A/EEF26167.1/pdb|3EJ5|X/ACV85690.1/ACV85693.1/ADG29030.1/ADG29032.1/ADG29033.1/ADG29035.1/ADG29036.1/ADG29037.1/ADG29038.1/ADG29039.1/ADG29040.1/ADG290…
898	5_T.40181.40181.2.1.dta	2	LYQGPIVLNPWDQVK		7.05E-003	1769.96	0	1769.96	0.00593	3.35	C	1	TRUE	CON_CASA2|SWISS-PROT:P02663/
899	5_T.7908.7908.2.0.dta	2	ILSCGPASSGQR	4,Carbamidomethyl[C]#0;	7.06E-003	1232.61	0	1232.61	0.00146	1.19	S	1	TRUE	sp|P06750.1|AGGL_RICCO/sp|P02879.1|RICI_RICCO/prf||1111227A/prf||1209171A/prf||1303208A/AAB22582.1/AAB22584.1/pdb|2AAI|B/pdb|1RZO|B/EEF26618.1/EEF27096.1/EEF27728.1/ACY38598.1/ADG29030.1/ADG29032.1/ADG29033.1/ADG29035.1/ADG29036.1/ADG29037.1/ADG29038.1/ADG29039.1/ADG29040.1/ADG29043.1/ADG29044.1/ADG29047.1/ADG29049.1/ADG29050.1/ADG29051.1/ADG29056.1/ADG29058.1/ADG29060.1/ADG29061.1/ADG29062.1/ADG…
900	5_T.9646.9646.2.0.dta	2	QYIEGEMR		7.07E-003	1025.47	0	1025.47	0.00192	1.87	C	1	TRUE	pdb|7TH2|A/WDV57319.1/WKY18136.1/pdb|8TAD|A/sp|P06750.1|AGGL_RICCO/sp|P02879.1|RICI_RICCO/prf||0408164A/prf||1405280A/AAB22582.1/AAB22584.1/pdb|1BR5|A/pdb|1BR6|A/pdb|1UQ4|A/pdb|1UQ5|A/pdb|1J1M|A/pdb|1RZO|A/ABG65738.1/pdb|1IFS|A/pdb|1OBS|A/pdb|2VC3|A/EEF26167.1/EEF30194.1/pdb|3EJ5|X/ACV85690.1/ACV85691.1/ACZ56251.1/ACZ56252.1/ACZ56253.1/ACZ56254.1/ADG29030.1/ADG29032.1/ADG29033.1/ADG29035.1/ADG290…
901	5_T.18139.18139.2.0.dta	2	TCGTQIPTLAR	2,Carbamidomethyl[C]#0;	7.09E-003	1217.63	0	1217.63	0.00361	2.96	C	1	TRUE	sp|P06750.1|AGGL_RICCO/AAB22584.1/pdb|1RZO|A/ACZ56251.1/ACZ56252.1/XP_002534220.2/NP_001406534.1/
902	5_T.15260.15260.2.0.dta	2	VATVSLPR		7.11E-003	842.51	0	842.51	0.00156	1.86	S	1	TRUE	CON_Trypsin|SWISS-PROT:P00761|TRYP_PIG/
903	5_T.10355.10355.2.0.dta	2	SPIQLQR		7.14E-003	841.49	0	841.49	0.00152	1.81	C	1	TRUE	pdb|7TH2|A/WDV57319.1/WKY18136.1/pdb|8TAD|A/sp|P06750.1|AGGL_RICCO/sp|P02879.1|RICI_RICCO/prf||0408164A/prf||1405280A/AAB22582.1/AAB22584.1/pdb|1BR5|A/pdb|1BR6|A/pdb|1UQ4|A/pdb|1UQ5|A/pdb|1J1M|A/pdb|1RZO|A/ABG65738.1/pdb|1IFS|A/pdb|1OBS|A/pdb|2VC3|A/EEF26167.1/EEF30194.1/pdb|3EJ5|X/ACV85690.1/ACV85691.1/ACV85693.1/ADG29030.1/ADG29032.1/ADG29033.1/ADG29035.1/ADG29036.1/ADG29037.1/ADG29038.1/ADG290…
904	5_T.13061.13061.2.0.dta	2	HEIPVLPNR		7.15E-003	1074.61	0	1074.61	0.00377	3.5	S	1	TRUE	pdb|7TH2|A/WDV57319.1/WKY18136.1/pdb|8TAD|A/sp|P06750.1|AGGL_RICCO/sp|P02879.1|RICI_RICCO/prf||0408164A/prf||1405280A/AAB22584.1/pdb|1BR5|A/pdb|1BR6|A/pdb|1UQ4|A/pdb|1UQ5|A/pdb|1J1M|A/pdb|1RZO|A/ABG65738.1/pdb|1IFS|A/pdb|1OBS|A/pdb|2VC3|A/EEF26167.1/pdb|3EJ5|X/ACV85690.1/ACZ56251.1/ACZ56252.1/ACZ56253.1/ACZ56254.1/ADG29030.1/ADG29032.1/ADG29033.1/ADG29035.1/ADG29036.1/ADG29037.1/ADG29038.1/ADG290…
905	5_T.29669.29669.2.0.dta	2	AIQLWPCK	7,Carbamidomethyl[C]#0;	7.16E-003	1015.54	0	1015.54	0.00203	2	C	1	TRUE	sp|P02879.1|RICI_RICCO/AAA63506.1/prf||1111227A/prf||1303208A/AAB22582.1/pdb|2AAI|B/EEF26167.1/EEF30194.1/ACY38598.1/ADG29030.1/ADG29032.1/ADG29033.1/ADG29035.1/ADG29036.1/ADG29037.1/ADG29039.1/ADG29040.1/ADG29043.1/ADG29044.1/ADG29046.1/ADG29047.1/ADG29049.1/ADG29050.1/ADG29051.1/ADG29056.1/ADG29058.1/ADG29060.1/ADG29061.1/ADG29062.1/ADG29066.1/ADG29068.1/ADG29069.1/ADG29071.1/ADG29073.1/ADG2907…
906	5_T.11743.11743.2.0.dta	2	ASPIQLQR		7.17E-003	912.53	0	912.53	0.00172	1.88	C	1	TRUE	pdb|7TH2|A/WDV57319.1/WKY18136.1/pdb|8TAD|A/sp|P06750.1|AGGL_RICCO/sp|P02879.1|RICI_RICCO/prf||0408164A/prf||1405280A/AAB22582.1/AAB22584.1/pdb|1BR5|A/pdb|1BR6|A/pdb|1UQ4|A/pdb|1UQ5|A/pdb|1J1M|A/pdb|1RZO|A/ABG65738.1/pdb|1IFS|A/pdb|1OBS|A/pdb|2VC3|A/EEF26167.1/EEF30194.1/pdb|3EJ5|X/ACV85690.1/ACV85691.1/ACV85693.1/ADG29030.1/ADG29032.1/ADG29033.1/ADG29035.1/ADG29036.1/ADG29037.1/ADG29038.1/ADG290…
907	5_T.18204.18204.2.1.dta	2	CGTQIPTLAR	1,Carbamidomethyl[C]#0;	7.18E-003	1116.59	0	1116.58	0.00682	6.11	C	1	TRUE	sp|P06750.1|AGGL_RICCO/AAB22584.1/pdb|1RZO|A/ACZ56251.1/ACZ56252.1/XP_002534220.2/NP_001406534.1/
908	5_T.18741.18741.2.0.dta	2	DGLCVDVR	4,Carbamidomethyl[C]#0;	7.18E-003	933.45	0	933.45	0.00273	2.92	S	1	TRUE	sp|P82683.2|ML3_VISAL/EEF33306.1/XP_002529062.2/AAR25548.1/
909	5_T.9956.9956.2.0.dta	2	MDPEPIVR	1,Oxidation[M]#0;	7.20E-003	972.48	0	972.48	0.00197	2.02	C	1	TRUE	sp|P06750.1|AGGL_RICCO/sp|P02879.1|RICI_RICCO/AAA63506.1/prf||1111227A/prf||1209171A/prf||1303208A/prf||1405280A/AAB22582.1/AAB22584.1/pdb|2AAI|B/pdb|1RZO|B/EEF26167.1/EEF30194.1/ACY38598.1/ADG29030.1/ADG29032.1/ADG29033.1/ADG29035.1/ADG29036.1/ADG29037.1/ADG29038.1/ADG29039.1/ADG29040.1/ADG29043.1/ADG29044.1/ADG29046.1/ADG29047.1/ADG29049.1/ADG29050.1/ADG29051.1/ADG29056.1/ADG29058.1/ADG29060.1/…
910	5_T.34837.34837.3.0.dta	3	KSNTDWNQLWTLR		7.21E-003	1661.84	0	1661.84	0.00331	1.99	C	1	TRUE	sp|P06750.1|AGGL_RICCO/prf||1209171A/AAB22584.1/pdb|1RZO|B/XP_002534220.2/NP_001406534.1/EEF30196.1/XP_002532193.2/
911	5_T.17091.17091.2.0.dta	2	VWLEDCTSEK	6,Carbamidomethyl[C]#0;	7.23E-003	1266.57	0	1266.57	0.00417	3.29	S	1	TRUE	sp|P06750.1|AGGL_RICCO/AAA63506.1/prf||1209171A/prf||1303208A/AAB22584.1/pdb|1RZO|B/ACY38598.1/ADG29082.1/XP_002534220.2/XP_015582713.2/XP_048234669.1/NP_001406534.1/
912	5_T.10335.10335.2.0.dta	2	SPIQLQR		7.24E-003	841.49	0	841.49	0.00151	1.79	C	1	TRUE	pdb|7TH2|A/WDV57319.1/WKY18136.1/pdb|8TAD|A/sp|P06750.1|AGGL_RICCO/sp|P02879.1|RICI_RICCO/prf||0408164A/prf||1405280A/AAB22582.1/AAB22584.1/pdb|1BR5|A/pdb|1BR6|A/pdb|1UQ4|A/pdb|1UQ5|A/pdb|1J1M|A/pdb|1RZO|A/ABG65738.1/pdb|1IFS|A/pdb|1OBS|A/pdb|2VC3|A/EEF26167.1/EEF30194.1/pdb|3EJ5|X/ACV85690.1/ACV85691.1/ACV85693.1/ADG29030.1/ADG29032.1/ADG29033.1/ADG29035.1/ADG29036.1/ADG29037.1/ADG29038.1/ADG290…
913	5_T.29731.29731.2.0.dta	2	AIQLWPCK	7,Carbamidomethyl[C]#0;	7.26E-003	1015.54	0	1015.54	0.00196	1.93	C	1	TRUE	sp|P02879.1|RICI_RICCO/AAA63506.1/prf||1111227A/prf||1303208A/AAB22582.1/pdb|2AAI|B/EEF26167.1/EEF30194.1/ACY38598.1/ADG29030.1/ADG29032.1/ADG29033.1/ADG29035.1/ADG29036.1/ADG29037.1/ADG29039.1/ADG29040.1/ADG29043.1/ADG29044.1/ADG29046.1/ADG29047.1/ADG29049.1/ADG29050.1/ADG29051.1/ADG29056.1/ADG29058.1/ADG29060.1/ADG29061.1/ADG29062.1/ADG29066.1/ADG29068.1/ADG29069.1/ADG29071.1/ADG29073.1/ADG2907…
914	5_T.27046.27046.4.0.dta	4	LEDCTSEKAEQQWALYADGSIRPQQNR	4,Carbamidomethyl[C]#0;	7.29E-003	3193.5	0	3193.5	0.00138	0.43	C	1	TRUE	sp|P06750.1|AGGL_RICCO/AAA63506.1/prf||1209171A/prf||1303208A/AAB22584.1/pdb|1RZO|B/ACY38598.1/ADG29082.1/XP_002534220.2/XP_015582713.2/XP_048234669.1/NP_001406534.1/
915	5_T.10459.10459.2.0.dta	2	SPIQLQR		7.31E-003	841.49	0	841.49	0.0017	2.02	C	1	TRUE	pdb|7TH2|A/WDV57319.1/WKY18136.1/pdb|8TAD|A/sp|P06750.1|AGGL_RICCO/sp|P02879.1|RICI_RICCO/prf||0408164A/prf||1405280A/AAB22582.1/AAB22584.1/pdb|1BR5|A/pdb|1BR6|A/pdb|1UQ4|A/pdb|1UQ5|A/pdb|1J1M|A/pdb|1RZO|A/ABG65738.1/pdb|1IFS|A/pdb|1OBS|A/pdb|2VC3|A/EEF26167.1/EEF30194.1/pdb|3EJ5|X/ACV85690.1/ACV85691.1/ACV85693.1/ADG29030.1/ADG29032.1/ADG29033.1/ADG29035.1/ADG29036.1/ADG29037.1/ADG29038.1/ADG290…
916	5_T.16418.16418.2.0.dta	2	VGLPISQR		7.31E-003	869.52	0	869.52	0.00191	2.2	S	1	TRUE	sp|P06750.1|AGGL_RICCO/AAB22584.1/pdb|1RZO|A/ACZ56251.1/ACZ56252.1/ADG29071.1/XP_002534220.2/NP_001406534.1/
917	5_T.13125.13125.2.0.dta	2	HEIPVLPNR		7.35E-003	1074.61	0	1074.61	0.00363	3.37	S	1	TRUE	pdb|7TH2|A/WDV57319.1/WKY18136.1/pdb|8TAD|A/sp|P06750.1|AGGL_RICCO/sp|P02879.1|RICI_RICCO/prf||0408164A/prf||1405280A/AAB22584.1/pdb|1BR5|A/pdb|1BR6|A/pdb|1UQ4|A/pdb|1UQ5|A/pdb|1J1M|A/pdb|1RZO|A/ABG65738.1/pdb|1IFS|A/pdb|1OBS|A/pdb|2VC3|A/EEF26167.1/pdb|3EJ5|X/ACV85690.1/ACZ56251.1/ACZ56252.1/ACZ56253.1/ACZ56254.1/ADG29030.1/ADG29032.1/ADG29033.1/ADG29035.1/ADG29036.1/ADG29037.1/ADG29038.1/ADG290…
918	5_T.10311.10311.2.0.dta	2	SPIQLQR		7.35E-003	841.49	0	841.49	0.00147	1.74	C	1	TRUE	pdb|7TH2|A/WDV57319.1/WKY18136.1/pdb|8TAD|A/sp|P06750.1|AGGL_RICCO/sp|P02879.1|RICI_RICCO/prf||0408164A/prf||1405280A/AAB22582.1/AAB22584.1/pdb|1BR5|A/pdb|1BR6|A/pdb|1UQ4|A/pdb|1UQ5|A/pdb|1J1M|A/pdb|1RZO|A/ABG65738.1/pdb|1IFS|A/pdb|1OBS|A/pdb|2VC3|A/EEF26167.1/EEF30194.1/pdb|3EJ5|X/ACV85690.1/ACV85691.1/ACV85693.1/ADG29030.1/ADG29032.1/ADG29033.1/ADG29035.1/ADG29036.1/ADG29037.1/ADG29038.1/ADG290…
919	5_T.27942.27942.3.0.dta	3	FHNGNAIQLWPCK	3,Deamidated[N]#0;12,Carbamidomethyl[C]#0;	7.35E-003	1585.76	0	1585.76	0.00554	3.5	S	1	TRUE	sp|P02879.1|RICI_RICCO/AAA63506.1/prf||1111227A/prf||1303208A/AAB22582.1/pdb|2AAI|B/EEF26167.1/EEF30194.1/ACY38598.1/ADG29030.1/ADG29032.1/ADG29033.1/ADG29035.1/ADG29036.1/ADG29037.1/ADG29039.1/ADG29040.1/ADG29043.1/ADG29044.1/ADG29046.1/ADG29047.1/ADG29049.1/ADG29050.1/ADG29051.1/ADG29056.1/ADG29058.1/ADG29060.1/ADG29061.1/ADG29062.1/ADG29066.1/ADG29068.1/ADG29069.1/ADG29071.1/ADG29073.1/ADG2907…
920	5_T.12210.12210.3.0.dta	3	LKYENEVALR		7.39E-003	1234.68	0	1234.68	0.00242	1.96	S	1	TRUE	CON_IPI00009865.2/
921	5_T.18050.18050.2.0.dta	2	TCGTQIPTLAR	2,Carbamidomethyl[C]#0;	7.40E-003	1217.63	0	1217.63	0.00373	3.06	C	1	TRUE	sp|P06750.1|AGGL_RICCO/AAB22584.1/pdb|1RZO|A/ACZ56251.1/ACZ56252.1/XP_002534220.2/NP_001406534.1/
922	5_T.5453.5453.2.0.dta	2	QQSISDAEQR		7.40E-003	1161.55	0	1161.55	0.00074	0.63	C	1	TRUE	CON_IPI00220327.3/
923	5_T.13642.13642.2.0.dta	2	HEIPVLPNR		7.41E-003	1074.61	0	1074.61	0.00399	3.71	S	1	TRUE	pdb|7TH2|A/WDV57319.1/WKY18136.1/pdb|8TAD|A/sp|P06750.1|AGGL_RICCO/sp|P02879.1|RICI_RICCO/prf||0408164A/prf||1405280A/AAB22584.1/pdb|1BR5|A/pdb|1BR6|A/pdb|1UQ4|A/pdb|1UQ5|A/pdb|1J1M|A/pdb|1RZO|A/ABG65738.1/pdb|1IFS|A/pdb|1OBS|A/pdb|2VC3|A/EEF26167.1/pdb|3EJ5|X/ACV85690.1/ACZ56251.1/ACZ56252.1/ACZ56253.1/ACZ56254.1/ADG29030.1/ADG29032.1/ADG29033.1/ADG29035.1/ADG29036.1/ADG29037.1/ADG29038.1/ADG290…
924	5_T.45331.45331.2.0.dta	2	HGDPNQIWLPLF		7.42E-003	1436.74	0	1436.73	0.00338	2.35	C	1	TRUE	sp|P02879.1|RICI_RICCO/prf||1111227A/AAB22582.1/pdb|2AAI|B/EEF26618.1/EEF27096.1/EEF27728.1/NP_001310630.1/XP_048233460.1/XP_048234555.1/
925	5_T.11311.11311.2.0.dta	2	WLEDCTSEK	5,Carbamidomethyl[C]#0;	7.42E-003	1167.5	0	1167.5	0.00258	2.21	C	1	TRUE	sp|P06750.1|AGGL_RICCO/AAA63506.1/prf||1209171A/prf||1303208A/AAB22584.1/pdb|1RZO|B/ACY38598.1/ADG29082.1/XP_002534220.2/XP_015582713.2/XP_048234669.1/NP_001406534.1/
926	5_T.5287.5287.3.0.dta	3	HKDDSPDLPK		7.46E-003	1151.57	0	1151.57	0.00099	0.86	C	1	TRUE	CON_IPI00708398.1/
927	5_T.30636.30636.3.0.dta	3	IQESNEGAFASPIQLQR		7.46E-003	1887.96	0	1887.96	0.00436	2.31	C	1	TRUE	EEF30194.1/ACV85691.1/XP_048234669.1/
928	5_T.14348.14348.2.0.dta	2	VWIEDCSSEK	6,Carbamidomethyl[C]#0;	7.47E-003	1252.55	0	1252.55	0.00253	2.02	C	1	TRUE	sp|P02879.1|RICI_RICCO/prf||1111227A/AAB22582.1/pdb|2AAI|B/EEF26618.1/EEF27096.1/EEF27728.1/ADG29030.1/ADG29033.1/ADG29035.1/ADG29037.1/ADG29038.1/ADG29039.1/ADG29043.1/ADG29046.1/ADG29049.1/ADG29050.1/ADG29051.1/ADG29056.1/ADG29060.1/ADG29061.1/ADG29066.1/ADG29068.1/ADG29071.1/ADG29073.1/ADG29074.1/ADG29075.1/ADG29077.1/ADG29079.1/ADG29080.1/ADG29084.1/ADG29088.1/ADG29089.1/ADG29090.1/ADG29091.1…
929	5_T.5775.5775.2.0.dta	2	KSEITELRR		7.48E-003	1131.65	0	1131.65	0.0019	1.68	C	1	TRUE	CON_IPI00009865.2/CON_IPI00798492.2/
930	5_T.10290.10290.2.0.dta	2	GGDGGLLSGNEK		7.50E-003	1103.53	0	1103.53	0.00214	1.94	C	1	TRUE	CON_IPI00009865.2/CON_IPI00225378.3/CON_IPI00290077.1/CON_K1C15_SHEEP/
931	5_T.5440.5440.2.0.dta	2	GSSSGGGYSSGSSSYGSGGR		7.50E-003	1740.71	0	1740.71	0.0013	0.75	S	1	TRUE	CON_IPI00021304.1/
932	5_T.17592.17592.3.0.dta	3	SHLTTGGDVRHEIPVLPNR		7.53E-003	2098.12	0	2098.12	0.00036	0.17	S	1	TRUE	ACZ56251.1/ACZ56252.1/XP_002534220.2/NP_001406534.1/
933	5_T.9934.9934.2.0.dta	2	MDPEPIVR	1,Oxidation[M]#0;	7.54E-003	972.48	0	972.48	0.00192	1.98	C	1	TRUE	sp|P06750.1|AGGL_RICCO/sp|P02879.1|RICI_RICCO/AAA63506.1/prf||1111227A/prf||1209171A/prf||1303208A/prf||1405280A/AAB22582.1/AAB22584.1/pdb|2AAI|B/pdb|1RZO|B/EEF26167.1/EEF30194.1/ACY38598.1/ADG29030.1/ADG29032.1/ADG29033.1/ADG29035.1/ADG29036.1/ADG29037.1/ADG29038.1/ADG29039.1/ADG29040.1/ADG29043.1/ADG29044.1/ADG29046.1/ADG29047.1/ADG29049.1/ADG29050.1/ADG29051.1/ADG29056.1/ADG29058.1/ADG29060.1/…
934	5_T.23667.23667.3.0.dta	3	ADVCMDPEPIVR	4,Carbamidomethyl[C]#0;	7.55E-003	1401.65	0	1401.65	0.00296	2.11	S	1	TRUE	sp|P06750.1|AGGL_RICCO/sp|P02879.1|RICI_RICCO/AAA63506.1/prf||1111227A/prf||1209171A/prf||1303208A/prf||1405280A/AAB22582.1/AAB22584.1/pdb|2AAI|B/pdb|1RZO|B/EEF26167.1/EEF30194.1/ADG29030.1/ADG29032.1/ADG29033.1/ADG29035.1/ADG29036.1/ADG29037.1/ADG29038.1/ADG29039.1/ADG29040.1/ADG29043.1/ADG29044.1/ADG29046.1/ADG29047.1/ADG29049.1/ADG29050.1/ADG29051.1/ADG29056.1/ADG29058.1/ADG29060.1/ADG29062.1/…
935	5_T.29127.29127.3.0.dta	3	ESNEGAFASPIQLQR		7.58E-003	1646.82	0	1646.81	0.0028	1.7	C	1	TRUE	EEF30194.1/ACV85691.1/XP_048234669.1/
936	5_T.13063.13063.2.0.dta	2	HEIPVLPNR		7.58E-003	1074.61	0	1074.61	0.00377	3.5	S	1	TRUE	pdb|7TH2|A/WDV57319.1/WKY18136.1/pdb|8TAD|A/sp|P06750.1|AGGL_RICCO/sp|P02879.1|RICI_RICCO/prf||0408164A/prf||1405280A/AAB22584.1/pdb|1BR5|A/pdb|1BR6|A/pdb|1UQ4|A/pdb|1UQ5|A/pdb|1J1M|A/pdb|1RZO|A/ABG65738.1/pdb|1IFS|A/pdb|1OBS|A/pdb|2VC3|A/EEF26167.1/pdb|3EJ5|X/ACV85690.1/ACZ56251.1/ACZ56252.1/ACZ56253.1/ACZ56254.1/ADG29030.1/ADG29032.1/ADG29033.1/ADG29035.1/ADG29036.1/ADG29037.1/ADG29038.1/ADG290…
937	5_T.18762.18762.2.0.dta	2	DGLCVDVR	4,Carbamidomethyl[C]#0;	7.63E-003	933.45	0	933.45	0.00285	3.05	S	1	TRUE	sp|P82683.2|ML3_VISAL/EEF33306.1/XP_002529062.2/AAR25548.1/
938	5_T.10576.10576.3.0.dta	3	QSVEADINGLRR	8,Deamidated[N]#0;	7.63E-003	1358.71	0	1358.7	0.00314	2.31	S	1	TRUE	CON_IPI00009865.2/CON_IPI00136056.1/CON_IPI00798492.2/CON_IPI00009866.6/CON_IPI00328103.3/CON_IPI00873598.1/CON_K1C15_SHEEP/
939	5_T.7480.7480.2.0.dta	2	ILSCGPASSGQR	4,Carbamidomethyl[C]#0;	7.63E-003	1232.61	0	1232.61	0.00213	1.73	S	1	TRUE	sp|P06750.1|AGGL_RICCO/sp|P02879.1|RICI_RICCO/prf||1111227A/prf||1209171A/prf||1303208A/AAB22582.1/AAB22584.1/pdb|2AAI|B/pdb|1RZO|B/EEF26618.1/EEF27096.1/EEF27728.1/ACY38598.1/ADG29030.1/ADG29032.1/ADG29033.1/ADG29035.1/ADG29036.1/ADG29037.1/ADG29038.1/ADG29039.1/ADG29040.1/ADG29043.1/ADG29044.1/ADG29047.1/ADG29049.1/ADG29050.1/ADG29051.1/ADG29056.1/ADG29058.1/ADG29060.1/ADG29061.1/ADG29062.1/ADG…
940	5_T.42062.42062.2.0.dta	2	GEEFFDGNPIQLWPCK	15,Carbamidomethyl[C]#0;	7.63E-003	1936.89	0	1936.89	0.00423	2.18	C	1	TRUE	sp|P06750.1|AGGL_RICCO/AAB22584.1/pdb|1RZO|B/XP_002534220.2/NP_001406534.1/
941	5_T.27997.27997.3.0.dta	3	FHNGNAIQLWPCK	3,Deamidated[N]#0;12,Carbamidomethyl[C]#0;	7.63E-003	1585.76	0	1585.76	0.00557	3.51	S	1	TRUE	sp|P02879.1|RICI_RICCO/AAA63506.1/prf||1111227A/prf||1303208A/AAB22582.1/pdb|2AAI|B/EEF26167.1/EEF30194.1/ACY38598.1/ADG29030.1/ADG29032.1/ADG29033.1/ADG29035.1/ADG29036.1/ADG29037.1/ADG29039.1/ADG29040.1/ADG29043.1/ADG29044.1/ADG29046.1/ADG29047.1/ADG29049.1/ADG29050.1/ADG29051.1/ADG29056.1/ADG29058.1/ADG29060.1/ADG29061.1/ADG29062.1/ADG29066.1/ADG29068.1/ADG29069.1/ADG29071.1/ADG29073.1/ADG2907…
942	5_T.13039.13039.2.0.dta	2	HEIPVLPNR		7.63E-003	1074.61	0	1074.61	0.00362	3.37	S	1	TRUE	pdb|7TH2|A/WDV57319.1/WKY18136.1/pdb|8TAD|A/sp|P06750.1|AGGL_RICCO/sp|P02879.1|RICI_RICCO/prf||0408164A/prf||1405280A/AAB22584.1/pdb|1BR5|A/pdb|1BR6|A/pdb|1UQ4|A/pdb|1UQ5|A/pdb|1J1M|A/pdb|1RZO|A/ABG65738.1/pdb|1IFS|A/pdb|1OBS|A/pdb|2VC3|A/EEF26167.1/pdb|3EJ5|X/ACV85690.1/ACZ56251.1/ACZ56252.1/ACZ56253.1/ACZ56254.1/ADG29030.1/ADG29032.1/ADG29033.1/ADG29035.1/ADG29036.1/ADG29037.1/ADG29038.1/ADG290…
943	5_T.9658.9658.2.0.dta	2	QYIEGEMR		7.64E-003	1025.47	0	1025.47	0.00192	1.88	C	1	TRUE	pdb|7TH2|A/WDV57319.1/WKY18136.1/pdb|8TAD|A/sp|P06750.1|AGGL_RICCO/sp|P02879.1|RICI_RICCO/prf||0408164A/prf||1405280A/AAB22582.1/AAB22584.1/pdb|1BR5|A/pdb|1BR6|A/pdb|1UQ4|A/pdb|1UQ5|A/pdb|1J1M|A/pdb|1RZO|A/ABG65738.1/pdb|1IFS|A/pdb|1OBS|A/pdb|2VC3|A/EEF26167.1/EEF30194.1/pdb|3EJ5|X/ACV85690.1/ACV85691.1/ACZ56251.1/ACZ56252.1/ACZ56253.1/ACZ56254.1/ADG29030.1/ADG29032.1/ADG29033.1/ADG29035.1/ADG290…
944	5_T.10330.10330.2.0.dta	2	SPIQLQR		7.67E-003	841.49	0	841.49	0.00151	1.79	C	1	TRUE	pdb|7TH2|A/WDV57319.1/WKY18136.1/pdb|8TAD|A/sp|P06750.1|AGGL_RICCO/sp|P02879.1|RICI_RICCO/prf||0408164A/prf||1405280A/AAB22582.1/AAB22584.1/pdb|1BR5|A/pdb|1BR6|A/pdb|1UQ4|A/pdb|1UQ5|A/pdb|1J1M|A/pdb|1RZO|A/ABG65738.1/pdb|1IFS|A/pdb|1OBS|A/pdb|2VC3|A/EEF26167.1/EEF30194.1/pdb|3EJ5|X/ACV85690.1/ACV85691.1/ACV85693.1/ADG29030.1/ADG29032.1/ADG29033.1/ADG29035.1/ADG29036.1/ADG29037.1/ADG29038.1/ADG290…
945	5_T.6552.6552.3.0.dta	3	QIEHEVSSSGQEVQSSAK		7.69E-003	1929.92	0	1929.91	0.00061	0.31	C	1	TRUE	CON_IPI00019359.3/
946	5_T.34153.34153.2.0.dta	2	TLDNDIMLIK	4,Deamidated[N]#0;	7.70E-003	1176.62	0	1176.62	0.00469	3.99	C	1	TRUE	CON_Trypsin|SWISS-PROT:P00761|TRYP_PIG/
947	5_T.34253.34253.2.0.dta	2	TLDNDIMLIK		7.71E-003	1175.64	0	1175.63	0.00468	3.98	C	1	TRUE	CON_Trypsin|SWISS-PROT:P00761|TRYP_PIG/
948	5_T.12284.12284.2.0.dta	2	DNCLTTDANIK	3,Carbamidomethyl[C]#0;	7.73E-003	1264.59	0	1264.58	0.00411	3.25	S	1	TRUE	sp|P06750.1|AGGL_RICCO/AAA63506.1/prf||1209171A/prf||1303208A/AAB22584.1/pdb|1RZO|B/ADG29082.1/XP_002534220.2/NP_001406534.1/
949	5_T.32778.32778.3.0.dta	3	FHNGNAIQLWPCK	3,Deamidated[N]#0;5,Deamidated[N]#0;12,Carbamidomethyl[C]#0;	7.74E-003	1586.75	0	1586.74	0.00374	2.36	S	1	TRUE	sp|P02879.1|RICI_RICCO/AAA63506.1/prf||1111227A/prf||1303208A/AAB22582.1/pdb|2AAI|B/EEF26167.1/EEF30194.1/ACY38598.1/ADG29030.1/ADG29032.1/ADG29033.1/ADG29035.1/ADG29036.1/ADG29037.1/ADG29039.1/ADG29040.1/ADG29043.1/ADG29044.1/ADG29046.1/ADG29047.1/ADG29049.1/ADG29050.1/ADG29051.1/ADG29056.1/ADG29058.1/ADG29060.1/ADG29061.1/ADG29062.1/ADG29066.1/ADG29068.1/ADG29069.1/ADG29071.1/ADG29073.1/ADG2907…
950	5_T.18758.18758.2.0.dta	2	DGLCVDVR	4,Carbamidomethyl[C]#0;	7.76E-003	933.45	0	933.45	0.00285	3.05	S	1	TRUE	sp|P82683.2|ML3_VISAL/EEF33306.1/XP_002529062.2/AAR25548.1/
951	5_T.5183.5183.3.0.dta	3	NKYEDEINKR	8,Deamidated[N]#0;	7.79E-003	1309.64	0	1309.64	0.00076	0.58	S	1	TRUE	CON_IPI00220327.3/CON_IPI00009867.3/CON_IPI00300725.7/CON_IPI00299145.9/CON_IPI00293665.7/CON_IPI00697851.1/CON_IPI00124499.2/CON_IPI00139301.3/CON_IPI00462140.1/CON_IPI00554648.3/CON_IPI00748057.2/
952	5_T.10181.10181.2.0.dta	2	DNCLTSDSNIR	3,Carbamidomethyl[C]#0;	7.80E-003	1294.57	0	1294.57	0.0034	2.63	S	1	TRUE	sp|P02879.1|RICI_RICCO/prf||1111227A/AAB22582.1/pdb|2AAI|B/EEF26618.1/EEF27096.1/EEF27728.1/ADG29030.1/ADG29033.1/ADG29035.1/ADG29037.1/ADG29038.1/ADG29039.1/ADG29043.1/ADG29046.1/ADG29049.1/ADG29050.1/ADG29056.1/ADG29060.1/ADG29061.1/ADG29062.1/ADG29066.1/ADG29068.1/ADG29071.1/ADG29073.1/ADG29074.1/ADG29075.1/ADG29077.1/ADG29080.1/ADG29081.1/ADG29084.1/ADG29088.1/ADG29089.1/ADG29090.1/ADG29091.1…
953	5_T.40381.40381.3.0.dta	3	ENIELGNGPLEEAISALYYYSTGGTQJPTLAR		7.82E-003	3327.65	0	3327.64	0.00979	2.94	C	1	TRUE	ADG29040.1/
954	5_T.32655.32655.3.0.dta	3	TLNDMRQEYEQLIAK		7.84E-003	1851.93	0	1851.93	0.00632	3.41	S	1	TRUE	CON_IPI00019359.3/
955	5_T.47844.47844.2.0.dta	2	PNQIWLPLF		7.86E-003	1127.63	0	1127.62	0.00474	4.2	C	1	TRUE	sp|P02879.1|RICI_RICCO/prf||1111227A/AAB22582.1/pdb|2AAI|B/EEF26618.1/EEF27096.1/EEF27728.1/NP_001310630.1/XP_048233460.1/XP_048234555.1/
956	5_T.14943.14943.3.0.dta	3	ADVCMDPEPIVR	4,Carbamidomethyl[C]#0;5,Oxidation[M]#0;	7.86E-003	1417.65	0	1417.64	0.00338	2.39	S	1	TRUE	sp|P06750.1|AGGL_RICCO/sp|P02879.1|RICI_RICCO/AAA63506.1/prf||1111227A/prf||1209171A/prf||1303208A/prf||1405280A/AAB22582.1/AAB22584.1/pdb|2AAI|B/pdb|1RZO|B/EEF26167.1/EEF30194.1/ADG29030.1/ADG29032.1/ADG29033.1/ADG29035.1/ADG29036.1/ADG29037.1/ADG29038.1/ADG29039.1/ADG29040.1/ADG29043.1/ADG29044.1/ADG29046.1/ADG29047.1/ADG29049.1/ADG29050.1/ADG29051.1/ADG29056.1/ADG29058.1/ADG29060.1/ADG29062.1/…
957	5_T.16397.16397.2.0.dta	2	VGLPISQR		7.87E-003	869.52	0	869.52	0.00185	2.13	S	1	TRUE	sp|P06750.1|AGGL_RICCO/AAB22584.1/pdb|1RZO|A/ACZ56251.1/ACZ56252.1/ADG29071.1/XP_002534220.2/NP_001406534.1/
958	5_T.18063.18063.2.0.dta	2	TCGTQIPTLAR	2,Carbamidomethyl[C]#0;	7.87E-003	1217.63	0	1217.63	0.00373	3.06	C	1	TRUE	sp|P06750.1|AGGL_RICCO/AAB22584.1/pdb|1RZO|A/ACZ56251.1/ACZ56252.1/XP_002534220.2/NP_001406534.1/
959	5_T.23702.23702.3.0.dta	3	ADVCMDPEPIVR	4,Carbamidomethyl[C]#0;	7.88E-003	1401.65	0	1401.65	0.00305	2.18	S	1	TRUE	sp|P06750.1|AGGL_RICCO/sp|P02879.1|RICI_RICCO/AAA63506.1/prf||1111227A/prf||1209171A/prf||1303208A/prf||1405280A/AAB22582.1/AAB22584.1/pdb|2AAI|B/pdb|1RZO|B/EEF26167.1/EEF30194.1/ADG29030.1/ADG29032.1/ADG29033.1/ADG29035.1/ADG29036.1/ADG29037.1/ADG29038.1/ADG29039.1/ADG29040.1/ADG29043.1/ADG29044.1/ADG29046.1/ADG29047.1/ADG29049.1/ADG29050.1/ADG29051.1/ADG29056.1/ADG29058.1/ADG29060.1/ADG29062.1/…
960	5_T.36790.36790.3.0.dta	3	KSNTDWNQLWTLR	7,Deamidated[N]#0;	7.91E-003	1662.83	0	1662.82	0.00527	3.17	C	1	TRUE	sp|P06750.1|AGGL_RICCO/prf||1209171A/AAB22584.1/pdb|1RZO|B/XP_002534220.2/NP_001406534.1/EEF30196.1/XP_002532193.2/
961	5_T.45907.45907.2.0.dta	2	HGDPNQIWLPLF	5,Deamidated[N]#0;	7.92E-003	1437.72	0	1437.72	0.00368	2.56	C	1	TRUE	sp|P02879.1|RICI_RICCO/prf||1111227A/AAB22582.1/pdb|2AAI|B/EEF26618.1/EEF27096.1/EEF27728.1/NP_001310630.1/XP_048233460.1/XP_048234555.1/
962	5_T.17206.17206.2.0.dta	2	GGTQIPTLAR		7.94E-003	1013.58	0	1013.57	0.00253	2.49	C	1	TRUE	pdb|7TH2|A/WDV57319.1/WKY18136.1/pdb|8TAD|A/sp|P02879.1|RICI_RICCO/prf||0408164A/prf||1405280A/AAB22582.1/pdb|1BR5|A/pdb|1BR6|A/pdb|1UQ4|A/pdb|1UQ5|A/pdb|1J1M|A/ABG65738.1/pdb|1IFS|A/pdb|1OBS|A/pdb|2VC3|A/EEF26167.1/EEF30194.1/ACV85690.1/ACV85691.1/ACZ56253.1/ACZ56254.1/ADG29030.1/ADG29032.1/ADG29033.1/ADG29035.1/ADG29036.1/ADG29037.1/ADG29038.1/ADG29039.1/ADG29043.1/ADG29044.1/ADG29046.1/ADG2904…
963	5_T.5194.5194.2.0.dta	2	SYGSGGGSYGSGGGGGGGR		7.94E-003	1533.63	0	1533.63	-0.00023	-0.15	C	1	TRUE	CON_IPI00220327.3/
964	5_T.10359.10359.2.0.dta	2	SPIQLQR		7.97E-003	841.49	0	841.49	0.00152	1.81	C	1	TRUE	pdb|7TH2|A/WDV57319.1/WKY18136.1/pdb|8TAD|A/sp|P06750.1|AGGL_RICCO/sp|P02879.1|RICI_RICCO/prf||0408164A/prf||1405280A/AAB22582.1/AAB22584.1/pdb|1BR5|A/pdb|1BR6|A/pdb|1UQ4|A/pdb|1UQ5|A/pdb|1J1M|A/pdb|1RZO|A/ABG65738.1/pdb|1IFS|A/pdb|1OBS|A/pdb|2VC3|A/EEF26167.1/EEF30194.1/pdb|3EJ5|X/ACV85690.1/ACV85691.1/ACV85693.1/ADG29030.1/ADG29032.1/ADG29033.1/ADG29035.1/ADG29036.1/ADG29037.1/ADG29038.1/ADG290…
965	5_T.16946.16946.2.0.dta	2	VWLEDCTSEK	6,Carbamidomethyl[C]#0;	7.98E-003	1266.57	0	1266.57	0.00437	3.45	S	1	TRUE	sp|P06750.1|AGGL_RICCO/AAA63506.1/prf||1209171A/prf||1303208A/AAB22584.1/pdb|1RZO|B/ACY38598.1/ADG29082.1/XP_002534220.2/XP_015582713.2/XP_048234669.1/NP_001406534.1/
966	5_T.29637.29637.2.0.dta	2	AIQLWPCK	7,Carbamidomethyl[C]#0;	8.02E-003	1015.54	0	1015.54	0.00206	2.03	C	1	TRUE	sp|P02879.1|RICI_RICCO/AAA63506.1/prf||1111227A/prf||1303208A/AAB22582.1/pdb|2AAI|B/EEF26167.1/EEF30194.1/ACY38598.1/ADG29030.1/ADG29032.1/ADG29033.1/ADG29035.1/ADG29036.1/ADG29037.1/ADG29039.1/ADG29040.1/ADG29043.1/ADG29044.1/ADG29046.1/ADG29047.1/ADG29049.1/ADG29050.1/ADG29051.1/ADG29056.1/ADG29058.1/ADG29060.1/ADG29061.1/ADG29062.1/ADG29066.1/ADG29068.1/ADG29069.1/ADG29071.1/ADG29073.1/ADG2907…
967	5_T.13102.13102.2.0.dta	2	HEIPVLPNR		8.06E-003	1074.61	0	1074.61	0.00369	3.43	S	1	TRUE	pdb|7TH2|A/WDV57319.1/WKY18136.1/pdb|8TAD|A/sp|P06750.1|AGGL_RICCO/sp|P02879.1|RICI_RICCO/prf||0408164A/prf||1405280A/AAB22584.1/pdb|1BR5|A/pdb|1BR6|A/pdb|1UQ4|A/pdb|1UQ5|A/pdb|1J1M|A/pdb|1RZO|A/ABG65738.1/pdb|1IFS|A/pdb|1OBS|A/pdb|2VC3|A/EEF26167.1/pdb|3EJ5|X/ACV85690.1/ACZ56251.1/ACZ56252.1/ACZ56253.1/ACZ56254.1/ADG29030.1/ADG29032.1/ADG29033.1/ADG29035.1/ADG29036.1/ADG29037.1/ADG29038.1/ADG290…
968	5_T.18503.18503.2.0.dta	2	TEELAYLK		8.07E-003	966.52	0	966.51	0.0018	1.86	C	1	TRUE	CON_IPI00009865.2/
969	5_T.9300.9300.3.0.dta	3	YMNKVELEAK		8.08E-003	1224.63	0	1224.63	0.00326	2.66	C	1	TRUE	CON_IPI00009867.3/CON_IPI00697851.1/CON_IPI00221797.1/CON_IPI00005859.3/
970	5_T.4719.4719.2.0.dta	2	VSTSHTTISGGGSR		8.10E-003	1346.67	0	1346.67	0.00056	0.42	C	1	TRUE	CON_IPI00220327.3/
971	5_T.34222.34222.2.1.dta	2	TLDNDIMLIK	4,Deamidated[N]#0;	8.11E-003	1176.62	0	1176.62	0.00663	5.63	C	1	TRUE	CON_Trypsin|SWISS-PROT:P00761|TRYP_PIG/
972	5_T.32660.32660.3.0.dta	3	TLNDMRQEYEQLIAK		8.12E-003	1851.93	0	1851.93	0.00632	3.41	S	1	TRUE	CON_IPI00019359.3/
973	5_T.12239.12239.3.0.dta	3	DNCLTTDANIK	3,Carbamidomethyl[C]#0;	8.12E-003	1264.59	0	1264.58	0.00174	1.37	S	1	TRUE	sp|P06750.1|AGGL_RICCO/AAA63506.1/prf||1209171A/prf||1303208A/AAB22584.1/pdb|1RZO|B/ADG29082.1/XP_002534220.2/NP_001406534.1/
974	5_T.13034.13034.2.0.dta	2	HEIPVLPNR		8.12E-003	1074.61	0	1074.61	0.00362	3.37	S	1	TRUE	pdb|7TH2|A/WDV57319.1/WKY18136.1/pdb|8TAD|A/sp|P06750.1|AGGL_RICCO/sp|P02879.1|RICI_RICCO/prf||0408164A/prf||1405280A/AAB22584.1/pdb|1BR5|A/pdb|1BR6|A/pdb|1UQ4|A/pdb|1UQ5|A/pdb|1J1M|A/pdb|1RZO|A/ABG65738.1/pdb|1IFS|A/pdb|1OBS|A/pdb|2VC3|A/EEF26167.1/pdb|3EJ5|X/ACV85690.1/ACZ56251.1/ACZ56252.1/ACZ56253.1/ACZ56254.1/ADG29030.1/ADG29032.1/ADG29033.1/ADG29035.1/ADG29036.1/ADG29037.1/ADG29038.1/ADG290…
975	5_T.16377.16377.2.0.dta	2	VGLPISQR		8.13E-003	869.52	0	869.52	0.00185	2.12	S	1	TRUE	sp|P06750.1|AGGL_RICCO/AAB22584.1/pdb|1RZO|A/ACZ56251.1/ACZ56252.1/ADG29071.1/XP_002534220.2/NP_001406534.1/
976	5_T.15362.15362.2.0.dta	2	LEQLGGLR		8.14E-003	885.52	0	885.52	0.00223	2.52	S	1	TRUE	sp|P06750.1|AGGL_RICCO/AAB22584.1/pdb|1RZO|A/EEF30194.1/ACV85691.1/ACV85693.1/ACZ56251.1/ACZ56252.1/XP_002534220.2/XP_048234669.1/NP_001406534.1/EEF30192.1/EEF30196.1/XP_002533608.1/XP_002532193.2/
977	5_T.9647.9647.2.0.dta	2	QYIEGEMR		8.14E-003	1025.47	0	1025.47	0.00192	1.87	C	1	TRUE	pdb|7TH2|A/WDV57319.1/WKY18136.1/pdb|8TAD|A/sp|P06750.1|AGGL_RICCO/sp|P02879.1|RICI_RICCO/prf||0408164A/prf||1405280A/AAB22582.1/AAB22584.1/pdb|1BR5|A/pdb|1BR6|A/pdb|1UQ4|A/pdb|1UQ5|A/pdb|1J1M|A/pdb|1RZO|A/ABG65738.1/pdb|1IFS|A/pdb|1OBS|A/pdb|2VC3|A/EEF26167.1/EEF30194.1/pdb|3EJ5|X/ACV85690.1/ACV85691.1/ACZ56251.1/ACZ56252.1/ACZ56253.1/ACZ56254.1/ADG29030.1/ADG29032.1/ADG29033.1/ADG29035.1/ADG290…
978	5_T.16501.16501.2.0.dta	2	VGLPISQR		8.16E-003	869.52	0	869.52	0.00192	2.21	S	1	TRUE	sp|P06750.1|AGGL_RICCO/AAB22584.1/pdb|1RZO|A/ACZ56251.1/ACZ56252.1/ADG29071.1/XP_002534220.2/NP_001406534.1/
979	5_T.25540.25540.2.1.dta	2	DGLCVDVR		8.17E-003	876.43	0	876.42	0.00185	2.11	S	1	TRUE	sp|P82683.2|ML3_VISAL/EEF33306.1/XP_002529062.2/AAR25548.1/
980	5_T.34208.34208.2.1.dta	2	TLDNDIMLIK	4,Deamidated[N]#0;	8.18E-003	1176.62	0	1176.62	0.00662	5.62	C	1	TRUE	CON_Trypsin|SWISS-PROT:P00761|TRYP_PIG/
981	5_T.11643.11643.2.0.dta	2	ASPIQLQR		8.19E-003	912.53	0	912.53	0.00222	2.43	C	1	TRUE	pdb|7TH2|A/WDV57319.1/WKY18136.1/pdb|8TAD|A/sp|P06750.1|AGGL_RICCO/sp|P02879.1|RICI_RICCO/prf||0408164A/prf||1405280A/AAB22582.1/AAB22584.1/pdb|1BR5|A/pdb|1BR6|A/pdb|1UQ4|A/pdb|1UQ5|A/pdb|1J1M|A/pdb|1RZO|A/ABG65738.1/pdb|1IFS|A/pdb|1OBS|A/pdb|2VC3|A/EEF26167.1/EEF30194.1/pdb|3EJ5|X/ACV85690.1/ACV85691.1/ACV85693.1/ADG29030.1/ADG29032.1/ADG29033.1/ADG29035.1/ADG29036.1/ADG29037.1/ADG29038.1/ADG290…
982	5_T.16883.16883.2.0.dta	2	DGLCVDVR	4,Carbamidomethyl[C]#0;	8.19E-003	933.45	0	933.45	0.00251	2.69	S	1	TRUE	sp|P82683.2|ML3_VISAL/EEF33306.1/XP_002529062.2/AAR25548.1/
983	5_T.28034.28034.2.0.dta	2	YNGLVLDVR		8.19E-003	1048.58	0	1048.58	0.00396	3.77	C	1	TRUE	sp|P06750.1|AGGL_RICCO/AAA63506.1/prf||1209171A/prf||1303208A/AAB22584.1/pdb|1RZO|B/ACY38598.1/ADG29082.1/XP_002534220.2/XP_015582713.2/NP_001406534.1/
984	5_T.31784.31784.2.0.dta	2	FHNGNAIQLWPCK	3,Deamidated[N]#0;12,Carbamidomethyl[C]#0;	8.20E-003	1585.76	0	1585.76	0.00263	1.66	S	1	TRUE	sp|P02879.1|RICI_RICCO/AAA63506.1/prf||1111227A/prf||1303208A/AAB22582.1/pdb|2AAI|B/EEF26167.1/EEF30194.1/ACY38598.1/ADG29030.1/ADG29032.1/ADG29033.1/ADG29035.1/ADG29036.1/ADG29037.1/ADG29039.1/ADG29040.1/ADG29043.1/ADG29044.1/ADG29046.1/ADG29047.1/ADG29049.1/ADG29050.1/ADG29051.1/ADG29056.1/ADG29058.1/ADG29060.1/ADG29061.1/ADG29062.1/ADG29066.1/ADG29068.1/ADG29069.1/ADG29071.1/ADG29073.1/ADG2907…
985	5_T.23196.23196.2.0.dta	2	ADVCMDPEPIVR	4,Carbamidomethyl[C]#0;	8.21E-003	1401.65	0	1401.65	0.00398	2.84	S	1	TRUE	sp|P06750.1|AGGL_RICCO/sp|P02879.1|RICI_RICCO/AAA63506.1/prf||1111227A/prf||1209171A/prf||1303208A/prf||1405280A/AAB22582.1/AAB22584.1/pdb|2AAI|B/pdb|1RZO|B/EEF26167.1/EEF30194.1/ADG29030.1/ADG29032.1/ADG29033.1/ADG29035.1/ADG29036.1/ADG29037.1/ADG29038.1/ADG29039.1/ADG29040.1/ADG29043.1/ADG29044.1/ADG29046.1/ADG29047.1/ADG29049.1/ADG29050.1/ADG29051.1/ADG29056.1/ADG29058.1/ADG29060.1/ADG29062.1/…
986	5_T.4857.4857.2.0.dta	2	SHLTTGGDVR		8.23E-003	1042.53	0	1042.53	0.00046	0.44	S	1	TRUE	ACZ56251.1/ACZ56252.1/XP_002534220.2/NP_001406534.1/
987	5_T.18086.18086.2.0.dta	2	TCGTQIPTLAR	2,Carbamidomethyl[C]#0;	8.26E-003	1217.63	0	1217.63	0.00365	3	C	1	TRUE	sp|P06750.1|AGGL_RICCO/AAB22584.1/pdb|1RZO|A/ACZ56251.1/ACZ56252.1/XP_002534220.2/NP_001406534.1/
988	5_T.16828.16828.2.0.dta	2	DGLCVDVR	4,Carbamidomethyl[C]#0;	8.29E-003	933.45	0	933.45	0.00269	2.89	S	1	TRUE	sp|P82683.2|ML3_VISAL/EEF33306.1/XP_002529062.2/AAR25548.1/
989	5_T.23450.23450.3.0.dta	3	KVPQVSTPTLVEVSR		8.30E-003	1639.94	0	1639.94	0.00464	2.83	S	1	TRUE	CON_IPI00708398.1/CON_IPI00745872.2/
990	5_T.16879.16879.2.0.dta	2	VWLEDCTSEK	6,Carbamidomethyl[C]#0;	8.34E-003	1266.57	0	1266.57	0.00465	3.67	S	1	TRUE	sp|P06750.1|AGGL_RICCO/AAA63506.1/prf||1209171A/prf||1303208A/AAB22584.1/pdb|1RZO|B/ACY38598.1/ADG29082.1/XP_002534220.2/XP_015582713.2/XP_048234669.1/NP_001406534.1/
991	5_T.24077.24077.2.0.dta	2	VESYTNFIR		8.35E-003	1128.57	0	1128.57	0.00285	2.53	C	1	TRUE	sp|P06750.1|AGGL_RICCO/AAB22584.1/pdb|1RZO|A/ACZ56252.1/XP_002534220.2/NP_001406534.1/
992	5_T.35186.35186.2.0.dta	2	QTALVELLK		8.37E-003	1014.62	0	1014.62	0.00378	3.73	S	1	TRUE	CON_IPI00708398.1/
993	5_T.29781.29781.3.0.dta	3	TSQNSELNNMQDLVEDYKK		8.37E-003	2256.05	0	2256.04	0.00326	1.44	S	1	TRUE	CON_IPI00021304.1/
994	5_T.16586.16586.2.0.dta	2	VGLPISQR		8.42E-003	869.52	0	869.52	0.00203	2.33	S	1	TRUE	sp|P06750.1|AGGL_RICCO/AAB22584.1/pdb|1RZO|A/ACZ56251.1/ACZ56252.1/ADG29071.1/XP_002534220.2/NP_001406534.1/
995	5_T.32801.32801.3.0.dta	3	FHNGNAIQLWPCK	3,Deamidated[N]#0;5,Deamidated[N]#0;12,Carbamidomethyl[C]#0;	8.43E-003	1586.75	0	1586.74	0.00372	2.34	S	1	TRUE	sp|P02879.1|RICI_RICCO/AAA63506.1/prf||1111227A/prf||1303208A/AAB22582.1/pdb|2AAI|B/EEF26167.1/EEF30194.1/ACY38598.1/ADG29030.1/ADG29032.1/ADG29033.1/ADG29035.1/ADG29036.1/ADG29037.1/ADG29039.1/ADG29040.1/ADG29043.1/ADG29044.1/ADG29046.1/ADG29047.1/ADG29049.1/ADG29050.1/ADG29051.1/ADG29056.1/ADG29058.1/ADG29060.1/ADG29061.1/ADG29062.1/ADG29066.1/ADG29068.1/ADG29069.1/ADG29071.1/ADG29073.1/ADG2907…
996	5_T.13911.13911.3.0.dta	3	LKYENEVALR	5,Deamidated[N]#0;	8.44E-003	1235.67	0	1235.66	0.00298	2.41	S	1	TRUE	CON_IPI00009865.2/
997	5_T.29684.29684.2.0.dta	2	ESNEGAFASPIQLQR		8.45E-003	1646.82	0	1646.81	0.00231	1.4	C	1	TRUE	EEF30194.1/ACV85691.1/XP_048234669.1/
998	5_T.16387.16387.2.0.dta	2	VGLPISQR		8.47E-003	869.52	0	869.52	0.00185	2.12	S	1	TRUE	sp|P06750.1|AGGL_RICCO/AAB22584.1/pdb|1RZO|A/ACZ56251.1/ACZ56252.1/ADG29071.1/XP_002534220.2/NP_001406534.1/
999	5_T.10324.10324.2.0.dta	2	SPIQLQR		8.49E-003	841.49	0	841.49	0.00151	1.79	C	1	TRUE	pdb|7TH2|A/WDV57319.1/WKY18136.1/pdb|8TAD|A/sp|P06750.1|AGGL_RICCO/sp|P02879.1|RICI_RICCO/prf||0408164A/prf||1405280A/AAB22582.1/AAB22584.1/pdb|1BR5|A/pdb|1BR6|A/pdb|1UQ4|A/pdb|1UQ5|A/pdb|1J1M|A/pdb|1RZO|A/ABG65738.1/pdb|1IFS|A/pdb|1OBS|A/pdb|2VC3|A/EEF26167.1/EEF30194.1/pdb|3EJ5|X/ACV85690.1/ACV85691.1/ACV85693.1/ADG29030.1/ADG29032.1/ADG29033.1/ADG29035.1/ADG29036.1/ADG29037.1/ADG29038.1/ADG290…
1000	5_T.15385.15385.2.0.dta	2	VATVSLPR		8.49E-003	842.51	0	842.51	0.00182	2.16	S	1	TRUE	CON_Trypsin|SWISS-PROT:P00761|TRYP_PIG/
1001	5_T.39277.39277.3.0.dta	3	SNTDWNQLWTLR		8.50E-003	1533.75	0	1533.74	0.00322	2.1	S	1	TRUE	sp|P06750.1|AGGL_RICCO/prf||1209171A/AAB22584.1/pdb|1RZO|B/XP_002534220.2/NP_001406534.1/EEF30196.1/XP_002532193.2/
1002	5_T.41568.41568.2.0.dta	2	GEEFFDGNPIQLWPCK	15,Carbamidomethyl[C]#0;	8.53E-003	1936.9	0	1936.89	0.00571	2.95	C	1	TRUE	sp|P06750.1|AGGL_RICCO/AAB22584.1/pdb|1RZO|B/XP_002534220.2/NP_001406534.1/
1003	5_T.15587.15587.2.0.dta	2	QVWIEDCSSEK	7,Carbamidomethyl[C]#0;	8.55E-003	1380.61	0	1380.61	-0.00011	-0.08	C	1	TRUE	sp|P02879.1|RICI_RICCO/prf||1111227A/AAB22582.1/pdb|2AAI|B/EEF26618.1/EEF27096.1/ADG29030.1/ADG29033.1/ADG29035.1/ADG29037.1/ADG29038.1/ADG29039.1/ADG29043.1/ADG29046.1/ADG29049.1/ADG29050.1/ADG29051.1/ADG29056.1/ADG29060.1/ADG29061.1/ADG29066.1/ADG29068.1/ADG29071.1/ADG29073.1/ADG29074.1/ADG29075.1/ADG29077.1/ADG29079.1/ADG29080.1/ADG29084.1/ADG29088.1/ADG29089.1/ADG29090.1/ADG29091.1/ADG29092.1…
1004	5_T.30131.30131.3.0.dta	3	NLYNGLVLDVRR		8.55E-003	1431.81	0	1431.81	0.00341	2.38	C	1	TRUE	sp|P06750.1|AGGL_RICCO/AAA63506.1/prf||1209171A/prf||1303208A/AAB22584.1/pdb|1RZO|B/XP_002534220.2/XP_015582713.2/NP_001406534.1/
1005	5_T.34209.34209.3.0.dta	3	IESLTEELAYLKK		8.56E-003	1536.86	0	1536.85	0.00328	2.13	C	1	TRUE	CON_IPI00009865.2/
1006	5_T.8479.8479.2.0.dta	2	AQYEEIAQR		8.60E-003	1107.55	0	1107.54	0.00219	1.98	S	1	TRUE	CON_IPI00290078.5/CON_IPI00021304.1/CON_IPI00300725.7/CON_IPI00299145.9/CON_IPI00293665.7/CON_IPI00714876.1/
1007	5_T.16381.16381.2.0.dta	2	VGLPISQR		8.60E-003	869.52	0	869.52	0.00185	2.12	S	1	TRUE	sp|P06750.1|AGGL_RICCO/AAB22584.1/pdb|1RZO|A/ACZ56251.1/ACZ56252.1/ADG29071.1/XP_002534220.2/NP_001406534.1/
1008	5_T.17155.17155.2.0.dta	2	VWLEDCTSEK	6,Carbamidomethyl[C]#0;	8.65E-003	1266.57	0	1266.57	0.00454	3.59	S	1	TRUE	sp|P06750.1|AGGL_RICCO/AAA63506.1/prf||1209171A/prf||1303208A/AAB22584.1/pdb|1RZO|B/ACY38598.1/ADG29082.1/XP_002534220.2/XP_015582713.2/XP_048234669.1/NP_001406534.1/
1009	5_T.9661.9661.2.0.dta	2	QYIEGEMR		8.67E-003	1025.47	0	1025.47	0.00192	1.88	C	1	TRUE	pdb|7TH2|A/WDV57319.1/WKY18136.1/pdb|8TAD|A/sp|P06750.1|AGGL_RICCO/sp|P02879.1|RICI_RICCO/prf||0408164A/prf||1405280A/AAB22582.1/AAB22584.1/pdb|1BR5|A/pdb|1BR6|A/pdb|1UQ4|A/pdb|1UQ5|A/pdb|1J1M|A/pdb|1RZO|A/ABG65738.1/pdb|1IFS|A/pdb|1OBS|A/pdb|2VC3|A/EEF26167.1/EEF30194.1/pdb|3EJ5|X/ACV85690.1/ACV85691.1/ACZ56251.1/ACZ56252.1/ACZ56253.1/ACZ56254.1/ADG29030.1/ADG29032.1/ADG29033.1/ADG29035.1/ADG290…
1010	5_T.32831.32831.3.0.dta	3	FHNGNAIQLWPCK	3,Deamidated[N]#0;5,Deamidated[N]#0;12,Carbamidomethyl[C]#0;	8.69E-003	1586.75	0	1586.74	0.00364	2.3	S	1	TRUE	sp|P02879.1|RICI_RICCO/AAA63506.1/prf||1111227A/prf||1303208A/AAB22582.1/pdb|2AAI|B/EEF26167.1/EEF30194.1/ACY38598.1/ADG29030.1/ADG29032.1/ADG29033.1/ADG29035.1/ADG29036.1/ADG29037.1/ADG29039.1/ADG29040.1/ADG29043.1/ADG29044.1/ADG29046.1/ADG29047.1/ADG29049.1/ADG29050.1/ADG29051.1/ADG29056.1/ADG29058.1/ADG29060.1/ADG29061.1/ADG29062.1/ADG29066.1/ADG29068.1/ADG29069.1/ADG29071.1/ADG29073.1/ADG2907…
1011	5_T.30494.30494.2.0.dta	2	PIQLWPCK	7,Carbamidomethyl[C]#0;	8.71E-003	1041.56	0	1041.55	0.00379	3.64	C	1	TRUE	sp|P06750.1|AGGL_RICCO/prf||1209171A/AAB22584.1/pdb|1RZO|B/AET98835.1/XP_002534220.2/RWR91462.1/RWR91468.1/RWR91470.1/KAI7999633.1/KAI7999634.1/KAI7999638.1/XP_052197410.1/NP_001406534.1/CAL5412161.1/CAL5345978.1/AAM46936.1/AAM46937.1/AAY34343.1/EEF30192.1/EEF30196.1/XP_002533608.1/XP_010922360.1/KAG1359230.1/XP_002532193.2/KAJ0971767.1/
1012	5_T.45247.45247.2.0.dta	2	HGDPNQIWLPLF		8.71E-003	1436.74	0	1436.73	0.00328	2.28	C	1	TRUE	sp|P02879.1|RICI_RICCO/prf||1111227A/AAB22582.1/pdb|2AAI|B/EEF26618.1/EEF27096.1/EEF27728.1/NP_001310630.1/XP_048233460.1/XP_048234555.1/
1013	5_T.15222.15222.2.0.dta	2	VATVSLPR		8.72E-003	842.51	0	842.51	0.00184	2.19	S	1	TRUE	CON_Trypsin|SWISS-PROT:P00761|TRYP_PIG/
1014	5_T.9937.9937.2.0.dta	2	MDPEPIVR	1,Oxidation[M]#0;	8.74E-003	972.48	0	972.48	0.00192	1.98	C	1	TRUE	sp|P06750.1|AGGL_RICCO/sp|P02879.1|RICI_RICCO/AAA63506.1/prf||1111227A/prf||1209171A/prf||1303208A/prf||1405280A/AAB22582.1/AAB22584.1/pdb|2AAI|B/pdb|1RZO|B/EEF26167.1/EEF30194.1/ACY38598.1/ADG29030.1/ADG29032.1/ADG29033.1/ADG29035.1/ADG29036.1/ADG29037.1/ADG29038.1/ADG29039.1/ADG29040.1/ADG29043.1/ADG29044.1/ADG29046.1/ADG29047.1/ADG29049.1/ADG29050.1/ADG29051.1/ADG29056.1/ADG29058.1/ADG29060.1/…
1015	5_T.15701.15701.2.0.dta	2	VGLPINQR		8.74E-003	896.53	0	896.53	0.00108	1.2	S	1	TRUE	pdb|7TH2|A/WDV57319.1/WKY18136.1/pdb|8TAD|A/sp|P02879.1|RICI_RICCO/prf||0408164A/prf||1405280A/AAB22582.1/pdb|1BR5|A/pdb|1BR6|A/pdb|1UQ4|A/pdb|1UQ5|A/pdb|1J1M|A/ABG65738.1/pdb|1IFS|A/pdb|1OBS|A/pdb|2VC3|A/EEF26167.1/pdb|3EJ5|X/ACV85690.1/ACV85693.1/ACZ56253.1/ACZ56254.1/ADG29030.1/ADG29032.1/ADG29033.1/ADG29035.1/ADG29036.1/ADG29037.1/ADG29038.1/ADG29039.1/ADG29040.1/ADG29043.1/ADG29044.1/ADG2904…
1016	5_T.17264.17264.2.0.dta	2	VWLEDCTSEK	6,Carbamidomethyl[C]#0;	8.78E-003	1266.57	0	1266.57	0.00228	1.8	S	1	TRUE	sp|P06750.1|AGGL_RICCO/AAA63506.1/prf||1209171A/prf||1303208A/AAB22584.1/pdb|1RZO|B/ACY38598.1/ADG29082.1/XP_002534220.2/XP_015582713.2/XP_048234669.1/NP_001406534.1/
1017	5_T.12197.12197.3.0.dta	3	KHLVDEPQNLIK		8.79E-003	1433.82	0	1433.81	0.00441	3.08	C	1	TRUE	CON_IPI00708398.1/
1018	5_T.13060.13060.2.0.dta	2	HEIPVLPNR		8.84E-003	1074.61	0	1074.61	0.00377	3.5	S	1	TRUE	pdb|7TH2|A/WDV57319.1/WKY18136.1/pdb|8TAD|A/sp|P06750.1|AGGL_RICCO/sp|P02879.1|RICI_RICCO/prf||0408164A/prf||1405280A/AAB22584.1/pdb|1BR5|A/pdb|1BR6|A/pdb|1UQ4|A/pdb|1UQ5|A/pdb|1J1M|A/pdb|1RZO|A/ABG65738.1/pdb|1IFS|A/pdb|1OBS|A/pdb|2VC3|A/EEF26167.1/pdb|3EJ5|X/ACV85690.1/ACZ56251.1/ACZ56252.1/ACZ56253.1/ACZ56254.1/ADG29030.1/ADG29032.1/ADG29033.1/ADG29035.1/ADG29036.1/ADG29037.1/ADG29038.1/ADG290…
1019	5_T.15378.15378.2.0.dta	2	VATVSLPR		8.86E-003	842.51	0	842.51	0.0018	2.13	S	1	TRUE	CON_Trypsin|SWISS-PROT:P00761|TRYP_PIG/
1020	5_T.15185.15185.2.0.dta	2	LEQLGGLR		8.89E-003	885.52	0	885.52	0.00167	1.89	S	1	TRUE	sp|P06750.1|AGGL_RICCO/AAB22584.1/pdb|1RZO|A/EEF30194.1/ACV85691.1/ACV85693.1/ACZ56251.1/ACZ56252.1/XP_002534220.2/XP_048234669.1/NP_001406534.1/EEF30192.1/EEF30196.1/XP_002533608.1/XP_002532193.2/
1021	5_T.6641.6641.3.0.dta	3	SKAEAESLYQSK		8.89E-003	1340.67	0	1340.67	0.00331	2.47	S	1	TRUE	CON_IPI00220327.3/
1022	5_T.40200.40200.2.0.dta	2	LYQGPIVLNPWDQVK		8.94E-003	1769.96	0	1769.96	0.00593	3.35	C	1	TRUE	CON_CASA2|SWISS-PROT:P02663/
1023	5_T.32656.32656.3.0.dta	3	TLNDMRQEYEQLIAK		8.95E-003	1851.93	0	1851.93	0.00632	3.41	S	1	TRUE	CON_IPI00019359.3/
1024	5_T.21624.21624.3.0.dta	3	RESNQGAFASPIQLQR		8.95E-003	1801.93	0	1801.93	0.00188	1.04	C	1	TRUE	ADG29075.1/
1025	5_T.15258.15258.2.0.dta	2	VATVSLPR		8.99E-003	842.51	0	842.51	0.00156	1.86	S	1	TRUE	CON_Trypsin|SWISS-PROT:P00761|TRYP_PIG/
1026	5_T.15230.15230.2.0.dta	2	VATVSLPR		9.02E-003	842.51	0	842.51	0.00184	2.19	S	1	TRUE	CON_Trypsin|SWISS-PROT:P00761|TRYP_PIG/
1027	5_T.15217.15217.2.0.dta	2	LEQLGGLR		9.02E-003	885.52	0	885.52	0.00182	2.05	S	1	TRUE	sp|P06750.1|AGGL_RICCO/AAB22584.1/pdb|1RZO|A/EEF30194.1/ACV85691.1/ACV85693.1/ACZ56251.1/ACZ56252.1/XP_002534220.2/XP_048234669.1/NP_001406534.1/EEF30192.1/EEF30196.1/XP_002533608.1/XP_002532193.2/
1028	5_T.21366.21366.2.0.dta	2	VCMDPEPIVR	2,Carbamidomethyl[C]#0;	9.03E-003	1215.59	0	1215.59	0.00253	2.08	C	1	TRUE	sp|P06750.1|AGGL_RICCO/sp|P02879.1|RICI_RICCO/AAA63506.1/prf||1111227A/prf||1209171A/prf||1303208A/prf||1405280A/AAB22582.1/AAB22584.1/pdb|2AAI|B/pdb|1RZO|B/EEF26167.1/EEF30194.1/ADG29030.1/ADG29032.1/ADG29033.1/ADG29035.1/ADG29036.1/ADG29037.1/ADG29038.1/ADG29039.1/ADG29040.1/ADG29043.1/ADG29044.1/ADG29046.1/ADG29047.1/ADG29049.1/ADG29050.1/ADG29051.1/ADG29056.1/ADG29058.1/ADG29060.1/ADG29062.1/…
1029	5_T.7552.7552.2.0.dta	2	RTLLEGEESR		9.05E-003	1189.62	0	1189.62	0.00124	1.04	C	1	TRUE	CON_IPI00220327.3/CON_IPI00714876.1/
1030	5_T.30443.30443.2.0.dta	2	PIQLWPCK	7,Carbamidomethyl[C]#0;	9.05E-003	1041.56	0	1041.55	0.00369	3.54	C	1	TRUE	sp|P06750.1|AGGL_RICCO/prf||1209171A/AAB22584.1/pdb|1RZO|B/AET98835.1/XP_002534220.2/RWR91462.1/RWR91468.1/RWR91470.1/KAI7999633.1/KAI7999634.1/KAI7999638.1/XP_052197410.1/NP_001406534.1/CAL5412161.1/CAL5345978.1/AAM46936.1/AAM46937.1/AAY34343.1/EEF30192.1/EEF30196.1/XP_002533608.1/XP_010922360.1/KAG1359230.1/XP_002532193.2/KAJ0971767.1/
1031	5_T.26255.26255.3.0.dta	3	SLTEELAYLKK		9.10E-003	1294.73	0	1294.73	0.00122	0.94	C	1	TRUE	CON_IPI00009865.2/
1032	5_T.45250.45250.2.0.dta	2	HGDPNQIWLPLF		9.11E-003	1436.74	0	1436.73	0.00328	2.28	C	1	TRUE	sp|P02879.1|RICI_RICCO/prf||1111227A/AAB22582.1/pdb|2AAI|B/EEF26618.1/EEF27096.1/EEF27728.1/NP_001310630.1/XP_048233460.1/XP_048234555.1/
1033	5_T.21381.21381.2.0.dta	2	VCMDPEPIVR	2,Carbamidomethyl[C]#0;	9.14E-003	1215.59	0	1215.59	0.00254	2.09	C	1	TRUE	sp|P06750.1|AGGL_RICCO/sp|P02879.1|RICI_RICCO/AAA63506.1/prf||1111227A/prf||1209171A/prf||1303208A/prf||1405280A/AAB22582.1/AAB22584.1/pdb|2AAI|B/pdb|1RZO|B/EEF26167.1/EEF30194.1/ADG29030.1/ADG29032.1/ADG29033.1/ADG29035.1/ADG29036.1/ADG29037.1/ADG29038.1/ADG29039.1/ADG29040.1/ADG29043.1/ADG29044.1/ADG29046.1/ADG29047.1/ADG29049.1/ADG29050.1/ADG29051.1/ADG29056.1/ADG29058.1/ADG29060.1/ADG29062.1/…
1034	5_T.19953.19953.2.0.dta	2	TNAENEFVTIK		9.16E-003	1265.65	0	1265.64	0.00858	6.78	S	1	TRUE	CON_IPI00220327.3/
1035	5_T.14915.14915.2.0.dta	2	LEQLAGNLR		9.16E-003	1013.58	0	1013.57	0.00356	3.51	S	1	TRUE	pdb|7TH2|A/WDV57319.1/WKY18136.1/pdb|8TAD|A/sp|P02879.1|RICI_RICCO/prf||0408164A/prf||1405280A/AAB22582.1/pdb|1BR5|A/pdb|1BR6|A/pdb|1UQ4|A/pdb|1UQ5|A/pdb|1J1M|A/pdb|1IFS|A/pdb|1OBS|A/pdb|2VC3|A/EEF26167.1/pdb|3EJ5|X/ACV85690.1/ACZ56253.1/ACZ56254.1/ADG29030.1/ADG29032.1/ADG29033.1/ADG29035.1/ADG29036.1/ADG29037.1/ADG29038.1/ADG29039.1/ADG29043.1/ADG29046.1/ADG29049.1/ADG29050.1/ADG29051.1/ADG2905…
1036	5_T.35159.35159.2.0.dta	2	QTALVELLK		9.20E-003	1014.62	0	1014.62	0.00371	3.65	S	1	TRUE	CON_IPI00708398.1/
1037	5_T.16524.16524.2.0.dta	2	VGLPISQR		9.21E-003	869.52	0	869.52	0.00203	2.34	S	1	TRUE	sp|P06750.1|AGGL_RICCO/AAB22584.1/pdb|1RZO|A/ACZ56251.1/ACZ56252.1/ADG29071.1/XP_002534220.2/NP_001406534.1/
1038	5_T.10785.10785.3.0.dta	3	VRHEIPVLPNR		9.23E-003	1329.78	0	1329.77	0.0036	2.71	C	1	TRUE	pdb|7TH2|A/WDV57319.1/WKY18136.1/pdb|8TAD|A/sp|P06750.1|AGGL_RICCO/sp|P02879.1|RICI_RICCO/prf||0408164A/prf||1405280A/AAB22584.1/pdb|1BR5|A/pdb|1BR6|A/pdb|1UQ4|A/pdb|1UQ5|A/pdb|1J1M|A/pdb|1RZO|A/ABG65738.1/pdb|1IFS|A/pdb|1OBS|A/pdb|2VC3|A/EEF26167.1/pdb|3EJ5|X/ACV85690.1/ACZ56251.1/ACZ56252.1/ACZ56253.1/ACZ56254.1/ADG29030.1/ADG29032.1/ADG29033.1/ADG29035.1/ADG29036.1/ADG29037.1/ADG29038.1/ADG290…
1039	5_T.7895.7895.2.0.dta	2	ILSCGPASSGQR	4,Carbamidomethyl[C]#0;	9.24E-003	1232.61	0	1232.61	0.00115	0.93	S	1	TRUE	sp|P06750.1|AGGL_RICCO/sp|P02879.1|RICI_RICCO/prf||1111227A/prf||1209171A/prf||1303208A/AAB22582.1/AAB22584.1/pdb|2AAI|B/pdb|1RZO|B/EEF26618.1/EEF27096.1/EEF27728.1/ACY38598.1/ADG29030.1/ADG29032.1/ADG29033.1/ADG29035.1/ADG29036.1/ADG29037.1/ADG29038.1/ADG29039.1/ADG29040.1/ADG29043.1/ADG29044.1/ADG29047.1/ADG29049.1/ADG29050.1/ADG29051.1/ADG29056.1/ADG29058.1/ADG29060.1/ADG29061.1/ADG29062.1/ADG…
1040	5_T.17216.17216.2.0.dta	2	NVEIDPEIQK		9.25E-003	1184.62	0	1184.62	0.00117	0.98	C	1	TRUE	CON_IPI00174775.2/CON_IPI00220327.3/CON_IPI00714876.1/CON_IPI00347110.2/CON_IPI00468956.4/CON_IPI00347096.2/CON_IPI00061200.4/CON_IPI00329306.3/
1041	5_T.16921.16921.2.0.dta	2	VWLEDCTSEK	6,Carbamidomethyl[C]#0;	9.26E-003	1266.57	0	1266.57	0.00444	3.51	S	1	TRUE	sp|P06750.1|AGGL_RICCO/AAA63506.1/prf||1209171A/prf||1303208A/AAB22584.1/pdb|1RZO|B/ACY38598.1/ADG29082.1/XP_002534220.2/XP_015582713.2/XP_048234669.1/NP_001406534.1/
1042	5_T.14396.14396.2.0.dta	2	HEIPVLPNR		9.27E-003	1074.61	0	1074.61	0.00212	1.97	S	1	TRUE	pdb|7TH2|A/WDV57319.1/WKY18136.1/pdb|8TAD|A/sp|P06750.1|AGGL_RICCO/sp|P02879.1|RICI_RICCO/prf||0408164A/prf||1405280A/AAB22584.1/pdb|1BR5|A/pdb|1BR6|A/pdb|1UQ4|A/pdb|1UQ5|A/pdb|1J1M|A/pdb|1RZO|A/ABG65738.1/pdb|1IFS|A/pdb|1OBS|A/pdb|2VC3|A/EEF26167.1/pdb|3EJ5|X/ACV85690.1/ACZ56251.1/ACZ56252.1/ACZ56253.1/ACZ56254.1/ADG29030.1/ADG29032.1/ADG29033.1/ADG29035.1/ADG29036.1/ADG29037.1/ADG29038.1/ADG290…
1043	5_T.10160.10160.2.0.dta	2	DNCLTSDSNIR	3,Carbamidomethyl[C]#0;	9.29E-003	1294.57	0	1294.57	0.0035	2.7	S	1	TRUE	sp|P02879.1|RICI_RICCO/prf||1111227A/AAB22582.1/pdb|2AAI|B/EEF26618.1/EEF27096.1/EEF27728.1/ADG29030.1/ADG29033.1/ADG29035.1/ADG29037.1/ADG29038.1/ADG29039.1/ADG29043.1/ADG29046.1/ADG29049.1/ADG29050.1/ADG29056.1/ADG29060.1/ADG29061.1/ADG29062.1/ADG29066.1/ADG29068.1/ADG29071.1/ADG29073.1/ADG29074.1/ADG29075.1/ADG29077.1/ADG29080.1/ADG29081.1/ADG29084.1/ADG29088.1/ADG29089.1/ADG29090.1/ADG29091.1…
1044	5_T.13015.13015.2.1.dta	2	ASLENSLEETK		9.37E-003	1220.6	0	1220.6	0.00334	2.74	S	1	TRUE	CON_IPI00217963.3/CON_IPI00384444.5/CON_IPI00131209.3/CON_IPI00131209.3/CON_IPI00874585.1/
1045	5_T.16388.16388.2.0.dta	2	VGLPISQR		9.42E-003	869.52	0	869.52	0.00185	2.12	S	1	TRUE	sp|P06750.1|AGGL_RICCO/AAB22584.1/pdb|1RZO|A/ACZ56251.1/ACZ56252.1/ADG29071.1/XP_002534220.2/NP_001406534.1/
1046	5_T.16912.16912.2.0.dta	2	VWLEDCTSEK	6,Carbamidomethyl[C]#0;	9.42E-003	1266.57	0	1266.57	0.00455	3.59	S	1	TRUE	sp|P06750.1|AGGL_RICCO/AAA63506.1/prf||1209171A/prf||1303208A/AAB22584.1/pdb|1RZO|B/ACY38598.1/ADG29082.1/XP_002534220.2/XP_015582713.2/XP_048234669.1/NP_001406534.1/
1047	5_T.35485.35485.2.0.dta	2	NGNPIQLWPCK	3,Deamidated[N]#0;10,Carbamidomethyl[C]#0;	9.43E-003	1327.65	0	1327.65	0.00391	2.95	C	1	TRUE	RWR91468.1/RWR91470.1/EEF30192.1/XP_002533608.1/KAJ0971767.1/
1048	5_T.18674.18674.2.0.dta	2	VGLPINQR	6,Deamidated[N]#0;	9.46E-003	897.52	0	897.52	0.00257	2.87	S	1	TRUE	pdb|7TH2|A/WDV57319.1/WKY18136.1/pdb|8TAD|A/sp|P02879.1|RICI_RICCO/prf||0408164A/prf||1405280A/AAB22582.1/pdb|1BR5|A/pdb|1BR6|A/pdb|1UQ4|A/pdb|1UQ5|A/pdb|1J1M|A/ABG65738.1/pdb|1IFS|A/pdb|1OBS|A/pdb|2VC3|A/EEF26167.1/pdb|3EJ5|X/ACV85690.1/ACV85693.1/ACZ56253.1/ACZ56254.1/ADG29030.1/ADG29032.1/ADG29033.1/ADG29035.1/ADG29036.1/ADG29037.1/ADG29038.1/ADG29039.1/ADG29040.1/ADG29043.1/ADG29044.1/ADG2904…
1049	5_T.18169.18169.2.0.dta	2	VGLPINQR	6,Deamidated[N]#0;	9.46E-003	897.52	0	897.52	0.00176	1.96	S	1	TRUE	pdb|7TH2|A/WDV57319.1/WKY18136.1/pdb|8TAD|A/sp|P02879.1|RICI_RICCO/prf||0408164A/prf||1405280A/AAB22582.1/pdb|1BR5|A/pdb|1BR6|A/pdb|1UQ4|A/pdb|1UQ5|A/pdb|1J1M|A/ABG65738.1/pdb|1IFS|A/pdb|1OBS|A/pdb|2VC3|A/EEF26167.1/pdb|3EJ5|X/ACV85690.1/ACV85693.1/ACZ56253.1/ACZ56254.1/ADG29030.1/ADG29032.1/ADG29033.1/ADG29035.1/ADG29036.1/ADG29037.1/ADG29038.1/ADG29039.1/ADG29040.1/ADG29043.1/ADG29044.1/ADG2904…
1050	5_T.18188.18188.2.0.dta	2	VGLPINQR	6,Deamidated[N]#0;	9.49E-003	897.52	0	897.52	0.00173	1.93	S	1	TRUE	pdb|7TH2|A/WDV57319.1/WKY18136.1/pdb|8TAD|A/sp|P02879.1|RICI_RICCO/prf||0408164A/prf||1405280A/AAB22582.1/pdb|1BR5|A/pdb|1BR6|A/pdb|1UQ4|A/pdb|1UQ5|A/pdb|1J1M|A/ABG65738.1/pdb|1IFS|A/pdb|1OBS|A/pdb|2VC3|A/EEF26167.1/pdb|3EJ5|X/ACV85690.1/ACV85693.1/ACZ56253.1/ACZ56254.1/ADG29030.1/ADG29032.1/ADG29033.1/ADG29035.1/ADG29036.1/ADG29037.1/ADG29038.1/ADG29039.1/ADG29040.1/ADG29043.1/ADG29044.1/ADG2904…
1051	5_T.23671.23671.3.0.dta	3	ADVCMDPEPIVR	4,Carbamidomethyl[C]#0;	9.49E-003	1401.65	0	1401.65	0.00296	2.11	S	1	TRUE	sp|P06750.1|AGGL_RICCO/sp|P02879.1|RICI_RICCO/AAA63506.1/prf||1111227A/prf||1209171A/prf||1303208A/prf||1405280A/AAB22582.1/AAB22584.1/pdb|2AAI|B/pdb|1RZO|B/EEF26167.1/EEF30194.1/ADG29030.1/ADG29032.1/ADG29033.1/ADG29035.1/ADG29036.1/ADG29037.1/ADG29038.1/ADG29039.1/ADG29040.1/ADG29043.1/ADG29044.1/ADG29046.1/ADG29047.1/ADG29049.1/ADG29050.1/ADG29051.1/ADG29056.1/ADG29058.1/ADG29060.1/ADG29062.1/…
1052	5_T.14891.14891.2.0.dta	2	LEQLAGNLR		9.50E-003	1013.58	0	1013.57	0.00357	3.52	S	1	TRUE	pdb|7TH2|A/WDV57319.1/WKY18136.1/pdb|8TAD|A/sp|P02879.1|RICI_RICCO/prf||0408164A/prf||1405280A/AAB22582.1/pdb|1BR5|A/pdb|1BR6|A/pdb|1UQ4|A/pdb|1UQ5|A/pdb|1J1M|A/pdb|1IFS|A/pdb|1OBS|A/pdb|2VC3|A/EEF26167.1/pdb|3EJ5|X/ACV85690.1/ACZ56253.1/ACZ56254.1/ADG29030.1/ADG29032.1/ADG29033.1/ADG29035.1/ADG29036.1/ADG29037.1/ADG29038.1/ADG29039.1/ADG29043.1/ADG29046.1/ADG29049.1/ADG29050.1/ADG29051.1/ADG2905…
1053	5_T.32841.32841.3.0.dta	3	FHNGNAIQLWPCK	3,Deamidated[N]#0;5,Deamidated[N]#0;12,Carbamidomethyl[C]#0;	9.51E-003	1586.75	0	1586.74	0.00362	2.28	S	1	TRUE	sp|P02879.1|RICI_RICCO/AAA63506.1/prf||1111227A/prf||1303208A/AAB22582.1/pdb|2AAI|B/EEF26167.1/EEF30194.1/ACY38598.1/ADG29030.1/ADG29032.1/ADG29033.1/ADG29035.1/ADG29036.1/ADG29037.1/ADG29039.1/ADG29040.1/ADG29043.1/ADG29044.1/ADG29046.1/ADG29047.1/ADG29049.1/ADG29050.1/ADG29051.1/ADG29056.1/ADG29058.1/ADG29060.1/ADG29061.1/ADG29062.1/ADG29066.1/ADG29068.1/ADG29069.1/ADG29071.1/ADG29073.1/ADG2907…
1054	5_T.15766.15766.2.0.dta	2	VGLPINQR		9.51E-003	896.53	0	896.53	0.00125	1.39	S	1	TRUE	pdb|7TH2|A/WDV57319.1/WKY18136.1/pdb|8TAD|A/sp|P02879.1|RICI_RICCO/prf||0408164A/prf||1405280A/AAB22582.1/pdb|1BR5|A/pdb|1BR6|A/pdb|1UQ4|A/pdb|1UQ5|A/pdb|1J1M|A/ABG65738.1/pdb|1IFS|A/pdb|1OBS|A/pdb|2VC3|A/EEF26167.1/pdb|3EJ5|X/ACV85690.1/ACV85693.1/ACZ56253.1/ACZ56254.1/ADG29030.1/ADG29032.1/ADG29033.1/ADG29035.1/ADG29036.1/ADG29037.1/ADG29038.1/ADG29039.1/ADG29040.1/ADG29043.1/ADG29044.1/ADG2904…
1055	5_T.23363.23363.2.0.dta	2	SVEEQLAQLR		9.51E-003	1172.63	0	1172.63	0.00233	1.99	S	1	TRUE	CON_IPI00217963.3/CON_IPI00384444.5/CON_IPI00450768.7/CON_IPI00131209.3/CON_IPI00230365.5/CON_IPI00828528.1/CON_IPI00131209.3/CON_IPI00874585.1/
1056	5_T.45252.45252.2.0.dta	2	HGDPNQIWLPLF		9.52E-003	1436.74	0	1436.73	0.00328	2.28	C	1	TRUE	sp|P02879.1|RICI_RICCO/prf||1111227A/AAB22582.1/pdb|2AAI|B/EEF26618.1/EEF27096.1/EEF27728.1/NP_001310630.1/XP_048233460.1/XP_048234555.1/
1057	5_T.29058.29058.2.0.dta	2	FHNGNAIQLWPCK	5,Deamidated[N]#0;12,Carbamidomethyl[C]#0;	9.52E-003	1585.76	0	1585.76	0.00301	1.9	S	1	TRUE	sp|P02879.1|RICI_RICCO/AAA63506.1/prf||1111227A/prf||1303208A/AAB22582.1/pdb|2AAI|B/EEF26167.1/EEF30194.1/ACY38598.1/ADG29030.1/ADG29032.1/ADG29033.1/ADG29035.1/ADG29036.1/ADG29037.1/ADG29039.1/ADG29040.1/ADG29043.1/ADG29044.1/ADG29046.1/ADG29047.1/ADG29049.1/ADG29050.1/ADG29051.1/ADG29056.1/ADG29058.1/ADG29060.1/ADG29061.1/ADG29062.1/ADG29066.1/ADG29068.1/ADG29069.1/ADG29071.1/ADG29073.1/ADG2907…
1058	5_T.27802.27802.2.0.dta	2	ESNQGAFASPIQLQR		9.56E-003	1645.83	0	1645.83	0.0026	1.58	S	1	TRUE	pdb|7TH2|A/WDV57319.1/WKY18136.1/pdb|8TAD|A/sp|P06750.1|AGGL_RICCO/sp|P02879.1|RICI_RICCO/prf||0408164A/prf||1405280A/AAB22582.1/AAB22584.1/pdb|1BR5|A/pdb|1BR6|A/pdb|1UQ4|A/pdb|1UQ5|A/pdb|1J1M|A/pdb|1RZO|A/ABG65738.1/pdb|1IFS|A/pdb|1OBS|A/pdb|2VC3|A/EEF26167.1/pdb|3EJ5|X/ACV85690.1/ACV85693.1/ADG29030.1/ADG29032.1/ADG29033.1/ADG29035.1/ADG29036.1/ADG29037.1/ADG29038.1/ADG29039.1/ADG29040.1/ADG290…
1059	5_T.34378.34378.2.0.dta	2	TLDNDIMLIK		9.58E-003	1175.64	0	1175.63	0.00499	4.25	C	1	TRUE	CON_Trypsin|SWISS-PROT:P00761|TRYP_PIG/
1060	5_T.32918.32918.2.0.dta	2	FHNGNAIQLWPCK	3,Deamidated[N]#0;5,Deamidated[N]#0;12,Carbamidomethyl[C]#0;	9.60E-003	1586.74	0	1586.74	0.00251	1.58	S	1	TRUE	sp|P02879.1|RICI_RICCO/AAA63506.1/prf||1111227A/prf||1303208A/AAB22582.1/pdb|2AAI|B/EEF26167.1/EEF30194.1/ACY38598.1/ADG29030.1/ADG29032.1/ADG29033.1/ADG29035.1/ADG29036.1/ADG29037.1/ADG29039.1/ADG29040.1/ADG29043.1/ADG29044.1/ADG29046.1/ADG29047.1/ADG29049.1/ADG29050.1/ADG29051.1/ADG29056.1/ADG29058.1/ADG29060.1/ADG29061.1/ADG29062.1/ADG29066.1/ADG29068.1/ADG29069.1/ADG29071.1/ADG29073.1/ADG2907…
1061	5_T.7536.7536.3.0.dta	3	RTLLEGEESR		9.63E-003	1189.62	0	1189.62	0.00138	1.16	C	1	TRUE	CON_IPI00220327.3/CON_IPI00714876.1/
1062	5_T.25288.25288.2.0.dta	2	DVCMDPEPIVR	3,Carbamidomethyl[C]#0;	9.66E-003	1330.61	0	1330.61	0.00147	1.1	C	1	TRUE	sp|P06750.1|AGGL_RICCO/sp|P02879.1|RICI_RICCO/AAA63506.1/prf||1111227A/prf||1209171A/prf||1303208A/prf||1405280A/AAB22582.1/AAB22584.1/pdb|2AAI|B/pdb|1RZO|B/EEF26167.1/EEF30194.1/ADG29030.1/ADG29032.1/ADG29033.1/ADG29035.1/ADG29036.1/ADG29037.1/ADG29038.1/ADG29039.1/ADG29040.1/ADG29043.1/ADG29044.1/ADG29046.1/ADG29047.1/ADG29049.1/ADG29050.1/ADG29051.1/ADG29056.1/ADG29058.1/ADG29060.1/ADG29062.1/…
1063	5_T.27428.27428.3.0.dta	3	NQGAFASPIQLQR		9.66E-003	1429.76	0	1429.75	0.00396	2.77	C	1	TRUE	pdb|7TH2|A/WDV57319.1/WKY18136.1/pdb|8TAD|A/sp|P06750.1|AGGL_RICCO/sp|P02879.1|RICI_RICCO/prf||0408164A/prf||1405280A/AAB22582.1/AAB22584.1/pdb|1BR5|A/pdb|1BR6|A/pdb|1UQ4|A/pdb|1UQ5|A/pdb|1J1M|A/pdb|1RZO|A/ABG65738.1/pdb|1IFS|A/pdb|1OBS|A/pdb|2VC3|A/EEF26167.1/pdb|3EJ5|X/ACV85690.1/ACV85693.1/ADG29030.1/ADG29032.1/ADG29033.1/ADG29035.1/ADG29036.1/ADG29037.1/ADG29038.1/ADG29039.1/ADG29040.1/ADG290…
1064	5_T.13115.13115.2.0.dta	2	HEIPVLPNR		9.72E-003	1074.61	0	1074.61	0.00363	3.37	S	1	TRUE	pdb|7TH2|A/WDV57319.1/WKY18136.1/pdb|8TAD|A/sp|P06750.1|AGGL_RICCO/sp|P02879.1|RICI_RICCO/prf||0408164A/prf||1405280A/AAB22584.1/pdb|1BR5|A/pdb|1BR6|A/pdb|1UQ4|A/pdb|1UQ5|A/pdb|1J1M|A/pdb|1RZO|A/ABG65738.1/pdb|1IFS|A/pdb|1OBS|A/pdb|2VC3|A/EEF26167.1/pdb|3EJ5|X/ACV85690.1/ACZ56251.1/ACZ56252.1/ACZ56253.1/ACZ56254.1/ADG29030.1/ADG29032.1/ADG29033.1/ADG29035.1/ADG29036.1/ADG29037.1/ADG29038.1/ADG290…
1065	5_T.29748.29748.2.0.dta	2	AIQLWPCK	7,Carbamidomethyl[C]#0;	9.75E-003	1015.54	0	1015.54	0.00193	1.9	C	1	TRUE	sp|P02879.1|RICI_RICCO/AAA63506.1/prf||1111227A/prf||1303208A/AAB22582.1/pdb|2AAI|B/EEF26167.1/EEF30194.1/ACY38598.1/ADG29030.1/ADG29032.1/ADG29033.1/ADG29035.1/ADG29036.1/ADG29037.1/ADG29039.1/ADG29040.1/ADG29043.1/ADG29044.1/ADG29046.1/ADG29047.1/ADG29049.1/ADG29050.1/ADG29051.1/ADG29056.1/ADG29058.1/ADG29060.1/ADG29061.1/ADG29062.1/ADG29066.1/ADG29068.1/ADG29069.1/ADG29071.1/ADG29073.1/ADG2907…
1066	5_T.5466.5466.2.0.dta	2	YIEGEMR	6,Oxidation[M]#0;	9.76E-003	913.41	0	913.41	0.00095	1.04	S	1	TRUE	pdb|7TH2|A/WDV57319.1/WKY18136.1/pdb|8TAD|A/sp|P06750.1|AGGL_RICCO/sp|P02879.1|RICI_RICCO/prf||0408164A/prf||1405280A/AAB22582.1/AAB22584.1/pdb|1BR5|A/pdb|1BR6|A/pdb|1UQ4|A/pdb|1UQ5|A/pdb|1J1M|A/pdb|1RZO|A/ABG65738.1/pdb|1IFS|A/pdb|1OBS|A/pdb|2VC3|A/EEF26167.1/EEF30194.1/pdb|3EJ5|X/ACV85690.1/ACV85691.1/ACZ56251.1/ACZ56252.1/ACZ56253.1/ACZ56254.1/ADG29030.1/ADG29032.1/ADG29033.1/ADG29035.1/ADG290…
1067	5_T.25308.25308.2.0.dta	2	DVCMDPEPIVR	3,Carbamidomethyl[C]#0;	9.76E-003	1330.61	0	1330.61	0.00139	1.04	C	1	TRUE	sp|P06750.1|AGGL_RICCO/sp|P02879.1|RICI_RICCO/AAA63506.1/prf||1111227A/prf||1209171A/prf||1303208A/prf||1405280A/AAB22582.1/AAB22584.1/pdb|2AAI|B/pdb|1RZO|B/EEF26167.1/EEF30194.1/ADG29030.1/ADG29032.1/ADG29033.1/ADG29035.1/ADG29036.1/ADG29037.1/ADG29038.1/ADG29039.1/ADG29040.1/ADG29043.1/ADG29044.1/ADG29046.1/ADG29047.1/ADG29049.1/ADG29050.1/ADG29051.1/ADG29056.1/ADG29058.1/ADG29060.1/ADG29062.1/…
1068	5_T.13340.13340.2.0.dta	2	HEIPVLPNR		9.78E-003	1074.61	0	1074.61	0.00424	3.95	S	1	TRUE	pdb|7TH2|A/WDV57319.1/WKY18136.1/pdb|8TAD|A/sp|P06750.1|AGGL_RICCO/sp|P02879.1|RICI_RICCO/prf||0408164A/prf||1405280A/AAB22584.1/pdb|1BR5|A/pdb|1BR6|A/pdb|1UQ4|A/pdb|1UQ5|A/pdb|1J1M|A/pdb|1RZO|A/ABG65738.1/pdb|1IFS|A/pdb|1OBS|A/pdb|2VC3|A/EEF26167.1/pdb|3EJ5|X/ACV85690.1/ACZ56251.1/ACZ56252.1/ACZ56253.1/ACZ56254.1/ADG29030.1/ADG29032.1/ADG29033.1/ADG29035.1/ADG29036.1/ADG29037.1/ADG29038.1/ADG290…
1069	5_T.16421.16421.2.0.dta	2	VGLPISQR		9.79E-003	869.52	0	869.52	0.00191	2.2	S	1	TRUE	sp|P06750.1|AGGL_RICCO/AAB22584.1/pdb|1RZO|A/ACZ56251.1/ACZ56252.1/ADG29071.1/XP_002534220.2/NP_001406534.1/
1070	5_T.18899.18899.2.0.dta	2	HLVDEPQNLIK		9.80E-003	1305.72	0	1305.72	0.0023	1.76	S	1	TRUE	CON_IPI00708398.1/
1071	5_T.4856.4856.2.0.dta	2	SHLTTGGDVR		9.80E-003	1042.53	0	1042.53	0.00046	0.44	S	1	TRUE	ACZ56251.1/ACZ56252.1/XP_002534220.2/NP_001406534.1/
1072	5_T.13436.13436.2.0.dta	2	HEIPVLPNR		9.83E-003	1074.61	0	1074.61	0.004	3.72	S	1	TRUE	pdb|7TH2|A/WDV57319.1/WKY18136.1/pdb|8TAD|A/sp|P06750.1|AGGL_RICCO/sp|P02879.1|RICI_RICCO/prf||0408164A/prf||1405280A/AAB22584.1/pdb|1BR5|A/pdb|1BR6|A/pdb|1UQ4|A/pdb|1UQ5|A/pdb|1J1M|A/pdb|1RZO|A/ABG65738.1/pdb|1IFS|A/pdb|1OBS|A/pdb|2VC3|A/EEF26167.1/pdb|3EJ5|X/ACV85690.1/ACZ56251.1/ACZ56252.1/ACZ56253.1/ACZ56254.1/ADG29030.1/ADG29032.1/ADG29033.1/ADG29035.1/ADG29036.1/ADG29037.1/ADG29038.1/ADG290…
1073	5_T.18656.18656.2.0.dta	2	VGLPINQR	6,Deamidated[N]#0;	9.85E-003	897.52	0	897.52	0.00257	2.87	S	1	TRUE	pdb|7TH2|A/WDV57319.1/WKY18136.1/pdb|8TAD|A/sp|P02879.1|RICI_RICCO/prf||0408164A/prf||1405280A/AAB22582.1/pdb|1BR5|A/pdb|1BR6|A/pdb|1UQ4|A/pdb|1UQ5|A/pdb|1J1M|A/ABG65738.1/pdb|1IFS|A/pdb|1OBS|A/pdb|2VC3|A/EEF26167.1/pdb|3EJ5|X/ACV85690.1/ACV85693.1/ACZ56253.1/ACZ56254.1/ADG29030.1/ADG29032.1/ADG29033.1/ADG29035.1/ADG29036.1/ADG29037.1/ADG29038.1/ADG29039.1/ADG29040.1/ADG29043.1/ADG29044.1/ADG2904…
1074	5_T.18666.18666.2.0.dta	2	VGLPINQR	6,Deamidated[N]#0;	9.90E-003	897.52	0	897.52	0.00257	2.87	S	1	TRUE	pdb|7TH2|A/WDV57319.1/WKY18136.1/pdb|8TAD|A/sp|P02879.1|RICI_RICCO/prf||0408164A/prf||1405280A/AAB22582.1/pdb|1BR5|A/pdb|1BR6|A/pdb|1UQ4|A/pdb|1UQ5|A/pdb|1J1M|A/ABG65738.1/pdb|1IFS|A/pdb|1OBS|A/pdb|2VC3|A/EEF26167.1/pdb|3EJ5|X/ACV85690.1/ACV85693.1/ACZ56253.1/ACZ56254.1/ADG29030.1/ADG29032.1/ADG29033.1/ADG29035.1/ADG29036.1/ADG29037.1/ADG29038.1/ADG29039.1/ADG29040.1/ADG29043.1/ADG29044.1/ADG2904…
1075	5_T.30076.30076.3.0.dta	3	NLYNGLVLDVRR		9.90E-003	1431.81	0	1431.81	0.00354	2.47	C	1	TRUE	sp|P06750.1|AGGL_RICCO/AAA63506.1/prf||1209171A/prf||1303208A/AAB22584.1/pdb|1RZO|B/XP_002534220.2/XP_015582713.2/NP_001406534.1/
1076	5_T.13310.13310.2.0.dta	2	HEIPVLPNR		9.92E-003	1074.61	0	1074.61	0.00408	3.8	S	1	TRUE	pdb|7TH2|A/WDV57319.1/WKY18136.1/pdb|8TAD|A/sp|P06750.1|AGGL_RICCO/sp|P02879.1|RICI_RICCO/prf||0408164A/prf||1405280A/AAB22584.1/pdb|1BR5|A/pdb|1BR6|A/pdb|1UQ4|A/pdb|1UQ5|A/pdb|1J1M|A/pdb|1RZO|A/ABG65738.1/pdb|1IFS|A/pdb|1OBS|A/pdb|2VC3|A/EEF26167.1/pdb|3EJ5|X/ACV85690.1/ACZ56251.1/ACZ56252.1/ACZ56253.1/ACZ56254.1/ADG29030.1/ADG29032.1/ADG29033.1/ADG29035.1/ADG29036.1/ADG29037.1/ADG29038.1/ADG290…
1077	5_T.5054.5054.2.0.dta	2	EEANNDLENK		9.94E-003	1175.52	0	1175.52	-0.0004	-0.34	C	1	TRUE	CON_IPI00019359.3/
1078	5_T.12824.12824.2.0.dta	2	EGNEQFINAAK	8,Deamidated[N]#0;	9.95E-003	1221.58	0	1221.57	0.00577	4.72	C	1	TRUE	CON_Trypsin|SWISS-PROT:P00761|TRYP_PIG/CON_IPI00011694.1/
1079	5_T.16364.16364.2.0.dta	2	VGLPISQR		9.96E-003	869.52	0	869.52	0.00176	2.02	S	1	TRUE	sp|P06750.1|AGGL_RICCO/AAB22584.1/pdb|1RZO|A/ACZ56251.1/ACZ56252.1/ADG29071.1/XP_002534220.2/NP_001406534.1/
1080	5_T.18733.18733.2.0.dta	2	DGLCVDVR	4,Carbamidomethyl[C]#0;	9.98E-003	933.45	0	933.45	0.00273	2.92	S	1	TRUE	sp|P82683.2|ML3_VISAL/EEF33306.1/XP_002529062.2/AAR25548.1/
1081	5_T.21408.21408.2.0.dta	2	VCMDPEPIVR	2,Carbamidomethyl[C]#0;	9.98E-003	1215.59	0	1215.59	0.00247	2.03	C	1	TRUE	sp|P06750.1|AGGL_RICCO/sp|P02879.1|RICI_RICCO/AAA63506.1/prf||1111227A/prf||1209171A/prf||1303208A/prf||1405280A/AAB22582.1/AAB22584.1/pdb|2AAI|B/pdb|1RZO|B/EEF26167.1/EEF30194.1/ADG29030.1/ADG29032.1/ADG29033.1/ADG29035.1/ADG29036.1/ADG29037.1/ADG29038.1/ADG29039.1/ADG29040.1/ADG29043.1/ADG29044.1/ADG29046.1/ADG29047.1/ADG29049.1/ADG29050.1/ADG29051.1/ADG29056.1/ADG29058.1/ADG29060.1/ADG29062.1/…
1082	5_T.18688.18688.2.0.dta	2	VGLPINQR	6,Deamidated[N]#0;	9.99E-003	897.52	0	897.52	0.00257	2.87	S	1	TRUE	pdb|7TH2|A/WDV57319.1/WKY18136.1/pdb|8TAD|A/sp|P02879.1|RICI_RICCO/prf||0408164A/prf||1405280A/AAB22582.1/pdb|1BR5|A/pdb|1BR6|A/pdb|1UQ4|A/pdb|1UQ5|A/pdb|1J1M|A/ABG65738.1/pdb|1IFS|A/pdb|1OBS|A/pdb|2VC3|A/EEF26167.1/pdb|3EJ5|X/ACV85690.1/ACV85693.1/ACZ56253.1/ACZ56254.1/ADG29030.1/ADG29032.1/ADG29033.1/ADG29035.1/ADG29036.1/ADG29037.1/ADG29038.1/ADG29039.1/ADG29040.1/ADG29043.1/ADG29044.1/ADG2904…
1083	5_T.12405.12405.2.0.dta	2	LFTDVQNR		1.00E-002	992.52	0	992.52	0.004	4.03	C	1	TRUE	pdb|7TH2|A/WDV57319.1/WKY18136.1/pdb|8TAD|A/sp|P02879.1|RICI_RICCO/prf||0408164A/prf||1405280A/AAB22582.1/pdb|1BR5|A/pdb|1BR6|A/pdb|1UQ4|A/pdb|1UQ5|A/pdb|1J1M|A/ABG65738.1/pdb|1IFS|A/pdb|1OBS|A/pdb|2VC3|A/EEF26167.1/pdb|3EJ5|X/ACV85690.1/ACZ56253.1/ACZ56254.1/ADG29030.1/ADG29032.1/ADG29033.1/ADG29036.1/ADG29037.1/ADG29038.1/ADG29039.1/ADG29040.1/ADG29043.1/ADG29044.1/ADG29046.1/ADG29047.1/ADG2904…
1084	5_T.29648.29648.2.0.dta	2	AIQLWPCK	7,Carbamidomethyl[C]#0;	1.00E-002	1015.54	0	1015.54	0.0021	2.06	C	1	TRUE	sp|P02879.1|RICI_RICCO/AAA63506.1/prf||1111227A/prf||1303208A/AAB22582.1/pdb|2AAI|B/EEF26167.1/EEF30194.1/ACY38598.1/ADG29030.1/ADG29032.1/ADG29033.1/ADG29035.1/ADG29036.1/ADG29037.1/ADG29039.1/ADG29040.1/ADG29043.1/ADG29044.1/ADG29046.1/ADG29047.1/ADG29049.1/ADG29050.1/ADG29051.1/ADG29056.1/ADG29058.1/ADG29060.1/ADG29061.1/ADG29062.1/ADG29066.1/ADG29068.1/ADG29069.1/ADG29071.1/ADG29073.1/ADG2907…
1085	5_T.12391.12391.2.0.dta	2	LFTDVQNR		1.01E-002	992.52	0	992.52	0.00388	3.91	C	1	TRUE	pdb|7TH2|A/WDV57319.1/WKY18136.1/pdb|8TAD|A/sp|P02879.1|RICI_RICCO/prf||0408164A/prf||1405280A/AAB22582.1/pdb|1BR5|A/pdb|1BR6|A/pdb|1UQ4|A/pdb|1UQ5|A/pdb|1J1M|A/ABG65738.1/pdb|1IFS|A/pdb|1OBS|A/pdb|2VC3|A/EEF26167.1/pdb|3EJ5|X/ACV85690.1/ACZ56253.1/ACZ56254.1/ADG29030.1/ADG29032.1/ADG29033.1/ADG29036.1/ADG29037.1/ADG29038.1/ADG29039.1/ADG29040.1/ADG29043.1/ADG29044.1/ADG29046.1/ADG29047.1/ADG2904…
1086	5_T.16382.16382.2.0.dta	2	VGLPISQR		1.01E-002	869.52	0	869.52	0.00185	2.12	S	1	TRUE	sp|P06750.1|AGGL_RICCO/AAB22584.1/pdb|1RZO|A/ACZ56251.1/ACZ56252.1/ADG29071.1/XP_002534220.2/NP_001406534.1/
1087	5_T.15375.15375.2.0.dta	2	LEQLGGLR		1.01E-002	885.52	0	885.52	0.00223	2.52	S	1	TRUE	sp|P06750.1|AGGL_RICCO/AAB22584.1/pdb|1RZO|A/EEF30194.1/ACV85691.1/ACV85693.1/ACZ56251.1/ACZ56252.1/XP_002534220.2/XP_048234669.1/NP_001406534.1/EEF30192.1/EEF30196.1/XP_002533608.1/XP_002532193.2/
1088	5_T.5682.5682.3.0.dta	3	YADGSIRPQQNR		1.01E-002	1404.7	0	1404.7	0.00245	1.74	C	1	TRUE	sp|P06750.1|AGGL_RICCO/sp|P02879.1|RICI_RICCO/AAA63506.1/prf||1111227A/prf||1209171A/prf||1303208A/AAB22582.1/AAB22584.1/pdb|2AAI|B/pdb|1RZO|B/EEF26618.1/EEF27096.1/EEF27728.1/ACY38598.1/ADG29030.1/ADG29032.1/ADG29033.1/ADG29035.1/ADG29036.1/ADG29037.1/ADG29038.1/ADG29039.1/ADG29040.1/ADG29043.1/ADG29044.1/ADG29046.1/ADG29047.1/ADG29049.1/ADG29050.1/ADG29051.1/ADG29056.1/ADG29058.1/ADG29060.1/ADG…
1089	5_T.14266.14266.2.0.dta	2	MDPEPIVR		1.02E-002	956.49	0	956.49	0.00221	2.31	C	1	TRUE	sp|P06750.1|AGGL_RICCO/sp|P02879.1|RICI_RICCO/AAA63506.1/prf||1111227A/prf||1209171A/prf||1303208A/prf||1405280A/AAB22582.1/AAB22584.1/pdb|2AAI|B/pdb|1RZO|B/EEF26167.1/EEF30194.1/ACY38598.1/ADG29030.1/ADG29032.1/ADG29033.1/ADG29035.1/ADG29036.1/ADG29037.1/ADG29038.1/ADG29039.1/ADG29040.1/ADG29043.1/ADG29044.1/ADG29046.1/ADG29047.1/ADG29049.1/ADG29050.1/ADG29051.1/ADG29056.1/ADG29058.1/ADG29060.1/…
1090	5_T.15636.15636.2.0.dta	2	VGLPINQR		1.02E-002	896.53	0	896.53	0.00098	1.09	S	1	TRUE	pdb|7TH2|A/WDV57319.1/WKY18136.1/pdb|8TAD|A/sp|P02879.1|RICI_RICCO/prf||0408164A/prf||1405280A/AAB22582.1/pdb|1BR5|A/pdb|1BR6|A/pdb|1UQ4|A/pdb|1UQ5|A/pdb|1J1M|A/ABG65738.1/pdb|1IFS|A/pdb|1OBS|A/pdb|2VC3|A/EEF26167.1/pdb|3EJ5|X/ACV85690.1/ACV85693.1/ACZ56253.1/ACZ56254.1/ADG29030.1/ADG29032.1/ADG29033.1/ADG29035.1/ADG29036.1/ADG29037.1/ADG29038.1/ADG29039.1/ADG29040.1/ADG29043.1/ADG29044.1/ADG2904…
1091	5_T.32830.32830.3.0.dta	3	FHNGNAIQLWPCK	3,Deamidated[N]#0;5,Deamidated[N]#0;12,Carbamidomethyl[C]#0;	1.02E-002	1586.75	0	1586.74	0.00364	2.3	S	1	TRUE	sp|P02879.1|RICI_RICCO/AAA63506.1/prf||1111227A/prf||1303208A/AAB22582.1/pdb|2AAI|B/EEF26167.1/EEF30194.1/ACY38598.1/ADG29030.1/ADG29032.1/ADG29033.1/ADG29035.1/ADG29036.1/ADG29037.1/ADG29039.1/ADG29040.1/ADG29043.1/ADG29044.1/ADG29046.1/ADG29047.1/ADG29049.1/ADG29050.1/ADG29051.1/ADG29056.1/ADG29058.1/ADG29060.1/ADG29061.1/ADG29062.1/ADG29066.1/ADG29068.1/ADG29069.1/ADG29071.1/ADG29073.1/ADG2907…
1092	5_T.32798.32798.3.0.dta	3	FHNGNAIQLWPCK	3,Deamidated[N]#0;5,Deamidated[N]#0;12,Carbamidomethyl[C]#0;	1.02E-002	1586.75	0	1586.74	0.00372	2.34	S	1	TRUE	sp|P02879.1|RICI_RICCO/AAA63506.1/prf||1111227A/prf||1303208A/AAB22582.1/pdb|2AAI|B/EEF26167.1/EEF30194.1/ACY38598.1/ADG29030.1/ADG29032.1/ADG29033.1/ADG29035.1/ADG29036.1/ADG29037.1/ADG29039.1/ADG29040.1/ADG29043.1/ADG29044.1/ADG29046.1/ADG29047.1/ADG29049.1/ADG29050.1/ADG29051.1/ADG29056.1/ADG29058.1/ADG29060.1/ADG29061.1/ADG29062.1/ADG29066.1/ADG29068.1/ADG29069.1/ADG29071.1/ADG29073.1/ADG2907…
1093	5_T.45898.45898.2.0.dta	2	HGDPNQIWLPLF	5,Deamidated[N]#0;	1.02E-002	1437.72	0	1437.72	0.00368	2.56	C	1	TRUE	sp|P02879.1|RICI_RICCO/prf||1111227A/AAB22582.1/pdb|2AAI|B/EEF26618.1/EEF27096.1/EEF27728.1/NP_001310630.1/XP_048233460.1/XP_048234555.1/
1094	5_T.9769.9769.3.0.dta	3	RHEIPVLPNR		1.02E-002	1230.71	0	1230.71	0.0029	2.35	C	1	TRUE	pdb|7TH2|A/WDV57319.1/WKY18136.1/pdb|8TAD|A/sp|P06750.1|AGGL_RICCO/sp|P02879.1|RICI_RICCO/prf||0408164A/prf||1405280A/AAB22584.1/pdb|1BR5|A/pdb|1BR6|A/pdb|1UQ4|A/pdb|1UQ5|A/pdb|1J1M|A/pdb|1RZO|A/ABG65738.1/pdb|1IFS|A/pdb|1OBS|A/pdb|2VC3|A/EEF26167.1/pdb|3EJ5|X/ACV85690.1/ACZ56251.1/ACZ56252.1/ACZ56253.1/ACZ56254.1/ADG29030.1/ADG29032.1/ADG29033.1/ADG29035.1/ADG29036.1/ADG29037.1/ADG29038.1/ADG290…
1095	5_T.10162.10162.2.0.dta	2	DNCLTSDSNIR	3,Carbamidomethyl[C]#0;	1.02E-002	1294.57	0	1294.57	0.0035	2.7	S	1	TRUE	sp|P02879.1|RICI_RICCO/prf||1111227A/AAB22582.1/pdb|2AAI|B/EEF26618.1/EEF27096.1/EEF27728.1/ADG29030.1/ADG29033.1/ADG29035.1/ADG29037.1/ADG29038.1/ADG29039.1/ADG29043.1/ADG29046.1/ADG29049.1/ADG29050.1/ADG29056.1/ADG29060.1/ADG29061.1/ADG29062.1/ADG29066.1/ADG29068.1/ADG29071.1/ADG29073.1/ADG29074.1/ADG29075.1/ADG29077.1/ADG29080.1/ADG29081.1/ADG29084.1/ADG29088.1/ADG29089.1/ADG29090.1/ADG29091.1…
1096	5_T.17075.17075.2.0.dta	2	NAYVVGYR	1,Deamidated[N]#0;	1.03E-002	942.47	0	942.47	0.00275	2.92	C	1	TRUE	pdb|7TH2|A/WDV57319.1/WKY18136.1/pdb|8TAD|A/sp|P02879.1|RICI_RICCO/prf||0408164A/prf||1405280A/AAB22582.1/pdb|1BR5|A/pdb|1BR6|A/pdb|1UQ4|A/pdb|1UQ5|A/pdb|1J1M|A/ABG65738.1/pdb|1IFS|A/pdb|1OBS|A/pdb|2VC3|A/EEF26167.1/pdb|3EJ5|X/ACV85690.1/ACV85693.1/ACZ56253.1/ACZ56254.1/ADG29030.1/ADG29032.1/ADG29033.1/ADG29035.1/ADG29036.1/ADG29037.1/ADG29038.1/ADG29039.1/ADG29040.1/ADG29043.1/ADG29044.1/ADG2904…
1097	5_T.18654.18654.2.0.dta	2	VGLPINQR	6,Deamidated[N]#0;	1.03E-002	897.52	0	897.52	0.00257	2.87	S	1	TRUE	pdb|7TH2|A/WDV57319.1/WKY18136.1/pdb|8TAD|A/sp|P02879.1|RICI_RICCO/prf||0408164A/prf||1405280A/AAB22582.1/pdb|1BR5|A/pdb|1BR6|A/pdb|1UQ4|A/pdb|1UQ5|A/pdb|1J1M|A/ABG65738.1/pdb|1IFS|A/pdb|1OBS|A/pdb|2VC3|A/EEF26167.1/pdb|3EJ5|X/ACV85690.1/ACV85693.1/ACZ56253.1/ACZ56254.1/ADG29030.1/ADG29032.1/ADG29033.1/ADG29035.1/ADG29036.1/ADG29037.1/ADG29038.1/ADG29039.1/ADG29040.1/ADG29043.1/ADG29044.1/ADG2904…
1098	5_T.23575.23575.2.0.dta	2	ADVCMDPEPIVR	4,Carbamidomethyl[C]#0;	1.03E-002	1401.65	0	1401.65	0.00429	3.06	S	1	TRUE	sp|P06750.1|AGGL_RICCO/sp|P02879.1|RICI_RICCO/AAA63506.1/prf||1111227A/prf||1209171A/prf||1303208A/prf||1405280A/AAB22582.1/AAB22584.1/pdb|2AAI|B/pdb|1RZO|B/EEF26167.1/EEF30194.1/ADG29030.1/ADG29032.1/ADG29033.1/ADG29035.1/ADG29036.1/ADG29037.1/ADG29038.1/ADG29039.1/ADG29040.1/ADG29043.1/ADG29044.1/ADG29046.1/ADG29047.1/ADG29049.1/ADG29050.1/ADG29051.1/ADG29056.1/ADG29058.1/ADG29060.1/ADG29062.1/…
1099	5_T.23625.23625.2.0.dta	2	ADVCMDPEPIVR	4,Carbamidomethyl[C]#0;	1.03E-002	1401.65	0	1401.65	0.00423	3.02	S	1	TRUE	sp|P06750.1|AGGL_RICCO/sp|P02879.1|RICI_RICCO/AAA63506.1/prf||1111227A/prf||1209171A/prf||1303208A/prf||1405280A/AAB22582.1/AAB22584.1/pdb|2AAI|B/pdb|1RZO|B/EEF26167.1/EEF30194.1/ADG29030.1/ADG29032.1/ADG29033.1/ADG29035.1/ADG29036.1/ADG29037.1/ADG29038.1/ADG29039.1/ADG29040.1/ADG29043.1/ADG29044.1/ADG29046.1/ADG29047.1/ADG29049.1/ADG29050.1/ADG29051.1/ADG29056.1/ADG29058.1/ADG29060.1/ADG29062.1/…
1100	5_T.13043.13043.2.0.dta	2	HEIPVLPNR		1.03E-002	1074.61	0	1074.61	0.00362	3.37	S	1	TRUE	pdb|7TH2|A/WDV57319.1/WKY18136.1/pdb|8TAD|A/sp|P06750.1|AGGL_RICCO/sp|P02879.1|RICI_RICCO/prf||0408164A/prf||1405280A/AAB22584.1/pdb|1BR5|A/pdb|1BR6|A/pdb|1UQ4|A/pdb|1UQ5|A/pdb|1J1M|A/pdb|1RZO|A/ABG65738.1/pdb|1IFS|A/pdb|1OBS|A/pdb|2VC3|A/EEF26167.1/pdb|3EJ5|X/ACV85690.1/ACZ56251.1/ACZ56252.1/ACZ56253.1/ACZ56254.1/ADG29030.1/ADG29032.1/ADG29033.1/ADG29035.1/ADG29036.1/ADG29037.1/ADG29038.1/ADG290…
1101	5_T.12864.12864.2.0.dta	2	ASPIQLQR		1.03E-002	912.53	0	912.53	0.00137	1.5	C	1	TRUE	pdb|7TH2|A/WDV57319.1/WKY18136.1/pdb|8TAD|A/sp|P06750.1|AGGL_RICCO/sp|P02879.1|RICI_RICCO/prf||0408164A/prf||1405280A/AAB22582.1/AAB22584.1/pdb|1BR5|A/pdb|1BR6|A/pdb|1UQ4|A/pdb|1UQ5|A/pdb|1J1M|A/pdb|1RZO|A/ABG65738.1/pdb|1IFS|A/pdb|1OBS|A/pdb|2VC3|A/EEF26167.1/EEF30194.1/pdb|3EJ5|X/ACV85690.1/ACV85691.1/ACV85693.1/ADG29030.1/ADG29032.1/ADG29033.1/ADG29035.1/ADG29036.1/ADG29037.1/ADG29038.1/ADG290…
1102	5_T.6849.6849.2.0.dta	2	LRSEIDNVK		1.04E-002	1073.6	0	1073.59	0.00166	1.54	S	1	TRUE	CON_IPI00220327.3/CON_IPI00697851.1/CON_IPI00139301.3/
1103	5_T.16477.16477.2.0.dta	2	VGLPISQR		1.04E-002	869.52	0	869.52	0.00196	2.25	S	1	TRUE	sp|P06750.1|AGGL_RICCO/AAB22584.1/pdb|1RZO|A/ACZ56251.1/ACZ56252.1/ADG29071.1/XP_002534220.2/NP_001406534.1/
1104	5_T.23412.23412.2.0.dta	2	VESYTNFIR	6,Deamidated[N]#0;	1.04E-002	1129.56	0	1129.55	0.00294	2.6	C	1	TRUE	sp|P06750.1|AGGL_RICCO/AAB22584.1/pdb|1RZO|A/ACZ56252.1/XP_002534220.2/NP_001406534.1/
1105	5_T.33065.33065.2.0.dta	2	NEGAFASPIQLQR		1.04E-002	1430.74	0	1430.74	0.00399	2.79	C	1	TRUE	EEF30194.1/ACV85691.1/XP_048234669.1/
1106	5_T.5364.5364.2.0.dta	2	QSISDAEQR		1.05E-002	1033.49	0	1033.49	0.00161	1.56	C	1	TRUE	CON_IPI00220327.3/
1107	5_T.32849.32849.3.0.dta	3	FHNGNAIQLWPCK	3,Deamidated[N]#0;5,Deamidated[N]#0;12,Carbamidomethyl[C]#0;	1.05E-002	1586.75	0	1586.74	0.00362	2.28	S	1	TRUE	sp|P02879.1|RICI_RICCO/AAA63506.1/prf||1111227A/prf||1303208A/AAB22582.1/pdb|2AAI|B/EEF26167.1/EEF30194.1/ACY38598.1/ADG29030.1/ADG29032.1/ADG29033.1/ADG29035.1/ADG29036.1/ADG29037.1/ADG29039.1/ADG29040.1/ADG29043.1/ADG29044.1/ADG29046.1/ADG29047.1/ADG29049.1/ADG29050.1/ADG29051.1/ADG29056.1/ADG29058.1/ADG29060.1/ADG29061.1/ADG29062.1/ADG29066.1/ADG29068.1/ADG29069.1/ADG29071.1/ADG29073.1/ADG2907…
1108	5_T.42321.42321.3.0.dta	3	AAPGVDLTQLLNNMR		1.05E-002	1612.85	0	1612.85	0.00437	2.71	C	1	TRUE	CON_IPI00009865.2/CON_IPI00798492.2/
1109	5_T.17122.17122.2.0.dta	2	GGTQIPTLAR		1.06E-002	1013.58	0	1013.57	0.00315	3.11	C	1	TRUE	pdb|7TH2|A/WDV57319.1/WKY18136.1/pdb|8TAD|A/sp|P02879.1|RICI_RICCO/prf||0408164A/prf||1405280A/AAB22582.1/pdb|1BR5|A/pdb|1BR6|A/pdb|1UQ4|A/pdb|1UQ5|A/pdb|1J1M|A/ABG65738.1/pdb|1IFS|A/pdb|1OBS|A/pdb|2VC3|A/EEF26167.1/EEF30194.1/ACV85690.1/ACV85691.1/ACZ56253.1/ACZ56254.1/ADG29030.1/ADG29032.1/ADG29033.1/ADG29035.1/ADG29036.1/ADG29037.1/ADG29038.1/ADG29039.1/ADG29043.1/ADG29044.1/ADG29046.1/ADG2904…
1110	5_T.14930.14930.2.0.dta	2	ADVCMDPEPIVR	4,Carbamidomethyl[C]#0;5,Oxidation[M]#0;	1.06E-002	1417.65	0	1417.64	0.00422	2.98	S	1	TRUE	sp|P06750.1|AGGL_RICCO/sp|P02879.1|RICI_RICCO/AAA63506.1/prf||1111227A/prf||1209171A/prf||1303208A/prf||1405280A/AAB22582.1/AAB22584.1/pdb|2AAI|B/pdb|1RZO|B/EEF26167.1/EEF30194.1/ADG29030.1/ADG29032.1/ADG29033.1/ADG29035.1/ADG29036.1/ADG29037.1/ADG29038.1/ADG29039.1/ADG29040.1/ADG29043.1/ADG29044.1/ADG29046.1/ADG29047.1/ADG29049.1/ADG29050.1/ADG29051.1/ADG29056.1/ADG29058.1/ADG29060.1/ADG29062.1/…
1111	5_T.29621.29621.2.0.dta	2	AIQLWPCK	7,Carbamidomethyl[C]#0;	1.06E-002	1015.54	0	1015.54	0.00206	2.03	C	1	TRUE	sp|P02879.1|RICI_RICCO/AAA63506.1/prf||1111227A/prf||1303208A/AAB22582.1/pdb|2AAI|B/EEF26167.1/EEF30194.1/ACY38598.1/ADG29030.1/ADG29032.1/ADG29033.1/ADG29035.1/ADG29036.1/ADG29037.1/ADG29039.1/ADG29040.1/ADG29043.1/ADG29044.1/ADG29046.1/ADG29047.1/ADG29049.1/ADG29050.1/ADG29051.1/ADG29056.1/ADG29058.1/ADG29060.1/ADG29061.1/ADG29062.1/ADG29066.1/ADG29068.1/ADG29069.1/ADG29071.1/ADG29073.1/ADG2907…
1112	5_T.17748.17748.2.0.dta	2	CGTQIPTLAR	1,Carbamidomethyl[C]#0;	1.07E-002	1116.59	0	1116.58	0.00414	3.71	C	1	TRUE	sp|P06750.1|AGGL_RICCO/AAB22584.1/pdb|1RZO|A/ACZ56251.1/ACZ56252.1/XP_002534220.2/NP_001406534.1/
1113	5_T.13096.13096.2.0.dta	2	MDPEPIVR		1.07E-002	956.49	0	956.49	0.00144	1.51	C	1	TRUE	sp|P06750.1|AGGL_RICCO/sp|P02879.1|RICI_RICCO/AAA63506.1/prf||1111227A/prf||1209171A/prf||1303208A/prf||1405280A/AAB22582.1/AAB22584.1/pdb|2AAI|B/pdb|1RZO|B/EEF26167.1/EEF30194.1/ACY38598.1/ADG29030.1/ADG29032.1/ADG29033.1/ADG29035.1/ADG29036.1/ADG29037.1/ADG29038.1/ADG29039.1/ADG29040.1/ADG29043.1/ADG29044.1/ADG29046.1/ADG29047.1/ADG29049.1/ADG29050.1/ADG29051.1/ADG29056.1/ADG29058.1/ADG29060.1/…
1114	5_T.16451.16451.2.0.dta	2	VGLPISQR		1.07E-002	869.52	0	869.52	0.00194	2.23	S	1	TRUE	sp|P06750.1|AGGL_RICCO/AAB22584.1/pdb|1RZO|A/ACZ56251.1/ACZ56252.1/ADG29071.1/XP_002534220.2/NP_001406534.1/
1115	5_T.27151.27151.3.0.dta	3	HNGNAIQLWPCK	2,Deamidated[N]#0;11,Carbamidomethyl[C]#0;	1.07E-002	1438.69	0	1438.69	0.00294	2.04	C	1	TRUE	sp|P02879.1|RICI_RICCO/AAA63506.1/prf||1111227A/prf||1303208A/AAB22582.1/pdb|2AAI|B/EEF26167.1/EEF30194.1/ACY38598.1/ADG29030.1/ADG29032.1/ADG29033.1/ADG29035.1/ADG29036.1/ADG29037.1/ADG29039.1/ADG29040.1/ADG29043.1/ADG29044.1/ADG29046.1/ADG29047.1/ADG29049.1/ADG29050.1/ADG29051.1/ADG29056.1/ADG29058.1/ADG29060.1/ADG29061.1/ADG29062.1/ADG29066.1/ADG29068.1/ADG29069.1/ADG29071.1/ADG29073.1/ADG2907…
1116	5_T.13055.13055.2.0.dta	2	HEIPVLPNR		1.07E-002	1074.61	0	1074.61	0.00377	3.5	S	1	TRUE	pdb|7TH2|A/WDV57319.1/WKY18136.1/pdb|8TAD|A/sp|P06750.1|AGGL_RICCO/sp|P02879.1|RICI_RICCO/prf||0408164A/prf||1405280A/AAB22584.1/pdb|1BR5|A/pdb|1BR6|A/pdb|1UQ4|A/pdb|1UQ5|A/pdb|1J1M|A/pdb|1RZO|A/ABG65738.1/pdb|1IFS|A/pdb|1OBS|A/pdb|2VC3|A/EEF26167.1/pdb|3EJ5|X/ACV85690.1/ACZ56251.1/ACZ56252.1/ACZ56253.1/ACZ56254.1/ADG29030.1/ADG29032.1/ADG29033.1/ADG29035.1/ADG29036.1/ADG29037.1/ADG29038.1/ADG290…
1117	5_T.9954.9954.2.0.dta	2	MDPEPIVR	1,Oxidation[M]#0;	1.08E-002	972.48	0	972.48	0.00197	2.02	C	1	TRUE	sp|P06750.1|AGGL_RICCO/sp|P02879.1|RICI_RICCO/AAA63506.1/prf||1111227A/prf||1209171A/prf||1303208A/prf||1405280A/AAB22582.1/AAB22584.1/pdb|2AAI|B/pdb|1RZO|B/EEF26167.1/EEF30194.1/ACY38598.1/ADG29030.1/ADG29032.1/ADG29033.1/ADG29035.1/ADG29036.1/ADG29037.1/ADG29038.1/ADG29039.1/ADG29040.1/ADG29043.1/ADG29044.1/ADG29046.1/ADG29047.1/ADG29049.1/ADG29050.1/ADG29051.1/ADG29056.1/ADG29058.1/ADG29060.1/…
1118	5_T.15682.15682.2.0.dta	2	VGLPINQR		1.08E-002	896.53	0	896.53	0.00107	1.19	S	1	TRUE	pdb|7TH2|A/WDV57319.1/WKY18136.1/pdb|8TAD|A/sp|P02879.1|RICI_RICCO/prf||0408164A/prf||1405280A/AAB22582.1/pdb|1BR5|A/pdb|1BR6|A/pdb|1UQ4|A/pdb|1UQ5|A/pdb|1J1M|A/ABG65738.1/pdb|1IFS|A/pdb|1OBS|A/pdb|2VC3|A/EEF26167.1/pdb|3EJ5|X/ACV85690.1/ACV85693.1/ACZ56253.1/ACZ56254.1/ADG29030.1/ADG29032.1/ADG29033.1/ADG29035.1/ADG29036.1/ADG29037.1/ADG29038.1/ADG29039.1/ADG29040.1/ADG29043.1/ADG29044.1/ADG2904…
1119	5_T.32827.32827.2.0.dta	2	FHNGNAIQLWPCK	3,Deamidated[N]#0;5,Deamidated[N]#0;12,Carbamidomethyl[C]#0;	1.08E-002	1586.74	0	1586.74	0.00273	1.72	S	1	TRUE	sp|P02879.1|RICI_RICCO/AAA63506.1/prf||1111227A/prf||1303208A/AAB22582.1/pdb|2AAI|B/EEF26167.1/EEF30194.1/ACY38598.1/ADG29030.1/ADG29032.1/ADG29033.1/ADG29035.1/ADG29036.1/ADG29037.1/ADG29039.1/ADG29040.1/ADG29043.1/ADG29044.1/ADG29046.1/ADG29047.1/ADG29049.1/ADG29050.1/ADG29051.1/ADG29056.1/ADG29058.1/ADG29060.1/ADG29061.1/ADG29062.1/ADG29066.1/ADG29068.1/ADG29069.1/ADG29071.1/ADG29073.1/ADG2907…
1120	5_T.13830.13830.2.0.dta	2	MDPEPIVR		1.08E-002	956.49	0	956.49	0.00168	1.76	C	1	TRUE	sp|P06750.1|AGGL_RICCO/sp|P02879.1|RICI_RICCO/AAA63506.1/prf||1111227A/prf||1209171A/prf||1303208A/prf||1405280A/AAB22582.1/AAB22584.1/pdb|2AAI|B/pdb|1RZO|B/EEF26167.1/EEF30194.1/ACY38598.1/ADG29030.1/ADG29032.1/ADG29033.1/ADG29035.1/ADG29036.1/ADG29037.1/ADG29038.1/ADG29039.1/ADG29040.1/ADG29043.1/ADG29044.1/ADG29046.1/ADG29047.1/ADG29049.1/ADG29050.1/ADG29051.1/ADG29056.1/ADG29058.1/ADG29060.1/…
1121	5_T.13244.13244.2.0.dta	2	HEIPVLPNR		1.08E-002	1074.61	0	1074.61	0.00392	3.65	S	1	TRUE	pdb|7TH2|A/WDV57319.1/WKY18136.1/pdb|8TAD|A/sp|P06750.1|AGGL_RICCO/sp|P02879.1|RICI_RICCO/prf||0408164A/prf||1405280A/AAB22584.1/pdb|1BR5|A/pdb|1BR6|A/pdb|1UQ4|A/pdb|1UQ5|A/pdb|1J1M|A/pdb|1RZO|A/ABG65738.1/pdb|1IFS|A/pdb|1OBS|A/pdb|2VC3|A/EEF26167.1/pdb|3EJ5|X/ACV85690.1/ACZ56251.1/ACZ56252.1/ACZ56253.1/ACZ56254.1/ADG29030.1/ADG29032.1/ADG29033.1/ADG29035.1/ADG29036.1/ADG29037.1/ADG29038.1/ADG290…
1122	5_T.12981.12981.2.0.dta	2	FQYIEGEMR	8,Oxidation[M]#0;	1.09E-002	1188.54	0	1188.54	0.0026	2.19	S	1	TRUE	pdb|7TH2|A/WDV57319.1/WKY18136.1/pdb|8TAD|A/sp|P06750.1|AGGL_RICCO/sp|P02879.1|RICI_RICCO/prf||0408164A/prf||1405280A/AAB22582.1/AAB22584.1/pdb|1BR5|A/pdb|1BR6|A/pdb|1UQ4|A/pdb|1UQ5|A/pdb|1J1M|A/pdb|1RZO|A/ABG65738.1/pdb|1IFS|A/pdb|1OBS|A/pdb|2VC3|A/EEF26167.1/EEF30194.1/pdb|3EJ5|X/ACV85690.1/ACV85691.1/ACZ56251.1/ACZ56252.1/ACZ56253.1/ACZ56254.1/ADG29030.1/ADG29032.1/ADG29033.1/ADG29035.1/ADG290…
1123	5_T.15265.15265.2.0.dta	2	VATVSLPR		1.09E-002	842.51	0	842.51	0.00156	1.86	S	1	TRUE	CON_Trypsin|SWISS-PROT:P00761|TRYP_PIG/
1124	5_T.16365.16365.2.0.dta	2	VGLPISQR		1.09E-002	869.52	0	869.52	0.00176	2.02	S	1	TRUE	sp|P06750.1|AGGL_RICCO/AAB22584.1/pdb|1RZO|A/ACZ56251.1/ACZ56252.1/ADG29071.1/XP_002534220.2/NP_001406534.1/
1125	5_T.25650.25650.3.0.dta	3	FHNGNAIQLWPCK	12,Carbamidomethyl[C]#0;	1.09E-002	1584.78	0	1584.77	0.00601	3.79	S	1	TRUE	sp|P02879.1|RICI_RICCO/AAA63506.1/prf||1111227A/prf||1303208A/AAB22582.1/pdb|2AAI|B/EEF26167.1/EEF30194.1/ACY38598.1/ADG29030.1/ADG29032.1/ADG29033.1/ADG29035.1/ADG29036.1/ADG29037.1/ADG29039.1/ADG29040.1/ADG29043.1/ADG29044.1/ADG29046.1/ADG29047.1/ADG29049.1/ADG29050.1/ADG29051.1/ADG29056.1/ADG29058.1/ADG29060.1/ADG29061.1/ADG29062.1/ADG29066.1/ADG29068.1/ADG29069.1/ADG29071.1/ADG29073.1/ADG2907…
1126	5_T.30000.30000.2.1.dta	2	GRLSTAVQESNQGAFASPIQLQR	11,Deamidated[N]#0;	1.09E-002	2459.24	0	2459.26	-0.0207	-8.42	C	1	TRUE	ADG29043.1/
1127	5_T.23406.23406.2.2.dta	2	SVEEQLAQLR		1.09E-002	1172.63	0	1172.63	0.00233	1.99	S	1	TRUE	CON_IPI00217963.3/CON_IPI00384444.5/CON_IPI00450768.7/CON_IPI00131209.3/CON_IPI00230365.5/CON_IPI00828528.1/CON_IPI00131209.3/CON_IPI00874585.1/
1128	5_T.31709.31709.2.0.dta	2	FHNGNAIQLWPCK	3,Deamidated[N]#0;12,Carbamidomethyl[C]#0;	1.10E-002	1585.76	0	1585.76	0.00254	1.6	S	1	TRUE	sp|P02879.1|RICI_RICCO/AAA63506.1/prf||1111227A/prf||1303208A/AAB22582.1/pdb|2AAI|B/EEF26167.1/EEF30194.1/ACY38598.1/ADG29030.1/ADG29032.1/ADG29033.1/ADG29035.1/ADG29036.1/ADG29037.1/ADG29039.1/ADG29040.1/ADG29043.1/ADG29044.1/ADG29046.1/ADG29047.1/ADG29049.1/ADG29050.1/ADG29051.1/ADG29056.1/ADG29058.1/ADG29060.1/ADG29061.1/ADG29062.1/ADG29066.1/ADG29068.1/ADG29069.1/ADG29071.1/ADG29073.1/ADG2907…
1129	5_T.42320.42320.3.0.dta	3	AAPGVDLTQLLNNMR		1.10E-002	1612.85	0	1612.85	0.00437	2.71	C	1	TRUE	CON_IPI00009865.2/CON_IPI00798492.2/
1130	5_T.16440.16440.2.0.dta	2	VGLPISQR		1.10E-002	869.52	0	869.52	0.00194	2.23	S	1	TRUE	sp|P06750.1|AGGL_RICCO/AAB22584.1/pdb|1RZO|A/ACZ56251.1/ACZ56252.1/ADG29071.1/XP_002534220.2/NP_001406534.1/
1131	5_T.15627.15627.2.0.dta	2	VGLPINQR		1.10E-002	896.53	0	896.53	0.00094	1.05	S	1	TRUE	pdb|7TH2|A/WDV57319.1/WKY18136.1/pdb|8TAD|A/sp|P02879.1|RICI_RICCO/prf||0408164A/prf||1405280A/AAB22582.1/pdb|1BR5|A/pdb|1BR6|A/pdb|1UQ4|A/pdb|1UQ5|A/pdb|1J1M|A/ABG65738.1/pdb|1IFS|A/pdb|1OBS|A/pdb|2VC3|A/EEF26167.1/pdb|3EJ5|X/ACV85690.1/ACV85693.1/ACZ56253.1/ACZ56254.1/ADG29030.1/ADG29032.1/ADG29033.1/ADG29035.1/ADG29036.1/ADG29037.1/ADG29038.1/ADG29039.1/ADG29040.1/ADG29043.1/ADG29044.1/ADG2904…
1132	5_T.15681.15681.2.0.dta	2	VGLPINQR		1.10E-002	896.53	0	896.53	0.00107	1.19	S	1	TRUE	pdb|7TH2|A/WDV57319.1/WKY18136.1/pdb|8TAD|A/sp|P02879.1|RICI_RICCO/prf||0408164A/prf||1405280A/AAB22582.1/pdb|1BR5|A/pdb|1BR6|A/pdb|1UQ4|A/pdb|1UQ5|A/pdb|1J1M|A/ABG65738.1/pdb|1IFS|A/pdb|1OBS|A/pdb|2VC3|A/EEF26167.1/pdb|3EJ5|X/ACV85690.1/ACV85693.1/ACZ56253.1/ACZ56254.1/ADG29030.1/ADG29032.1/ADG29033.1/ADG29035.1/ADG29036.1/ADG29037.1/ADG29038.1/ADG29039.1/ADG29040.1/ADG29043.1/ADG29044.1/ADG2904…
1133	5_T.35052.35052.3.0.dta	3	LASYLDKVQALEEANNDLENK	9,Deamidated[Q]#0;	1.10E-002	2378.19	0	2378.17	0.02243	9.43	S	1	TRUE	CON_IPI00019359.3/
1134	5_T.18668.18668.2.0.dta	2	VGLPINQR	6,Deamidated[N]#0;	1.11E-002	897.52	0	897.52	0.00257	2.87	S	1	TRUE	pdb|7TH2|A/WDV57319.1/WKY18136.1/pdb|8TAD|A/sp|P02879.1|RICI_RICCO/prf||0408164A/prf||1405280A/AAB22582.1/pdb|1BR5|A/pdb|1BR6|A/pdb|1UQ4|A/pdb|1UQ5|A/pdb|1J1M|A/ABG65738.1/pdb|1IFS|A/pdb|1OBS|A/pdb|2VC3|A/EEF26167.1/pdb|3EJ5|X/ACV85690.1/ACV85693.1/ACZ56253.1/ACZ56254.1/ADG29030.1/ADG29032.1/ADG29033.1/ADG29035.1/ADG29036.1/ADG29037.1/ADG29038.1/ADG29039.1/ADG29040.1/ADG29043.1/ADG29044.1/ADG2904…
1135	5_T.18874.18874.2.0.dta	2	DGLCVDVR	4,Carbamidomethyl[C]#0;	1.11E-002	933.45	0	933.45	0.00308	3.3	S	1	TRUE	sp|P82683.2|ML3_VISAL/EEF33306.1/XP_002529062.2/AAR25548.1/
1136	5_T.29976.29976.2.0.dta	2	YNGLVLDVR	2,Deamidated[N]#0;	1.11E-002	1049.57	0	1049.56	0.00279	2.65	C	1	TRUE	sp|P06750.1|AGGL_RICCO/AAA63506.1/prf||1209171A/prf||1303208A/AAB22584.1/pdb|1RZO|B/ACY38598.1/ADG29082.1/XP_002534220.2/XP_015582713.2/NP_001406534.1/
1137	5_T.15236.15236.2.0.dta	2	VATVSLPR		1.11E-002	842.51	0	842.51	0.00168	1.99	S	1	TRUE	CON_Trypsin|SWISS-PROT:P00761|TRYP_PIG/
1138	5_T.34510.34510.2.0.dta	2	SLTEELAYLK		1.11E-002	1166.63	0	1166.63	0.00311	2.67	C	1	TRUE	CON_IPI00009865.2/
1139	5_T.13835.13835.2.0.dta	2	MDPEPIVR		1.12E-002	956.49	0	956.49	0.00168	1.76	C	1	TRUE	sp|P06750.1|AGGL_RICCO/sp|P02879.1|RICI_RICCO/AAA63506.1/prf||1111227A/prf||1209171A/prf||1303208A/prf||1405280A/AAB22582.1/AAB22584.1/pdb|2AAI|B/pdb|1RZO|B/EEF26167.1/EEF30194.1/ACY38598.1/ADG29030.1/ADG29032.1/ADG29033.1/ADG29035.1/ADG29036.1/ADG29037.1/ADG29038.1/ADG29039.1/ADG29040.1/ADG29043.1/ADG29044.1/ADG29046.1/ADG29047.1/ADG29049.1/ADG29050.1/ADG29051.1/ADG29056.1/ADG29058.1/ADG29060.1/…
1140	5_T.17084.17084.2.0.dta	2	VWLEDCTSEK	6,Carbamidomethyl[C]#0;	1.12E-002	1266.57	0	1266.57	0.00417	3.29	S	1	TRUE	sp|P06750.1|AGGL_RICCO/AAA63506.1/prf||1209171A/prf||1303208A/AAB22584.1/pdb|1RZO|B/ACY38598.1/ADG29082.1/XP_002534220.2/XP_015582713.2/XP_048234669.1/NP_001406534.1/
1141	5_T.17013.17013.3.0.dta	3	IVGRDGLCVDVR	8,Carbamidomethyl[C]#0;	1.12E-002	1358.72	0	1358.72	0.00165	1.21	S	1	TRUE	sp|P82683.2|ML3_VISAL/AAR25548.1/
1142	5_T.35870.35870.3.0.dta	3	SAPDPSVITLENSWGR	12,Deamidated[N]#0;	1.12E-002	1729.85	0	1729.84	0.00734	4.24	S	1	TRUE	pdb|7TH2|A/WDV57319.1/WKY18136.1/pdb|8TAD|A/sp|P06750.1|AGGL_RICCO/sp|P02879.1|RICI_RICCO/prf||0408164A/prf||1405280A/AAB22582.1/AAB22584.1/pdb|1BR5|A/pdb|1BR6|A/pdb|1UQ5|A/pdb|1J1M|A/pdb|1RZO|A/ABG65738.1/pdb|1IFS|A/pdb|1OBS|A/pdb|2VC3|A/EEF26167.1/EEF30194.1/pdb|3EJ5|X/ACV85690.1/ACV85691.1/ACV85693.1/ADG29030.1/ADG29032.1/ADG29033.1/ADG29035.1/ADG29036.1/ADG29037.1/ADG29038.1/ADG29039.1/ADG290…
1143	5_T.32940.32940.2.0.dta	2	FHNGNAIQLWPCK	3,Deamidated[N]#0;5,Deamidated[N]#0;12,Carbamidomethyl[C]#0;	1.12E-002	1586.74	0	1586.74	0.00215	1.35	S	1	TRUE	sp|P02879.1|RICI_RICCO/AAA63506.1/prf||1111227A/prf||1303208A/AAB22582.1/pdb|2AAI|B/EEF26167.1/EEF30194.1/ACY38598.1/ADG29030.1/ADG29032.1/ADG29033.1/ADG29035.1/ADG29036.1/ADG29037.1/ADG29039.1/ADG29040.1/ADG29043.1/ADG29044.1/ADG29046.1/ADG29047.1/ADG29049.1/ADG29050.1/ADG29051.1/ADG29056.1/ADG29058.1/ADG29060.1/ADG29061.1/ADG29062.1/ADG29066.1/ADG29068.1/ADG29069.1/ADG29071.1/ADG29073.1/ADG2907…
1144	5_T.41927.41927.2.0.dta	2	GEEFFDGNPIQLWPCK	11,Deamidated[Q]#0;15,Carbamidomethyl[C]#0;	1.12E-002	1937.88	0	1937.87	0.00703	3.63	C	1	TRUE	sp|P06750.1|AGGL_RICCO/AAB22584.1/pdb|1RZO|B/XP_002534220.2/NP_001406534.1/
1145	5_T.25495.25495.3.0.dta	3	FHNGNAIQLWPCK	12,Carbamidomethyl[C]#0;	1.13E-002	1584.78	0	1584.77	0.00441	2.78	S	1	TRUE	sp|P02879.1|RICI_RICCO/AAA63506.1/prf||1111227A/prf||1303208A/AAB22582.1/pdb|2AAI|B/EEF26167.1/EEF30194.1/ACY38598.1/ADG29030.1/ADG29032.1/ADG29033.1/ADG29035.1/ADG29036.1/ADG29037.1/ADG29039.1/ADG29040.1/ADG29043.1/ADG29044.1/ADG29046.1/ADG29047.1/ADG29049.1/ADG29050.1/ADG29051.1/ADG29056.1/ADG29058.1/ADG29060.1/ADG29061.1/ADG29062.1/ADG29066.1/ADG29068.1/ADG29069.1/ADG29071.1/ADG29073.1/ADG2907…
1146	5_T.5464.5464.2.0.dta	2	YIEGEMR	6,Oxidation[M]#0;	1.13E-002	913.41	0	913.41	0.00095	1.04	S	1	TRUE	pdb|7TH2|A/WDV57319.1/WKY18136.1/pdb|8TAD|A/sp|P06750.1|AGGL_RICCO/sp|P02879.1|RICI_RICCO/prf||0408164A/prf||1405280A/AAB22582.1/AAB22584.1/pdb|1BR5|A/pdb|1BR6|A/pdb|1UQ4|A/pdb|1UQ5|A/pdb|1J1M|A/pdb|1RZO|A/ABG65738.1/pdb|1IFS|A/pdb|1OBS|A/pdb|2VC3|A/EEF26167.1/EEF30194.1/pdb|3EJ5|X/ACV85690.1/ACV85691.1/ACZ56251.1/ACZ56252.1/ACZ56253.1/ACZ56254.1/ADG29030.1/ADG29032.1/ADG29033.1/ADG29035.1/ADG290…
1147	5_T.27946.27946.2.0.dta	2	SNTDANQLWTLK	6,Deamidated[N]#0;	1.13E-002	1391.69	0	1391.68	0.00517	3.71	S	1	TRUE	sp|P02879.1|RICI_RICCO/AAA63506.1/prf||1111227A/prf||1303208A/AAB22582.1/pdb|2AAI|B/EEF26167.1/EEF30194.1/ACY38598.1/ADG29030.1/ADG29032.1/ADG29033.1/ADG29035.1/ADG29036.1/ADG29037.1/ADG29038.1/ADG29039.1/ADG29040.1/ADG29043.1/ADG29044.1/ADG29046.1/ADG29047.1/ADG29049.1/ADG29050.1/ADG29051.1/ADG29056.1/ADG29058.1/ADG29060.1/ADG29061.1/ADG29062.1/ADG29066.1/ADG29068.1/ADG29069.1/ADG29071.1/ADG2907…
1148	5_T.32824.32824.3.0.dta	3	FHNGNAIQLWPCK	3,Deamidated[N]#0;5,Deamidated[N]#0;12,Carbamidomethyl[C]#0;	1.13E-002	1586.75	0	1586.74	0.00364	2.3	S	1	TRUE	sp|P02879.1|RICI_RICCO/AAA63506.1/prf||1111227A/prf||1303208A/AAB22582.1/pdb|2AAI|B/EEF26167.1/EEF30194.1/ACY38598.1/ADG29030.1/ADG29032.1/ADG29033.1/ADG29035.1/ADG29036.1/ADG29037.1/ADG29039.1/ADG29040.1/ADG29043.1/ADG29044.1/ADG29046.1/ADG29047.1/ADG29049.1/ADG29050.1/ADG29051.1/ADG29056.1/ADG29058.1/ADG29060.1/ADG29061.1/ADG29062.1/ADG29066.1/ADG29068.1/ADG29069.1/ADG29071.1/ADG29073.1/ADG2907…
1149	5_T.9955.9955.2.0.dta	2	MDPEPIVR	1,Oxidation[M]#0;	1.13E-002	972.48	0	972.48	0.00197	2.02	C	1	TRUE	sp|P06750.1|AGGL_RICCO/sp|P02879.1|RICI_RICCO/AAA63506.1/prf||1111227A/prf||1209171A/prf||1303208A/prf||1405280A/AAB22582.1/AAB22584.1/pdb|2AAI|B/pdb|1RZO|B/EEF26167.1/EEF30194.1/ACY38598.1/ADG29030.1/ADG29032.1/ADG29033.1/ADG29035.1/ADG29036.1/ADG29037.1/ADG29038.1/ADG29039.1/ADG29040.1/ADG29043.1/ADG29044.1/ADG29046.1/ADG29047.1/ADG29049.1/ADG29050.1/ADG29051.1/ADG29056.1/ADG29058.1/ADG29060.1/…
1150	5_T.21309.21309.2.0.dta	2	RVLDELTLTK		1.13E-002	1187.7	0	1187.7	0.00482	4.06	S	1	TRUE	CON_IPI00009865.2/CON_K1C15_SHEEP/
1151	5_T.30979.30979.3.0.dta	3	TAIQESNQGAFASPIQLQR		1.13E-002	2059.06	0	2059.06	0.00705	3.42	C	1	TRUE	pdb|7TH2|A/WDV57319.1/WKY18136.1/pdb|8TAD|A/sp|P06750.1|AGGL_RICCO/sp|P02879.1|RICI_RICCO/prf||0408164A/prf||1405280A/AAB22582.1/AAB22584.1/pdb|1BR5|A/pdb|1BR6|A/pdb|1UQ4|A/pdb|1UQ5|A/pdb|1J1M|A/pdb|1RZO|A/ABG65738.1/pdb|1IFS|A/pdb|1OBS|A/pdb|2VC3|A/EEF26167.1/pdb|3EJ5|X/ACV85690.1/ACV85693.1/ADG29030.1/ADG29032.1/ADG29033.1/ADG29035.1/ADG29036.1/ADG29037.1/ADG29038.1/ADG29039.1/ADG29040.1/ADG290…
1152	5_T.25731.25731.2.0.dta	2	MDEINFMK		1.14E-002	1027.46	0	1027.46	0.00377	3.66	C	1	TRUE	CON_IPI00009867.3/CON_IPI00697851.1/CON_IPI00139301.3/
1153	5_T.9566.9566.2.0.dta	2	TPDETYVPK		1.14E-002	1049.52	0	1049.51	0.00247	2.35	C	1	TRUE	CON_IPI00708398.1/
1154	5_T.17028.17028.2.0.dta	2	DGLCVDVR	4,Carbamidomethyl[C]#0;	1.15E-002	933.45	0	933.45	0.00224	2.4	S	1	TRUE	sp|P82683.2|ML3_VISAL/EEF33306.1/XP_002529062.2/AAR25548.1/
1155	5_T.9936.9936.2.0.dta	2	MDPEPIVR	1,Oxidation[M]#0;	1.15E-002	972.48	0	972.48	0.00192	1.98	C	1	TRUE	sp|P06750.1|AGGL_RICCO/sp|P02879.1|RICI_RICCO/AAA63506.1/prf||1111227A/prf||1209171A/prf||1303208A/prf||1405280A/AAB22582.1/AAB22584.1/pdb|2AAI|B/pdb|1RZO|B/EEF26167.1/EEF30194.1/ACY38598.1/ADG29030.1/ADG29032.1/ADG29033.1/ADG29035.1/ADG29036.1/ADG29037.1/ADG29038.1/ADG29039.1/ADG29040.1/ADG29043.1/ADG29044.1/ADG29046.1/ADG29047.1/ADG29049.1/ADG29050.1/ADG29051.1/ADG29056.1/ADG29058.1/ADG29060.1/…
1156	5_T.30167.30167.2.0.dta	2	NGLVLDVR	1,Deamidated[N]#0;	1.15E-002	886.5	0	886.5	0.00102	1.15	C	1	TRUE	sp|P06750.1|AGGL_RICCO/AAA63506.1/prf||1209171A/prf||1303208A/AAB22584.1/pdb|1RZO|B/ACY38598.1/ADG29082.1/XP_002534220.2/XP_015582713.2/NP_001406534.1/
1157	5_T.1166.1166.2.0.dta	2	TSGNSGTK		1.15E-002	751.36	0	751.36	0.0009	1.2	C	1	TRUE	sp|P06750.1|AGGL_RICCO/prf||1209171A/AAB22584.1/pdb|1RZO|B/ADG29082.1/XP_002534220.2/XP_015582713.2/NP_001406534.1/
1158	5_T.9923.9923.2.0.dta	2	MDPEPIVR	1,Oxidation[M]#0;	1.15E-002	972.48	0	972.48	0.00192	1.98	C	1	TRUE	sp|P06750.1|AGGL_RICCO/sp|P02879.1|RICI_RICCO/AAA63506.1/prf||1111227A/prf||1209171A/prf||1303208A/prf||1405280A/AAB22582.1/AAB22584.1/pdb|2AAI|B/pdb|1RZO|B/EEF26167.1/EEF30194.1/ACY38598.1/ADG29030.1/ADG29032.1/ADG29033.1/ADG29035.1/ADG29036.1/ADG29037.1/ADG29038.1/ADG29039.1/ADG29040.1/ADG29043.1/ADG29044.1/ADG29046.1/ADG29047.1/ADG29049.1/ADG29050.1/ADG29051.1/ADG29056.1/ADG29058.1/ADG29060.1/…
1159	5_T.23712.23712.3.0.dta	3	KVPQVSTPTLVEVSR		1.15E-002	1639.94	0	1639.94	0.00147	0.89	S	1	TRUE	CON_IPI00708398.1/CON_IPI00745872.2/
1160	5_T.29984.29984.3.1.dta	3	GRLSTAVQESNQGAFASPIQLQR	8,Deamidated[Q]#0;	1.15E-002	2459.24	0	2459.26	-0.01964	-7.98	C	1	TRUE	ADG29043.1/
1161	5_T.18233.18233.2.0.dta	2	STCGTQIPTLAR	3,Carbamidomethyl[C]#0;	1.16E-002	1304.67	0	1304.66	0.00322	2.47	C	1	TRUE	sp|P06750.1|AGGL_RICCO/AAB22584.1/pdb|1RZO|A/ACZ56251.1/ACZ56252.1/XP_002534220.2/NP_001406534.1/
1162	5_T.15700.15700.2.0.dta	2	VGLPINQR		1.16E-002	896.53	0	896.53	0.00108	1.2	S	1	TRUE	pdb|7TH2|A/WDV57319.1/WKY18136.1/pdb|8TAD|A/sp|P02879.1|RICI_RICCO/prf||0408164A/prf||1405280A/AAB22582.1/pdb|1BR5|A/pdb|1BR6|A/pdb|1UQ4|A/pdb|1UQ5|A/pdb|1J1M|A/ABG65738.1/pdb|1IFS|A/pdb|1OBS|A/pdb|2VC3|A/EEF26167.1/pdb|3EJ5|X/ACV85690.1/ACV85693.1/ACZ56253.1/ACZ56254.1/ADG29030.1/ADG29032.1/ADG29033.1/ADG29035.1/ADG29036.1/ADG29037.1/ADG29038.1/ADG29039.1/ADG29040.1/ADG29043.1/ADG29044.1/ADG2904…
1163	5_T.29130.29130.3.0.dta	3	ESNEGAFASPIQLQR		1.17E-002	1646.82	0	1646.81	0.0028	1.7	C	1	TRUE	EEF30194.1/ACV85691.1/XP_048234669.1/
1164	5_T.23041.23041.2.0.dta	2	TLLDIDNTR		1.17E-002	1060.57	0	1060.56	0.00335	3.16	S	1	TRUE	CON_IPI00019359.3/
1165	5_T.13128.13128.2.0.dta	2	HEIPVLPNR		1.17E-002	1074.61	0	1074.61	0.00363	3.37	S	1	TRUE	pdb|7TH2|A/WDV57319.1/WKY18136.1/pdb|8TAD|A/sp|P06750.1|AGGL_RICCO/sp|P02879.1|RICI_RICCO/prf||0408164A/prf||1405280A/AAB22584.1/pdb|1BR5|A/pdb|1BR6|A/pdb|1UQ4|A/pdb|1UQ5|A/pdb|1J1M|A/pdb|1RZO|A/ABG65738.1/pdb|1IFS|A/pdb|1OBS|A/pdb|2VC3|A/EEF26167.1/pdb|3EJ5|X/ACV85690.1/ACZ56251.1/ACZ56252.1/ACZ56253.1/ACZ56254.1/ADG29030.1/ADG29032.1/ADG29033.1/ADG29035.1/ADG29036.1/ADG29037.1/ADG29038.1/ADG290…
1166	5_T.13794.13794.2.0.dta	2	MDPEPIVR		1.17E-002	956.49	0	956.49	0.00171	1.78	C	1	TRUE	sp|P06750.1|AGGL_RICCO/sp|P02879.1|RICI_RICCO/AAA63506.1/prf||1111227A/prf||1209171A/prf||1303208A/prf||1405280A/AAB22582.1/AAB22584.1/pdb|2AAI|B/pdb|1RZO|B/EEF26167.1/EEF30194.1/ACY38598.1/ADG29030.1/ADG29032.1/ADG29033.1/ADG29035.1/ADG29036.1/ADG29037.1/ADG29038.1/ADG29039.1/ADG29040.1/ADG29043.1/ADG29044.1/ADG29046.1/ADG29047.1/ADG29049.1/ADG29050.1/ADG29051.1/ADG29056.1/ADG29058.1/ADG29060.1/…
1167	5_T.16891.16891.2.0.dta	2	DGLCVDVR	4,Carbamidomethyl[C]#0;	1.18E-002	933.45	0	933.45	0.00251	2.69	S	1	TRUE	sp|P82683.2|ML3_VISAL/EEF33306.1/XP_002529062.2/AAR25548.1/
1168	5_T.45359.45359.2.0.dta	2	HGDPNQIWLPLF		1.18E-002	1436.74	0	1436.73	0.00331	2.3	C	1	TRUE	sp|P02879.1|RICI_RICCO/prf||1111227A/AAB22582.1/pdb|2AAI|B/EEF26618.1/EEF27096.1/EEF27728.1/NP_001310630.1/XP_048233460.1/XP_048234555.1/
1169	5_T.18157.18157.2.0.dta	2	STCGTQIPTLAR	3,Carbamidomethyl[C]#0;	1.18E-002	1304.67	0	1304.66	0.00328	2.51	C	1	TRUE	sp|P06750.1|AGGL_RICCO/AAB22584.1/pdb|1RZO|A/ACZ56251.1/ACZ56252.1/XP_002534220.2/NP_001406534.1/
1170	5_T.32204.32204.3.0.dta	3	FHNGNAIQLWPCK	3,Deamidated[N]#0;5,Deamidated[N]#0;12,Carbamidomethyl[C]#0;	1.18E-002	1586.75	0	1586.74	0.00587	3.7	S	1	TRUE	sp|P02879.1|RICI_RICCO/AAA63506.1/prf||1111227A/prf||1303208A/AAB22582.1/pdb|2AAI|B/EEF26167.1/EEF30194.1/ACY38598.1/ADG29030.1/ADG29032.1/ADG29033.1/ADG29035.1/ADG29036.1/ADG29037.1/ADG29039.1/ADG29040.1/ADG29043.1/ADG29044.1/ADG29046.1/ADG29047.1/ADG29049.1/ADG29050.1/ADG29051.1/ADG29056.1/ADG29058.1/ADG29060.1/ADG29061.1/ADG29062.1/ADG29066.1/ADG29068.1/ADG29069.1/ADG29071.1/ADG29073.1/ADG2907…
1171	5_T.10356.10356.2.0.dta	2	SPIQLQR		1.18E-002	841.49	0	841.49	0.00152	1.81	C	1	TRUE	pdb|7TH2|A/WDV57319.1/WKY18136.1/pdb|8TAD|A/sp|P06750.1|AGGL_RICCO/sp|P02879.1|RICI_RICCO/prf||0408164A/prf||1405280A/AAB22582.1/AAB22584.1/pdb|1BR5|A/pdb|1BR6|A/pdb|1UQ4|A/pdb|1UQ5|A/pdb|1J1M|A/pdb|1RZO|A/ABG65738.1/pdb|1IFS|A/pdb|1OBS|A/pdb|2VC3|A/EEF26167.1/EEF30194.1/pdb|3EJ5|X/ACV85690.1/ACV85691.1/ACV85693.1/ADG29030.1/ADG29032.1/ADG29033.1/ADG29035.1/ADG29036.1/ADG29037.1/ADG29038.1/ADG290…
1172	5_T.15768.15768.2.0.dta	2	VGLPINQR		1.18E-002	896.53	0	896.53	0.00125	1.39	S	1	TRUE	pdb|7TH2|A/WDV57319.1/WKY18136.1/pdb|8TAD|A/sp|P02879.1|RICI_RICCO/prf||0408164A/prf||1405280A/AAB22582.1/pdb|1BR5|A/pdb|1BR6|A/pdb|1UQ4|A/pdb|1UQ5|A/pdb|1J1M|A/ABG65738.1/pdb|1IFS|A/pdb|1OBS|A/pdb|2VC3|A/EEF26167.1/pdb|3EJ5|X/ACV85690.1/ACV85693.1/ACZ56253.1/ACZ56254.1/ADG29030.1/ADG29032.1/ADG29033.1/ADG29035.1/ADG29036.1/ADG29037.1/ADG29038.1/ADG29039.1/ADG29040.1/ADG29043.1/ADG29044.1/ADG2904…
1173	5_T.15635.15635.2.0.dta	2	VGLPINQR		1.19E-002	896.53	0	896.53	0.00098	1.09	S	1	TRUE	pdb|7TH2|A/WDV57319.1/WKY18136.1/pdb|8TAD|A/sp|P02879.1|RICI_RICCO/prf||0408164A/prf||1405280A/AAB22582.1/pdb|1BR5|A/pdb|1BR6|A/pdb|1UQ4|A/pdb|1UQ5|A/pdb|1J1M|A/ABG65738.1/pdb|1IFS|A/pdb|1OBS|A/pdb|2VC3|A/EEF26167.1/pdb|3EJ5|X/ACV85690.1/ACV85693.1/ACZ56253.1/ACZ56254.1/ADG29030.1/ADG29032.1/ADG29033.1/ADG29035.1/ADG29036.1/ADG29037.1/ADG29038.1/ADG29039.1/ADG29040.1/ADG29043.1/ADG29044.1/ADG2904…
1174	5_T.29106.29106.2.0.dta	2	SNTDANQLWTLK	6,Deamidated[N]#0;	1.19E-002	1391.69	0	1391.68	0.00678	4.87	S	1	TRUE	sp|P02879.1|RICI_RICCO/AAA63506.1/prf||1111227A/prf||1303208A/AAB22582.1/pdb|2AAI|B/EEF26167.1/EEF30194.1/ACY38598.1/ADG29030.1/ADG29032.1/ADG29033.1/ADG29035.1/ADG29036.1/ADG29037.1/ADG29038.1/ADG29039.1/ADG29040.1/ADG29043.1/ADG29044.1/ADG29046.1/ADG29047.1/ADG29049.1/ADG29050.1/ADG29051.1/ADG29056.1/ADG29058.1/ADG29060.1/ADG29061.1/ADG29062.1/ADG29066.1/ADG29068.1/ADG29069.1/ADG29071.1/ADG2907…
1175	5_T.23154.23154.2.0.dta	2	SLKEELAYLK		1.19E-002	1193.68	0	1193.68	0.00186	1.55	C	1	TRUE	CON_IPI00384444.5/CON_IPI00112947.1/
1176	5_T.9699.9699.2.0.dta	2	QDMVEDYR		1.19E-002	1055.45	0	1055.45	0.0026	2.46	C	1	TRUE	CON_IPI00220327.3/
1177	5_T.12915.12915.2.0.dta	2	FQYIEGEMR	8,Oxidation[M]#0;	1.19E-002	1188.54	0	1188.54	0.0027	2.28	S	1	TRUE	pdb|7TH2|A/WDV57319.1/WKY18136.1/pdb|8TAD|A/sp|P06750.1|AGGL_RICCO/sp|P02879.1|RICI_RICCO/prf||0408164A/prf||1405280A/AAB22582.1/AAB22584.1/pdb|1BR5|A/pdb|1BR6|A/pdb|1UQ4|A/pdb|1UQ5|A/pdb|1J1M|A/pdb|1RZO|A/ABG65738.1/pdb|1IFS|A/pdb|1OBS|A/pdb|2VC3|A/EEF26167.1/EEF30194.1/pdb|3EJ5|X/ACV85690.1/ACV85691.1/ACZ56251.1/ACZ56252.1/ACZ56253.1/ACZ56254.1/ADG29030.1/ADG29032.1/ADG29033.1/ADG29035.1/ADG290…
1178	5_T.12408.12408.2.0.dta	2	LFTDVQNR		1.19E-002	992.52	0	992.52	0.004	4.03	C	1	TRUE	pdb|7TH2|A/WDV57319.1/WKY18136.1/pdb|8TAD|A/sp|P02879.1|RICI_RICCO/prf||0408164A/prf||1405280A/AAB22582.1/pdb|1BR5|A/pdb|1BR6|A/pdb|1UQ4|A/pdb|1UQ5|A/pdb|1J1M|A/ABG65738.1/pdb|1IFS|A/pdb|1OBS|A/pdb|2VC3|A/EEF26167.1/pdb|3EJ5|X/ACV85690.1/ACZ56253.1/ACZ56254.1/ADG29030.1/ADG29032.1/ADG29033.1/ADG29036.1/ADG29037.1/ADG29038.1/ADG29039.1/ADG29040.1/ADG29043.1/ADG29044.1/ADG29046.1/ADG29047.1/ADG2904…
1179	5_T.45332.45332.2.0.dta	2	HGDPNQIWLPLF		1.19E-002	1436.74	0	1436.73	0.00338	2.35	C	1	TRUE	sp|P02879.1|RICI_RICCO/prf||1111227A/AAB22582.1/pdb|2AAI|B/EEF26618.1/EEF27096.1/EEF27728.1/NP_001310630.1/XP_048233460.1/XP_048234555.1/
1180	5_T.4692.4692.2.0.dta	2	TCVADESHAGCEK	2,Carbamidomethyl[C]#0;11,Carbamidomethyl[C]#0;	1.20E-002	1463.59	0	1463.59	0.00221	1.51	S	1	TRUE	CON_IPI00708398.1/
1181	5_T.4805.4805.2.0.dta	2	SHLTTGGDVR		1.20E-002	1042.53	0	1042.53	0.00045	0.43	S	1	TRUE	ACZ56251.1/ACZ56252.1/XP_002534220.2/NP_001406534.1/
1182	5_T.20603.20603.2.0.dta	2	VESYTNFIR		1.20E-002	1128.57	0	1128.57	0.0024	2.13	C	1	TRUE	sp|P06750.1|AGGL_RICCO/AAB22584.1/pdb|1RZO|A/ACZ56252.1/XP_002534220.2/NP_001406534.1/
1183	5_T.16419.16419.2.0.dta	2	GTQIPTLAR		1.20E-002	956.55	0	956.55	0.00267	2.79	C	1	TRUE	pdb|7TH2|A/WDV57319.1/WKY18136.1/pdb|8TAD|A/sp|P06750.1|AGGL_RICCO/sp|P02879.1|RICI_RICCO/prf||0408164A/prf||1405280A/AAB22582.1/AAB22584.1/pdb|1BR5|A/pdb|1BR6|A/pdb|1UQ4|A/pdb|1UQ5|A/pdb|1J1M|A/pdb|1RZO|A/ABG65738.1/pdb|1IFS|A/pdb|1OBS|A/pdb|2VC3|A/EEF26167.1/EEF30194.1/ACV85690.1/ACV85691.1/ACZ56251.1/ACZ56252.1/ACZ56253.1/ACZ56254.1/ADG29030.1/ADG29032.1/ADG29033.1/ADG29035.1/ADG29036.1/ADG290…
1184	5_T.16906.16906.2.0.dta	2	DGLCVDVR	4,Carbamidomethyl[C]#0;	1.21E-002	933.45	0	933.45	0.00244	2.61	S	1	TRUE	sp|P82683.2|ML3_VISAL/EEF33306.1/XP_002529062.2/AAR25548.1/
1185	5_T.29680.29680.2.0.dta	2	AIQLWPCK	7,Carbamidomethyl[C]#0;	1.21E-002	1015.54	0	1015.54	0.00203	2	C	1	TRUE	sp|P02879.1|RICI_RICCO/AAA63506.1/prf||1111227A/prf||1303208A/AAB22582.1/pdb|2AAI|B/EEF26167.1/EEF30194.1/ACY38598.1/ADG29030.1/ADG29032.1/ADG29033.1/ADG29035.1/ADG29036.1/ADG29037.1/ADG29039.1/ADG29040.1/ADG29043.1/ADG29044.1/ADG29046.1/ADG29047.1/ADG29049.1/ADG29050.1/ADG29051.1/ADG29056.1/ADG29058.1/ADG29060.1/ADG29061.1/ADG29062.1/ADG29066.1/ADG29068.1/ADG29069.1/ADG29071.1/ADG29073.1/ADG2907…
1186	5_T.18248.18248.2.0.dta	2	TCGTQIPTLAR	2,Carbamidomethyl[C]#0;	1.21E-002	1217.63	0	1217.63	0.00356	2.92	C	1	TRUE	sp|P06750.1|AGGL_RICCO/AAB22584.1/pdb|1RZO|A/ACZ56251.1/ACZ56252.1/XP_002534220.2/NP_001406534.1/
1187	5_T.28027.28027.3.0.dta	3	ESNQGAFASPIQLQR		1.21E-002	1645.83	0	1645.83	0.00395	2.4	S	1	TRUE	pdb|7TH2|A/WDV57319.1/WKY18136.1/pdb|8TAD|A/sp|P06750.1|AGGL_RICCO/sp|P02879.1|RICI_RICCO/prf||0408164A/prf||1405280A/AAB22582.1/AAB22584.1/pdb|1BR5|A/pdb|1BR6|A/pdb|1UQ4|A/pdb|1UQ5|A/pdb|1J1M|A/pdb|1RZO|A/ABG65738.1/pdb|1IFS|A/pdb|1OBS|A/pdb|2VC3|A/EEF26167.1/pdb|3EJ5|X/ACV85690.1/ACV85693.1/ADG29030.1/ADG29032.1/ADG29033.1/ADG29035.1/ADG29036.1/ADG29037.1/ADG29038.1/ADG29039.1/ADG29040.1/ADG290…
1188	5_T.12472.12472.2.0.dta	2	LFTDVQNR		1.22E-002	992.52	0	992.52	0.00412	4.15	C	1	TRUE	pdb|7TH2|A/WDV57319.1/WKY18136.1/pdb|8TAD|A/sp|P02879.1|RICI_RICCO/prf||0408164A/prf||1405280A/AAB22582.1/pdb|1BR5|A/pdb|1BR6|A/pdb|1UQ4|A/pdb|1UQ5|A/pdb|1J1M|A/ABG65738.1/pdb|1IFS|A/pdb|1OBS|A/pdb|2VC3|A/EEF26167.1/pdb|3EJ5|X/ACV85690.1/ACZ56253.1/ACZ56254.1/ADG29030.1/ADG29032.1/ADG29033.1/ADG29036.1/ADG29037.1/ADG29038.1/ADG29039.1/ADG29040.1/ADG29043.1/ADG29044.1/ADG29046.1/ADG29047.1/ADG2904…
1189	5_T.15778.15778.2.0.dta	2	VGLPINQR		1.22E-002	896.53	0	896.53	0.00125	1.39	S	1	TRUE	pdb|7TH2|A/WDV57319.1/WKY18136.1/pdb|8TAD|A/sp|P02879.1|RICI_RICCO/prf||0408164A/prf||1405280A/AAB22582.1/pdb|1BR5|A/pdb|1BR6|A/pdb|1UQ4|A/pdb|1UQ5|A/pdb|1J1M|A/ABG65738.1/pdb|1IFS|A/pdb|1OBS|A/pdb|2VC3|A/EEF26167.1/pdb|3EJ5|X/ACV85690.1/ACV85693.1/ACZ56253.1/ACZ56254.1/ADG29030.1/ADG29032.1/ADG29033.1/ADG29035.1/ADG29036.1/ADG29037.1/ADG29038.1/ADG29039.1/ADG29040.1/ADG29043.1/ADG29044.1/ADG2904…
1190	5_T.17373.17373.2.0.dta	2	CGTQIPTLAR	1,Carbamidomethyl[C]#0;	1.22E-002	1116.59	0	1116.58	0.0024	2.15	C	1	TRUE	sp|P06750.1|AGGL_RICCO/AAB22584.1/pdb|1RZO|A/ACZ56251.1/ACZ56252.1/XP_002534220.2/NP_001406534.1/
1191	5_T.15741.15741.3.0.dta	3	QSVEADINGLRR	8,Deamidated[N]#0;	1.22E-002	1358.71	0	1358.7	0.00459	3.38	S	1	TRUE	CON_IPI00009865.2/CON_IPI00136056.1/CON_IPI00798492.2/CON_IPI00009866.6/CON_IPI00328103.3/CON_IPI00873598.1/CON_K1C15_SHEEP/
1192	5_T.17542.17542.2.0.dta	2	CGTQIPTLAR	1,Carbamidomethyl[C]#0;	1.22E-002	1116.59	0	1116.58	0.00332	2.97	C	1	TRUE	sp|P06750.1|AGGL_RICCO/AAB22584.1/pdb|1RZO|A/ACZ56251.1/ACZ56252.1/XP_002534220.2/NP_001406534.1/
1193	5_T.14005.14005.2.0.dta	2	MDPEPIVR	1,Oxidation[M]#0;	1.22E-002	972.48	0	972.48	0.00057	0.59	C	1	TRUE	sp|P06750.1|AGGL_RICCO/sp|P02879.1|RICI_RICCO/AAA63506.1/prf||1111227A/prf||1209171A/prf||1303208A/prf||1405280A/AAB22582.1/AAB22584.1/pdb|2AAI|B/pdb|1RZO|B/EEF26167.1/EEF30194.1/ACY38598.1/ADG29030.1/ADG29032.1/ADG29033.1/ADG29035.1/ADG29036.1/ADG29037.1/ADG29038.1/ADG29039.1/ADG29040.1/ADG29043.1/ADG29044.1/ADG29046.1/ADG29047.1/ADG29049.1/ADG29050.1/ADG29051.1/ADG29056.1/ADG29058.1/ADG29060.1/…
1194	5_T.23762.23762.3.0.dta	3	ADVCMDPEPIVR	4,Carbamidomethyl[C]#0;	1.22E-002	1401.65	0	1401.65	0.00326	2.32	S	1	TRUE	sp|P06750.1|AGGL_RICCO/sp|P02879.1|RICI_RICCO/AAA63506.1/prf||1111227A/prf||1209171A/prf||1303208A/prf||1405280A/AAB22582.1/AAB22584.1/pdb|2AAI|B/pdb|1RZO|B/EEF26167.1/EEF30194.1/ADG29030.1/ADG29032.1/ADG29033.1/ADG29035.1/ADG29036.1/ADG29037.1/ADG29038.1/ADG29039.1/ADG29040.1/ADG29043.1/ADG29044.1/ADG29046.1/ADG29047.1/ADG29049.1/ADG29050.1/ADG29051.1/ADG29056.1/ADG29058.1/ADG29060.1/ADG29062.1/…
1195	5_T.10410.10410.2.0.dta	2	YENEVALR		1.23E-002	993.5	0	993.5	0.00206	2.07	S	1	TRUE	CON_IPI00009865.2/
1196	5_T.9073.9073.2.0.dta	2	EQLAGNLR		1.23E-002	900.49	0	900.49	0.00236	2.62	C	1	TRUE	pdb|7TH2|A/WDV57319.1/WKY18136.1/pdb|8TAD|A/sp|P02879.1|RICI_RICCO/prf||0408164A/prf||1405280A/AAB22582.1/pdb|1BR5|A/pdb|1BR6|A/pdb|1UQ4|A/pdb|1UQ5|A/pdb|1J1M|A/pdb|1IFS|A/pdb|1OBS|A/pdb|2VC3|A/EEF26167.1/pdb|3EJ5|X/ACV85690.1/ACZ56253.1/ACZ56254.1/ADG29030.1/ADG29032.1/ADG29033.1/ADG29035.1/ADG29036.1/ADG29037.1/ADG29038.1/ADG29039.1/ADG29043.1/ADG29046.1/ADG29049.1/ADG29050.1/ADG29051.1/ADG2905…
1197	5_T.18147.18147.2.0.dta	2	VGLPINQR	6,Deamidated[N]#0;	1.23E-002	897.52	0	897.52	0.00183	2.04	S	1	TRUE	pdb|7TH2|A/WDV57319.1/WKY18136.1/pdb|8TAD|A/sp|P02879.1|RICI_RICCO/prf||0408164A/prf||1405280A/AAB22582.1/pdb|1BR5|A/pdb|1BR6|A/pdb|1UQ4|A/pdb|1UQ5|A/pdb|1J1M|A/ABG65738.1/pdb|1IFS|A/pdb|1OBS|A/pdb|2VC3|A/EEF26167.1/pdb|3EJ5|X/ACV85690.1/ACV85693.1/ACZ56253.1/ACZ56254.1/ADG29030.1/ADG29032.1/ADG29033.1/ADG29035.1/ADG29036.1/ADG29037.1/ADG29038.1/ADG29039.1/ADG29040.1/ADG29043.1/ADG29044.1/ADG2904…
1198	5_T.12936.12936.2.0.dta	2	FQYIEGEMR	8,Oxidation[M]#0;	1.23E-002	1188.54	0	1188.54	0.00267	2.25	S	1	TRUE	pdb|7TH2|A/WDV57319.1/WKY18136.1/pdb|8TAD|A/sp|P06750.1|AGGL_RICCO/sp|P02879.1|RICI_RICCO/prf||0408164A/prf||1405280A/AAB22582.1/AAB22584.1/pdb|1BR5|A/pdb|1BR6|A/pdb|1UQ4|A/pdb|1UQ5|A/pdb|1J1M|A/pdb|1RZO|A/ABG65738.1/pdb|1IFS|A/pdb|1OBS|A/pdb|2VC3|A/EEF26167.1/EEF30194.1/pdb|3EJ5|X/ACV85690.1/ACV85691.1/ACZ56251.1/ACZ56252.1/ACZ56253.1/ACZ56254.1/ADG29030.1/ADG29032.1/ADG29033.1/ADG29035.1/ADG290…
1199	5_T.7195.7195.2.0.dta	2	LTTGADVR		1.23E-002	832.45	0	832.45	0.00136	1.64	S	1	TRUE	pdb|7TH2|A/WDV57319.1/WKY18136.1/pdb|8TAD|A/sp|P06750.1|AGGL_RICCO/sp|P02879.1|RICI_RICCO/prf||0408164A/prf||1405280A/AAB22582.1/AAB22584.1/pdb|1BR5|A/pdb|1BR6|A/pdb|1UQ4|A/pdb|1UQ5|A/pdb|1J1M|A/pdb|1RZO|A/ABG65738.1/pdb|1IFS|A/pdb|1OBS|A/pdb|2VC3|A/EEF26167.1/EEF30194.1/pdb|3EJ5|X/ACV85690.1/ACV85691.1/ACZ56253.1/ACZ56254.1/ADG29030.1/ADG29032.1/ADG29033.1/ADG29035.1/ADG29036.1/ADG29037.1/ADG290…
1200	5_T.35832.35832.2.3.dta	2	ADVCMDPEPIVR		1.24E-002	1344.63	0	1344.63	-0.00121	-0.9	S	1	TRUE	sp|P06750.1|AGGL_RICCO/sp|P02879.1|RICI_RICCO/AAA63506.1/prf||1111227A/prf||1209171A/prf||1303208A/prf||1405280A/AAB22582.1/AAB22584.1/pdb|2AAI|B/pdb|1RZO|B/EEF26167.1/EEF30194.1/ADG29030.1/ADG29032.1/ADG29033.1/ADG29035.1/ADG29036.1/ADG29037.1/ADG29038.1/ADG29039.1/ADG29040.1/ADG29043.1/ADG29044.1/ADG29046.1/ADG29047.1/ADG29049.1/ADG29050.1/ADG29051.1/ADG29056.1/ADG29058.1/ADG29060.1/ADG29062.1/…
1201	5_T.16960.16960.2.0.dta	2	DGLCVDVR	4,Carbamidomethyl[C]#0;	1.24E-002	933.45	0	933.45	0.00232	2.48	S	1	TRUE	sp|P82683.2|ML3_VISAL/EEF33306.1/XP_002529062.2/AAR25548.1/
1202	5_T.30030.30030.3.0.dta	3	AIQESNQGAFASPIQLQR		1.24E-002	1958.01	0	1958.01	0.00456	2.33	C	1	TRUE	pdb|7TH2|A/WDV57319.1/WKY18136.1/pdb|8TAD|A/sp|P06750.1|AGGL_RICCO/sp|P02879.1|RICI_RICCO/prf||0408164A/prf||1405280A/AAB22582.1/AAB22584.1/pdb|1BR5|A/pdb|1BR6|A/pdb|1UQ4|A/pdb|1UQ5|A/pdb|1J1M|A/pdb|1RZO|A/ABG65738.1/pdb|1IFS|A/pdb|1OBS|A/pdb|2VC3|A/EEF26167.1/pdb|3EJ5|X/ACV85690.1/ACV85693.1/ADG29030.1/ADG29032.1/ADG29033.1/ADG29035.1/ADG29036.1/ADG29037.1/ADG29038.1/ADG29039.1/ADG29040.1/ADG290…
1203	5_T.43160.43160.2.0.dta	2	CVDVTGEEFFDGNPIQLWPCK	1,Carbamidomethyl[C]#0;20,Carbamidomethyl[C]#0;	1.24E-002	2511.13	0	2511.13	0.00011	0.04	C	1	TRUE	sp|P06750.1|AGGL_RICCO/AAB22584.1/pdb|1RZO|B/XP_002534220.2/NP_001406534.1/
1204	5_T.28363.28363.2.0.dta	2	TLDNDIMLIK	4,Deamidated[N]#0;7,Oxidation[M]#0;	1.24E-002	1192.62	0	1192.61	0.0023	1.93	C	1	TRUE	CON_Trypsin|SWISS-PROT:P00761|TRYP_PIG/
1205	5_T.17088.17088.2.1.dta	2	HEIPVLPNR		1.24E-002	1074.61	0	1074.61	0.0033	3.07	S	1	TRUE	pdb|7TH2|A/WDV57319.1/WKY18136.1/pdb|8TAD|A/sp|P06750.1|AGGL_RICCO/sp|P02879.1|RICI_RICCO/prf||0408164A/prf||1405280A/AAB22584.1/pdb|1BR5|A/pdb|1BR6|A/pdb|1UQ4|A/pdb|1UQ5|A/pdb|1J1M|A/pdb|1RZO|A/ABG65738.1/pdb|1IFS|A/pdb|1OBS|A/pdb|2VC3|A/EEF26167.1/pdb|3EJ5|X/ACV85690.1/ACZ56251.1/ACZ56252.1/ACZ56253.1/ACZ56254.1/ADG29030.1/ADG29032.1/ADG29033.1/ADG29035.1/ADG29036.1/ADG29037.1/ADG29038.1/ADG290…
1206	5_T.35864.35864.2.0.dta	2	WNQLWTLR		1.24E-002	1116.6	0	1116.59	0.00313	2.81	C	1	TRUE	sp|P06750.1|AGGL_RICCO/prf||1209171A/AAB22584.1/pdb|1RZO|B/XP_002534220.2/NP_001406534.1/EEF30196.1/XP_002532193.2/
1207	5_T.15964.15964.2.0.dta	2	HEIPVLPNR		1.24E-002	1074.61	0	1074.61	0.00194	1.8	S	1	TRUE	pdb|7TH2|A/WDV57319.1/WKY18136.1/pdb|8TAD|A/sp|P06750.1|AGGL_RICCO/sp|P02879.1|RICI_RICCO/prf||0408164A/prf||1405280A/AAB22584.1/pdb|1BR5|A/pdb|1BR6|A/pdb|1UQ4|A/pdb|1UQ5|A/pdb|1J1M|A/pdb|1RZO|A/ABG65738.1/pdb|1IFS|A/pdb|1OBS|A/pdb|2VC3|A/EEF26167.1/pdb|3EJ5|X/ACV85690.1/ACZ56251.1/ACZ56252.1/ACZ56253.1/ACZ56254.1/ADG29030.1/ADG29032.1/ADG29033.1/ADG29035.1/ADG29036.1/ADG29037.1/ADG29038.1/ADG290…
1208	5_T.13067.13067.2.0.dta	2	HEIPVLPNR		1.24E-002	1074.61	0	1074.61	0.00377	3.5	S	1	TRUE	pdb|7TH2|A/WDV57319.1/WKY18136.1/pdb|8TAD|A/sp|P06750.1|AGGL_RICCO/sp|P02879.1|RICI_RICCO/prf||0408164A/prf||1405280A/AAB22584.1/pdb|1BR5|A/pdb|1BR6|A/pdb|1UQ4|A/pdb|1UQ5|A/pdb|1J1M|A/pdb|1RZO|A/ABG65738.1/pdb|1IFS|A/pdb|1OBS|A/pdb|2VC3|A/EEF26167.1/pdb|3EJ5|X/ACV85690.1/ACZ56251.1/ACZ56252.1/ACZ56253.1/ACZ56254.1/ADG29030.1/ADG29032.1/ADG29033.1/ADG29035.1/ADG29036.1/ADG29037.1/ADG29038.1/ADG290…
1209	5_T.23640.23640.2.0.dta	2	ADVCMDPEPIVR	4,Carbamidomethyl[C]#0;	1.25E-002	1401.65	0	1401.65	0.00429	3.06	S	1	TRUE	sp|P06750.1|AGGL_RICCO/sp|P02879.1|RICI_RICCO/AAA63506.1/prf||1111227A/prf||1209171A/prf||1303208A/prf||1405280A/AAB22582.1/AAB22584.1/pdb|2AAI|B/pdb|1RZO|B/EEF26167.1/EEF30194.1/ADG29030.1/ADG29032.1/ADG29033.1/ADG29035.1/ADG29036.1/ADG29037.1/ADG29038.1/ADG29039.1/ADG29040.1/ADG29043.1/ADG29044.1/ADG29046.1/ADG29047.1/ADG29049.1/ADG29050.1/ADG29051.1/ADG29056.1/ADG29058.1/ADG29060.1/ADG29062.1/…
1210	5_T.12918.12918.2.0.dta	2	FQYIEGEMR	8,Oxidation[M]#0;	1.25E-002	1188.54	0	1188.54	0.0027	2.28	S	1	TRUE	pdb|7TH2|A/WDV57319.1/WKY18136.1/pdb|8TAD|A/sp|P06750.1|AGGL_RICCO/sp|P02879.1|RICI_RICCO/prf||0408164A/prf||1405280A/AAB22582.1/AAB22584.1/pdb|1BR5|A/pdb|1BR6|A/pdb|1UQ4|A/pdb|1UQ5|A/pdb|1J1M|A/pdb|1RZO|A/ABG65738.1/pdb|1IFS|A/pdb|1OBS|A/pdb|2VC3|A/EEF26167.1/EEF30194.1/pdb|3EJ5|X/ACV85690.1/ACV85691.1/ACZ56251.1/ACZ56252.1/ACZ56253.1/ACZ56254.1/ADG29030.1/ADG29032.1/ADG29033.1/ADG29035.1/ADG290…
1211	5_T.17102.17102.2.0.dta	2	TQIPTLAR		1.25E-002	899.53	0	899.53	0.00179	1.99	C	1	TRUE	pdb|7TH2|A/WDV57319.1/WKY18136.1/pdb|8TAD|A/sp|P06750.1|AGGL_RICCO/sp|P02879.1|RICI_RICCO/prf||0408164A/prf||1405280A/AAB22582.1/AAB22584.1/pdb|1BR5|A/pdb|1BR6|A/pdb|1UQ4|A/pdb|1UQ5|A/pdb|1J1M|A/pdb|1RZO|A/ABG65738.1/pdb|1IFS|A/pdb|1OBS|A/pdb|2VC3|A/EEF26167.1/EEF30194.1/ACV85690.1/ACV85691.1/ACZ56251.1/ACZ56252.1/ACZ56253.1/ACZ56254.1/ADG29030.1/ADG29032.1/ADG29033.1/ADG29035.1/ADG29036.1/ADG290…
1212	5_T.23627.23627.2.0.dta	2	ADVCMDPEPIVR	4,Carbamidomethyl[C]#0;	1.26E-002	1401.65	0	1401.65	0.00423	3.02	S	1	TRUE	sp|P06750.1|AGGL_RICCO/sp|P02879.1|RICI_RICCO/AAA63506.1/prf||1111227A/prf||1209171A/prf||1303208A/prf||1405280A/AAB22582.1/AAB22584.1/pdb|2AAI|B/pdb|1RZO|B/EEF26167.1/EEF30194.1/ADG29030.1/ADG29032.1/ADG29033.1/ADG29035.1/ADG29036.1/ADG29037.1/ADG29038.1/ADG29039.1/ADG29040.1/ADG29043.1/ADG29044.1/ADG29046.1/ADG29047.1/ADG29049.1/ADG29050.1/ADG29051.1/ADG29056.1/ADG29058.1/ADG29060.1/ADG29062.1/…
1213	5_T.7159.7159.2.0.dta	2	NHEEEMNALR		1.26E-002	1242.55	0	1242.55	0.00125	1.01	S	1	TRUE	CON_IPI00384444.5/CON_IPI00450768.7/CON_IPI00230365.5/CON_IPI00468696.3/
1214	5_T.13333.13333.2.0.dta	2	HEIPVLPNR		1.27E-002	1074.61	0	1074.61	0.00424	3.95	S	1	TRUE	pdb|7TH2|A/WDV57319.1/WKY18136.1/pdb|8TAD|A/sp|P06750.1|AGGL_RICCO/sp|P02879.1|RICI_RICCO/prf||0408164A/prf||1405280A/AAB22584.1/pdb|1BR5|A/pdb|1BR6|A/pdb|1UQ4|A/pdb|1UQ5|A/pdb|1J1M|A/pdb|1RZO|A/ABG65738.1/pdb|1IFS|A/pdb|1OBS|A/pdb|2VC3|A/EEF26167.1/pdb|3EJ5|X/ACV85690.1/ACZ56251.1/ACZ56252.1/ACZ56253.1/ACZ56254.1/ADG29030.1/ADG29032.1/ADG29033.1/ADG29035.1/ADG29036.1/ADG29037.1/ADG29038.1/ADG290…
1215	5_T.12963.12963.2.0.dta	2	FQYIEGEMR	8,Oxidation[M]#0;	1.27E-002	1188.54	0	1188.54	0.00265	2.23	S	1	TRUE	pdb|7TH2|A/WDV57319.1/WKY18136.1/pdb|8TAD|A/sp|P06750.1|AGGL_RICCO/sp|P02879.1|RICI_RICCO/prf||0408164A/prf||1405280A/AAB22582.1/AAB22584.1/pdb|1BR5|A/pdb|1BR6|A/pdb|1UQ4|A/pdb|1UQ5|A/pdb|1J1M|A/pdb|1RZO|A/ABG65738.1/pdb|1IFS|A/pdb|1OBS|A/pdb|2VC3|A/EEF26167.1/EEF30194.1/pdb|3EJ5|X/ACV85690.1/ACV85691.1/ACZ56251.1/ACZ56252.1/ACZ56253.1/ACZ56254.1/ADG29030.1/ADG29032.1/ADG29033.1/ADG29035.1/ADG290…
1216	5_T.29811.29811.2.0.dta	2	DNDIMLIK	2,Deamidated[N]#0;	1.28E-002	962.49	0	962.49	0.00144	1.49	C	1	TRUE	CON_Trypsin|SWISS-PROT:P00761|TRYP_PIG/
1217	5_T.11003.11003.2.0.dta	2	LSSPATLNSR	8,Deamidated[N]#0;	1.28E-002	1046.55	0	1046.55	0.00088	0.84	S	1	TRUE	CON_Trypsin|SWISS-PROT:P00761|TRYP_PIG/
1218	5_T.12409.12409.2.0.dta	2	LFTDVQNR		1.29E-002	992.52	0	992.52	0.004	4.03	C	1	TRUE	pdb|7TH2|A/WDV57319.1/WKY18136.1/pdb|8TAD|A/sp|P02879.1|RICI_RICCO/prf||0408164A/prf||1405280A/AAB22582.1/pdb|1BR5|A/pdb|1BR6|A/pdb|1UQ4|A/pdb|1UQ5|A/pdb|1J1M|A/ABG65738.1/pdb|1IFS|A/pdb|1OBS|A/pdb|2VC3|A/EEF26167.1/pdb|3EJ5|X/ACV85690.1/ACZ56253.1/ACZ56254.1/ADG29030.1/ADG29032.1/ADG29033.1/ADG29036.1/ADG29037.1/ADG29038.1/ADG29039.1/ADG29040.1/ADG29043.1/ADG29044.1/ADG29046.1/ADG29047.1/ADG2904…
[truncated: 1,844 more rows]

## Sheet: Glu-C
#	Title	Charge	Sq	Mod_Sites	Score	Spectra Mass	Q value	Theory Sq Mass	Delta Mass	Delta Mass (PPM)	Specific Flag	Label Flag	Target_Decoy	Protein AC
1	3_G.29610.29610.2.0.dta	2	KSNTDWNQLWTLRKD		1.08E-005	1904.96	0	1904.96	0.00305	1.6	C	1	TRUE	sp|P06750.1|AGGL_RICCO/prf||1209171A/AAB22584.1/pdb|1RZO|B/XP_002534220.2/NP_001406534.1/EEF30196.1/XP_002532193.2/
[truncated: 1,719 more rows]

## Sheet: Chymotrypsin
#	Title	Charge	Sq	Mod_Sites	Score	Spectra Mass	Q value	Theory Sq Mass	Delta Mass	Delta Mass (PPM)	Specific Flag	Label Flag	Target_Decoy	Protein AC
[truncated: 3,275 more rows]

[truncated: 3 more sheets: Proteinase K, MAAH, Merge]
