# Supplementary material for: Identification of Unknown Biological Toxin Proteins Using Mass Spectrometry: A Case Study on De Novo Sequencing of Ricin
Source: Toxins (Basel). 2025 Nov 18;17(11):564. doi: 10.3390/toxins17110564 (PMC12656286; doi:10.3390/toxins17110564)
Supplement: Supplementary file 1 [file toxins-17-00564-s001.zip › Table S5. Peptide Sequences Used for the Second-Round Assembly.xlsx]

## Sheet: pNovo_merge_result
#	Title	Charge	Sq	Mod_Sites	Score	Spectra Mass	Delta Mass	Delta Mass (PPM)	AA Score	len
128246	2_K2.7647.7647.2	2	KKTQLFGVK		99.99	1048.65406471751	-0.00279505	-2.67	99.4445,99.2059,98.9374,99.0378,99.2622,98.8585,98.7812,98.6917,98.8238	9
45713	3_G.6842.6842.2	2	SPKQLK		99.989	700.436387369722	-0.00122975	-1.76	94.1637,94.4251,96.0204,95.9848,95.4479,95.9069	6
86139	1_K1.12095.12095.	0	QLLVHPVHGNLNQ		99.9883	1.00728	-1.88448e-06	-1.87	99.5098,99.6296,99.9998,99.9996,99.9999,99.9998,99.9995,99.9999,99.9998,99.9998,99.9999,99.9996,99.9993	13
43095	4_C.13837.13837.2	2	TTLFPK		99.9862	706.414890112164	-0.00153981	-2.18	79.9013,79.4933,79.4235,69.3996,71.7157,78.9656	6
30900	5_T.12842.12842.	0	HPHPHLSFM		99.985	1.00728	-1.82363e-06	-1.81	99.468,99.4944,99.7124,99.9995,99.9993,99.714,99.6816,99.6726,99.7244	9
128242	1_K1.7395.7395.2	2	KKTQLFGVK		99.9778	1048.65316296624	-0.00187639	-1.79	99.4793,99.2651,98.9995,99.0963,99.3399,98.6951,98.7529,98.8119,98.9619	9
139256	1_K1.15242.15242.	0	KKTQLFGV		99.966	1.00728	-1.38807e-06	-1.38	97.8494,97.2229,96.4212,96.7818,97.5386,97.1795,97.4095,97.9191	8
42370	3_G.18418.18418.	0	VVKLLSC	7,Carbamidomethyl[C];	99.9657	1.00728	-4.23793e-07	-0.42	98.5168,97.7325,98.4368,98.461,98.5196,97.6188,97.1093	7
42452	4_C.13968.13968.	0	SGKVWY		99.9636	1.00728	-2.00006e-06	-1.99	90.592,90.1776,91.2777,90.299,90.011,93.9408	6
16544	4_C.23455.23455.3	3	PSLKQLLVHPVHGNL		99.9616	1651.96852210137	-0.00437222	-2.65	89.2839,88.7025,94.0369,96.1245,92.6887,98.4937,97.8343,96.9718,98.6598,98.1666,97.6012,97.611,97.1858,95.7587,96.9588	15
30878	3_G.12280.12280.2	2	LLVHPVHGNLN		99.9597	1212.68723066628	-0.00253004	-2.09	99.9999,99.9999,99.9998,100,99.9999,99.9999,100,99.9999,99.9999,99.9999,99.9995	11
39729	5_T.13224.13224.	0	YTNFLR		99.9579	1.00728	-2.58207e-07	-0.26	84.7383,86.2334,88.4803,86.8348,88.0147,87.0859	6
42280	5_T.23052.23052.2	2	TWMFK		99.9514	712.349552250878	-0.000883959	-1.24	62.3344,60.6972,61.2138,66.8445,64.6225	5
41925	4_C.23127.23127.	0	SGLLFPK		99.9456	1.00728	-3.44111e-06	-3.42	88.0591,87.4476,91.0198,92.1489,85.4909,88.9422,88.5528	7
40271	5_T.34034.34034.2	2	VWLFPK		99.9451	789.468391605154	-0.00270553	-3.43	48.6454,47.384,46.2647,45.8,45.0812,43.2454	6
42478	5_T.11657.11657.2	2	SNLFPK		99.9379	705.393281891294	-0.000298405	-0.42	85.501,86.1333,88.7791,81.316,86.782,86.189	6
117474	6_wave1.41193.41193.	0	LLLLLLLLLL		99.937	1.00728	-6.49016e-06	-6.44	91.2913,91.4047,91.5096,91.606,91.6943,91.7745,91.8468,91.9113,91.9681,92.0171	10
27578	4_C.5648.5648.2	2	KQLLVHPVHGN		99.9363	1241.71394504185	-0.00269565	-2.17	99.9985,99.6306,99.9998,99.9997,99.9994,99.9998,99.9997,99.9994,99.9996,99.7242,99.7454	11
153432	1_K1.10125.10125.	0	TTNFLR		99.9346	1.00728	-3.02895e-06	-3.01	50,48.3564,44.0806,38.6669,39.6053,39.7184	6
23934	4_C.9202.9202.2	2	KQLLVHPVHGNL		99.9313	1354.80095106894	-0.00568009	-4.19	99.3556,99.1369,99.5786,99.9991,99.9982,99.9996,99.999,99.9983,99.9992,99.6504,99.446,99.4896	12
39160	3_G.30013.30013.	0	SPLQLFPK		99.9275	1.00728	-1.27923e-06	-1.27	99.9994,99.9996,99.9996,99.9998,99.9999,99.9996,99.9991,99.9993	8
45622	3_G.20714.20714.	0	VTLFPK		99.9253	1.00728	-1.08802e-06	-1.08	87.2743,87.7912,92.0633,85.2423,90.4441,90.3074	6
157354	1_K1.19175.19175.	0	VTLFPK		99.9243	1.00728	-2.97202e-06	-2.95	82.7546,83.2245,88.1389,79.4023,85.4109,85.0595	6
40730	4_C.7788.7788.2	2	LLVHPVH		99.9203	814.495168312658	-0.00184955	-2.27	81.1929,80.4776,78.9753,74.9198,75.2857,65.4381,64.7957	7
42568	5_T.13682.13682.2	2	LWPCK	4,Carbamidomethyl[C];	99.9184	703.361560032224	-0.00202923	-2.89	68.8293,66.9083,65.9542,60.5538,68.6007	5
152587	1_K1.4768.4768.	0	SGNSGTKL		99.9184	1.00728	-4.05468e-07	-0.4	99.371,99.4199,99.3538,99.6959,99.704,99.605,99.3038,99.3262	8
153430	2_K2.10305.10305.2	2	TTNFLR		99.9124	751.411878326602	-0.00222261	-2.96	44.6325,43.2119,43.6379,41.2462,39.8861,40.0071	6
39204	3_G.22367.22367.	0	SGQRWMF	6,Oxidation[M];	99.9122	1.00728	-2.32787e-06	-2.31	78.2731,77.498,86.2644,90.2828,89.276,79.9741,85.6177	7
41511	5_T.17980.17980.	0	WPTLAR		99.9112	1.00728	-1.72928e-06	-1.72	23.0342,20.8122,20.2064,20.5308,15.4298,17.7331	6
44897	3_G.31846.31846.2	2	WFFTK		99.9085	728.37672992844	-0.000121533	-0.17	19.7725,17.0995,16.2586,19.3397,17.1603	5
40807	5_T.29289.29289.2	2	YWMFK		99.908	774.366548850942	-0.00226396	-2.92	36.9759,36.6175,35.2691,36.8245,37.8866	5
40700	3_G.41580.41580.2	2	WALLFPK		99.9028	874.521516495612	-0.00307115	-3.51	44.4396,40.0479,43.6963,48.8257,36.6278,43.5933,41.8105	7
41645	4_C.15154.15154.	0	VLQTKW		99.9022	1.00728	-1.72587e-06	-1.71	78.5285,79.3805,76.4864,78.1127,71.1318,69.2585	6
45448	3_G.12240.12240.2	2	SPLQLR		99.8997	713.432334116472	-0.00194419	-2.73	64.7465,64.4287,62.619,66.6916,64.7438,64.5285	6
133583	1_K1.7219.7219.	0	LLVHPVHGN		99.8965	1.00728	-1.24678e-06	-1.24	100,99.9999,99.9999,100,100,99.9999,99.9999,99.9997,99.9996	9
157422	2_K2.13600.13600.2	2	LWPCK	4,Carbamidomethyl[C];	99.8958	703.359637410778	-5.38147e-05	-0.08	69.1973,67.2005,68.9091,63.92,70.9617	5
148132	2_K2.14967.14967.2	2	TNQRLW		99.891	817.433257123872	-0.00178796	-2.19	92.3093,92.9327,92.0381,91.9704,91.0063,90.2046	6
42428	3_G.19014.19014.2	2	LWVPSSK		99.8895	816.463990568246	-0.00265214	-3.25	66.9563,64.4384,71.1094,75.7451,74.7205,66.1702,65.8307	7
43161	4_C.12873.12873.2	2	LWPCK	4,Carbamidomethyl[C];	99.8888	703.36065845926	-0.00110216	-1.57	54.0638,52.6097,51.6678,45.7945,53.294	5
39502	5_T.37520.37520.2	2	VLWMFK		99.8875	823.454769445302	-0.00131882	-1.6	64.6795,65.3113,67.8312,68.703,64.6352,66.1919	6
42451	4_C.11009.11009.	0	WGKYW		99.8847	1.00728	-6.0273e-06	-5.98	93.1392,93.4816,94.0554,92.8413,94.4516	5
42248	5_T.10271.10271.2	2	SPLQLR		99.8823	713.431078022068	-0.000653788	-0.92	72.1415,71.3941,74.7823,72.3175,68.4774,68.2052	6
44633	3_G.20376.20376.	0	AYLFPK		99.8813	1.00728	-2.26876e-06	-2.25	69.627,70.602,77.7577,75.0276,74.2449,73.459	6
141023	1_K1.18020.18020.	0	SYTNFLR		99.8765	1.00728	-6.88354e-07	-0.68	90.5692,88.6044,93.5882,94.1174,91.8411,91.0755,90.8131	7
157486	2_K2.20743.20743.2	2	VVLFPK		99.8758	702.456092433076	-0.00127487	-1.81	62.2072,61.2342,59.9997,56.3738,56.4592,54.8901	6
129281	6_wave1.40452.40452.	0	LLLLLLLLL		99.8703	1.00728	-1.16622e-06	-1.16	97.4207,97.4803,97.5337,97.5813,97.6231,97.6596,97.6907,97.7167,97.7377	9
121987	1_K1.5220.5220.2	2	AATSGNSGTKLT		99.87	1107.5655292916	-0.00152454	-1.38	72.5673,72.0161,73.6574,76.6698,73.308,72.4689,71.2771,71.2658,68.5083,70.0717,70.273,69.2288	12
45558	3_G.13137.13137.2	2	LSYVVK		99.8697	708.43074563696	-0.00175138	-2.47	33.6966,33.4716,34.5008,34.0414,30.3494,28.2978	6
45349	3_G.28075.28075.	0	VLLFPK		99.8667	1.00728	-1.59494e-06	-1.58	73.3897,73.8751,78.2663,73.2125,75.6822,75.026	6
156708	2_K2.6598.6598.2	2	YGPGYR		99.8633	712.341310230284	-1.88635e-05	-0.03	38.8521,37.125,42.6599,38.9064,38.67,38.9824	6
28849	5_T.12885.12885.	0	KNYPQFLAGK		99.8567	1.00728	-2.14379e-06	-2.13	99.6651,99.6186,99.6994,99.9989,99.9988,99.9995,99.9996,99.6237,99.7314,99.9988	10
43356	3_G.7737.7737.	0	CGVRCM	1,Carbamidomethyl[C];5,Carbamidomethyl[C];	99.8552	1.00728	-3.43154e-06	-3.41	78.7199,80.4351,88.1399,88.841,84.8989,88.2708	6
150996	7_wave2.5565.5565.2	2	CGVRCM	1,Carbamidomethyl[C];5,Carbamidomethyl[C];	99.8524	782.312919506072	-0.00235767	-3.01	60.5251,62.2659,69.387,69.2424,65.8842,70.4601	6
157096	2_K2.20484.20484.	0	WALYR		99.8507	1.00728	-1.66041e-06	-1.65	31.4607,26.0197,28.6997,31.4968,32.2943	5
41690	5_T.7752.7752.	0	LSTVYR		99.8423	1.00728	-1.73111e-06	-1.72	47.4818,46.9663,55.3856,54.0797,50,51.675	6
149311	2_K2.10391.10391.2	2	MVKTYY		99.8324	804.398517111226	-0.00253632	-3.15	90.1236,89.0994,84.9589,84.6807,89.6612,90.3331	6
43675	3_G.26870.26870.2	2	TTVVKLL		99.8316	773.516192065844	-0.00316826	-4.1	24.9862,23.8473,26.3534,24.3058,20.7703,20.2462,19.1391	7
105348	7_wave2.38199.38199.2	2	LLLLLLLLLLL		99.8292	1262.9467527721	-0.00431737	-3.42	92.7376,92.8622,92.9779,93.0848,93.1833,93.2735,93.3556,93.4297,93.4959,93.5543,93.6048	11
36445	3_G.6877.6877.2	2	CCNQVKQV	1,Carbamidomethyl[C];2,Carbamidomethyl[C];	99.8262	1035.47169622057	-0.000689014	-0.67	97.0536,96.9959,93.1756,94.2056,96.5426,95.9115,94.4593,95.9707	8
143299	1_K1.40232.40232.2	2	WALLFPK		99.8246	874.520963546338	-0.00250688	-2.87	38.9206,34.7119,38.592,42.3455,30.0895,37.2869,35.6475	7
39156	5_T.39076.39076.2	2	LLWMFK		99.8212	837.471228770706	-0.00214712	-2.56	19.8427,18.8835,17.7828,16.3766,15.7028,15.9736	6
153424	2_K2.8080.8080.2	2	MTLGKTT		99.8202	751.40276339213	-0.000936051	-1.25	53.8848,52.4773,60.5468,53.6605,54.4441,52.159,47.6918	7
150995	6_wave1.5592.5592.	0	CGVRCM	1,Carbamidomethyl[C];5,Carbamidomethyl[C];	99.8197	1.00728	-2.38375e-06	-2.37	80.9908,82.6359,89.2667,89.5733,86.753,89.6014	6
40462	3_G.30892.30892.	0	LQLPALTK		99.8185	1.00728	-3.6658e-06	-3.64	74.9824,73.8946,80.3715,79.6358,74.4559,75.0395,72.8892,73.2184	8
42218	4_C.15226.15226.2	2	AATLFPK		99.8141	747.441394257374	-0.00150054	-2.01	29.2135,27.9509,30.0794,29.1651,26.499,30.3357,28.6014	7
41394	4_C.30707.30707.	0	LLPTLAR		99.8133	1.00728	-8.64028e-06	-8.58	25.4161,23.9255,24.1325,23.4327,21.7669,17.4537,20.0874	7
33351	3_G.29779.29779.3	3	TNFLRLFPK		99.8131	1135.66183866132	-0.000388618	-0.34	56.382,51.0545,68.2837,67.2046,59.7161,55.9278,54.0665,47.2565,47.661	9
148054	2_K2.17131.17131.2	2	VVKLLSC	7,Carbamidomethyl[C];	99.8098	818.481205552072	-0.000798923	-0.98	74.5888,68.2908,69.6763,69.3469,68.005,63.2376,56.6628	7
41129	5_T.8910.8910.	0	LLNNMR		99.8003	1.00728	-4.72312e-07	-0.47	56.6932,50.8277,64.5986,64.3457,61.3944,61.0058	6
32368	5_T.24857.24857.2	2	FASPLQLQR		99.7948	1059.59718559963	-0.00269269	-2.54	96.0061,95.4057,98.9067,99.0795,99.0773,97.9843,97.1143,96.1724,96.4643	9
156709	6_wave1.6529.6529.2	2	MGLYGR	1,Oxidation[M];	99.7918	712.34555419341	-0.0009117	-1.28	37.3111,45.5114,46.4364,48.5729,44.1531,46.7077	6
105345	7_wave2.37510.37510.2	2	LLLLLLLLLLL		99.7899	1262.94629162952	-0.00384831	-3.05	82.0567,82.1253,82.1897,82.2502,82.3072,82.3607,82.4109,82.4579,82.5017,82.5422,82.5794	11
40572	5_T.32972.32972.	0	FYLPLK		99.7869	1.00728	-2.52975e-06	-2.51	39.8803,39.4751,42.7397,44.5926,43.0288,42.4528	6
157352	2_K2.19197.19197.2	2	VTLFPK		99.7783	704.434373920506	-0.000259362	-0.37	38.6378,38.1213,38.8007,36.8496,36.7806,34.9446	6
36263	4_C.7082.7082.2	2	LLVHPVHGN		99.7745	985.562177445588	-0.00451345	-4.58	98.5206,98.5264,98.1584,98.9968,98.5677,98.2584,98.0162,96.4835,96.6885	9
29166	5_T.31339.31339.	0	NPLQLWPCK	8,Carbamidomethyl[C];	99.7665	1.00728	-8.95414e-07	-0.89	98.4911,99.0657,99.3973,99.5548,99.6228,98.9299,98.8153,98.6137,99.1648	9
137586	6_wave1.25740.25740.	0	LLLLLLLQ		99.7507	1.00728	-3.74626e-06	-3.72	74.7045,74.5128,74.321,74.13,73.9407,81.1702,80.3112,72.7577	8
38968	5_T.11248.11248.	0	VATVSLPR		99.7342	1.00728	-2.65718e-06	-2.64	73.6463,70.3019,75.3969,80.9107,78.947,72.2743,72.968,72.5155	8
40321	5_T.23199.23199.2	2	SSLVLLR		99.7325	787.506297906624	-0.00276309	-3.51	18.2526,17.4986,16.1168,17.5335,15.9401,15.2698,16.022	7
39908	3_G.17431.17431.	0	SYTNFLR		99.7305	1.00728	-4.45488e-06	-4.42	86.9577,84.5555,92.8402,92.2525,89.2238,89.1236,88.8527	7
32532	4_C.13228.13228.2	2	LLVHPVHGNL		99.7277	1098.6451100888	-0.00335646	-3.06	96.364,94.4278,94.74,94.8788,88.4037,86.7611,87.331,87.1498,86.4815,86.6302	10
117579	6_wave1.36110.36110.2	2	LLLLLLLLLL		99.7253	1149.86269515816	-0.00432591	-3.76	94.2388,94.3325,94.418,94.4955,94.5653,94.6276,94.6824,94.7301,94.7705,94.8039	10
155224	2_K2.18634.18634.	0	VQLFPK		99.72	1.00728	-5.66055e-07	-0.56	89.8621,87.166,89.7444,88.1534,89.2318,88.9609	6
45513	3_G.19833.19833.	0	LFRQF		99.7199	1.00728	-1.97609e-06	-1.96	84.8437,77.2866,82.9676,82.4558,80.0405	5
39477	5_T.7564.7564.	0	AYVVGCR	6,Carbamidomethyl[C];	99.7177	1.00728	-1.35867e-06	-1.35	86.8317,86.5919,91.6206,91.6045,88.699,87.3642,91.1091	7
38091	4_C.21689.21689.	0	VVGCLFPK	4,Carbamidomethyl[C];	99.7175	1.00728	-3.52842e-06	-3.5	79.1214,70.4428,74.6404,72.1973,77.4763,73.7209,73.2831,72.6614	8
41273	5_T.10366.10366.	0	PLQLQR		99.7155	1.00728	-1.96903e-06	-1.95	98.0769,98.1795,99.0482,99.0017,98.7412,98.8056	6
155707	2_K2.20701.20701.2	2	YGLFPK		99.7022	724.404484869724	-0.00170923	-2.36	57.0879,56.9025,63.5199,59.521,63.8814,61.9193	6
20958	4_C.7916.7916.2	2	KQLLVHPVHGNLN		99.6899	1468.8400613586	-0.00180371	-1.23	99.4247,98.837,99.9992,99.9995,99.9989,99.9997,99.5582,99.4103,99.9992,99.6553,99.6683,99.999,99.5384	13
41982	4_C.21703.21703.	0	VVGLFPK		99.6884	1.00728	-1.90224e-06	-1.89	77.1259,77.5628,77.7592,78.8019,78.5515,76.1988,75.5234	7
40983	5_T.20303.20303.2	2	YTLFPK		99.6872	768.428805532076	-0.00024162	-0.31	45.2482,46.5006,51.6381,47.7978,50,48.1964	6
45727	3_G.17213.17213.2	2	LQLVVK		99.6869	699.478709327368	-0.00245511	-3.51	58.002,58.849,57.9631,57.4257,56.9573,55.5105	6
122891	2_K2.13896.13896.2	2	LLVHPVHGNL		99.683	1098.64686743642	-0.00514543	-4.68	99.675,99.4998,99.3643,99.6183,99.4334,99.2887,99.2796,99.1126,98.3219,98.4043	10
105360	6_wave1.45360.45360.2	2	LLLLLLLLLLL		99.6828	1262.94764117059	-0.00521895	-4.13	68.609,68.4907,68.379,68.2748,68.179,68.0922,68.0151,67.9481,67.8916,67.8458,67.8107	11
156333	2_K2.26615.26615.	0	VLLFPK		99.6763	1.00728	-2.72033e-07	-0.27	59.583,58.7896,69.9253,65.821,65.9513,64.9602	6
42409	5_T.27431.27431.	0	FGLFPK		99.6711	1.00728	-1.66911e-06	-1.66	47.5669,47.0991,54.5951,50.9395,55.445,53.3432	6
45152	3_G.20999.20999.	0	YGLVLR		99.6668	1.00728	-5.40535e-08	-0.05	42.5612,40.3981,50,53.3762,50,50	6
45064	3_G.28367.28367.	0	AFLFPK		99.6641	1.00728	-1.338e-06	-1.33	83.2226,85.3429,89.2291,87.6192,89.6676,89.3362	6
75259	6_wave1.35215.35215.3	3	LLLLLLLLLLLLLL		99.6624	1602.20852411731	-0.00825389	-5.15	58.9472,58.9666,59.0032,59.0578,59.1308,59.2226,59.3333,59.4631,59.6118,59.7791,59.9647,60.1679,60.388,60.6241	14
41376	5_T.29743.29743.	0	VFLFPK		99.6559	1.00728	-6.31216e-07	-0.63	45.6019,43.6414,50.7967,47.2386,49.4283,47.5858	6
41194	5_T.6706.6706.	0	VNQGLVK		99.6554	1.00728	-1.66907e-07	-0.17	91.764,93.5588,93.5094,92.8386,93.3409,92.0148,92.9966	7
37233	5_T.16140.16140.	0	SYTNFLR		99.6411	1.00728	-7.05817e-07	-0.7	58.78,55.6392,71.9188,66.4622,58.8923,53.9858,54.0416	7
117570	6_wave1.35462.35462.2	2	LLLLLLLLLL		99.6342	1149.86175566375	-0.0033701	-2.93	79.0277,79.0098,78.9901,78.969,78.9471,78.9246,78.902,78.8795,78.8572,78.8353	10
43119	4_C.9385.9385.2	2	KLAKVF		99.6341	705.467094376804	-0.00137955	-1.96	91.62,91.7117,90.6501,92.9286,92.47,92.0795	6
152396	1_K1.7856.7856.	0	MTLGKTT	1,Oxidation[M];	99.6308	1.00728	-1.9023e-06	-1.89	75.3777,95.2824,94.7328,93.6489,94.0789,94.2951,92.735	7
148707	6_wave1.31701.31701.	0	LLLLLLL		99.6272	1.00728	-3.4005e-06	-3.38	96.2111,96.2596,96.3013,96.3363,96.365,96.3873,96.4034	7
37236	5_T.17322.17322.	0	SYTNFLR		99.6176	1.00728	-6.88354e-07	-0.68	93.8292,92.4108,96.9022,97.0051,95.7264,95.5162,95.3729	7
44145	3_G.19966.19966.	0	SYLFPK		99.6028	1.00728	-1.23597e-06	-1.23	92.8776,91.3343,95.469,94.7477,95.0949,95.0573	6
37710	3_G.8850.8850.2	2	LLVHPVHGN		99.5923	985.558896316426	-0.00116688	-1.18	99.7216,99.722,99.6396,99.7107,99.4688,99.3314,99.387,99.0321,98.9676	9
41228	5_T.9569.9569.2	2	YVVGYR		99.5864	756.405590880538	-0.00174421	-2.31	58.5566,59.9674,67.9085,61.8807,60.5637,65.665	6
42514	5_T.24949.24949.	0	LSLFPK		99.5838	1.00728	-7.29441e-07	-0.72	40.19,39.7772,45.1592,41.6941,43.2902,41.4528	6
27201	5_T.10266.10266.2	2	LLVHPVHGNLN		99.5828	1212.68878417463	-0.00410676	-3.39	98.043,98.0421,97.4961,98.1467,94.3991,93.2988,97.3768,96.6484,96.8319,97.343,94.7544	11
121888	6_wave1.5415.5415.3	3	SNGKCLTLSK	5,Carbamidomethyl[C];	99.5771	1107.58444007948	-0.0018059	-1.63	61.6755,65.4639,62.8796,63.4805,75.5114,76.6965,72.8687,65.5059,67.1516,67.888	10
155282	2_K2.31122.31122.	0	LLLFPK		99.563	1.00728	-4.37806e-06	-4.35	47.6777,57.4605,54.9181,51.4666,53.6943,51.9726	6
148126	1_K1.14841.14841.2	2	TNQRLW		99.552	817.43218434504	-0.000688375	-0.84	69.5062,70.2385,74.312,73.864,71.3322,68.2435	6
41916	4_C.9187.9187.	0	ANSGKVW		99.5517	1.00728	-2.86881e-06	-2.85	81.3126,84.6323,88.0098,86.4027,87.18,88.0846,88.5551	7
41275	5_T.8628.8628.2	2	PLQLQR		99.5404	754.458399243818	-0.00144478	-1.91	52.7561,51.6921,58.0564,57.3715,52.2173,54.1096	6
44846	3_G.34057.34057.2	2	LLLFPK		99.5343	730.486879580802	-0.000747829	-1.02	43.2694,48.1806,49.3727,45.9001,49.1111,47.2627	6
84216	7_wave2.35589.35589.3	3	LLLLLLLLLLLLL		99.5322	1489.11407865156	-0.00350161	-2.35	54.5204,54.4197,54.34,54.2822,54.2472,54.2355,54.2476,54.2838,54.3441,54.4285,54.5368,54.6685,54.823	13
84222	6_wave1.34539.34539.3	3	LLLLLLLLLLLLL		99.5253	1489.11577426287	-0.00521854	-3.5	73.4335,73.5432,73.656,73.7724,73.8923,74.016,74.1434,74.2745,74.4089,74.5465,74.6868,74.8293,74.9735	13
41043	5_T.35423.35423.2	2	LFLFPK		99.525	764.469224994724	-0.00130818	-1.71	52.9881,50,56.8745,55.5035,58.757,56.8641	6
44894	3_G.8011.8011.2	2	MVYRC	5,Carbamidomethyl[C];	99.5235	728.323364892374	-0.00157139	-2.16	52.9502,51.7021,47.8962,49.2888,43.7112	5
152605	1_K1.13748.13748.	0	LMTLGKT		99.514	1.00728	-1.49328e-07	-0.15	92.3316,92.3274,92.6867,94.1404,91.5001,87.8239,87.1796	7
148756	6_wave1.32960.32960.2	2	LLLLLLL		99.5122	810.60723491502	-0.000997768	-1.23	96.0081,96.0581,96.1012,96.1374,96.167,96.1902,96.2069	7
40212	3_G.22907.22907.	0	TNFLRLQ		99.51	1.00728	-2.48487e-06	-2.47	95.6776,96.407,97.5199,97.258,96.5827,95.7619,94.4667	7
42588	5_T.20111.20111.2	2	VVLFPK		99.502	702.455538419964	-0.000705459	-1	22.1103,21.317,19.458,17.6905,15.2439,19.6916	6
41857	5_T.17630.17630.	0	VQLFPK		99.4994	1.00728	-3.93563e-07	-0.39	76.4909,72.9622,79.2325,76.7648,76.3948,75.684	6
41965	5_T.19751.19751.2	2	YGLFPK		99.4962	724.404771869724	-0.00200294	-2.76	54.6855,54.5684,59.8474,55.8679,60.1301,58.2469	6
122165	1_K1.8587.8587.2	2	CGPASSGQRW	1,Carbamidomethyl[C];	99.4903	1105.48542497556	-0.00109927	-0.99	98.1,98.38,99.2272,98.8217,99.1446,98.4042,97.6655,97.3132,97.0369,96.4264	10
147510	7_wave2.10563.10563.2	2	LMGLYGR	2,Oxidation[M];	99.4868	825.429561120112	-0.00085506	-1.04	39.6456,31.2367,36.0242,38.838,35.8377,32.7875,34.8971	7
42641	4_C.30337.30337.2	2	LLLFPK		99.4789	730.489976947848	-0.00392864	-5.38	44.2578,49.0446,50,46.7839,50,47.9125	6
123427	7_wave2.33476.33476.2	2	LLLLLLLLLG		99.4777	1093.80115979665	-0.00541247	-4.95	42.4072,41.8785,41.3806,40.915,40.483,40.0857,39.724,50,39.8977,38.4619	10
120972	1_K1.37057.37057.2	2	WNQLWTLR		99.4768	1116.59681542323	-0.00196788	-1.76	77.9671,76.6913,81.6153,88.3588,82.7341,81.6691,80.1282,79.7373	8
138980	7_wave2.39620.39620.	0	LLLLLLLL		99.4754	1.00728	-3.02888e-06	-3.01	88.1552,88.138,88.1122,88.0783,88.0365,87.9869,87.9298,87.8653	8
40845	5_T.26683.26683.2	2	LQLFPR		99.4676	773.468126361912	-0.00133724	-1.73	47.4435,45.7733,47.3643,44.0548,46.2789,45.6384	6
105357	6_wave1.36365.36365.2	2	LLLLLLLLLLL		99.4662	1262.94738554125	-0.00495903	-3.93	71.4966,71.4192,71.3461,71.2782,71.2161,71.1605,71.1119,71.0706,71.0369,71.011,70.9928	11
130292	6_wave1.29247.29247.2	2	LLLLLLLLT		99.4636	1024.74308110987	-0.00517643	-5.05	56.1851,55.7124,55.2569,54.8203,54.4042,54.0102,67.9768,58.6397,57.9986	9
112957	7_wave2.36548.36548.3	3	LLLLLLTYLL		99.4564	1187.80585020542	-0.00459242	-3.87	42.3226,41.7891,41.2865,40.8165,63.836,53.9001,42.7951,40.3828,43.2686,44.5966	10
156335	1_K1.26660.26660.2	2	VLLFPK		99.4507	716.472427175484	-0.00197889	-2.76	47.1354,47.5453,52.4402,49.0174,51.9362,50	6
42664	3_G.18156.18156.2	2	LPVLPNR		99.4381	808.505610117028	-0.00171879	-2.13	93.9709,95.7117,95.0186,96.4218,94.1446,94.0819,94.4069	7
43129	4_C.24369.24369.	0	LSLFPK		99.4274	1.00728	-9.08731e-07	-0.9	38.4527,38.0834,43.8856,41.0745,42.8388,41.0037	6
30639	4_C.15265.15265.2	2	AATSGNSGTKLF		99.4159	1153.58913293101	-0.00444565	-3.85	74.6415,73.9378,76.1141,77.8816,73.8387,72.2065,71.6224,70.6506,70.3428,70.8993,63.7429,61.8952	12
33339	4_C.36790.36790.2	2	VTTLVGLFPK		99.4119	1074.65855435025	-0.00287321	-2.67	69.3822,70.75,83.0569,86.5478,82.8162,83.5083,79.8131,75.5707,75.055,75.0981	10
42269	5_T.16463.16463.	0	LPLSQR		99.4095	1.00728	-1.89783e-06	-1.88	93.8032,95.7852,95.9234,95.7325,94.9179,95.4662	6
61931	2_K2.30152.30152.2	2	YYYSTCGTQLPTLAR	6,Carbamidomethyl[C];	99.4088	1793.8570112937	-0.00436261	-2.43	64.5852,84.5107,77.2753,80.9315,88.4108,84.3224,83.7653,82.6724,82.7588,85.8173,81.669,76.9908,76.3765,72.4202,75.3558	15
39506	5_T.9315.9315.	0	TCLTLSK	2,Carbamidomethyl[C];	99.4065	1.00728	-1.97132e-06	-1.96	30.9639,27.7595,29.3307,37.1258,30.6385,31.553,29.7021	7
155454	2_K2.6652.6652.2	2	MVYRC	5,Carbamidomethyl[C];	99.4031	728.323120016052	-0.0013188	-1.81	50.9431,50,45.1706,46.4436,41.0792	5
42159	3_G.8574.8574.2	2	YYYSTK		99.4028	824.383972622512	-0.00150713	-1.83	30.6294,34.8982,34.6497,34.5839,34.8503,32.1948	6
126639	2_K2.7689.7689.2	2	KKTQLYGVK		99.4013	1064.64839006927	-0.00218743	-2.05	86.616,83.6037,72.8979,73.7574,76.9733,78.1207,74.9803,75.6063,80.9884	9
139972	2_K2.12728.12728.	0	ASPLQLQR		99.3957	1.00728	-1.55837e-06	-1.55	95.0431,95.7357,98.1765,98.2221,98.0524,97.1176,96.4099,96.6344	8
33458	5_T.22033.22033.	0	LASPLQLQR		99.3954	1.00728	-3.62881e-06	-3.6	70.1783,66.8416,88.2286,89.7325,89.2111,81.1567,73.9765,70.2586,74.6073	9
29019	4_C.4470.4470.3	3	LKQQVSGQGPR		99.3804	1197.67214028224	-0.00234513	-1.96	85.4915,85.8747,85.3581,89.3161,90.9185,89.1126,88.6839,89.4188,84.9918,83.0771,82.7755	11
44823	3_G.32454.32454.2	2	LLLFPK		99.3803	730.48812165337	-0.00202303	-2.77	45.7285,54.8387,52.0813,48.6525,50.9535,49.2522	6
42157	5_T.6741.6741.2	2	LSTLQR		99.3643	717.425605636208	-0.000251014	-0.35	22.3456,22.2365,24.1132,22.0708,21.9796,22.4147	6
37143	3_G.7245.7245.	0	AATSGNSGTKL		99.3595	1.00728	-1.61201e-06	-1.6	92.5446,92.1425,94.0439,93.7146,90.5523,89.9232,87.5826,86.0199,84.4038,83.6492,83.8837	11
155560	2_K2.32609.32609.2	2	LYFFH		99.3502	726.36190365631	-0.000967696	-1.33	18.2529,17.6648,15.2564,9.44597,9.15266	5
42868	4_C.11820.11820.2	2	TNFSHL		99.3462	718.349256778906	-0.00267444	-3.72	43.8728,43.8728,48.6017,47.0448,45.7129,46.4783	6
156105	2_K2.13856.13856.2	2	TNLFPK		99.3445	719.408203115038	-0.000449524	-0.62	65.8205,64.4348,65.8635,62.8223,67.6924,65.7128	6
152143	1_K1.18015.18015.2	2	APWGLAR		99.3401	770.43166060178	-0.000923147	-1.2	32.1797,36.2491,36.9995,32.8143,31.7063,27.1866,32.3002	7
39317	5_T.23942.23942.	0	LVNLFPK		99.3299	1.00728	-3.31212e-06	-3.29	50,48.2658,55.3992,57.2017,48.7751,54.7306,53.1526	7
27169	5_T.20743.20743.	0	LSTASPLQLQR		99.3263	1.00728	-1.98445e-06	-1.97	91.1952,90.3532,96.7976,95.9054,97.144,96.3761,96.2393,94.1155,92.3085,92.0094,91.9869	11
94780	7_wave2.39145.39145.2	2	LLLLLLLLLLLL		99.3254	1376.03104433924	-0.00454518	-3.3	53.4959,53.2213,52.9677,52.7366,52.529,52.3461,52.1888,52.0577,51.9533,51.8759,51.8257,51.8026	12
42131	5_T.23999.23999.2	2	LTLFPK		99.3248	718.450964764786	-0.00122683	-1.71	31.4921,31.1105,33.5994,30.3457,33.3881,31.0017	6
39974	5_T.28134.28134.2	2	VFWVPR		99.3131	803.45766269769	-0.0014466	-1.8	37.549,35.5415,41.8686,41.2103,41.044,40.3679	6
94679	6_wave1.37122.37122.2	2	LLLLLLLLLLLL		99.3124	1376.03404216154	-0.00758519	-5.51	64.8668,64.7453,64.6344,64.5351,64.8334,64.7519,64.6857,64.6351,64.6006,64.5821,64.5797,64.5932	12
41883	5_T.29999.29999.2	2	LLLFPK		99.3032	730.489906077812	-0.00385471	-5.28	33.9386,37.4834,38.1108,35.0614,37.7245,35.7268	6
135123	7_wave2.24899.24899.	0	FNTFTLPK		99.2896	1.00728	-2.37067e-06	-2.35	54.2538,55.2374,58.6593,55.0036,56.2132,56.0456,51.2178,50	8
30429	5_T.35864.35864.2	2	WNQLWTLR		99.2795	1116.59899936866	-0.00418972	-3.75	67.7445,65.1194,71.2411,76.998,73.269,68.6072,68.9968,71.2898	8
155991	2_K2.15327.15327.2	2	FFPGPR		99.2764	720.384921071332	-0.00222921	-3.09	16.5032,15.5639,15.7526,14.2534,14.8696,15.5645	6
156574	2_K2.8217.8217.	0	LPLSQR		99.2742	1.00728	-1.277e-06	-1.27	42.8938,43.6173,39.3218,39.1431,37.2211,39.0396	6
149905	6_wave1.26480.26480.2	2	LLLLLLV		99.2686	796.593189906788	-0.00264142	-3.32	60.321,59.875,59.4425,59.0252,65.8706,63.6447,62.3272	7
148771	7_wave2.22112.22112.2	2	LLLLLLL		99.2678	810.607305416154	-0.00106945	-1.32	53.5867,52.927,52.284,51.66,51.0574,50,50	7
41645	5_T.7449.7449.2	2	LPLNQR		99.2623	740.441427455028	-8.8636e-05	-0.12	75.4921,86.0845,85.7763,86.3299,82.9756,84.4109	6
43207	4_C.13768.13768.	0	VLRWQ		99.2582	1.00728	-2.94091e-06	-2.92	84.5903,84.7714,84.3865,83.0724,77.0236	5
156577	7_wave2.7289.7289.2	2	LPLSQR		99.2513	713.432092333238	-0.00169556	-2.38	48.9411,55.3717,51.4988,51.3383,47.8475,51.7737	6
110499	1_K1.10618.10618.2	2	LLVHPVHGNLN		99.251	1212.68726985419	-0.00256864	-2.12	95.2052,95.0497,93.3472,93.831,83.2342,80.9641,88.4753,85.6814,86.2195,85.0004,82.8115	11
123424	6_wave1.32440.32440.2	2	LLLLLLLLLG		99.2505	1093.79960988193	-0.00541246	-4.95	34.7602,34.1657,33.608,33.0879,32.2261,31.7544,31.3237,39.9971,33.0473,31.0818	10
153658	2_K2.29900.29900.2	2	VTRFLL		99.2489	748.472337787692	-0.00078634	-1.05	38.4777,38.0255,39.8395,36.0996,37.7279,32.0984	6
131877	7_wave2.42226.42226.	0	PPLLLLLLL		99.2464	1.00728	-9.9147e-06	-9.84	17.6536,15.5001,14.8514,17.3449,12.8273,12.4596,12.1299,11.8369,11.5794	9
156152	1_K1.25128.25128.2	2	LTLFPK		99.2419	718.451511219426	-0.00178768	-2.49	40.6218,39.9268,44.1547,40.8192,44.4768,42.4027	6
36595	5_T.34027.34027.	0	WPVLGPVR		99.2408	1.00728	-8.21576e-06	-8.16	16.2869,15.756,17.2319,17.0992,16.905,14.6902,14.0478,13.4754	8
33429	3_G.10409.10409.3	3	NTLKNFKLR		99.2394	1133.68039191796	-0.00147666	-1.3	39.8047,45.4466,64.032,68.0961,60.2821,53.4224,45.6135,43.7331,43.2302	9
133666	2_K2.8301.8301.2	2	LLVHPVHGN		99.2368	985.55854581153	-0.00080999	-0.82	93.6429,93.5738,92.4307,94.6492,91.7839,90.5794,88.5784,86.7534,87.9219	9
149776	7_wave2.17422.17422.	0	LLLLLLT		99.2297	1.00728	-5.19218e-06	-5.15	35.4506,34.7915,34.1696,33.5857,39.7745,38.5914,38.4783	7
117567	7_wave2.36542.36542.2	2	LLLLLLLLLL		99.2235	1149.86135502521	-0.00296337	-2.58	63.8782,63.6075,63.3497,63.106,62.8776,62.6654,62.4705,62.2934,62.1347,61.995	10
138992	7_wave2.34208.34208.2	2	LLLLLLLL		99.2223	923.693802472926	-0.00355352	-3.85	77.1125,76.9913,76.8684,76.7446,76.6207,76.4973,76.375,76.2543	8
44173	3_G.8559.8559.2	2	YVVGCR	5,Carbamidomethyl[C];	99.2199	753.372814600016	-0.00164181	-2.18	54.5528,55.8652,63.3675,58.8872,55.6989,60.6094	6
67366	6_wave1.35801.35801.3	3	LLLLLLLLLLLLLLL		99.2106	1715.28627548265	-0.00774779	-4.52	44.8858,44.7016,44.5455,44.4187,44.3218,44.2556,44.2206,44.2172,44.2456,44.3057,44.3975,44.5205,44.6743,44.8582,45.0713	15
117585	7_wave2.37899.37899.	0	LLLLLLLLLL		99.2099	1.00728	-5.44089e-06	-5.4	53.5869,53.0991,52.63,52.1813,51.7547,51.352,50.9744,50.6232,50,50	10
129292	6_wave1.34935.34935.2	2	LLLLLLLLL		99.2083	1036.77933505407	-0.00504694	-4.87	78.3493,78.263,78.1745,78.0845,77.9934,77.902,77.8107,77.7199,77.6301	9
32917	5_T.30443.30443.2	2	PLQLWPCK	7,Carbamidomethyl[C];	99.2077	1041.55795115492	-0.00302153	-2.9	94.2416,94.6211,96.9521,97.9554,96.7215,96.4596,95.7708,97.4247	8
33630	3_G.24222.24222.2	2	VQSYTNFLR		99.2058	1127.58744180279	-0.00311286	-2.76	73.3442,75.2841,84.1742,81.3958,81.6542,78.5223,72.2235,73.9037,74.6069	9
43294	3_G.33966.33966.	0	VFVLGLH		99.205	1.00728	-3.3508e-06	-3.33	88.2501,88.5713,91.1752,91.576,90.3134,83.6676,82.6094	7
43773	3_G.10407.10407.2	2	LAVVGNAK		99.1963	771.473777832238	-0.00152393	-1.98	66.439,61.5203,73.6128,77.5781,67.568,68.0337,61.5988,66.6102	8
33937	5_T.27322.27322.	0	VASPLQLQR		99.1919	1.00728	-4.71852e-06	-4.68	39.9456,39.3947,55.6213,62.6185,60.9153,54.6664,46.4325,42.064,44.0283	9
117573	7_wave2.37211.37211.2	2	LLLLLLLLLL		99.1917	1149.86215387768	-0.00377479	-3.28	63.0476,62.7651,62.496,62.2416,62.003,61.7814,61.5776,61.3924,61.2263,61.0798	10
156153	2_K2.25173.25173.2	2	LTLFPK		99.1872	718.452014913494	-0.00230538	-3.21	46.7129,45.8186,51.1784,47.6639,50,48.228	6
42659	5_T.11020.11020.	0	VVGLVGR		99.1843	1.00728	-3.58776e-07	-0.36	50,48.4974,47.9391,48.9498,45.5017,42.9144,45.1228	7
42916	4_C.25959.25959.	0	VLLFPK		99.1828	1.00728	-9.58383e-08	-0.1	59.2567,59.4759,58.7791,57.6753,58.5523,57.4297	6
41471	5_T.10619.10619.2	2	LSTLVGR		99.1811	745.45748233021	-0.000852098	-1.14	27.5425,27.1391,30.6169,36.5872,25.8092,23.4418,24.9136	7
149910	7_wave2.27455.27455.2	2	LLLLLLV		99.1793	796.594763459774	-0.00425392	-5.34	50,50,49.1816,48.622,55.072,52.5944,51.8388	7
148712	7_wave2.33977.33977.2	2	LLLLLLL		99.1756	810.605943744724	-0.000325272	-0.4	81.8513,81.721,81.5843,81.4418,81.2942,81.142,80.9858	7
143471	1_K1.7252.7252.	0	LVHPVHGN		99.1754	1.00728	-1.35533e-06	-1.35	93.6579,92.2567,97.7161,97.4391,96.4605,96.7334,94.7823,94.2552	8
155449	1_K1.6331.6331.2	2	MVYRC	5,Carbamidomethyl[C];	99.173	728.32232034412	-0.000497347	-0.68	54.6237,52.8355,50,50.9093,45.0262	5
147434	7_wave2.18108.18108.2	2	LLLLLLK		99.1716	825.618289172954	-0.00115496	-1.4	29.4098,28.62,27.8732,27.1703,28.3575,29.6898,28.2371	7
156122	2_K2.16691.16691.2	2	NFLRAV		99.1653	719.42025492719	-0.000394796	-0.55	42.5514,45.1545,46.198,40.7794,35.358,39.3571	6
148226	2_K2.17704.17704.	0	LWVPSSK		99.1608	1.00728	-2.71365e-06	-2.69	50.5054,48.4279,51.9706,55.527,50.8108,44.0044,43.1238	7
40855	3_G.30535.30535.	0	TNFLRAF		99.1482	1.00728	-2.4906e-06	-2.47	88.7404,90.2025,91.9249,91.7494,88.5066,83.0936,85.3731	7
154678	2_K2.26845.26845.	0	SFLFPK		99.1474	1.00728	-1.92712e-06	-1.91	79.9258,79.58,85.0212,83.4231,85.0157,84.7278	6
148225	1_K1.17453.17453.	0	LWVPSSK		99.1453	1.00728	-2.17304e-06	-2.16	40.3794,38.9586,41.699,36.9758,36.3375,35.4543,34.1723	7
101977	7_wave2.38644.38644.2	2	LLLLLMLLLLL	6,Oxidation[M];	99.1447	1296.90629553632	-0.0126346	-9.74	48.9331,48.4392,47.9688,61.7012,53.7938,41.1687,52.5366,59.0588,45.7308,45.4662,45.2344	11
42259	5_T.7637.7637.2	2	LPLSQR		99.1367	713.431510700942	-0.00109967	-1.54	76.3755,85.6877,85.3378,84.3954,82.0048,84.4456	6
148779	6_wave1.32309.32309.2	2	LLLLLLL		99.1363	810.608273673134	-0.00206071	-2.54	85.2217,85.1606,85.0922,85.0167,84.9346,84.8463,84.7521	7
38000	3_G.27063.27063.	0	ANQLWTLK		99.1332	1.00728	-5.06068e-06	-5.02	78.9713,82.3574,80.7061,92.3376,83.0967,84.4627,81.6253,81.6812	8
43132	4_C.25398.25398.2	2	LSLFPK		99.1319	704.436021869724	-0.00195309	-2.77	34.0337,33.7062,36.3978,33.4113,35.7006,33.8479	6
67370	7_wave2.40407.40407.3	3	LLLLLLLLLLLLLLL		99.1276	1715.28680206414	-0.00815126	-4.75	29.8048,29.4816,29.1946,28.9445,28.7319,28.5573,28.4209,28.3232,28.2641,28.2438,28.2622,28.3191,28.4143,28.5474,28.7181	15
40391	4_C.24270.24270.	0	YYLFPK		99.1094	1.00728	-1.13913e-06	-1.13	50,49.196,48.1015,44.4338,39.5613,38.3548	6
117591	6_wave1.36742.36742.	0	LLLLLLLLLL		99.1081	1.00728	-5.87556e-06	-5.83	47.348,46.8114,46.3003,45.8167,45.3623,44.9387,44.547,44.1885,43.8639,43.5739	10
41426	5_T.14844.14844.2	2	AATLFPK		99.1043	747.44195817679	-0.00207926	-2.78	96.6269,96.566,97.4927,97.676,92.9423,93.6012,97.2039	7
29369	3_G.6283.6283.2	2	PSQQGCRGQLQ	6,Carbamidomethyl[C];	99.0882	1258.59615698188	-0.000469454	-0.37	99.5513,99.5174,99.541,99.7182,99.3486,98.4522,98.5049,99.1436,99.3599,99.9982,99.1607	11
133585	1_K1.8160.8160.2	2	LLVHPVHGN		99.0869	985.558983535682	-0.00125661	-1.28	85.5537,85.323,83.3454,87.1162,83.0867,81.2134,79.567,73.953,75.8727	9
157356	2_K2.10378.10378.2	2	RFLLR		99.0793	704.458552072822	-0.00201475	-2.86	40.1011,35.9502,37.1355,33.2053,36.5679	5
140028	7_wave2.26756.26756.2	2	LLLLLLLT		99.0754	911.656792306092	-0.00291109	-3.19	52.3512,51.8278,51.3247,50.8437,50,58.1781,55.0303,54.459	8
15699	3_G.31594.31594.2	2	YYYSTCGTQLPTLAR	6,Carbamidomethyl[C];	99.0753	1793.85601770179	-0.00335796	-1.87	58.5415,78.614,70.2353,74.4234,84.0032,81.4514,80.3806,78.9894,77.8467,79.9108,75.4304,71.2507,71.4949,67.3818,70.2281	15
32947	4_C.26872.26872.	0	YQKFPQYL		99.0752	1.00728	-4.11229e-06	-4.08	76.6773,80.0985,84.4281,82.748,81.3847,81.2622,75.1839,78.0927	8
127911	6_wave1.29186.29186.2	2	LLLLLLLLQ		99.0735	1051.75526199236	-0.00497635	-4.73	23.2445,22.5974,21.9946,21.4361,20.922,20.4518,25.8676,21.1997,19.2926	9
34749	5_T.7071.7071.2	2	LLVHPVHGN		99.0648	985.559364789114	-0.00164612	-1.67	96.2976,96.2745,95.5151,96.7876,95.95,95.2178,94.8207,91.6095,92.0288	9
75198	7_wave2.36313.36313.3	3	LLLLLLLLLLLLLL		99.0638	1602.20283805548	-0.00825386	-5.15	37.1611,36.8928,36.6572,36.455,36.2869,36.1536,36.0554,35.9927,35.9656,35.9743,36.0187,36.0987,36.2138,36.3638	14
154960	2_K2.18539.18539.	0	YVVKLL		99.061	1.00728	-6.62496e-06	-6.58	9.60113,9.13537,8.74806,7.94042,7.57246,6.19284	6
141480	6_wave1.28112.28112.2	2	LLLLLLVV		99.0607	895.661968405688	-0.00301028	-3.36	30.551,29.8864,29.262,28.6788,35.422,33.8716,33.7827,32.9743	8
112542	7_wave2.42319.42319.2	2	RLLLLLLLLL		99.06	1192.87002757245	-0.00555216	-4.65	21.2487,20.9596,26.0573,17.7177,17.2996,16.9223,16.585,16.2872,16.028,15.8067	10
67360	6_wave1.45270.45270.3	3	LLLLLLLLLLLLLLL		99.0598	1715.2849371312	-0.00774778	-4.52	25.1604,24.776,24.4291,24.1202,23.8496,23.6175,23.4239,23.2689,23.1525,23.0746,23.0351,23.0337,23.0703,23.1445,23.2561	15
148701	7_wave2.31436.31436.2	2	LLLLLLL		99.0404	810.608720514096	-0.00251742	-3.11	84.2406,84.2107,84.1743,84.1318,84.0836,84.03,83.9715	7
117523	6_wave1.45358.45358.2	2	LLLLLLLLLL		99.0264	1149.86339943911	-0.00504175	-4.38	39.99,39.3724,38.7882,38.2387,37.7251,37.2484,36.8094,36.4086,36.0463,35.7227	10
42263	4_C.22605.22605.	0	LQLFPK		99.022	1.00728	-1.95836e-06	-1.94	43.2968,39.8257,39.4882,36.9053,38.9568,37.2384	6
38760	3_G.14328.14328.	0	YQQKPVAL		99.0157	1.00728	-1.65761e-06	-1.65	68.7264,71.6981,74.5871,76.5807,68.7013,67.4883,61.8668,73.081	8
148734	7_wave2.30806.30806.2	2	LLLLLLL		99.0154	810.606775424326	-0.000526717	-0.65	82.7094,82.6498,82.5844,82.5136,82.438,82.3581,82.274	7
157202	6_wave1.14971.14971.2	2	TFTLPK		99.0153	706.41426083373	-0.00089444	-1.27	75.132,74.9441,79.4752,80.2358,81.29,80.4759	6
27805	3_G.6508.6508.2	2	NLLHKRPVQSN		99.0146	1305.74241361049	-0.003889	-2.98	95.6269,95.885,99.2615,99.3092,99.1698,98.4599,97.1804,96.1783,96.9008,96.4831,96.9387	11
75217	6_wave1.39809.39809.3	3	LLLLLLLLLLLLLL		99.0142	1602.20353158137	-0.00825387	-5.15	52.86,52.7345,52.6312,52.5512,52.4952,52.464,52.4579,52.4775,52.5227,52.5936,52.69,52.8113,52.9572,53.1267	14
121956	7_wave2.33917.33917.2	2	LLLLLLLLLA		99.0021	1107.81369093775	-0.00223879	-2.02	29.3349,28.7366,28.1784,27.6613,27.1857,26.7522,26.361,30.4912,27.0642,23.8884	10
42187	5_T.24168.24168.2	2	LVLFPK		98.9979	716.471922233436	-0.00145909	-2.04	39.3299,38.3275,41.8659,38.6803,40.3482,38.5809	6
23024	3_G.9787.9787.2	2	KQLLVHPVHGNLN		98.9978	1468.84214751919	-0.00391708	-2.67	97.5885,96.0356,98.8979,98.9355,98.5898,99.0667,97.5637,96.9969,98.3556,97.3094,97.461,97.7213,97.552	13
94771	7_wave2.38450.38450.2	2	LLLLLLLLLLLL		98.9971	1376.0286138782	-0.00208112	-1.51	42.8244,42.4331,42.072,41.7425,41.4457,41.1825,40.9537,40.7599,40.6014,40.4785,40.3912,40.3395	12
34305	3_G.7530.7530.3	3	SNGKCLTLSK	5,Carbamidomethyl[C];	98.9771	1107.58448882791	-0.00185474	-1.67	33.9997,34.8174,35.8618,35.9666,41.6551,43.4954,39.7883,33.2382,34.9395,34.6672	10
141477	7_wave2.29087.29087.2	2	LLLLLLVV		98.9532	895.66098100124	-0.00200289	-2.24	31.4393,30.7846,30.1691,29.5941,36.8305,34.7956,34.6396,33.8753	8
26638	5_T.21164.21164.2	2	LTTASPLQLQR		98.948	1227.71013075644	-0.00465243	-3.79	54.975,52.4668,72.4468,67.8259,73.746,71.4549,67.6508,57.7714,52.2512,51.9284,54.2759	11
32835	5_T.16311.16311.2	2	SHLTTLFPK		98.9313	1043.59042824369	-0.00207416	-1.99	98.0294,98.2944,99.3569,99.3803,99.2485,99.351,98.7219,98.2265,98.3429	9
28524	4_C.10268.10268.2	2	LLVHPVHGNLN		98.917	1212.68745078653	-0.00275354	-2.27	97.1839,97.1631,96.4105,97.6432,92.0502,90.6011,95.6087,93.5465,93.8204,94.7366,92.0727	11
101141	7_wave2.44073.44073.	0	RLLLLLLLLLL		98.9134	1.00728	-5.97694e-07	-0.59	19.1236,18.7542,24.6908,16.0783,15.6883,15.3379,15.0262,14.7525,14.5159,14.3157,14.1511	11
67481	6_wave1.39010.39010.2	2	LLLLLLLLLLLLLLL		98.9083	1715.2842599603	-0.00558023	-3.25	62.8714,62.8124,62.766,62.733,62.7141,62.7099,62.7208,62.747,62.7886,62.8456,62.9178,63.0049,63.1063,63.2216,63.3498	15
25774	5_T.8823.8823.2	2	KLLTHPNFNGN		98.8964	1254.65954949314	-0.000627877	-0.5	98.105,98.2282,99.6032,99.5609,99.6128,99.6109,99.6275,99.6755,99.6206,99.2388,99.2155	11
43184	3_G.16653.16653.	0	LYRLPAG		98.8885	1.00728	-2.53682e-06	-2.52	69.4903,69.9294,71.9791,68.3541,68.229,61.5911,64.8968	7
44492	3_G.9571.9571.2	2	LNRVLQ		98.8872	742.457	-0.000158417	-0.21	83.9302,82.165,85.187,84.3344,85.5048,82.0487	6
98501	7_wave2.7438.7438.2	2	AATSGNSGTKLTVQ		98.8806	1334.69429750587	-0.00332372	-2.49	95.3596,95.4894,95.8394,97.9866,98.1202,98.1754,97.8061,97.0068,96.7318,97.5693,97.9587,97.9864,97.944,97.1265	14
84416	7_wave2.39144.39144.2	2	LLLLLLLLLLLLL		98.878	1489.11476982097	-0.00420202	-2.82	47.567,47.2607,46.9805,46.7278,46.5039,46.3097,46.1461,46.0137,45.9128,45.8439,45.8069,45.8018,45.8282	13
121224	7_wave2.32973.32973.2	2	LFRQFYQL		98.8634	1114.60912202119	-0.00482265	-4.33	68.907,62.4117,62.9884,67.2677,72.3856,75.2918,71.2865,73.0124	8
44004	3_G.11951.11951.	0	FLRAVR		98.8464	1.00728	-1.8537e-06	-1.84	78.0385,79.7137,82.1543,75.4535,80.2994,80.6264	6
129296	6_wave1.41656.41656.	0	LLLLLLLLL		98.8356	1.00728	-7.32806e-06	-7.28	64.924,64.5385,64.5143,64.1061,63.7102,63.3278,62.9601,62.6081,62.2728	9
38428	3_G.7957.7957.2	2	SSCGVRCM	3,Carbamidomethyl[C];7,Carbamidomethyl[C];	98.8335	956.37781082389	-0.00319591	-3.34	39.0479,37.2978,28.8057,31.4151,28.3532,23.7292,18.584,20.1778	8
38215	5_T.16333.16333.2	2	VGLPLSQR		98.8275	869.520430998308	-0.000123051	-0.14	72.9975,73.8962,81.0029,86.1762,83.1794,77.7659,76.9701,76.1738	8
44243	3_G.11750.11750.2	2	TTNFLR		98.8225	751.41304664689	-0.00342299	-4.56	14.6619,13.9045,14.9388,13.6799,14.4643,14.6436	6
44682	3_G.11411.11411.	0	NTLKNF		98.8201	1.00728	-1.85673e-06	-1.84	84.0122,83.1936,91.1119,90.8508,88.7389,87.9953	6
136209	2_K2.13544.13544.	0	WRWMFK		98.818	1.00728	-5.92244e-06	-5.88	13.3232,12.7095,13.8793,12.6704,10.6561,10.7343	6
130699	2_K2.7753.7753.2	2	VGYSPKQLK		98.8167	1019.59046942276	-0.00211786	-2.08	26.482,25.3778,33.0159,37.5092,30.1918,26.6273,22.1897,21.7155,23.868	9
80309	2_K2.13124.13124.2	2	TYGVAKKTQLFGVK		98.8129	1539.89159153444	-0.00230887	-1.5	95.6494,94.5332,98.903,98.6607,98.9444,99.1103,98.6813,97.7886,98.0739,98.4558,98.4452,98.301,97.9566,98.4911	14
154519	2_K2.8034.8034.	0	LPLNQR		98.8076	1.00728	-1.94685e-06	-1.93	70.7951,81.5025,82.3683,80.2609,77.706,79.2987	6
45345	3_G.12385.12385.	0	NRYTY		98.7989	1.00728	-2.21638e-06	-2.2	43.3861,43.0359,39.8551,40.0597,46.5071	5
148714	6_wave1.34899.34899.2	2	LLLLLLL		98.7929	810.609236798956	-0.00304787	-3.76	64.0619,63.5715,63.0919,62.6246,62.1713,61.7335,61.3124	7
121380	1_K1.8099.8099.2	2	QLLVHPVHGN		98.7909	1113.61673712521	-0.00041342	-0.37	99.035,99.2505,99.9999,99.9998,99.9999,99.9997,99.9995,99.9999,99.9996,99.9989	10
41533	4_C.23092.23092.	0	HHLFPK		98.787	1.00728	-2.17043e-06	-2.15	9.98478,9.50227,9.32349,8.87878,7.29083,9.88744	6
120477	6_wave1.33490.33490.2	2	LLLLLLLLVV		98.7857	1121.83143640076	-0.00562979	-5.02	14.113,13.6045,13.1381,12.7123,12.3261,11.978,13.8407,12.7456,13.0241,12.6839	10
97169	7_wave2.36827.36827.2	2	LLLLLLLLLLVV		98.7835	1348.00036312997	-0.00517538	-3.84	19.339,18.8009,18.3048,17.8504,17.4371,17.0643,16.7314,16.4377,21.169,17.1595,17.2328,17.0764	12
149309	1_K1.10195.10195.2	2	MVKTYY		98.7805	804.398251529334	-0.00226388	-2.81	76.5119,75.031,70.5666,70.4921,78.4328,79.1762	6
149948	7_wave2.11757.11757.2	2	LFPKQY		98.7747	795.442354258862	-0.00247145	-3.11	43.8734,41.5452,50,47.8514,45.08,41.9732	6
138976	7_wave2.35363.35363.2	2	LLLLLLLL		98.7712	923.692588986868	-0.00231604	-2.51	83.048,83.0066,82.9594,82.9069,82.8494,82.7876,82.7215,82.6516	8
30025	5_T.22325.22325.	0	VQSYTNFLR		98.7694	1.00728	-4.78515e-06	-4.75	36.0893,36.7831,51.5384,50,50,44.0411,35.315,36.6657,37.3798	9
155281	1_K1.31113.31113.2	2	LLLFPK		98.7671	730.48829605496	-0.00220168	-3.01	18.6534,19.3945,19.1962,17.468,21.4238,19.8914	6
130435	7_wave2.34697.34697.2	2	LLLLVLLLL		98.7642	1022.7629269079	-0.00427587	-4.18	80.7297,80.6961,84.8103,84.4314,77.1041,78.6934,78.563,80.4314,80.3804	9
41486	5_T.12218.12218.2	2	TNVGLLK		98.7538	744.465257797978	-0.00395746	-5.32	53.1133,54.1164,68.3406,66.1035,69.2929,59.7145,58.2691	7
67376	7_wave2.36945.36945.3	3	LLLLLLLLLLLLLLL		98.7409	1715.28760060848	-0.0077478	-4.52	25.7531,25.3665,25.0175,24.7067,24.4344,24.2008,24.0061,23.8503,23.7335,23.6555,23.6162,23.6154,23.653,23.7286,23.8419	15
36639	5_T.30466.30466.	0	YVVGLFPK		98.7403	1.00728	-2.06284e-06	-2.05	32.8777,33.457,42.5948,41.2559,41.9458,37.7815,34.6803,33.3736	8
157381	7_wave2.7269.7269.2	2	WTLKR		98.7398	703.427	-0.00254312	-3.62	15.1984,13.5602,12.8384,10.3895,10.6172	5
41612	3_G.8598.8598.2	2	LGNKVKAL		98.7351	842.54703846479	-0.00127514	-1.51	61.5408,59.6511,66.3003,65.5634,73.4786,67.8385,57.7527,63.6792	8
131536	6_wave1.31452.31452.2	2	LLLLLLLVV		98.7327	1008.74457364282	-0.00419341	-4.16	18.1794,17.6239,17.1114,16.6415,16.2135,21.1798,18.2313,18.5163,17.925	9
84247	6_wave1.37814.37814.3	3	LLLLLLLLLLLLL		98.7277	1489.11946244375	-0.00350162	-2.35	42.401,42.0742,41.7777,41.5128,41.2804,41.0813,40.9163,40.7857,40.69,40.6292,40.6035,40.6126,40.6563	13
41649	3_G.14268.14268.	0	LMVYRC	6,Carbamidomethyl[C];	98.7211	1.00728	-2.81017e-06	-2.79	61.3523,60.8121,66.6318,60.2113,56.8881,52.2597	6
148775	7_wave2.33326.33326.2	2	LLLLLLL		98.6971	810.607928632414	-0.00170844	-2.11	73.4528,73.2153,72.977,72.7391,72.5028,72.269,72.0386	7
75249	6_wave1.39134.39134.3	3	LLLLLLLLLLLLLL		98.691	1602.19999627966	-0.00825385	-5.15	40.8268,40.5455,40.2953,40.0772,39.892,39.7405,39.6233,39.5407,39.4929,39.4802,39.5023,39.5593,39.6507,39.776	14
155279	2_K2.32630.32630.2	2	LLLFPK		98.6794	730.486725027472	-0.000589712	-0.81	17.9996,18.8995,18.8553,17.1835,20.589,19.0669	6
42429	4_C.7657.7657.	0	LPLNQR		98.6633	1.00728	-2.3741e-06	-2.36	62.3176,75.5768,76.3319,74.7097,70.888,73.0361	6
156877	1_K1.18343.18343.	0	LFRQF		98.6526	1.00728	-2.0635e-06	-2.05	74.3885,61.546,65.5508,64.5703,61.4293	5
31885	4_C.17598.17598.2	2	CGTQLPTLAR	1,Carbamidomethyl[C];	98.6261	1116.5850733435	-0.00211437	-1.89	78.5357,80.0864,89.2999,92.3485,90.2621,86.9419,86.1131,81.7196,77.7784,84.3614	10
117576	6_wave1.37391.37391.2	2	LLLLLLLLLL		98.5912	1149.86237935592	-0.00400459	-3.48	54.499,54.0873,53.6946,53.3226,52.973,52.6471,52.3462,52.0712,51.8231,51.6026	10
40442	3_G.9746.9746.	0	AVVGNAKLN		98.5618	1.00728	-3.22045e-06	-3.2	94.5052,94.6433,98.4525,98.399,98.3146,97.2518,97.7318,97.3822,97.0129	9
79496	7_wave2.7591.7591.2	2	AATSGNSGTKLTVQTN		98.5609	1549.78585168534	-0.00427279	-2.76	96.861,97.0968,96.6845,98.5776,99.6402,99.6214,99.6676,99.4281,99.2643,99.5924,99.6389,99.6967,99.6486,99.4,98.5691,98.9495	16
155280	1_K1.32626.32626.2	2	LLLFPK		98.5543	730.488020967292	-0.00192036	-2.63	16.267,17.1694,17.0112,15.4113,12.3829,17.1959	6
123325	7_wave2.38097.38097.2	2	LLLKVGLLLL		98.5521	1094.7843793642	-0.00683029	-6.24	27.1826,34.9355,29.1056,26.2625,25.1675,25.2878,30.8515,31.08,23.5224,23.2557	10
40181	6_wave1.40754.40754.4	4	LLLLLLLLLLLLLLLLLLL		98.5495	2167.62334005156	-0.00843139	-3.89	13.3705,13.1096,12.8802,12.6817,12.5139,12.3763,12.2686,12.1906,12.142,12.1226,12.1325,12.1714,12.2395,12.3368,12.4633,12.6194,12.8051,13.0207,13.2663	19
149844	1_K1.29633.29633.	0	TNFLRF		98.5495	1.00728	-3.19408e-06	-3.17	83.951,84.8349,86.4496,87.6533,82.4575,81.2989	6
75247	6_wave1.41214.41214.3	3	LLLLLLLLLLLLLL		98.5432	1602.19754422773	-0.00825383	-5.15	37.4837,37.1508,36.8507,36.5843,36.3524,36.1556,35.9944,35.869,35.7797,35.7267,35.7097,35.7288,35.7836,35.8737	14
152400	2_K2.13145.13145.	0	RWMFK		98.527	1.00728	-1.43256e-06	-1.42	91.8468,90.9375,90.7972,95.2251,95.5531	5
38932	5_T.38803.38803.2	2	LLLLFPK		98.5164	843.57202291286	-0.00185416	-2.2	24.7569,23.9915,26.9629,26.7747,24.2034,26.3404,24.6012	7
41274	5_T.11649.11649.2	2	PLQLQR		98.5062	754.457571603468	-0.000595367	-0.79	75.901,75.9034,84.7695,83.0768,81.5388,81.1344	6
148703	6_wave1.30545.30545.2	2	LLLLLLL		98.5056	810.60878760465	-0.00258706	-3.19	63.1955,62.8047,62.4254,62.0591,61.7071,61.3708,61.0513	7
39015	5_T.10343.10343.2	2	SPLQLQR		98.4962	841.491007052416	-0.00203229	-2.42	81.211,81.3626,83.5748,82.8436,79.4202,74.2464,77.0874	7
127889	7_wave2.30181.30181.2	2	LLLLLLLLQ		98.4662	1051.75378675957	-0.00497634	-4.73	25.1819,24.5395,23.9403,23.3846,22.8727,22.4044,24.8086,21.9057,22.0902	9
150974	6_wave1.24058.24058.2	2	LLLLLVV		98.4541	782.577472988872	-0.00257494	-3.29	14.9814,14.4414,13.9444,15.2348,15.7458,16.2205,15.5286	7
43906	3_G.16139.16139.2	2	LLVRYT		98.4529	764.466343072382	-0.000151407	-0.2	31.4118,29.7217,36.1757,35.6825,30.2684,30.492	6
38967	5_T.15135.15135.2	2	VATVSLPR		98.4479	842.511040599932	-0.00166801	-1.98	55.7994,51.809,56.2653,55.3995,60.0548,50,50.5123,54.4636	8
45486	3_G.14691.14691.2	2	LNPLVR		98.4333	711.45142047677	-0.000255181	-0.36	15.6653,14.6137,14.9995,13.8606,14.1376,14.46	6
131907	2_K2.12039.12039.	0	QNLWRCQ	6,Carbamidomethyl[C];	98.4301	1.00728	-2.37582e-06	-2.36	82.8437,86.403,92.5702,92.4986,92.2116,90.238,84.9582	7
75345	6_wave1.38445.38445.2	2	LLLLLLLLLLLLLL		98.4256	1602.20107218915	-0.00646712	-4.04	37.3988,37.0039,36.6421,36.3142,36.0212,35.7635,35.5417,35.3561,35.207,35.0944,35.0182,34.9784,34.9747,35.0067	14
38146	4_C.7593.7593.	0	VLTTGLQW		98.4094	1.00728	-2.94355e-06	-2.92	64.9771,67.3312,76.7759,76.7029,67.8545,69.0439,63.7615,62.4085	8
75257	7_wave2.40509.40509.3	3	LLLLLLLLLLLLLL		98.4044	1602.20140613573	-0.00680567	-4.25	37.2468,36.9102,36.6066,36.3368,36.1015,35.9014,35.737,35.6085,35.5162,35.4601,35.4403,35.4565,35.5085,35.5959	14
42632	5_T.6697.6697.2	2	VNQLVK		98.4035	700.436520616248	-0.00136749	-1.95	56.837,50.9787,54.5981,51.1369,52.7962,50.5737	6
157377	2_K2.8114.8114.	0	WTLKR		98.3993	1.00728	-1.81667e-06	-1.8	41.3757,40.7041,39.6007,30.6458,31.0779	5
153422	1_K1.7824.7824.2	2	MTLGKTT		98.3831	751.40249852559	-0.000663144	-0.88	43.9253,42.7271,54.0012,48.6946,49.4203,42.0873,41.1264	7
40406	5_T.11756.11756.2	2	ASPLQLR		98.3814	784.466539447848	-0.00103677	-1.32	43.1552,45.0746,60.1217,58.779,53.79,49.4622,49.1091	7
41322	5_T.8321.8321.2	2	LTTVYR		98.3628	752.43139178914	-0.00131356	-1.75	36.6564,36.1633,37.3876,36.5606,33.4145,37.8749	6
67459	7_wave2.40529.40529.2	2	LLLLLLLLLLLLLLL		98.3606	1715.28399883842	-0.00531731	-3.1	44.6017,44.2782,43.9822,43.7151,43.4779,43.2716,43.0968,42.9541,42.8439,42.7664,42.7217,42.7096,42.7298,42.782,42.8655	15
84318	7_wave2.39905.39905.3	3	LLLLLLLLLLLLL		98.3091	1489.11221082958	-0.00161147	-1.08	41.6763,41.339,41.0326,40.7581,40.5165,40.3086,40.1351,39.9965,39.893,39.8248,39.792,39.7943,39.8316	13
148726	6_wave1.36741.36741.2	2	LLLLLLL		98.3051	810.60989008683	-0.00371553	-4.58	40.3106,39.5933,38.9099,38.2621,37.6514,37.0789,36.5455	7
84325	6_wave1.37815.37815.2	2	LLLLLLLLLLLLL		98.3048	1489.11658869769	-0.00604557	-4.06	50,50,50,49.3406,49.0914,48.8695,48.6757,48.5108,48.3754,48.2699,48.1943,48.1488,48.1331	13
73405	6_wave1.32398.32398.2	2	LYGMCLQANSGKVW	5,Carbamidomethyl[C];	98.3005	1626.78261709706	-0.00600253	-3.69	91.1107,86.4915,97.2298,97.3459,98.4968,98.7706,96.6629,96.996,96.7909,96.726,96.1393,96.3473,97.298,97.1368	14
75239	6_wave1.40543.40543.3	3	LLLLLLLLLLLLLL		98.2947	1602.20362354572	-0.00825387	-5.15	37.2329,36.8956,36.5912,36.3207,36.0847,35.8839,35.7188,35.5895,35.4965,35.4397,35.4191,35.4346,35.4859,35.5726	14
45207	3_G.17954.17954.	0	NFLRAV		98.2772	1.00728	-1.45879e-06	-1.45	29.9851,35.4794,36.3024,34.177,27.4856,31.4551	6
38089	5_T.39038.39038.2	2	WALLFPK		98.2739	874.520331211994	-0.00186083	-2.13	17.6175,15.3462,16.1177,15.5113,14.0651,16.4751,15.334	7
157244	1_K1.11644.11644.2	2	SWGRLS		98.2651	705.369244749728	-0.00144327	-2.05	69.1025,67.0809,59.2092,60.4146,58.5106,58.1902	6
105369	6_wave1.43716.43716.2	2	LLLLLLLLLLL		98.2611	1262.94957554485	-0.00718252	-5.69	38.5021,37.932,37.3961,36.8956,36.4314,36.0044,35.6151,35.264,34.9512,34.677,34.4413	11
80095	1_K1.12928.12928.4	4	TYGVAKKTQLFGVK		98.2583	1539.88979168339	-0.000485415	-0.32	37.1959,33.8796,53.9026,49.0071,64.5215,71.763,64.5779,54.9411,56.4844,59.9822,46.6666,47.2329,51.5981,52.9435	14
42543	4_C.22173.22173.2	2	VVKLLY		98.2516	734.481745867352	-0.000692285	-0.94	84.4852,82.5347,78.1813,78.1955,76.7692,81.6175	6
120480	7_wave2.34574.34574.2	2	LLLLLLLLVV		98.2446	1121.83	-0.0056298	-5.02	14.7078,14.1937,13.7217,13.2906,12.8994,12.5467,15.85,12.2597,12.3378,12.1906	10
150973	7_wave2.25012.25012.2	2	LLLLLVV		98.21	782.577092198216	-0.00218342	-2.79	10.0847,9.62727,9.20978,9.65829,9.73498,10.264,9.77004	7
39324	4_C.13320.13320.2	2	VHPVHGNL		98.2009	872.47247846295	-0.00124068	-1.42	71.1602,73.5804,82.44,80.6664,81.7691,80.267,78.7538,77.7444	8
152772	2_K2.20054.20054.	0	TVGLFPK		98.1883	1.00728	-3.02595e-06	-3	79.245,78.4949,84.6403,85.5291,81.5161,83.7838,83.4816	7
115013	2_K2.28047.28047.2	2	AAYLMTLGKTT		98.1844	1169.62299891751	-0.00046927	-0.4	40.2649,39.7675,38.0917,45.1917,51.1296,50,56.3721,47.8361,48.6357,48.9254,47.0579	11
146165	1_K1.12532.12532.2	2	LMVYRC	6,Carbamidomethyl[C];	98.1729	841.407199954552	-0.00133452	-1.59	37.061,36.403,42.1618,37.1004,31.3472,27.4058	6
40232	7_wave2.42275.42275.3	3	LLLLLLLLLLLLLLLLLLL		98.1708	2167.62273067109	-0.00781849	-3.61	23.1025,22.8081,22.5493,22.3262,22.1391,21.9882,21.8735,21.7953,21.7534,21.7479,21.7787,21.8457,21.9487,22.0877,22.2624,22.4724,22.7175,22.9973,23.3111	19
105342	6_wave1.39305.39305.2	2	LLLLLLLLLLL		98.1638	1262.94582602222	-0.00337518	-2.67	36.5537,36.0306,35.5427,35.0908,34.6757,34.2981,33.9584,33.6569,33.3938,33.1693,32.9831	11
148709	6_wave1.33569.33569.2	2	LLLLLLL		98.1545	810.608949199352	-0.00275295	-3.4	72.3026,72.0646,71.8266,71.5899,71.3554,71.1242,70.8974	7
105366	6_wave1.41682.41682.2	2	LLLLLLLLLLL		98.139	1262.94916567647	-0.00676625	-5.36	27.9349,27.3818,26.8688,26.3965,25.9654,25.5759,25.2281,24.9219,24.6574,24.4344,24.2526	11
40183	7_wave2.39028.39028.4	4	LLLLLLLLLLLLLLLLLLL		98.1387	2167.62546156109	-0.0105742	-4.88	14.4492,14.1533,13.8906,13.6604,13.4625,13.2964,13.1618,13.0583,12.9857,12.9436,12.932,12.9506,12.9994,13.0784,13.1876,13.3271,13.4969,13.6971,13.9279	19
105809	7_wave2.4286.4286.2	2	PSQQGCRGQLQ	6,Carbamidomethyl[C];	98.1332	1258.59788431443	-0.00222193	-1.77	99.3204,99.2649,99.1628,99.4383,98.8538,97.8307,97.914,98.6866,99.1091,99.5007,98.6438	11
27740	4_C.14648.14648.	0	MCGPASSGQRW	2,Carbamidomethyl[C];	98.1262	1.00728	-1.91307e-06	-1.9	35.8829,32.8491,34.7248,40.8788,34.7484,37.5438,30.104,27.1329,23.8205,18.7883,18.1997	11
33527	4_C.6256.6256.2	2	KQLLVHPVH		98.1261	1070.64914868165	-0.00228902	-2.14	88.7674,88.6382,94.7486,95.3068,94.7125,95.2482,91.8456,90.9422,88.9792	9
106199	2_K2.21822.21822.2	2	AAQTNAPWGLAR		98.1206	1255.65324599082	-0.000939875	-0.75	92.6,92.9024,89.0151,95.3673,94.8643,95.2822,95.4452,92.72,90.697,91.2295,88.5003,90.1566	12
138996	6_wave1.32606.32606.2	2	LLLLLLLL		98.1159	923.694320230184	-0.00408241	-4.42	53.3531,52.7923,52.2495,51.7269,51.2264,50.7498,50,50	8
147704	1_K1.11528.11528.2	2	TNFLRTA		98.1025	822.447618549412	-0.000817258	-0.99	68.5661,69.9935,78.3084,79.7684,73.104,67.9855,63.6706	7
34392	3_G.10258.10258.2	2	CGPASSGQRW	1,Carbamidomethyl[C];	98.0904	1105.48342648457	-0.000935738	-0.85	94.447,95.0862,97.8725,96.8195,97.7449,96.2124,94.3385,94.0538,90.8194,89.434	10
41315	3_G.12263.12263.2	2	SSGVLKTY		98.0891	854.463063154062	-0.0012911	-1.51	39.878,39.3116,34.5657,34.2391,36.578,35.3317,35.0557,36.9287	8
67368	6_wave1.38990.38990.3	3	LLLLLLLLLLLLLLL		98.0806	1715.28640271682	-0.00774779	-4.52	16.8584,16.4415,16.0628,15.7217,15.4178,15.1504,14.919,14.723,14.5619,14.4352,14.3425,14.2832,14.2571,14.2637,14.303	15
52315	6_wave1.39978.39978.2	2	LLLLLLLLLLLLLLLLL		98.0794	1941.45109243597	-0.00427221	-2.2	70.2718,70.3598,70.4511,70.5461,70.6449,70.7478,70.8547,70.9656,71.0804,71.1987,71.3202,71.4445,71.571,71.6992,71.8282,71.9574,72.0858	17
84327	6_wave1.45380.45380.2	2	LLLLLLLLLLLLL		98.075	1489.11695970909	-0.00642036	-4.31	26.9642,26.4314,25.9384,25.4858,25.074,24.7032,24.3735,24.0848,23.8372,23.6302,23.4638,23.3375,23.251	13
117582	6_wave1.39819.39819.	0	LLLLLLLLLL		98.074	1.00728	-5.44089e-06	-5.4	38.2514,37.5792,36.9413,36.3392,35.7739,35.2461,34.7566,34.3058,33.8938,33.5209	10
59562	6_wave1.39502.39502.2	2	LLLLLLLLLLLLLLLL		98.0718	1828.36796021104	-0.00521258	-2.85	62.6107,62.5682,62.5382,62.5214,62.5186,62.5303,62.5567,62.5981,62.6546,62.7262,62.8126,62.9134,63.0282,63.1562,63.2969,63.4491	16
42000	5_T.25740.25740.2	2	AFLFPK		98.0638	722.426517041736	-0.00304656	-4.22	58.6945,61.3116,70.7075,68.0007,71.2049,70.1572	6
75291	7_wave2.39836.39836.2	2	LLLLLLLLLLLLLL		98.0623	1602.19730115796	-0.00265184	-1.66	36.7973,36.3919,36.0198,35.682,35.3794,35.1123,34.8814,34.687,34.5292,34.4081,34.3237,34.2759,34.2643,34.2887	14
44990	3_G.33630.33630.2	2	VLGLHW		98.0589	724.414929051612	-0.000902041	-1.25	52.3361,52.5942,50,51.118,44.5088,44.7926	6
104079	2_K2.8774.8774.2	2	GVAKKTQLFGVK		98.0587	1275.7812021615	-0.00294425	-2.31	98.5064,98.0881,99.1127,99.9985,99.9988,99.6274,99.6283,99.6588,99.5441,99.443,99.3176,99.5573	12
154542	7_wave2.38695.38695.	0	RLLLLL		98.0564	1.00728	-2.32811e-06	-2.31	32.2361,31.3324,35.4891,26.6206,26.017,25.4575	6
41118	5_T.8416.8416.2	2	ANSGKVW		98.051	761.39466630821	-0.000630098	-0.83	26.6134,28.8921,35.2784,27.6914,27.9791,32.2619,27.9771	7
38272	5_T.16401.16401.	0	PGLPLSQR		98.0355	1.00728	-5.10275e-06	-5.07	69.6892,68.8805,75.7239,82.4689,77.3899,71.811,69.4014,68.6952	8
40231	6_wave1.41026.41026.3	3	LLLLLLLLLLLLLLLLLLL		98.0346	2167.62241429895	-0.00781848	-3.61	19.9713,19.6664,19.3967,19.1624,18.9635,18.8,18.6718,18.5789,18.5212,18.4986,18.511,18.5583,18.6405,18.7574,18.9088,19.0948,19.315,19.5693,19.8575	19
155670	1_K1.19039.19039.2	2	WMFKN		98.0228	725.346096841058	-0.00221442	-3.05	40.3554,39.8502,37.3296,34.964,33.6619	5
153074	2_K2.10138.10138.2	2	YVVGYR		98.0215	756.406827440384	-0.00301209	-3.98	46.456,47.4729,55.8967,51.5598,51.3715,53.6567	6
32243	3_G.24605.24605.3	3	SYTNFLRLR		98.0117	1169.64621381893	-0.00371327	-3.17	20.1774,18.6815,21.1953,20.9424,19.8981,17.6874,16.2802,15.8812,16.5619	9
67380	6_wave1.40331.40331.3	3	LLLLLLLLLLLLLLL		97.9882	1715.29068894795	-0.00774781	-4.52	26.9694,26.5306,26.13,25.7681,25.4454,25.162,24.9182,24.714,24.5494,24.4244,24.3387,24.2921,24.2844,24.3153,24.3842	15
31776	3_G.42916.42916.2	2	LPLSQRFLLV		97.9794	1185.73850043177	-0.00316919	-2.67	89.8874,88.5822,85.9742,85.7863,79.8614,79.8115,80.4902,85.8264,82.3469,80.8141	10
152881	2_K2.8406.8406.	0	VHPVHGN		97.9732	1.00728	-3.74185e-06	-3.71	92.7573,93.8568,95.6035,94.8919,94.2314,92.5684,92.6008	7
84220	6_wave1.38462.38462.3	3	LLLLLLLLLLLLL		97.9551	1489.11573578093	-0.00350161	-2.35	34.7265,34.3669,34.0412,33.7501,33.4944,33.2745,33.0909,32.9438,32.8334,32.7598,32.3505,32.3502,32.7588	13
156754	2_K2.25340.25340.	0	FLRLY		97.9506	1.00728	-2.57253e-06	-2.55	9.90509,10.0599,11.5917,10.6043,10.7281	5
110497	2_K2.10832.10832.2	2	LLVHPVHGNLN		97.9429	1212.68706122152	-0.00235733	-1.94	93.0109,92.8492,91.3612,92.6481,81.3927,78.9487,82.0403,81.173,81.7674,86.222,80.2207	11
147437	6_wave1.17567.17567.2	2	LLLLLLK		97.9282	825.619915443404	-0.0028193	-3.41	23.3387,22.5888,21.8854,21.2286,22.5636,22.7484,21.6835	7
148724	6_wave1.39146.39146.2	2	LLLLLLL		97.9215	810.609864630942	-0.00369095	-4.55	60.0787,59.5686,59.071,58.5877,58.1205,57.6707,57.2398	7
37392	5_T.16779.16779.	0	VGLPLNQR		97.8984	1.00728	-5.84536e-06	-5.8	44.8744,46.3636,46.9501,56.7572,47.6923,41.708,40.0047,40.5882	8
148716	6_wave1.37505.37505.2	2	LLLLLLL		97.8981	810.609255542284	-0.0030663	-3.78	42.688,42.0016,41.3457,40.7225,40.1335,39.5803,39.064	7
55143	6_wave1.36366.36366.2	2	LVGLYGMCLQANSGKVW	8,Carbamidomethyl[C];	97.8901	1895.95695235431	-0.00640056	-3.38	90.4998,87.2826,96.1247,96.2524,97.103,97.8488,97.8916,97.689,97.9907,97.36,97.686,97.5671,97.3019,96.5631,96.7083,97.0398,97.4222	17
129289	7_wave2.35972.35972.2	2	LLLLLLLLL		97.8897	1036.77915544067	-0.00486357	-4.69	51.8569,51.4334,51.0308,50.6508,50,50,50,49.3864,49.1399	9
43187	4_C.9324.9324.2	2	YMFKN		97.8663	702.329237082378	-0.00131188	-1.87	51.0751,53.8413,51.978,32.1372,32.256	5
148777	7_wave2.32675.32675.2	2	LLLLLLL		97.8635	810.608194338516	-0.00197878	-2.44	55.4638,54.9744,54.5013,54.0463,53.6112,53.1975,52.8067	7
40848	5_T.25004.25004.2	2	LVGLFPK		97.8582	773.49121382032	-0.000766486	-0.99	46.9134,45.567,49.4938,50.5839,50,48.4547,46.765	7
39157	5_T.11206.11206.	0	ALPMHLR		97.8563	1.00728	-2.56428e-07	-0.25	63.5893,66.854,81.9989,81.5671,75.5234,71.8495,71.2441	7
122171	2_K2.8897.8897.2	2	CGPASSGQRW	1,Carbamidomethyl[C];	97.8489	1105.48564345176	-0.00132109	-1.2	96.1564,96.6377,98.2973,97.4738,98.0721,96.5417,95.1731,93.9045,93.0592,91.9016	10
105237	6_wave1.36971.36971.3	3	LLLLLLLLLLL		97.8482	1262.94662412911	-0.00748254	-5.92	56.0361,55.7464,55.4749,55.2231,54.9922,54.7833,54.5972,54.4349,54.2968,54.1835,54.095	11
126343	2_K2.7668.7668.3	3	KKTQLYGVK		97.8117	1064.64639612109	-0.000158725	-0.15	42.092,39.3276,34.3566,34.4748,37.3682,39.8039,37.6162,41.4232,38.4963	9
84239	6_wave1.42495.42495.	0	LLLLLLLLLLLLL		97.8029	1.00728	-4.75299e-06	-4.72	42.2866,41.8911,41.5259,41.1923,40.8914,40.6241,40.3912,40.1932,40.0304,39.9031,39.8113,39.755,39.7339	13
33836	5_T.13536.13536.	0	TASPLQLQR		97.7898	1.00728	-2.43916e-06	-2.42	35.0704,32.0749,50,52.617,47.5639,39.0501,33.5368,33.7162,34.1698	9
101124	2_K2.5123.5123.2	2	NLLHKRPVQSN		97.7851	1305.74250475369	-0.00398236	-3.05	85.1298,84.6025,95.5656,94.5392,90.5072,87.4359,83.4279,81.5772,85.5973,85.9477,86.2344	11
130053	1_K1.22187.22187.2	2	YLMTLGKTT		97.7446	1027.5512941829	-0.00209106	-2.03	55.9012,61.2707,73.3877,72.0187,76.1508,69.5619,70.5049,68.7218,68.4355	9
43960	3_G.20092.20092.	0	LPPLVHS		97.696	1.00728	-7.75489e-07	-0.77	62.6868,61.917,59.0405,58.6228,59.683,50,50	7
84241	6_wave1.39155.39155.3	3	LLLLLLLLLLLLL		97.6948	1489.11778737855	-0.00350162	-2.35	18.7837,18.3193,17.8948,17.5101,17.1646,16.8579,16.5895,16.3588,16.1652,16.0084,15.8876,15.8026,15.7528	13
150457	1_K1.26772.26772.	0	ALTLFPK		97.6894	1.00728	-3.41004e-06	-3.39	76.0866,79.8341,84.2343,87.5671,85.8974,84.8256,84.5232	7
134301	1_K1.29440.29440.	0	KTLKFNLL		97.6737	1.00728	-2.67844e-06	-2.66	74.0865,72.5743,77.0261,77.1503,86.8698,86.4196,86.5312,83.5129	8
157201	7_wave2.15226.15226.2	2	TFTLPK		97.656	706.413649384352	-0.000265508	-0.38	73.5573,73.6901,79.0555,79.9696,81.7496,81.028	6
96643	2_K2.8795.8795.2	2	LKQLLVHPVHGN		97.6457	1354.7986747174	-0.00337169	-2.49	98.4195,98.4906,99.2618,99.6339,99.5088,99.3232,99.5598,99.1923,98.9615,99.0322,98.5969,98.6749	12
97171	6_wave1.35685.35685.2	2	LLLLLLLLLLVV		97.6422	1348.00337868196	-0.00517539	-3.84	10.0655,9.66255,9.2963,8.96509,8.66739,8.40168,8.16655,7.96067,8.40134,7.86284,8.18204,8.08961	12
37483	5_T.15666.15666.	0	PGLPLNQR		97.6362	1.00728	-9.95937e-07	-0.99	81.6703,80.9845,85.6329,90.1582,86.9809,82.4664,79.8194,79.709	8
34363	5_T.12872.12872.	0	SASPLQLQR		97.6344	1.00728	-1.74672e-06	-1.73	91.8117,91.5872,98.1986,98.6744,98.3522,97.0768,95.5493,92.4769,92.537	9
95774	2_K2.9445.9445.2	2	SSSVNSAAARLQSS		97.6263	1364.67931113927	-0.00291093	-2.13	96.937,96.7343,95.9076,95.3811,96.595,95.5551,91.9011,91.8907,91.3844,90.8918,91.1854,90.9034,90.6655,92.9311	14
84224	7_wave2.42298.42298.3	3	LLLLLLLLLLLLL		97.6252	1489.11612660015	-0.00350161	-2.35	38.2088,37.8257,37.4754,37.1589,36.8771,36.6305,36.4197,36.2451,36.107,36.0053,35.9402,35.9115,35.9189	13
148705	6_wave1.35827.35827.2	2	LLLLLLL		97.6188	810.60883997202	-0.0026403	-3.26	44.1668,43.5045,42.8706,42.2672,41.6963,41.1592,40.6574	7
42615	3_G.42198.42198.2	2	NLLRFF		97.5993	809.468055107234	-0.00126406	-1.56	47.4559,46.547,41.8918,41.6443,38.8744,45.6673	6
40643	3_G.15285.15285.	0	LYRLPAGS		97.595	1.00728	-1.14693e-06	-1.14	79.1793,69.5213,73.713,78.8449,81.2759,76.4954,81.1002,82.0836	8
38619	4_C.25743.25743.2	2	ASPLQLLR		97.5863	897.55265369182	-0.00106492	-1.19	25.4573,26.4576,36.9547,35.5021,34.7864,30.396,27.0059,27.0591	8
42626	5_T.8964.8964.2	2	LVHPVH		97.5797	701.408541685408	-0.000780811	-1.11	28.8152,27.7569,24.9485,27.1933,22.0907,20.34	6
28375	4_C.29794.29794.	0	WLQLWPCKS	7,Carbamidomethyl[C];	97.576	1.00728	-5.75183e-06	-5.71	34.4327,35.5806,37.9832,41.237,48.8995,38.4512,34.1912,25.5036,25.6519	9
42873	4_C.22989.22989.2	2	TLLFPK		97.5708	718.450439502044	-0.000686533	-0.96	64.3982,65.3008,74.9821,72.4632,75.678,74.4676	6
94678	7_wave2.38165.38165.2	2	LLLLLNLLLLLL		97.5565	1376.97688606679	-0.00866532	-6.29	32.7737,31.8759,31.3847,35.8862,33.3095,33.0877,34.601,40.5128,29.2665,29.0556,28.8857,28.7565	12
148697	6_wave1.40759.40759.2	2	LLLLLLL		97.5098	810.608570952956	-0.00236587	-2.92	36.0852,35.3688,34.6897,34.0491,33.4476,32.8859,31.9693	7
94594	7_wave2.34723.34723.3	3	LLLLLLLLLLLL		97.5024	1376.0299343788	-0.00438651	-3.19	23.2435,22.772,22.3404,21.9486,21.5969,21.2852,21.0134,20.7812,20.5884,20.4348,20.32,20.2437	12
44863	3_G.8633.8633.	0	GNKVKAL		97.4992	1.00728	-1.62532e-06	-1.61	47.6966,48.6473,57.7713,57.0266,51.6029,41.9598,47.0212	7
43912	3_G.6479.6479.2	2	SGNSGTKL		97.4914	763.396736676288	-0.00234477	-3.07	48.1571,46.5393,51.6677,54.2509,52.4982,50,42.6836,42.5665	8
43096	4_C.16338.16338.2	2	TFLRAV		97.4828	706.425955327942	-0.00137128	-1.94	51.4482,48.1792,51.4903,45.9525,37.8848,41.9923	6
73407	7_wave2.33395.33395.2	2	LYGMCLQANSGKVW	5,Carbamidomethyl[C];	97.4814	1626.78341865152	-0.00681402	-4.19	82.2102,75.4033,93.0684,93.2823,94.7238,95.6957,91.3197,92.7263,92.3205,92.6862,90.4179,90.8648,93.3444,93.1115	14
94777	7_wave2.34742.34742.2	2	LLLLLLLLLLLL		97.4605	1376.02989317363	-0.00337906	-2.46	58.4943,58.1914,57.9042,57.6341,57.3824,57.15,56.938,56.7472,56.5781,56.4313,56.3071,56.2055	12
42760	4_C.18644.18644.	0	WMFKN		97.4439	1.00728	-2.75569e-06	-2.74	19.6422,15.2243,13.4279,12.2143,11.3078	5
84218	7_wave2.39167.39167.3	3	LLLLLLLLLLLLL		97.4268	1489.11446791783	-0.00350161	-2.35	50.8514,50.6152,50,50,50,50,50,50,50,50,50,50,50	13
94676	6_wave1.38788.38788.2	2	LLLLLLLLLLLL		97.409	1376.0329420227	-0.00646978	-4.7	22.1768,21.6359,21.1368,20.6794,20.2636,19.8891,19.5556,19.2626,19.0097,18.7964,18.6222,18.4866	12
45482	3_G.26700.26700.	0	FLRLY		97.4067	1.00728	-6.20251e-07	-0.62	9.99725,9.95943,11.6104,10.6354,11.929	5
157379	1_K1.7867.7867.2	2	WTLKR		97.3807	703.426201781316	-0.00127483	-1.81	35.196,34.4748,31.0945,23.244,23.6976	5
105354	6_wave1.32566.32566.2	2	LLLLLLLLLLL		97.3523	1262.94715813051	-0.00472755	-3.74	55.4841,55.0569,54.6465,54.2546,53.883,53.5329,53.2056,52.9023,52.6238,52.3709,52.1441	11
157357	1_K1.10217.10217.2	2	RFLLR		97.3367	704.458856094264	-0.00232719	-3.3	19.7772,17.6529,18.0469,17.5555,18.9299	5
148720	6_wave1.29306.29306.2	2	LLLLLLL		97.3355	810.609390179644	-0.00320352	-3.95	37.0682,36.36,35.6883,35.0541,34.4586,33.9023,33.3859	7
41869	4_C.4791.4791.2	2	SGNSGTKL		97.3159	763.394329016582	-0.000124748	-0.16	52.1349,51.0422,58.415,61.9046,57.8691,54.7122,49.4554,49.3144	8
152832	2_K2.8063.8063.2	2	KAMKPW		97.2819	760.418653340928	-0.00125372	-1.65	50.5107,44.8163,50.7777,43.4673,51.1445,50	6
148722	7_wave2.30180.30180.2	2	LLLLLLL		97.2768	810.609603247834	-0.00342266	-4.22	33.6595,32.9438,31.8648,31.1847,30.5458,29.9493,29.3956	7
157248	7_wave2.10586.10586.2	2	SWGRLS		97.271	705.370169297824	-0.00239288	-3.39	69.382,67.602,64.8247,66.3097,65.4606,65.2925	6
94673	6_wave1.45362.45362.2	2	LLLLLLLLLLLL		97.2662	1376.0323663112	-0.00646977	-4.7	14.517,14.0358,13.5952,13.1943,12.832,12.507,12.2185,11.9652,11.7462,11.5605,11.4073,11.2858	12
94614	7_wave2.38348.38348.3	3	LLLLLLLLLLLL		97.2513	1376.03394962076	-0.00749244	-5.44	30.1299,29.6498,29.2077,28.8042,28.4402,28.1159,27.8319,27.5883,27.3853,27.2228,27.1007,27.0189	12
155862	1_K1.26955.26955.2	2	AFLFPK		97.2418	722.42447002824	-0.000943189	-1.31	53.6831,56.1016,65.6087,65.1511,69.4209,68.0992	6
40179	6_wave1.42077.42077.4	4	LLLLLLLLLLLLLLLLLLL		97.2252	2167.62304794512	-0.00843139	-3.89	10.5006,10.223,9.97562,9.7576,9.56818,9.40666,9.27239,9.16478,9.08336,9.02771,8.99753,8.99258,9.01275,9.05797,9.12829,9.22383,9.34479,9.49143,9.66406	19
67364	6_wave1.39680.39680.3	3	LLLLLLLLLLLLLLL		97.2145	1715.28578077434	-0.00774779	-4.52	18.1036,17.6881,17.3109,16.9718,16.6704,16.4062,16.1788,15.9878,15.8326,15.713,15.6285,15.5787,15.5633,15.5821,15.6347	15
42981	4_C.26388.26388.	0	VLVLLR		97.2011	1.00728	-1.90616e-06	-1.89	16.73,15.7532,15.8962,14.7633,14.2727,16.9253	6
45664	3_G.14759.14759.2	2	LWPCK	4,Carbamidomethyl[C];	97.1823	703.362168269592	-0.00265412	-3.77	29.4973,28.2496,29.6028,25.8792,30.5535	5
96637	1_K1.8541.8541.2	2	LKQLLVHPVHGN		97.153	1354.79729881416	-0.0019761	-1.46	97.3376,97.4169,98.4255,99.2394,99.0446,98.7372,99.1252,96.4881,95.7401,97.5552,97.1492,97.2487	12
44963	3_G.20569.20569.2	2	WMFKN		97.145	725.344475752032	-0.000548747	-0.76	26.1123,25.4062,22.2474,15.9441,15.6322	5
26391	5_T.7427.7427.3	3	LLSCGPASSGQR	4,Carbamidomethyl[C];	97.1082	1232.6083404037	-0.00320331	-2.6	61.9087,61.959,56.1513,57.168,71.9979,76.6716,72.1725,78.2131,73.804,67.3392,61.207,61.2148	12
152686	7_wave2.8022.8022.	0	WSGKVW		97.108	1.00728	-7.16299e-06	-7.11	37.5869,38.5895,37.4919,51.9695,56.402,38.9101	6
148728	6_wave1.41423.41423.2	2	LLLLLLL		97.1031	810.610060633624	-0.00389166	-4.8	32.203,31.443,30.7227,30.0434,29.4062,28.8118,28.261	7
105222	7_wave2.38198.38198.3	3	LLLLLLLLLLL		97.0947	1262.94472346063	-0.00748253	-5.92	41.8303,41.3058,40.8123,40.3512,39.924,39.5315,39.1746,38.854,38.5701,38.3232,38.1135	11
84410	7_wave2.35621.35621.2	2	LLLLLLLLLLLLL		97.0407	1489.11262496847	-0.00203029	-1.36	67.6717,67.5414,67.4171,67.3,67.1908,67.0902,66.999,66.9176,66.8464,66.7856,66.7354,66.6958,66.6666	13
152319	7_wave2.23482.23482.2	2	LLLLLLA		97.0354	768.562145771892	-0.00290627	-3.78	17.0362,16.4665,15.9404,15.4571,15.3058,15.5075,13.5374	7
132815	7_wave2.31272.31272.2	2	LLLLLLLLA		97.0191	994.732144458938	-0.00480421	-4.83	31.5816,30.9716,30.4004,29.8689,29.3781,28.9285,30.5475,29.9041,26.2267	9
73411	2_K2.37333.37333.2	2	LYGMCLQANSGKVW	5,Carbamidomethyl[C];	97.0178	1626.78352912727	-0.00692532	-4.26	66.8373,58.6197,68.6848,68.9283,80.9599,82.6583,81.2732,82.6198,81.7185,82.4525,78.7946,79.4916,83.0508,82.2416	14
124822	6_wave1.39936.39936.2	2	RLLLLLLLL		96.9652	1079.7841843612	-0.00737758	-6.83	19.313,19.1547,25.8855,18.4284,17.9805,17.5747,17.2103,16.8865,16.6026	9
43282	3_G.8553.8553.2	2	QLQQLR		96.9582	785.464942027228	-0.00218322	-2.78	79.6894,80.5995,88.4691,88.4184,87.155,86.9883	6
42685	4_C.23892.23892.2	2	SAVVKLL		96.956	729.488693161316	-0.00186087	-2.55	36.8899,34.4132,52.98,42.9361,38.2429,37.6546,36.8688	7
84414	6_wave1.34546.34546.2	2	LLLLLLLLLLLLL		96.9516	1489.11466798705	-0.0040987	-2.75	40.5967,40.0626,39.5596,39.0892,38.6526,38.2505,37.8839,37.5533,37.259,37.0012,36.7801,36.5956,36.4474	13
44989	3_G.22274.22274.2	2	YGLFPK		96.9367	724.404423554002	-0.00164556	-2.27	14.9477,13.673,13.6726,12.9871,15.0327,13.868	6
105808	1_K1.4526.4526.2	2	PSQQGCRGQLQ	6,Carbamidomethyl[C];	96.9332	1258.59651980173	-0.000837007	-0.67	98.6882,98.5966,98.7378,99.2911,98.6039,97.7637,97.8863,98.4295,98.9149,99.3051,98.3157	11
45096	3_G.13240.13240.2	2	TNFLRA		96.9251	721.400219129558	-0.00110756	-1.54	75.8637,76.4981,74.3456,71.7441,64.7481,59.1107	6
45803	6_wave1.40399.40399.2	2	LLLLLLLLLLLLLLLLLL		96.9056	2054.53264070753	-0.00173643	-0.85	61.9639,61.9462,61.9399,61.9456,61.9639,61.9953,62.04,62.0982,62.1699,62.255,62.3532,62.4643,62.5875,62.7224,62.8681,63.0237,63.1882,63.3604	18
43813	3_G.8085.8085.	0	AAPNLRQ		96.8744	1.00728	-6.21975e-06	-6.17	8.41533,7.96001,8.2344,8.48946,8.31891,7.35317,7.22567	7
152607	2_K2.14025.14025.2	2	LMTLGKT		96.8723	763.439061326932	-0.000851573	-1.12	48.4672,48.1059,55.8418,57.6402,49.3545,39.6569,40.0955	7
42023	4_C.13041.13041.2	2	LARSFY		96.8384	756.40810360777	-0.004321	-5.71	34.2293,29.588,36.3559,34.582,30.7952,34.8417	6
39917	4_C.14944.14944.	0	STCLFPK	3,Carbamidomethyl[C];	96.8308	1.00728	-1.47253e-06	-1.46	64.3993,63.7094,70.5773,74.1249,65.4277,53.9351,53.9339	7
44502	3_G.14434.14434.2	2	WMFKN	2,Oxidation[M];	96.8071	741.33999456844	-0.00116936	-1.58	15.4396,14.1815,13.0007,10.1745,10.0275	5
29600	3_G.28372.28372.	0	TTFMNCLTTF	4,Oxidation[M];6,Carbamidomethyl[C];	96.8014	1.00728	-4.74604e-06	-4.71	79.0363,71.9458,74.5561,55.6155,85.8907,85.8879,89.6166,88.6258,85.9959,85.061	10
29977	3_G.13922.13922.	0	SSGQRWMFKN		96.7914	1.00728	-2.2217e-06	-2.21	96.6703,96.3057,90.7479,90.8253,93.1669,92.0546,96.2971,96.5749,95.9078,93.8478	10
37391	5_T.15248.15248.	0	VGLPLNQR		96.7698	1.00728	-2.76219e-06	-2.74	89.5223,90.4408,94.9114,95.6239,89.6871,89.786,90.2409,90.3883	8
110282	1_K1.23006.23006.2	2	YQKFPQYLQ		96.7547	1214.62345149053	-0.0030684	-2.53	89.6629,92.5528,97.081,96.7602,95.9855,95.9934,96.388,97.2459,94.834	9
41116	4_C.12760.12760.	0	NFPKQY		96.7295	1.00728	-2.9003e-06	-2.88	17.1379,18.315,22.1899,20.554,18.2407,17.9143	6
148736	7_wave2.43141.43141.2	2	LLLLLLL		96.7188	810.611868178402	-0.00574105	-7.08	25.1117,24.3591,23.6517,22.99,22.3739,21.8035,21.2785	7
154517	1_K1.7768.7768.	0	LPLNQR		96.6754	1.00728	-1.26549e-06	-1.26	64.7233,74.7427,75.5537,74.3341,70.3937,72.928	6
42271	5_T.8676.8676.	0	LLRRR		96.6724	1.00728	-5.06827e-06	-5.03	3.8288,3.58365,3.57353,3.41147,3.17661	5
29100	3_G.18301.18301.2	2	TTYMNCLTTY	6,Carbamidomethyl[C];	96.6423	1267.53636527622	-0.00305621	-2.41	74.7384,67.2259,63.7769,86.3858,86.282,90.8092,87.6117,86.2651,85.8799,83.4156	10
94609	7_wave2.39731.39731.3	3	LLLLLLLLLLLL		96.6358	1376.03278471159	-0.00438652	-3.19	33.4941,33.0085,32.1754,31.7347,31.3326,30.9699,30.647,30.3644,30.1224,29.9209,29.76,29.6396	12
155305	1_K1.23789.23789.2	2	GTVVKLL		96.6301	729.487596576756	-0.000735535	-1.01	93.5209,93.2589,98.2764,97.6821,96.5805,96.6373,97.0453	7
94624	6_wave1.37121.37121.3	3	LLLLLLLLLLLL		96.5998	1376.03494074554	-0.00438653	-3.19	22.4455,21.9762,21.5465,21.1567,20.8067,20.4964,20.2256,19.9941,19.8015,19.6476,19.5321,19.4545	12
111635	1_K1.8012.8012.3	3	TNFLRAVRSH		96.5914	1200.6624850717	-0.0029303	-2.44	11.7033,13.4564,16.5327,17.0037,14.185,9.60156,9.99564,9.90044,9.36769,8.76891	10
148417	2_K2.18100.18100.2	2	TNFLRY		96.5719	813.428356143186	-0.00306604	-3.77	40.6519,39.6914,41.06,34.9965,31.9359,30.6119	6
33043	4_C.42352.42352.	0	VCPALQPVLS	2,Carbamidomethyl[C];	96.5622	1.00728	-6.27728e-06	-6.23	83.9031,86.5594,90.9704,89.8793,95.7832,93.7453,93.2199,92.0112,91.8062,91.0623	10
153657	1_K1.29919.29919.2	2	VTRFLL		96.558	748.47106434264	-0.000520875	-0.7	19.9187,19.7962,19.1494,16.7668,17.1635,13.4457	6
40184	6_wave1.37692.37692.4	4	LLLLLLLLLLLLLLLLLLL		96.5564	2167.62743009944	-0.00843141	-3.89	7.53611,7.28849,7.06754,6.87215,6.70131,6.55405,6.42955,6.32706,6.24593,6.18564,6.14576,6.12598,6.12607,6.14593,6.18557,6.24506,6.3246,6.42448,6.54505	19
59563	7_wave2.40939.40939.2	2	LLLLLLLLLLLLLLLL		96.5426	1828.37350184533	-0.0108128	-5.91	47.6672,47.3507,47.0583,46.7913,46.5509,46.3381,46.1538,45.9985,45.8729,45.7771,45.7113,45.6755,45.6693,45.6925,45.7444,45.8244	16
105423	6_wave1.43318.43318.2	2	KPLLLLLLLLL		96.5363	1261.91585943891	-0.00633714	-5.02	8.92593,8.59944,9.4498,9.79231,7.20478,6.98279,6.78782,6.61861,6.47406,6.35316,6.25504	11
121960	6_wave1.32838.32838.2	2	LLLLLLLLLA		96.5307	1107.81526310217	-0.0022388	-2.02	17.6419,17.1049,16.6106,16.1583,15.7472,15.3765,15.0454,15.9176,14.8575,13.239	10
117594	6_wave1.43615.43615.2	2	LLLLLLLLLL		96.4631	1149.86572822436	-0.0074089	-6.44	16.9049,16.3271,15.7937,15.3037,14.8561,14.4499,14.084,13.7573,13.4686,13.2168	10
34638	3_G.15320.15320.2	2	LLVHPVHGNL		96.4423	1098.64641627341	-0.00468547	-4.26	61.9499,53.4277,53.4044,51.1789,38.0355,36.3685,34.5841,29.7917,30.6597,35.2081	10
84245	7_wave2.40614.40614.3	3	LLLLLLLLLLLLL		96.4025	1489.11808161495	-0.00350162	-2.35	23.5696,23.0728,22.6162,22.2,21.8243,21.4891,21.1942,20.9394,20.7245,20.549,20.4127,20.3152,20.2561	13
104077	1_K1.8496.8496.2	2	GVAKKTQLFGVK		96.3902	1275.78080413676	-0.00254023	-1.99	95.9301,94.9941,97.5596,99.0667,99.1186,98.4284,98.2384,98.3778,98.2622,97.991,97.6571,98.4288	12
84323	6_wave1.38463.38463.2	2	LLLLLLLLLLLLL		96.3859	1489.11547524931	-0.00604556	-4.06	21.7672,21.259,20.7916,20.365,19.9792,19.6338,19.3286,19.0631,18.8369,18.6496,18.5007,18.3898,18.3164	13
148866	1_K1.40881.40881.2	2	NLLRFF		96.3803	809.467119327342	-0.000305538	-0.38	38.3775,37.4187,38.1917,38.0309,34.6721,34.492	6
126053	6_wave1.45446.45446.	0	LLMPQVAAPQ	10,Deamidated[Q];	96.372	1.00728	-1.36122e-06	-1.35	6.16331,5.97762,5.32565,4.7729,4.58891,4.61806,3.85288,3.67632,3.62037	10
94597	6_wave1.37770.37770.3	3	LLLLLLLLLLLL		96.3495	1376.03088773359	-0.00438652	-3.19	30.7863,30.3226,29.896,29.5075,29.1577,28.8472,28.5765,28.3457,28.155,28.0045,27.8941,27.8235	12
115001	1_K1.28009.28009.	0	AAYLMTLGKTT		96.3356	1.00728	-6.41139e-06	-6.37	24.168,23.1346,24.7265,25.3074,27.1188,25.0391,21.9619,18.5729,18.9922,19.7585,19.4299	11
40837	3_G.35416.35416.2	2	LLLYPLH		96.3264	868.530378294038	-0.00132538	-1.53	10.8909,13.461,11.9626,12.1045,11.1821,10.4664,8.00096	7
67372	6_wave1.42541.42541.3	3	LLLLLLLLLLLLLLL		96.301	1715.28728221763	-0.00774779	-4.52	13.6333,13.2441,12.8914,12.5745,12.2924,12.0444,11.8295,11.6471,11.4964,11.3769,11.2878,11.2288,11.1994,11.1993,11.2283	15
157430	1_K1.13201.13201.2	2	LWPCK	4,Carbamidomethyl[C];	96.2976	703.36273557604	-0.00323791	-4.6	9.30392,9.19824,8.48456,7.3883,8.20001	5
42845	4_C.16217.16217.	0	NFLVAR		96.2855	1.00728	-3.39976e-08	-0.03	17.2058,18.3855,13.8588,16.4027,13.708,15.5551	6
119727	1_K1.22985.22985.2	2	VQSYTNFLR		96.2687	1127.58676316605	-0.00242323	-2.15	52.5096,54.1038,67.944,64.5715,64.9998,60.3299,52.1906,51.3541,51.3385	9
37312	4_C.13308.13308.	0	KNSWGRLS		96.258	1.00728	-9.92456e-06	-9.85	40.1155,39.7274,38.7281,50,42.9234,36.039,32.3615,32.2505	8
36334	5_T.9548.9548.	0	TLLNPTSGK		96.2475	1.00728	-2.87577e-06	-2.85	72.6473,74.2771,79.3894,83.5276,81.3992,77.9915,72.8288,72.3104,73.5748	9
41599	5_T.18201.18201.2	2	WMFKN	2,Oxidation[M];	96.2366	741.339904551512	-0.00107699	-1.45	16.1052,14.9007,12.5788,10.9035,10.7127	5
84408	6_wave1.39919.39919.2	2	LLLLLLLLLLLLL		96.229	1489.10909073976	-0.00203028	-1.36	15.4906,15.0228,14.5951,14.2067,13.8566,13.544,13.2679,13.0275,12.8219,12.6503,12.512,12.4063,12.3327	13
105255	7_wave2.37509.37509.3	3	LLLLLLLLLLL		96.226	1262.94783336003	-0.00541442	-4.29	43.5688,43.1646,42.7891,42.4437,42.1296,41.8478,41.5992,41.3844,41.2039,41.0579,40.9466	11
129287	7_wave2.28452.28452.	0	LLLLLLLLL		96.2205	1.00728	-4.42827e-06	-4.4	22.9008,22.2163,21.5769,20.9826,20.4333,19.9285,19.4677,19.0503,18.6756	9
33262	4_C.10373.10373.2	2	LLSCGPASSGQ	4,Carbamidomethyl[C];	96.1831	1076.50650599131	-0.00247407	-2.3	48.8763,48.7062,47.1931,46.8489,53.5063,58.039,52.2708,66.1212,56.3131,46.955,50	11
39943	4_C.10037.10037.2	2	SSGQRWM		96.18	851.385227957444	-0.00243065	-2.85	62.3541,61.087,54.5308,50.9487,48.6801,45.9858,47.4601	7
121910	6_wave1.32859.32859.3	3	LLLLLLLLLA		96.1793	1107.81183231793	-0.000345827	-0.31	74.0743,73.9845,73.8962,73.8101,73.7268,73.6471,73.5715,78.3618,72.1849,67.1039	10
79057	7_wave2.8693.8693.2	2	GHKKKKTKLFNLL		96.1502	1554.98871640295	-0.00456013	-2.93	81.4807,82.1418,95.0571,96.8419,95.8708,91.4224,82.7958,85.7685,87.7203,92.8578,93.4911,94.6727,94.5636	13
42835	4_C.14933.14933.2	2	FFPGPR		96.1291	720.383616482658	-0.000887797	-1.23	6.08892,5.64893,7.2534,6.37771,6.74787,6.87006	6
42544	4_C.22863.22863.2	2	VVKLLY		96.1242	734.482598227616	-0.00156693	-2.13	44.3301,42.0622,36.4935,36.1305,36.1402,39.8465	6
34790	5_T.17081.17081.	0	TLLNPTAVR		96.1135	1.00728	-8.53711e-07	-0.85	87.1532,88.8472,93.9899,95.2525,93.7131,90.7349,86.9362,87.8332,90.0058	9
148773	6_wave1.29936.29936.2	2	LLLLLLL		96.0829	810.607743155532	-0.00151797	-1.87	27.795,27.1285,26.5031,25.9196,25.3785,24.8801,24.4245	7
95697	2_K2.22674.22674.2	2	YSTGGTQLPTLAR		96.0768	1364.71812899897	-0.00130657	-0.96	32.952,35.5797,50,33.2318,33.0173,50,47.424,39.6021,41.8841,36.6184,35.9139,32.1868,36.3455	13
39736	3_G.7325.7325.2	2	GKCLTLSK	3,Carbamidomethyl[C];	96.0666	906.510041055654	-0.00238642	-2.63	88.0381,88.7144,92.9062,94.2427,94.1183,93.0145,92.6589,93.1905	8
36245	4_C.10354.10354.2	2	VHPVHGNLN		96.0264	986.521071815382	-0.00453784	-4.6	75.927,78.5871,82.3619,80.5339,82.3313,82.0087,83.2996,84.4603,82.224	9
111732	6_wave1.7286.7286.3	3	TNFLRAVRSH		96.0087	1200.66116472067	-0.00158906	-1.32	10.9469,10.4972,15.8539,16.6017,14.1536,11.5161,10.6563,9.70769,9.27744,8.61758	10
84243	7_wave2.47273.47273.3	3	LLLLLLLLLLLLL		96.003	1489.11796160685	-0.00350162	-2.35	13.7979,13.3322,12.9065,12.5197,12.1705,11.8579,11.5806,11.3377,11.128,10.9507,10.8049,10.6896,10.6044	13
148730	6_wave1.43677.43677.2	2	LLLLLLL		96.0005	810.610321743122	-0.00415791	-5.13	17.4646,16.8357,16.2527,15.7148,15.2211,14.7705,14.3617	7
40180	6_wave1.44578.44578.4	4	LLLLLLLLLLLLLLLLLLL		95.9914	2167.62305873191	-0.00843139	-3.89	9.25409,8.99351,8.76158,8.55739,8.3801,8.22892,8.10316,8.0022,7.92554,7.87274,7.84347,7.83753,7.85476,7.89515,7.95875,8.04572,8.15628,8.29075,8.44952	19
33441	4_C.6243.6243.3	3	KQLLVHPVH		95.9892	1070.64685453046	-4.898e-05	-0.05	64.7655,64.0083,67.7329,88.8001,87.6127,84.0473,78.8592,77.0721,71.9736	9
55145	7_wave2.37513.37513.2	2	LVGLYGMCLQANSGKVW	8,Carbamidomethyl[C];	95.9864	1895.95770131543	-0.00715816	-3.78	86.3986,82.4349,93.7302,95.7022,95.7421,97.9128,97.9645,96.3452,96.8131,95.9911,96.2694,96.2322,95.4342,94.7022,94.9383,95.8246,95.9544	17
82890	6_wave1.36740.36740.3	3	LLLKVKLLLLLLL		95.9848	1505.11295973518	-0.00385887	-2.56	14.1362,17.709,15.022,14.3996,13.6662,14.3165,14.1311,14.7861,12.1879,12.0912,12.0255,11.9902,11.9853	13
45576	3_G.11271.11271.2	2	GTNFLR		95.9766	707.384552989658	-0.00109171	-1.54	65.038,64.8247,72.6614,74.1632,76.4749,76.1771	6
96556	2_K2.8794.8794.3	3	LKQLLVHPVHGN		95.9536	1354.79791830557	-0.00260445	-1.92	69.3864,69.4769,79.7334,86.7411,89.7396,87.8142,89.5951,85.1775,83.1345,81.1291,76.4921,77.4278	12
140177	7_wave2.31901.31901.2	2	LLLLLLVL		95.9325	909.67576774896	-0.00111977	-1.23	31.5249,30.8877,30.2892,29.7305,38.6887,32.7626,29.3852,29.2131	8
26152	3_G.6883.6883.3	3	YLKQQVSGQGPR		95.9258	1360.73429678409	-0.001153	-0.85	60.0233,68.3007,83.7744,83.4433,87.1791,84.5944,85.7799,74.1823,74.2027,75.9675,74.4795,74.2036	12
139974	1_K1.12467.12467.2	2	ASPLQLQR		95.9234	912.527683617552	-0.0015854	-1.74	67.2915,69.1942,88.9881,88.462,86.8123,79.2229,77.6699,79.1419	8
80218	2_K2.16438.16438.3	3	PSLKQLLVHPVHGN		95.9061	1538.88768375571	-0.00763727	-4.96	78.1557,77.2911,88.418,88.797,87.6387,96.2081,94.3749,92.8059,96.9708,94.1581,92.9127,91.6341,90.2103,90.0299	14
31964	2_K2.36940.36940.2	2	SLNGYSSSVNSAAARLQSSGVMVA		95.8963	2356.15996738481	-0.00386758	-1.64	31.9411,37.2153,38.5177,41.9967,34.9993,61.4209,68.3963,63.0776,60.1554,62.0957,59.979,63.637,63.3131,53.0326,48.8744,53.3329,54.7945,62.6963,60.3795,62.4042,56.0363,62.7826,52.9716,59.1289	24
52318	7_wave2.41460.41460.2	2	LLLLLLLLLLLLLLLLL		95.8879	1941.45581044724	-0.00903688	-4.65	42.3746,42.0224,41.6984,41.4036,41.1392,40.9059,40.7046,40.5355,40.3992,40.2958,40.2254,40.1878,40.1828,40.21,40.2689,40.3588,40.4789	17
155975	2_K2.13437.13437.2	2	NNTQPF		95.8774	720.331919529828	-0.000809738	-1.12	12.678,12.158,11.871,11.6131,10.3988,9.07783	6
121017	1_K1.18105.18105.	0	CGTQLPTLAR	1,Carbamidomethyl[C];	95.875	1.00728	-1.84865e-06	-1.84	59.1017,60.7368,67.6534,77.3889,69.7557,67.4871,62.7734,60.5063,54.4802,61.865	10
129294	7_wave2.39683.39683.	0	LLLLLLLLL		95.8733	1.00728	-4.91322e-06	-4.88	12.4788,11.9404,11.4456,10.9926,10.5798,10.2054,9.86782,9.5653,9.29634	9
152402	1_K1.12959.12959.	0	RWMFK		95.8635	1.00728	-2.08937e-06	-2.07	92.7729,91.9235,92.2486,96.5968,96.9539	5
42199	3_G.6060.6060.2	2	RYLRQS		95.8424	822.461509430818	-0.00352998	-4.29	36.9878,35.2883,37.4947,37.6008,38.7785,38.2841	6
150469	1_K1.25259.25259.	0	QLWTLK		95.8241	1.00728	-1.90126e-06	-1.89	85.7319,87.5038,92.3221,92.9562,90.2343,90.1482	6
148732	7_wave2.39710.39710.2	2	LLLLLLL		95.8227	810.611521400548	-0.00538674	-6.65	16.2776,15.6647,15.0977,14.5755,14.0969,13.6606,13.2653	7
120332	6_wave1.33492.33492.3	3	LLLLLLLLVV		95.8204	1121.83108796422	-0.00509933	-4.55	20.9237,20.3374,19.7943,19.2941,18.8366,18.4211,22.8858,19.5849,19.8506,19.6977	10
105278	6_wave1.37622.37622.3	3	LLLLLLLLLLL		95.8107	1262.9497203179	-0.00748256	-5.92	28.0749,27.55,27.0641,26.6179,26.2119,25.8464,25.5216,25.2377,24.9945,24.792,24.63	11
121912	7_wave2.33939.33939.3	3	LLLLLLLLLA		95.8015	1107.81235315754	-0.000876944	-0.79	57.4005,57.0561,56.7285,56.4192,56.1295,55.8606,55.6136,57.4346,54.9131,49.3579	10
155326	1_K1.25165.25165.	0	GTVVKLL		95.7983	1.00728	-2.31146e-06	-2.29	82.141,81.5396,92.6676,87.9075,88.9755,90.4136,90.011	7
38587	5_T.15998.15998.2	2	LATVSLPR		95.7783	856.526639529532	-0.0016142	-1.88	27.3857,23.6048,29.4716,28.8743,25.9924,24.5353,24.1667,23.9973	8
22588	3_G.24981.24981.	0	SCGPASSGQRWMF	2,Carbamidomethyl[C];12,Oxidation[M];	95.7655	1.00728	-1.84379e-07	-0.18	77.2872,78.2604,93.5052,92.508,90.234,91.9024,86.5034,85.7077,82.9347,82.721,79.0678,56.4547,75.7991	13
139254	1_K1.10761.10761.	0	KTQLFGVK		95.7503	1.00728	-9.29181e-07	-0.92	43.9351,43.6081,46.2656,44.845,38.5544,35.9374,37.5502,39.7889	8
40968	3_G.19963.19963.	0	YGLVLGSR		95.7483	1.00728	-3.27193e-06	-3.25	36.7507,37.255,54.6835,56.2734,44.9589,40.6029,42.172,42.0897	8
105577	2_K2.22529.22529.2	2	KKTQLFGVKVL		95.7265	1260.80604136987	-0.00228482	-1.81	96.1668,94.7541,87.6019,88.8188,92.0733,94.3241,94.4617,95.1955,94.097,93.1555,95.1947	11
42029	5_T.8912.8912.	0	CLTLSK	1,Carbamidomethyl[C];	95.6937	1.00728	-1.40204e-06	-1.39	42.4225,44.8717,51.9708,52.8622,53.2723,51.4649	6
92936	6_wave1.35921.35921.3	3	LLLKVKLLLLLL		95.6787	1392.02466878544	-0.00815249	-5.86	8.65466,10.8411,9.41744,8.62214,8.53247,7.81497,7.6221,8.20216,6.73304,6.61306,6.5163,6.44203	12
122648	7_wave2.9440.9440.	0	LVLQKWWK		95.6758	1.00728	-2.5692e-06	-2.55	17.4886,16.7566,18.6759,16.9834,12.8596,12.7598,12.599,13.2904	8
84232	6_wave1.41176.41176.3	3	LLLLLLLLLLLLL		95.6573	1489.11737454999	-0.00350162	-2.35	20.8665,20.355,19.8845,19.455,19.0662,18.7177,18.4091,18.14,17.9098,17.7181,17.5643,17.4479,17.3684	13
84237	6_wave1.41846.41846.3	3	LLLLLLLLLLLLL		95.657	1489.11748730829	-0.00350162	-2.35	24.2385,23.7503,23.3018,22.8935,22.5254,22.1975,21.9098,21.6622,21.4544,21.2862,21.1572,21.0672,21.0157	13
84412	6_wave1.39224.39224.2	2	LLLLLLLLLLLLL		95.6468	1489.11297047926	-0.00604555	-4.06	8.35002,8.00164,7.68651,7.40297,7.14944,6.92441,6.72649,6.55441,6.40702,6.28328,6.18228,6.10325,6.04554	13
34106	3_G.9799.9799.2	2	QLLVHPVHGN		95.6393	1113.6189568611	-0.00267199	-2.4	88.6658,90.4231,98.8815,98.7834,98.9489,97.9563,97.4536,97.7209,97.7102,96.0349	10
90445	7_wave2.44724.44724.	0	RLLLLLLLLLLL		95.6254	1.00728	-1.87321e-07	-0.19	10.1604,9.68897,9.79778,8.1389,7.84576,7.58376,7.35135,7.14712,6.96974,6.81802,6.6909,6.58745	12
125526	2_K2.7327.7327.2	2	HTYVPVTQK		95.5676	1072.5815090681	-0.00300158	-2.8	91.1808,90.4884,93.2257,96.0961,96.329,95.7621,96.0117,94.5402,95.79	9
42015	4_C.34773.34773.2	2	VVKLLW		95.5333	757.499	-0.00177697	-2.35	56.9563,51.0118,45.4964,45.2874,47.9988,48.6389	6
32284	3_G.12150.12150.2	2	YYAWWRPQ		95.5322	1169.56204018818	-0.00951305	-8.13	60.8866,59.9913,53.9905,70.7689,66.5336,59.8566,57.0436,54.3499	8
38177	3_G.39851.39851.2	2	VFFFFFL		95.5265	966.519	-0.00690421	-7.14	15.4088,13.9907,12.2407,12.3987,12.4814,12.0431,12.4315	7
31296	3_G.44595.44595.2	2	LPLSQRFLLL		95.5229	1199.75316285034	-0.00216671	-1.81	93.7059,90.4679,89.0059,89.4512,84.0321,84.066,87.4306,90.3519,92.9293,87.6372	10
148693	6_wave1.42164.42164.2	2	LLLLLLL		95.5057	810.608412428796	-0.00220202	-2.72	17.8855,17.255,16.6703,16.1307,15.6351,15.1826,14.772	7
67362	6_wave1.41005.41005.	0	LLLLLLLLLLLLLLL		95.4933	1.00728	-4.54978e-06	-4.52	12.2551,11.8593,11.5001,11.1762,10.8867,10.6304,10.4063,10.2134,10.051,9.91807,9.81402,9.73823,9.69016,9.66942,9.67567	15
152115	2_K2.14374.14374.	0	QLPALTK		95.4894	1.00728	-2.76444e-06	-2.74	56.7384,57.7547,77.316,71.768,73.1046,72.0748,73.8694	7
118936	1_K1.9692.9692.2	2	SCPASSGQRW	2,Carbamidomethyl[C];	95.47	1135.49684077546	-0.00195917	-1.73	68.0974,67.7615,86.1207,81.4383,85.8382,82.426,77.9704,75.8375,73.8964,71.9277	10
136909	2_K2.7935.7935.2	2	GPASSGQRW		95.4574	945.455288114778	-0.00162913	-1.72	89.7804,90.0819,91.1319,93.0134,90.3733,87.925,86.5212,83.7339,81.9315	9
40329	6_wave1.40777.40777.2	2	LLLLLLLLLLLLLLLLLLL		95.4442	2167.6214717495	-0.00654781	-3.02	49.3413,49.1464,48.9727,48.8214,48.6934,48.5896,48.5104,48.4563,48.4277,48.4246,48.447,48.4945,48.567,48.6636,48.7839,48.9268,49.0913,49.2763,49.4804	19
42877	4_C.34312.34312.2	2	VVKLLF		95.4386	718.487848929938	-0.00174454	-2.43	40.2058,35.7907,29.322,28.9395,30.0257,28.6571	6
133124	7_wave2.12985.12985.	0	NSWGRLSTA		95.3881	1.00728	-4.0772e-06	-4.05	90.4676,92.4195,92.8727,89.4962,88.4737,89.3801,90.2267,89.9607,88.5267	9
117500	6_wave1.30634.30634.2	2	LLLLLLLLLL		95.3647	1149.86321711465	-0.00485669	-4.22	20.229,19.6424,19.0992,18.5991,18.1418,17.7265,17.3527,17.0196,16.7265,16.4725	10
36786	5_T.6025.6025.	0	YHNGNALQ		95.3467	1.00728	-6.61829e-07	-0.66	57.8033,60.9228,62.5483,60.8989,62.2117,55.4715,46.3199,59.3347	8
124687	1_K1.35714.35714.2	2	FFWWMTF	5,Oxidation[M];	95.3191	1080.46661679471	-0.00187435	-1.73	8.32564,7.56789,8.13791,7.77634,7.66033,6.06378,4.92378	7
80321	1_K1.16288.16288.2	2	PSLKQLLVHPVHGN		95.2978	1538.88199140361	-0.00124576	-0.81	90.2145,89.69,93.742,98.108,93.7417,98.7171,98.4937,98.0013,97.2075,94.9386,93.8305,92.5642,92.7399,93.1501	14
144782	6_wave1.30949.30949.2	2	LLLLLHH		95.292	858.549660991238	-0.00644235	-7.5	5.34006,5.03071,4.75292,4.91046,4.49244,4.12394,3.92417	7
43519	3_G.28724.28724.	0	WALYPK		95.2882	1.00728	-1.46313e-06	-1.45	9.41481,8.0817,8.24666,8.88422,8.37286,7.83237	6
155666	2_K2.19209.19209.2	2	WMFKN		95.2855	725.344596350118	-0.000671978	-0.93	19.8345,18.7696,17.1022,11.6688,12.6321	5
105219	6_wave1.38988.38988.3	3	LLLLLLLLLLL		95.2814	1262.94449246992	-0.00748253	-5.92	24.7136,24.1676,23.6624,23.1982,22.7752,22.3934,22.0528,21.7531,21.4941,21.2754,21.0967	11
38004	5_T.27206.27206.2	2	LCTLFPK	2,Carbamidomethyl[C];	95.2644	878.478993984942	-0.00146332	-1.67	35.9632,33.331,34.2972,34.4238,33.561,29.786,37.4715	7
147902	2_K2.11926.11926.	0	NSWGRLS		95.2306	1.00728	-1.66667e-06	-1.65	76.2616,83.9746,86.4185,84.2511,82.809,79.3401,78.7593	7
111641	7_wave2.7414.7414.3	3	TNFLRAVRSH		95.2151	1200.66321368112	-0.00367104	-3.06	7.47515,8.62588,9.58868,9.41178,8.74323,7.11372,6.83931,5.9759,6.15522,5.65157	10
105806	2_K2.4872.4872.2	2	PSQQGCRGQLQ	6,Carbamidomethyl[C];	95.2074	1258.59538458695	-0.000314391	-0.25	95.19,94.8988,96.2095,97.7427,95.4565,93.4022,93.7703,95.1258,96.0628,97.5174,94.5106	11
30591	6_wave1.41448.41448.3	3	LLLLLLLLLLLLLLLLLLLLL		95.1922	2393.79170365414	-0.00867279	-3.62	16.3825,16.0207,15.6941,15.4025,15.1454,14.9224,14.733,14.5769,14.4536,14.3628,14.3042,14.2775,14.2823,14.3186,14.3861,14.4848,14.6144,14.775,14.9664,15.1885,15.4414	21
32050	5_T.23744.23744.2	2	LGTQLPTLAR		95.1885	1069.6354954913	-0.000922033	-0.86	68.3908,66.9613,76.4778,77.7806,72.1317,71.2378,66.6213,64.7511,59.0379,64.625	10
150033	7_wave2.25791.25791.2	2	LLLLLLP		95.1843	794.576398984148	-0.00147363	-1.85	33.3177,32.3047,31.6653,31.0653,35.869,32.1452,32.2443	7
105252	6_wave1.40884.40884.3	3	LLLLLLLLLLL		95.1629	1262.94743180848	-0.00500628	-3.96	37.4379,36.8819,36.36,35.8735,35.4231,35.0097,34.6337,34.2955,33.9954,33.7334,33.5094	11
40629	3_G.20097.20097.	0	CSGLKTVL	1,Carbamidomethyl[C];	95.1557	1.00728	-3.24266e-07	-0.32	67.5613,69.4929,68.876,70.0661,70.8147,69.9943,77.5583,79.5914	8
94626	6_wave1.38420.38420.3	3	LLLLLLLLLLLL		95.144	1376.03499538734	-0.00855107	-6.21	17.9172,17.4377,16.9984,16.5991,16.239,15.9176,15.6343,15.3883,15.179,15.0059,14.8683,14.7656	12
37426	5_T.11823.11823.	0	THLQLQR		95.1428	1.00728	-8.73368e-06	-8.67	7.6604,7.1524,9.7671,10.0043,9.05289,8.03517,8.33034	7
144780	7_wave2.31965.31965.2	2	LLLLLHH		95.1335	858.548716516408	-0.00740978	-8.63	5.40472,5.09549,4.81778,4.92022,4.54677,4.16475,3.96075	7
112539	6_wave1.40840.40840.2	2	RLLLLLLLLL		95.0685	1192.86884799652	-0.00675128	-5.66	19.6084,19.3116,19.9299,16.918,16.5012,16.1253,15.7893,15.4925,15.234,15.013	10
69081	1_K1.30061.30061.2	2	YYYSTGGTQLPTLAR		95.0431	1690.84703039185	-0.0035685	-2.11	51.0932,71.8196,65.2687,69.1286,75.6765,54.2687,54.5974,71.2719,69.8385,71.4577,68.601,63.9254,63.2411,58.8536,62.5383	15
109650	6_wave1.34223.34223.2	2	LLLLLLLLLLA		95.0398	1220.90056381734	-0.00509167	-4.17	18.4686,17.9002,17.3754,16.8934,16.4537,16.0554,15.6976,15.3795,17.6081,15.0261,13.2378	11
41120	3_G.22385.22385.	0	LPLSQRF		95.0378	1.00728	-2.45433e-06	-2.44	90.4604,90.3173,92.1297,92.9768,90.4733,87.5122,87.0902	7
42436	5_T.18914.18914.2	2	LGLLYK		95.0345	706.450912108268	-0.00117191	-1.66	46.3844,44.3204,52.7168,49.2901,51.9305,51.313	6
129283	6_wave1.45332.45332.2	2	LLLLLLLLL		95.0184	1036.77719485713	-0.00120038	-1.16	10.9438,10.4766,10.0498,9.66158,9.31023,8.99407,8.71146,8.46087,8.24085	9
34070	3_G.38149.38149.2	2	LFRQFYQL		95.0023	1114.60784732939	-0.00352653	-3.16	36.7656,29.5056,30.3123,34.8707,36.3637,36.2893,33.0713,33.9585	8
135071	2_K2.35584.35584.	0	YFLYLLH		94.9922	1.00728	-4.24373e-06	-4.21	8.51827,7.55502,8.43651,9.38919,6.81686,6.09918,5.91774	7
148869	7_wave2.36797.36797.2	2	NLLRFF		94.9842	809.469764812242	-0.0030152	-3.72	72.7054,81.6616,85.9934,83.539,81.9844,83.4741	6
36995	5_T.21468.21468.	0	FQYMMR	4,Oxidation[M];5,Oxidation[M];	94.9717	1.00728	-1.90529e-06	-1.89	16.154,15.1368,17.5695,13.363,13.3225,17.1284	6
119730	2_K2.23074.23074.2	2	VQSYTNFLR		94.9463	1127.58856480869	-0.00425614	-3.77	63.7741,65.2478,75.6763,72.6264,72.973,68.437,61.1265,59.0887,58.9248	9
40182	6_wave1.43697.43697.4	4	LLLLLLLLLLLLLLLLLLL		94.938	2167.62375182036	-0.0084314	-3.89	7.35238,7.0748,6.8255,6.60311,6.40635,6.23404,6.08511,5.9586,6.11393,6.02352,5.95484,5.90733,5.88054,5.87416,5.888,5.922,5.9762,6.05076,6.14594	19
38517	4_C.17756.17756.	0	SYTNFLR		94.9258	1.00728	-2.01396e-06	-2	28.8087,27.1574,31.996,31.2056,32.874,26.2373,26.4049	7
84214	6_wave1.43838.43838.3	3	LLLLLLLLLLLLL		94.886	1489.11247167539	-0.00350161	-2.35	12.2314,11.8214,11.4486,11.1119,10.81,10.5419,10.3065,10.1027,9.92949,9.78611,9.67175,9.58573,9.52748	13
96553	1_K1.8538.8538.3	3	LKQLLVHPVHGN		94.8169	1354.79609007047	-0.000748395	-0.55	63.347,63.2552,73.8798,81.4431,84.2725,81.8023,85.6778,80.9355,78.7067,75.8593,70.4767,71.6507	12
140424	2_K2.5940.5940.2	2	GKCLTLSK	3,Carbamidomethyl[C];	94.713	906.508180132438	-0.000484525	-0.53	65.1068,65.9767,74.1246,77.1999,77.3568,73.83,73.3757,75.4131	8
84226	7_wave2.43838.43838.	0	LLLLLLLLLLLLL		94.6985	1.00728	-2.36858e-06	-2.35	16.4787,15.9563,15.4759,15.0367,14.6379,14.2785,13.9575,13.6739,13.4268,13.2154,13.0386,12.8958,12.7861	13
38761	3_G.21977.21977.2	2	TLFFKYK		94.6912	946.541417994576	-0.00180258	-1.9	28.8208,29.1318,37.726,37.9443,35.1789,33.8116,33.2911	7
40882	5_T.7121.7121.	0	FHNGNAL		94.6681	1.00728	-1.70388e-06	-1.69	40.1428,40.3181,51.323,48.0228,49.3009,46.0258,45.3732	7
129611	2_K2.15158.15158.2	2	LQWPCKSN	5,Carbamidomethyl[C];	94.6438	1032.49448921741	-0.00138996	-1.35	73.9174,73.2511,85.4498,86.7896,84.3678,86.5028,81.0414,78.5437	8
147837	6_wave1.17012.17012.	0	TNFLRAV		94.627	1.00728	-4.63558e-06	-4.6	48.875,48.7983,43.5829,44.8548,38.0137,34.3495,37.4269	7
105234	6_wave1.39681.39681.3	3	LLLLLLLLLLL		94.618	1262.94642564596	-0.00748254	-5.92	23.0434,22.4934,21.9847,21.5175,21.0917,20.7071,20.3636,20.0607,19.7981,19.5752,19.3917	11
41816	5_T.11656.11656.2	2	NNLFPK		94.617	732.404663941264	-0.00079295	-1.08	79.7878,88.1802,90.255,84.3555,88.1159,87.7515	6
130677	2_K2.10502.10502.	0	AARLQSSGVM		94.6084	1.00728	-8.01814e-06	-7.96	45.3438,44.8763,48.008,50.7458,53.7182,61.354,63.7614,59.6796,52.4901,45.2239	10
132732	7_wave2.7956.7956.	0	SKVLPVPQK		94.5945	1.00728	-3.49682e-06	-3.47	90.838,92.0563,95.4985,96.4543,96.2744,95.594,92.4656,92.533,93.0379	9
40941	5_T.8795.8795.2	2	GTLLNPR		94.5907	770.452472070386	-0.000584795	-0.76	21.8171,21.7689,25.7815,27.6271,28.5923,22.3606,22.0847	7
147295	1_K1.26670.26670.	0	NNQFASF		94.5849	1.00728	-2.39792e-06	-2.38	34.3161,33.8727,35.3224,36.6081,28.625,25.5753,22.5741	7
148695	6_wave1.44515.44515.2	2	LLLLLLL		94.5606	810.608540983092	-0.00233515	-2.88	19.8083,19.1715,18.5795,18.032,17.5283,17.0677,16.6494	7
94620	7_wave2.43722.43722.	0	LLLLLLLLLLLL		94.5586	1.00728	-5.65826e-06	-5.62	13.4417,13.0235,12.643,12.2992,11.991,11.7176,11.4778,11.2709,11.096,10.9522,10.839,10.7556	12
40813	3_G.7897.7897.2	2	SCGVRCM	2,Carbamidomethyl[C];6,Carbamidomethyl[C];	94.5338	869.345782577046	-0.00320446	-3.69	23.7777,21.3573,25.809,27.3071,22.6369,18.4901,20.1139	7
76699	1_K1.42918.42918.	0	WVPRYFPFCQLA	9,Carbamidomethyl[C];	94.4664	1.00728	-1.8181e-06	-1.8	27.3947,28.1343,30.9152,30.4691,33.8318,42.1437,50.5401,49.3117,54.9928,49.0851,48.6894,43.7512	12
118856	7_wave2.41277.41277.	0	LLLLLLQLVV		94.4606	1.00728	-5.48042e-06	-5.44	7.47757,7.09823,6.75413,6.44313,8.77028,6.38116,5.98284,5.60516,5.97864,5.85187	10
42064	5_T.14296.14296.	0	FFPGPR		94.4455	1.00728	-5.06047e-07	-0.5	24.6683,24.0484,10.1736,9.02098,9.34801,9.84714	6
32016	5_T.40916.40916.	0	VGLPLSLFPK		94.4267	1.00728	-4.79066e-06	-4.76	19.3383,18.4549,21.9639,27.7101,26.0456,23.925,20.4156,17.5029,18.5209,17.5675	10
105240	6_wave1.38273.38273.	0	LLLLLLLLLLL		94.399	1.00728	-5.96778e-06	-5.92	27.0341,26.5142,26.0334,25.5922,25.1911,24.8303,24.51,24.2302,23.9908,23.7917,23.6325	11
41578	4_C.14744.14744.2	2	TTALFPK		94.3844	777.451018978874	-0.000531357	-0.68	32.7932,31.6675,17.9821,19.1461,18.3813,17.934,19.864	7
43767	3_G.9570.9570.2	2	QLAGNLR		94.3708	771.447684081942	-0.000545815	-0.71	59.0542,62.8098,51.4527,54.2797,71.7119,67.485,67.1267	7
44818	3_G.45874.45874.2	2	LLLYPL		94.3646	731.472884602922	-0.00278682	-3.81	15.5546,14.051,13.5404,13.7488,14.3115,13.5057	6
147297	2_K2.26816.26816.	0	NNQFASF		94.3521	1.00728	-2.77673e-06	-2.76	31.2501,30.7705,31.2242,34.2801,28.2853,32.0617,20.2387	7
152786	7_wave2.9348.9348.2	2	FLRAVR		94.3491	761.480447819688	-0.00245774	-3.23	60.247,62.0238,67.6616,59.0034,65.1564,64.9797	6
155561	1_K1.8982.8982.2	2	MQYLR	1,Oxidation[M];	94.3353	726.361979113954	-0.00169781	-2.34	6.395,5.65918,5.79018,5.15463,5.21593	5
45429	3_G.8934.8934.2	2	LVLKNQ		94.3258	714.45320743024	-0.00243107	-3.4	55.4483,53.425,63.5604,62.6937,59.4928,54.4107	6
94774	6_wave1.33765.33765.2	2	LLLLLLLLLLLL		94.3184	1376.02964524582	-0.00646976	-4.7	36.8588,36.3566,35.8883,35.4548,35.0569,34.6953,34.3705,34.0828,33.8325,33.6196,33.444,33.3058	12
34800	5_T.15065.15065.	0	AASPLQLQR		94.2971	1.00728	-7.81587e-06	-7.76	33.3431,32.9764,33.9935,49.281,48.403,49.3831,39.5462,34.2001,34.1174	9
143470	2_K2.7492.7492.2	2	LVHPVHGN		94.2627	872.474584703388	-0.000914289	-1.05	82.0038,79.3116,92.6374,91.817,90.6308,89.8599,86.3604,86.4847	8
75555	1_K1.17043.17043.3	3	SCGPASSGQRWMFK	2,Carbamidomethyl[C];	94.2589	1598.72246989575	-0.00157361	-0.98	22.2927,23.444,44.2892,43.693,41.2351,39.6596,18.0934,19.1661,21.6998,21.5836,19.8869,21.6776,23.1729,24.5274	14
34786	5_T.16134.16134.2	2	ASPLQLNNK		94.2401	984.549547260348	-0.00233139	-2.37	44.5162,45.723,67.7594,66.1425,40.2006,53.2827,44.0731,44.1233,44.0352	9
39705	5_T.31933.31933.	0	YFLFPK		94.2181	1.00728	-4.4367e-07	-0.44	33.8747,32.0428,37.0897,34.0307,29.6349,28.6911	6
42193	4_C.22335.22335.	0	VVALLAY		94.061	1.00728	-1.07206e-06	-1.06	16.5083,15.5981,11.8489,11.5718,11.4586,10.1158,13.0529	7
94606	6_wave1.41724.41724.3	3	LLLLLLLLLLLL		94.0577	1376.03261931913	-0.00438652	-3.19	25.4786,24.978,24.5168,24.0955,23.7142,23.3732,23.0724,22.8118,22.5912,22.4104,22.2692,22.1672	12
77401	7_wave2.38412.38412.3	3	VVLLLLLLLLLLLL		94.0313	1574.17143336717	-0.00815137	-5.18	26.7605,26.5056,27.7099,38.8338,27.4345,27.0664,26.7389,26.4521,26.206,26.0005,25.8355,25.7107,25.6258,25.5803	14
94600	6_wave1.41027.41027.3	3	LLLLLLLLLLLL		94.0128	1376.0317252467	-0.00438652	-3.19	13.0799,12.6647,12.2868,11.9454,11.6394,11.3677,11.1294,10.9235,10.7492,10.6055,10.4919,10.4077	12
155844	1_K1.8530.8530.2	2	GKVSNMS		94.0126	722.347397864948	-0.0028281	-3.92	7.49562,7.2484,7.75569,7.29407,6.70547,6.13505,6.29064	7
120334	7_wave2.34577.34577.3	3	LLLLLLLLVV		93.9944	1121.8321536784	-0.00509934	-4.55	44.6675,44.1258,43.6121,43.128,42.6753,42.2552,51.5358,44.2329,43.5164,43.5226	10
31990	5_T.31219.31219.	0	TSLQLPLATK		93.9748	1.00728	-7.33413e-06	-7.28	43.3644,43.2655,53.5533,56.331,52.689,45.8016,41.3949,36.3079,40.986,40.6139	10
19271	6_wave1.42308.42308.4	4	LLLLLLLLLLLLLLLLLLLLLLLL		93.9442	2733.0464655698	-0.0112638	-4.12	9.93749,9.63652,9.36567,9.12395,8.91043,8.72422,8.56449,8.4305,8.32158,8.23715,8.17673,8.13993,8.12643,8.13603,8.1686,8.22411,8.30259,8.40416,8.52902,8.67741,8.84962,9.046,9.2669,9.51271	24
124836	7_wave2.38681.38681.	0	LLLLLRLLL		93.9399	1.00728	-9.61937e-06	-9.55	9.28834,8.84639,8.44355,9.17445,8.58032,7.22354,6.63133,6.08,6.73862	9
148718	7_wave2.22742.22742.2	2	LLLLLLL		93.9124	810.609338442368	-0.00220202	-2.72	7.84131,7.43985,7.07517,6.74508,6.44747,6.18036,5.94185	7
94612	6_wave1.33661.33661.3	3	LLLLLLLLLLLL		93.9002	1376.0330473514	-0.00438652	-3.19	9.72973,9.37871,9.06123,8.77594,8.52153,8.29677,8.10051,7.93169,7.78934,7.67263,7.5808,7.51324	12
45205	3_G.14420.14420.	0	LMNTKL		93.9002	1.00728	-1.24884e-06	-1.24	51.8522,51.1725,54.79,55.9038,38.2154,38.1775	6
28255	3_G.11812.11812.2	2	HTYVPVTQKGY		93.8964	1292.66670352154	-0.00340242	-2.63	79.9115,78.2237,81.1524,90.0994,90.2972,88.8291,92.1995,88.8786,86.2448,83.0759,79.8597	11
105228	7_wave2.40569.40569.	0	LLLLLLLLLLL		93.8813	1.00728	-5.96778e-06	-5.92	16.5308,15.9797,15.4718,15.0061,14.5818,14.1979,13.8531,13.5466,13.2771,13.0438,12.8456	11
30653	3_G.9809.9809.2	2	CHTSGNNLTTN	1,Carbamidomethyl[C];	93.8724	1218.51521113071	-0.00159859	-1.31	40.0567,41.0087,43.2722,42.3907,37.1773,35.8506,36.7042,45.6656,47.4461,36.0614,35.7966	11
115943	7_wave2.14407.14407.2	2	LCQANSGKVW	2,Carbamidomethyl[C];	93.8653	1162.57159446649	-0.00431901	-3.72	82.9735,81.8297,90.6607,91.2615,92.4678,92.5039,89.8001,90.3845,91.9706,90.8981	10
125099	6_wave1.9361.9361.	0	LLSCGPASSGQ	4,Carbamidomethyl[C];	93.8635	1.00728	-6.16311e-06	-6.12	65.0071,65.0373,63.6964,68.2363,66.5981,62.5285,59.1727,72.8019,68.8425,63.9821,66.3199	11
94618	7_wave2.41290.41290.3	3	LLLLLLLLLLLL		93.8491	1376.0340971028	-0.0076415	-5.55	17.2359,16.7617,16.3275,15.9328,15.577,15.2593,14.9791,14.7357,14.5284,14.3564,14.2193,14.1164	12
35892	3_G.25924.25924.2	2	LGLGTPPQKF		93.8491	1057.60574302605	-0.00174371	-1.65	34.8177,32.9338,33.2779,36.6188,37.5346,40.1812,34.2159,33.8053,25.6213,24.0161	10
121018	2_K2.18241.18241.	0	CGTQLPTLAR	1,Carbamidomethyl[C];	93.8487	1.00728	-4.4238e-06	-4.39	39.3289,40.2301,47.6579,53.9922,52.6768,45.5218,42.3164,39.2481,34.0445,40.0224	10
25872	4_C.8826.8826.2	2	TSCGPASSGQRW	3,Carbamidomethyl[C];	93.8473	1293.56784459237	-0.00384692	-2.97	76.9941,77.926,93.4518,94.0832,93.0323,90.8539,91.821,87.0817,84.2991,80.7901,74.0378,71.6316	12
44721	3_G.8579.8579.2	2	LAYLKK		93.8431	735.477154764716	-0.000856507	-1.16	69.9392,64.1587,68.4278,61.2245,60.8495,69.5315	6
26965	3_G.9733.9733.2	2	AATSGNSGTKLTVQ		93.8174	1334.69274273829	-0.00174726	-1.31	88.2752,88.4102,89.2148,94.4199,93.9943,94.1277,93.6011,89.8697,87.1345,88.7823,89.4165,91.6874,91.2105,91.1811	14
140180	6_wave1.30876.30876.2	2	LLLLLLVL		93.8122	909.675951068942	-0.0013077	-1.44	34.7303,34.1492,33.6038,33.0952,39.2646,37.4979,31.3149,31.5318	8
45582	3_G.35714.35714.	0	MPLQAF		93.7975	1.00728	-3.5616e-06	-3.54	47.1374,46.7171,46.1229,50,39.4295,41.4443	6
101640	7_wave2.24829.24829.	0	ATVQSYTNFLR		93.7969	1.00728	-5.52487e-06	-5.48	76.2009,76.2932,89.1095,89.946,92.2852,89.1102,89.8575,88.1172,85.2716,86.286,85.8783	11
117417	7_wave2.36543.36543.3	3	LLLLLLLLLL		93.771	1149.86068771848	-0.00228569	-1.99	40.1142,39.6412,39.1992,38.7893,38.4127,38.0702,37.7625,37.4902,37.2536,37.0528	10
67378	6_wave1.41675.41675.3	3	LLLLLLLLLLLLLLL		93.7348	1715.28837915115	-0.0077478	-4.52	11.4604,11.0565,10.6893,10.3577,10.0602,9.79567,9.56291,9.3608,9.18833,9.04456,8.92868,8.83995,8.77777,8.74163,8.73113	15
42570	5_T.15598.15598.2	2	LWPCK	4,Carbamidomethyl[C];	93.7002	703.362618982594	-0.00311868	-4.43	3.3683,3.4688,2.63857,2.26658,2.82289	5
131537	7_wave2.32491.32491.2	2	LLLLLLLVV		93.6992	1008.7471952285	-0.00419342	-4.16	5.94262,5.64188,5.37174,5.13013,4.91514,5.03314,4.76821,5.10962,4.96971	9
35486	5_T.6222.6222.	0	SSWGYCAQ	6,Carbamidomethyl[C];	93.6571	1.00728	-6.76016e-06	-6.71	62.3903,61.8199,44.8685,45.4522,43.7578,53.6986,51.7483,50.5189	8
20395	3_G.8733.8733.3	3	STLRSNGKCLTLSK	9,Carbamidomethyl[C];	93.6145	1564.85108784381	-0.00358648	-2.29	74.351,74.535,88.3535,82.9819,74.3229,78.3262,91.2659,96.368,94.9317,95.5375,94.5091,92.032,90.8946,93.7495	14
111043	1_K1.8159.8159.2	2	VGYSPKQLKTS		93.5924	1207.67023349397	-0.00216648	-1.79	73.4531,74.936,74.2492,77.2204,64.3579,64.7022,69.3406,69.8743,73.7691,73.7111,73.8653	11
155127	2_K2.44392.44392.2	2	LLLYPL		93.5866	731.474232981288	-0.0041708	-5.7	7.65564,7.11024,6.71491,7.16943,7.12719,6.61203	6
73403	1_K1.37288.37288.2	2	LYGMCLQANSGKVW	5,Carbamidomethyl[C];	93.5272	1626.78041902991	-0.00377853	-2.32	81.2811,74.1201,92.1636,92.3994,95.1013,95.8121,93.5415,94.1381,93.8207,94.5388,92.2164,92.5889,93.9914,93.9429	14
84230	7_wave2.46480.46480.3	3	LLLLLLLLLLLLL		93.4657	1489.11730415119	-0.00350162	-2.35	16.8459,16.2627,15.7234,15.2272,14.7731,14.3601,13.9869,13.6525,13.3558,13.0957,12.871,12.6808,12.5243	13
156723	7_wave2.26106.26106.2	2	LLKLLL		93.4581	712.534069838876	-0.000994914	-1.4	37.0974,35.7504,35.0859,37.3813,34.2768,33.0683	6
105351	7_wave2.43898.43898.2	2	LLLLLLLLLLL		93.396	1262.94685318325	-0.00337519	-2.67	8.38172,7.99184,7.63794,7.31807,7.03034,6.77297,6.54429,6.34275,6.16692,6.01552,6.15021	11
152778	1_K1.6778.6778.2	2	FLRAVR		93.3404	761.47848254331	-0.000443435	-0.58	33.487,34.3019,37.3536,30.4764,35.8885,34.0183	6
42067	5_T.22509.22509.2	2	LSMTLR		93.2875	720.403795307224	-0.00356988	-4.96	14.5532,12.8225,12.1223,12.1581,11.3953,11.0132	6
42690	4_C.8511.8511.	0	LVGRNGL		93.2821	1.00728	-6.93398e-07	-0.69	76.2899,75.0866,73.9259,75.2771,71.2545,67.8839,69.5747	7
33857	4_C.28546.28546.	0	TCGQTLPTAL	2,Carbamidomethyl[C];	93.2635	1.00728	-5.44776e-06	-5.41	56.3977,56.6904,58.3223,55.2928,54.4974,68.5882,75.0918,74.0179,65.7216,70.9826	10
126378	6_wave1.42193.42193.	0	AALLLLLLLL		93.2579	1.00728	-6.54713e-06	-6.5	12.287,11.8767,12.0009,18.286,13.3999,13.087,12.8103,12.569,12.3621,12.1889	10
119024	7_wave2.35057.35057.3	3	LLLLLLLLLP		93.2276	1133.83011105006	-0.00302055	-2.66	40.5347,39.9985,39.4948,39.0249,38.59,38.1911,37.8289,40.5079,36.4094,36.6985	10
148982	2_K2.35568.35568.2	2	QQWALY		93.2121	808.40133511652	-0.00258518	-3.2	7.25971,6.91863,6.82909,5.73357,5.80819,5.77502	6
42075	3_G.28093.28093.	0	NNQFASF		93.1895	1.00728	-2.6247e-06	-2.61	31.5584,31.0674,32.1587,31.9155,29.0336,21.7793,19.2263	7
44414	3_G.28488.28488.2	2	FLRYF		93.1624	745.404754175136	-0.00163405	-2.19	9.6871,9.61755,8.59362,8.78058,7.06866	5
29903	3_G.7414.7414.3	3	KQLLVHPVHGN		93.1574	1241.71559050805	-0.00436474	-3.52	64.6978,64.0903,65.4485,83.3875,81.3396,87.5073,80.0173,78.031,71.7944,69.1735,70.6603	11
114578	6_wave1.41152.41152.	0	LLLLYSLLLL		93.1422	1.00728	-2.99047e-06	-2.97	18.3537,17.7187,19.598,17.7184,15.9434,15.8727,15.2273,15.8621,14.5009,14.2045	10
109053	2_K2.15749.15749.2	2	QLLVHPVHGNL		93.1379	1226.70165494804	-0.00128427	-1.05	78.8807,81.2108,96.1857,96.9882,97.3215,92.0099,90.5655,93.5234,91.1994,90.6138,92.1055	11
113932	7_wave2.36510.36510.2	2	LLLKKLLLLL		93.1376	1179.87768976382	-0.00259344	-2.2	15.6931,15.9029,13.4997,13.1621,12.8844,13.6144,18.6489,12.8953,12.6486,12.4369	10
105212	6_wave1.43950.43950.3	3	LLLLLLLLLLL		93.1271	1262.94437730503	-0.00190558	-1.51	14.0655,13.5843,13.1436,12.7424,12.3794,12.0535,11.7636,11.5086,11.2873,11.0988,10.9422	11
80319	2_K2.16458.16458.2	2	PSLKQLLVHPVHGN		93.1253	1538.88137188418	-0.00124576	-0.81	87.2344,86.5239,92.7974,97.7753,96.7449,98.0289,97.3115,96.5293,95.5739,91.6944,90.1073,86.4404,86.814,88.7502	14
38238	4_C.12160.12160.	0	QQLQLQR		93.1241	1.00728	-8.81973e-06	-8.76	9.70687,9.37811,9.4672,11.6614,10.266,9.46009,10.1858	7
155474	2_K2.36723.36723.2	2	VVWLVL		93.0955	728.472162473114	-0.00170487	-2.34	28.0976,25.2953,23.6036,22.5736,22.7839,22.6018	6
105274	7_wave2.38891.38891.3	3	LLLLLLLLLLL		93.0936	1262.94937360764	-0.00748256	-5.92	14.6937,14.2125,13.7717,13.3703,13.0073,12.6816,12.3922,12.1381,11.9182,11.7316,11.5775	11
139079	1_K1.6157.6157.	0	VVGYRQNS		93.0669	1.00728	-1.43641e-06	-1.43	95.4739,95.3721,97.5433,96.8197,97.0242,96.5355,96.7088,96.8287	8
157135	2_K2.16807.16807.	0	QLYGVK		93.0137	1.00728	-1.39352e-06	-1.38	56.5705,57.6508,70.8629,71.3359,75.8066,73.9661	6
31196	3_G.21349.21349.3	3	LPVLPNAVRSH		92.9873	1202.70378431726	-0.0034474	-2.87	43.7586,47.7314,44.7588,64.1004,67.2198,60.1049,37.8389,32.1287,34.3691,36.7985,37.4561	11
43957	3_G.20998.20998.2	2	NVRNFL		92.9447	762.425584858006	-0.000108343	-0.14	33.3993,32.3351,33.4807,30.2726,29.3957,31.6597	6
105267	7_wave2.47342.47342.3	3	LLLLLLLLLLL		92.9436	1262.94840077903	-0.00748256	-5.92	9.06327,8.67163,8.316,7.99458,7.70567,7.44762,7.2189,7.01809,6.84387,6.69506,6.5706	11
42564	5_T.12212.12212.2	2	LWPCK	4,Carbamidomethyl[C];	92.9207	703.36032629724	-0.000760935	-1.08	24.1006,23.3489,21.8806,19.1149,23.7427	5
29111	3_G.14136.14136.3	3	KTCCSGLKTVL	3,Carbamidomethyl[C];4,Carbamidomethyl[C];	92.8867	1266.65558255781	-0.00115016	-0.91	36.7554,34.8353,38.623,38.2523,40.0515,43.7418,45.3185,41.7664,40.9669,48.7392,45.6991	11
144194	1_K1.19507.19507.	0	AANLPSMC	8,Carbamidomethyl[C];	92.8776	1.00728	-1.67533e-06	-1.66	13.1881,12.6333,13.3855,11.9095,13.3084,13.1533,12.4111,10.9638	8
150045	7_wave2.30160.30160.2	2	LLLLLLP		92.8189	794.577478392572	-0.00257806	-3.24	9.43885,9.01169,8.62245,8.26924,7.70142,7.47593,7.5211	7
117432	6_wave1.36111.36111.3	3	LLLLLLLLLL		92.8117	1149.86185256689	-0.00576625	-5.01	29.0774,28.5639,28.0878,27.6499,27.2509,26.891,26.5708,26.2902,26.0494,25.8484	10
19513	4_C.22166.22166.2	2	HNGNALQLWPCKS	11,Carbamidomethyl[C];	92.8115	1524.73918349082	-0.00160842	-1.05	72.2224,72.3122,78.0445,78.4393,77.4508,88.2941,87.5738,89.1492,89.0623,80.989,79.1711,74.8584,73.7657	13
129600	1_K1.15018.15018.2	2	LQWPCKSN	5,Carbamidomethyl[C];	92.8088	1032.49394423301	-0.000833716	-0.81	87.6554,87.235,96.754,96.6384,96.045,96.5784,93.6076,92.8525	8
42566	5_T.12968.12968.2	2	LWPCK	4,Carbamidomethyl[C];	92.7695	703.360364057984	-0.00079999	-1.14	29.683,28.5594,26.5349,23.3446,29.2627	5
33728	5_T.14891.14891.	0	NMQLAGNLR		92.7165	1.00728	-6.65078e-06	-6.6	13.7368,19.1368,18.6473,18.4284,11.2343,11.3836,14.308,13.4294,13.6106	9
26755	6_wave1.41743.41743.3	3	LLLLLLLLLLLLLLLLLLLLLL		92.6884	2506.87568773568	-0.00859207	-3.43	13.5094,13.1692,12.8628,12.5894,12.3485,12.1393,11.9613,11.8139,11.6967,11.609,11.5506,11.5211,11.5202,11.5478,11.6038,11.688,11.8005,11.9414,12.1106,12.3083,12.5347,12.7898	22
117588	7_wave2.47313.47313.	0	LLLLLLLLLL		92.6798	1.00728	-5.44089e-06	-5.4	12.6935,12.1569,11.6636,11.2121,10.8007,10.4278,10.0917,9.79076,9.52354,9.28859	10
145805	6_wave1.7281.7281.2	2	KWWKVV		92.6724	845.502367084568	-0.000852823	-1.01	16.4271,15.9702,17.5139,16.2729,19.4987,13.7848	6
39357	4_C.9825.9825.	0	TLGSLRPQ		92.6418	1.00728	-2.93074e-06	-2.91	44.5777,44.2527,48.5837,50,46.1072,42.7948,39.4517,39.4552	8
155125	1_K1.44433.44433.2	2	LLLYPL		92.627	731.471740399976	-0.00161022	-2.2	6.94285,6.2273,6.17624,6.37225,6.2777,6.05188	6
125097	1_K1.10648.10648.2	2	LLSCGPASSGQ	4,Carbamidomethyl[C];	92.6169	1076.50615126426	-0.0021137	-1.96	41.1382,40.9994,39.5421,43.9067,47.8427,40.4035,37.6469,56.4256,46.2109,41.7532,43.6172	11
155905	6_wave1.10396.10396.2	2	TNFLAR		92.6056	721.401893302674	-0.00282688	-3.92	14.4625,12.9864,11.5136,11.6043,9.83779,10.8802	6
32908	3_G.7587.7587.2	2	TNATSGNSGTKL		92.5962	1150.57312878231	-0.00333346	-2.9	74.8584,77.3119,86.7469,90.8425,87.6746,85.3596,85.5487,84.1568,82.4922,80.5945,77.4789,77.8977	12
41859	5_T.43212.43212.2	2	LLLYPL		92.5705	731.47104908891	-0.000901807	-1.23	28.7726,25.5596,24.9372,24.6134,26.1787,25.1588	6
105246	6_wave1.42207.42207.3	3	LLLLLLLLLLL		92.5301	1262.94739319288	-0.00748255	-5.92	15.6234,15.1427,14.7022,14.3012,13.9386,13.6137,13.3254,13.073,12.8554,12.672,12.5218	11
42569	5_T.14376.14376.2	2	LWPCK	4,Carbamidomethyl[C];	92.4934	703.36254861216	-0.00304674	-4.33	8.67481,8.64454,7.41641,6.49711,7.37395	5
143472	2_K2.8297.8297.2	2	LVHPVHGN		92.4786	872.474970072188	-0.00130685	-1.5	75.7979,72.6929,87.7632,92.3581,91.2451,86.3157,83.553,83.9555	8
34003	3_G.19534.19534.2	2	CGTQLPTLAR	1,Carbamidomethyl[C];	92.4782	1116.58586317832	-0.00291806	-2.61	39.2397,40.1489,46.7452,54.028,47.9654,43.9306,43.1577,39.8773,34.5655,40.8619	10
41214	4_C.20674.20674.	0	SVTLFPK		92.4631	1.00728	-4.40538e-06	-4.37	88.7518,88.0171,94.0559,94.4913,92.5172,91.1081,91.3552	7
128612	7_wave2.18272.18272.2	2	VVKLLSCGPA	7,Carbamidomethyl[C];	92.4443	1043.5944593832	-0.00275456	-2.64	67.4434,66.8158,63.1066,63.0918,70.0322,68.1142,64.7954,55.6985,58.6911,53.5181	10
109516	7_wave2.37426.37426.2	2	LLLLKGLLLLL		92.4285	1221.88692914466	-0.00393285	-3.22	44.2442,43.7384,50,39.315,39.0197,37.9341,41.0771,50,41.085,40.8448,40.6408	11
40441	4_C.21228.21228.2	2	SPGQQVVL		92.4103	827.464235177724	-0.00215386	-2.6	13.135,13.3532,12.5723,12.9093,14.0807,11.3259,9.99929,8.86211	8
148122	1_K1.8021.8021.2	2	VGATRWQ		92.3868	817.431698385874	-0.000201037	-0.25	48.8002,46.0718,38.2263,50.9984,48.5054,45.3297,44.9687	7
117420	6_wave1.35463.35463.3	3	LLLLLLLLLL		92.348	1149.86120012508	-0.00280427	-2.44	37.0091,36.5157,36.0552,35.6286,35.2366,34.88,34.5593,34.2749,34.0269,33.8156	10
32953	4_C.27042.27042.2	2	ASPLQLGKCL	9,Carbamidomethyl[C];	92.3478	1086.60173231894	-0.0042304	-3.89	39.3411,39.568,46.3194,46.4339,50,58.3607,56.4847,55.658,44.7913,48.0006	10
141419	2_K2.23572.23572.	0	MATPHVAGL		92.3287	1.00728	-1.6719e-07	-0.17	22.8583,19.8667,23.0257,20.056,17.8518,17.4785,14.3598,14.325,14.7747	9
157515	2_K2.9867.9867.2	2	YMFKN		92.3067	702.328763167136	-0.000824691	-1.17	19.5092,15.837,13.908,10.4839,10.4231	5
105243	6_wave1.41550.41550.3	3	LLLLLLLLLLL		92.2996	1262.9473436068	-0.00491795	-3.89	12.9823,12.5091,12.0762,11.6823,11.3259,11.0059,10.7209,10.4697,10.2511,10.0641,9.90758	11
30592	7_wave2.43011.43011.3	3	LLLLLLLLLLLLLLLLLLLLL		92.2523	2393.7931385176	-0.0086728	-3.62	11.8682,11.5108,11.1874,10.8971,10.6389,10.4119,10.2152,10.0481,9.90965,9.79935,9.71657,9.66083,9.63173,9.62896,9.6523,9.70162,9.77685,9.87802,10.0052,10.1585,10.3382	21
32527	3_G.17479.17479.	0	LCQANSGKVW	2,Carbamidomethyl[C];	92.2493	1.00728	-1.47307e-06	-1.46	94.5772,94.1196,97.5738,98.0018,98.4121,98.2638,97.5162,97.7187,98.1635,98.2448	10
123323	6_wave1.36829.36829.2	2	LLLKVGLLLL		92.2292	1094.78390662073	-0.00731064	-6.68	31.2388,35.6195,29.6278,27.2735,26.3424,26.0254,31.3525,30.7722,27.2266,26.9154	10
94603	6_wave1.44573.44573.3	3	LLLLLLLLLLLL		92.2242	1376.03244413007	-0.00596533	-4.34	12.2799,11.8126,11.3853,10.9967,10.6453,10.3297,10.0485,9.80042,9.58419,9.39867,9.24281,9.11569	12
148711	6_wave1.42984.42984.2	2	LLLLLLL		92.1621	810.60921608675	-0.00220202	-2.72	9.16824,8.74482,8.35919,8.00941,7.69361,7.40998,7.1568	7
105810	6_wave1.4366.4366.2	2	PSQQGCRGQLQ	6,Carbamidomethyl[C];	92.1584	1258.59811537047	-0.00245749	-1.95	97.3761,97.1805,96.4795,97.7932,95.9538,93.8188,93.0729,93.388,93.304,97.1124,95.005	11
105264	6_wave1.45010.45010.3	3	LLLLLLLLLLL		92.1416	1262.94836702416	-0.00748255	-5.92	10.6362,10.1733,9.75052,9.366,9.01798,8.70474,8.42462,8.17604,7.95754,7.76776,7.60547	11
152553	1_K1.8733.8733.	0	KKTQLF		92.1244	1.00728	-1.13822e-06	-1.13	59.5118,58.9838,41.2356,41.4632,40.8634,47.4665	6
39382	3_G.7816.7816.	0	VVGYRQNS		92.117	1.00728	-2.7297e-06	-2.71	95.4561,95.3596,97.6965,97.027,97.1386,96.6841,96.8591,97.0511	8
139077	2_K2.6454.6454.	0	VVGYRQNS		92.1106	1.00728	-9.59226e-07	-0.95	95.333,89.6731,96.89,96.1482,96.0751,95.5926,95.7763,95.7978	8
32025	4_C.20727.20727.2	2	TAFGGNYKQQ		92.0936	1113.53207975505	-0.000266187	-0.24	35.6979,32.94,40.6315,30.3968,29.8469,37.837,32.2027,29.3689,30.5405,28.3327	10
34246	4_C.28026.28026.	0	VVGLFPKQY		92.0837	1.00728	-1.75989e-06	-1.75	75.4241,72.0023,59.8104,60.7805,72.7715,73.5761,73.3065,69.2609,71.1243	9
133182	2_K2.10710.10710.2	2	GVAKKTQLF		92.0694	991.59614429673	-0.00272462	-2.75	48.3915,47.1523,52.8459,56.9313,50,48.85,49.2481,50,50	9
101562	1_K1.15993.15993.2	2	VVCGRNQSAYF	3,Carbamidomethyl[C];	92.0409	1300.61385907735	-0.00363755	-2.8	50.9879,47.4495,33.8967,34.5216,34.9645,35.0727,35.0129,36.4193,31.1977,42.6188,38.507	11
105182	6_wave1.42959.42959.3	3	LLLLLLLLLLL		92.0278	1262.94987228966	-0.00748256	-5.92	13.7833,13.3083,12.8734,12.4776,12.1196,11.7984,11.5126,11.2613,11.0434,10.8577,10.7035	11
44376	3_G.17442.17442.2	2	LVPYVR		92.0201	746.45663298418	-0.000730983	-0.98	15.2977,14.8574,18.9504,18.3475,20.2227,19.4273	6
77321	6_wave1.37109.37109.3	3	VVLLLLLLLLLLLL		92.013	1574.17250361485	-0.00923547	-5.87	21.2141,20.9284,21.5537,29.7272,21.1706,20.807,20.4839,20.201,19.958,19.7545,19.59,19.4641,19.3763,19.3261	14
139689	7_wave2.16406.16406.2	2	SYTNYLR		92.0097	916.455245099476	-0.00299654	-3.27	14.061,13.4306,17.615,16.8111,17.1571,16.3292,15.7282	7
24603	5_T.8522.8522.2	2	LLSCGPASYYR	4,Carbamidomethyl[C];	91.9984	1286.61905984215	-0.000726378	-0.56	82.1508,74.6834,83.2282,79.1099,77.8968,68.0829,57.9078,52.0613,42.5881,43.2698,48.2878	11
136911	1_K1.25151.25151.2	2	VVPLPCTC	6,Carbamidomethyl[C];8,Carbamidomethyl[C];	91.9766	945.456017111996	-0.0028456	-3.01	15.4943,15.2359,15.3762,15.5142,16.943,15.1035,18.5276,13.883	8
55141	2_K2.41471.41471.2	2	LVGLYGMCLQANSGKVW	8,Carbamidomethyl[C];	91.9751	1895.95686449423	-0.00631167	-3.33	69.1212,63.7197,81.3292,81.609,84.8412,91.0845,91.2115,88.3674,89.4766,87.8643,89.235,88.0626,84.4733,82.7839,83.4427,84.8497,84.318	17
35419	3_G.8688.8688.2	2	HTYVPVTQK		91.966	1072.58289363634	-0.00441056	-4.11	73.1381,71.3878,74.9553,83.3625,80.7893,76.9062,77.6621,75.3294,75.7452	9
41073	5_T.9035.9035.2	2	CLTTLR	1,Carbamidomethyl[C];	91.9417	763.414914331552	-0.00187507	-2.46	37.4319,39.3262,44.8945,51.547,50,49.3836	6
39671	5_T.25193.25193.2	2	QLWTLR		91.9354	816.47416560617	-0.00156071	-1.91	75.8343,77.2091,88.2917,89.0507,89.5768,89.2714	6
17657	3_G.31618.31618.2	2	YYYSTGGTQLPTLAR		91.8941	1690.84538466269	-0.0019058	-1.13	60.1656,83.8956,79.9446,82.7205,82.7651,61.3641,61.8814,80.4588,77.9116,80.4375,75.5189,70.3785,71.4285,67.7232,71.5884	15
117441	7_wave2.37234.37234.3	3	LLLLLLLLLL		91.8418	1149.86294011718	-0.00457353	-3.98	28.0181,27.501,27.0218,26.5812,26.1796,25.8174,25.495,25.2123,24.9693,24.766	10
138988	6_wave1.33254.33254.2	2	LLLLLLLL		91.8277	923.693248169386	-0.00298788	-3.23	9.1102,8.73869,8.40141,8.09679,7.8233,7.57948,7.36396,7.17547	8
82012	7_wave2.41412.41412.	0	LLLVKHLLLLLLL		91.8268	1.00728	-9.04811e-06	-8.98	15.4764,17.7779,15.7327,14.2662,14.0082,13.5204,13.7804,14.3581,12.8116,12.6404,12.5024,12.3969,12.3235	13
41349	4_C.23866.23866.	0	NGLVLLR		91.8241	1.00728	-3.32171e-06	-3.3	46.723,47.7595,57.419,61.4117,59.7964,47.5882,47.6763	7
22965	3_G.9784.9784.4	4	KQLLVHPVHGNLN		91.8229	1468.83818905158	-9.17686e-05	-0.06	6.11342,5.7048,5.8062,6.12065,5.93639,9.02631,7.74161,7.39563,6.9824,6.03194,6.0379,4.76646,4.82451	13
42515	5_T.23937.23937.2	2	LSLFPK		91.8142	704.435262060486	-0.001172	-1.66	13.101,12.8867,12.0621,10.9287,12.8757,11.8604	6
36261	3_G.14899.14899.2	2	SKSPGQQVVL		91.8099	1042.59202187327	-0.00295425	-2.83	71.3668,74.8995,75.7752,86.572,86.839,92.6385,94.7256,93.7844,88.3823,89.7551	10
105270	7_wave2.43640.43640.3	3	LLLLLLLLLLL		91.7971	1262.94860739953	-0.00748256	-5.92	8.69573,8.30679,7.95369,7.63459,7.34768,7.09128,6.86378,6.6637,6.4897,6.34053,6.21512	11
150334	1_K1.24100.24100.	0	NQRFLL		91.7908	1.00728	-6.81111e-07	-0.68	40.2429,41.7435,41.4144,42.6234,43.972,31.199	6
142886	6_wave1.20240.20240.2	2	ALYYYST		91.7321	880.41144973865	-0.00279882	-3.18	10.4718,10.639,10.268,11.9321,11.6609,9.71839,9.54279	7
105225	6_wave1.36334.36334.3	3	LLLLLLLLLLL		91.7071	1262.94580891279	-0.00335846	-2.66	20.3991,19.8554,19.3534,18.8928,18.4734,18.0945,17.7559,17.4567,17.1965,16.9746,16.7904	11
26976	5_T.18043.18043.	0	TCGTQLPTLAR	2,Carbamidomethyl[C];	91.7005	1.00728	-2.13192e-06	-2.12	16.5002,16.3782,16.3697,18.5658,18.2429,23.0144,19.9532,19.4747,18.5861,16.3923,18.8479	11
66301	6_wave1.44473.44473.3	3	LLLLLLQLLLLLLLL		91.6859	1730.24880100446	-0.00450968	-2.61	21.1795,20.7599,20.3785,20.0352,26.9413,23.0599,16.6074,16.9157,16.9146,18.7693,18.6883,18.6437,18.6352,18.6625,18.7252	15
41950	4_C.10075.10075.	0	GRLVVGC	7,Carbamidomethyl[C];	91.6496	1.00728	-2.94869e-06	-2.93	55.4537,56.0374,63.2422,67.0885,66.0399,63.1871,52.9487	7
37015	5_T.9950.9950.2	2	SSMTPLVR	3,Oxidation[M];	91.6412	906.467765661088	-0.00363694	-4.01	7.28471,6.68228,6.14679,6.23262,7.14571,6.57483,7.06673,6.46728	8
105216	7_wave2.42160.42160.	0	LLLLLLLLLLL		91.6245	1.00728	-5.96778e-06	-5.92	8.95378,8.56421,8.21047,7.89079,7.60344,7.34676,7.11923,6.9194,6.74597,6.59774,6.47365	11
43179	4_C.24924.24924.2	2	VVKLLM		91.6106	702.459467001748	-0.00127076	-1.81	29.5103,27.5189,24.7169,24.3045,25.2517,24.6931	6
17280	5_T.24880.24880.2	2	YYSTGGTQLPTLAR		91.6091	1527.78457161022	-0.00445583	-2.92	72.7647,72.2421,75.0895,78.7596,54.3329,54.6588,74.8558,72.2283,74.119,70.225,64.2939,64.6502,60.0693,64.4411	14
94608	7_wave2.38163.38163.3	3	LLLLNLLLLLLL		91.604	1376.97829396967	-0.00723808	-5.26	13.7559,13.283,16.3877,14.6767,14.3748,14.0524,13.9879,11.2501,11.0345,10.8514,10.6997,10.5787	12
122701	1_K1.8042.8042.3	3	NFLRAVRSH		91.4946	1099.61149011197	-0.000438698	-0.4	7.30581,7.1699,8.03393,7.37923,6.41026,6.44182,5.36991,5.27641,4.70186	9
95773	1_K1.9210.9210.2	2	SSSVNSAAARLQSS		91.4417	1364.67769798631	-0.00127411	-0.93	88.7376,88.4754,87.9609,86.7657,89.4831,88.3675,83.2163,80.9013,76.453,76.623,75.9514,75.6873,75.4515,80.6461	14
117393	6_wave1.36779.36779.	0	LLLLLLLLLL		91.4304	1.00728	-5.05122e-06	-5.01	11.5696,11.1066,10.6835,10.2986,9.95051,9.63757,9.35836,9.11146,8.89556,8.70945	10
153985	2_K2.23201.23201.2	2	LQLFPK		91.358	745.463396456396	-0.00279568	-3.75	32.3198,28.9362,29.8749,27.6143,30.6453,28.8031	6
39548	4_C.4937.4937.2	2	TSGNSGTKL		91.3238	864.443194118264	-0.00108626	-1.26	77.9762,78.5141,84.4285,85.3308,83.9242,83.5153,77.9274,76.3512,76.6365	9
32755	4_C.39362.39362.2	2	VVPLCPTCF	5,Carbamidomethyl[C];8,Carbamidomethyl[C];	91.323	1092.52541084844	-0.00383919	-3.51	18.8582,18.2327,13.9709,13.7185,13.4553,13.9688,14.7529,12.8367,12.867	9
26754	7_wave2.43347.43347.3	3	LLLLLLLLLLLLLLLLLLLLLL		91.3215	2506.87015438038	-0.00859205	-3.43	13.65,13.2603,12.9062,12.587,12.3017,12.0496,11.8298,11.6417,11.4844,11.3575,11.2602,11.1921,11.1527,11.1417,11.1589,11.2039,11.2767,11.3771,11.5052,11.661,11.8444,12.0557	22
20103	5_T.46279.46279.2	2	WWWWWLPLF		91.2709	1419.7127785784	-0.00922189	-6.5	20.709,20.317,19.9617,24.3767,23.764,16.685,20.3874,19.5995,18.3914	9
33496	5_T.8436.8436.2	2	LTTGWQYR		91.2553	1024.51786423296	-0.00324793	-3.17	16.2216,15.8783,15.6145,16.3032,14.3163,12.246,11.8196,11.7497	8
41691	4_C.6809.6809.2	2	GTVVKLR		91.2053	772.504800869818	-0.000892327	-1.16	29.7008,29.4257,40.4904,40.117,39.5851,37.7755,37.8838	7
98493	2_K2.8291.8291.2	2	AATSGNSGTKLTVQ		91.1986	1334.69255708991	-0.00155857	-1.17	87.3013,87.378,88.1211,91.6946,92.2657,92.4606,90.8791,86.7482,84.8613,84.9232,85.2956,89.4789,87.9577,88.4558	14
41373	5_T.1181.1181.	0	MPNSGTK	1,Oxidation[M];	91.1388	1.00728	-2.37087e-06	-2.35	9.73538,9.88771,9.54718,10.1795,9.31646,9.90739,9.44721	7
121218	1_K1.36804.36804.2	2	LFRQFYQL		91.1142	1114.60653624858	-0.00219176	-1.97	23.3994,20.2422,20.6295,24.8474,25.0837,27.3081,24.4871,24.8687	8
17118	5_T.7578.7578.2	2	LLSSWSCPASSGRQ	7,Carbamidomethyl[C];	91.0843	1535.73224293153	-0.00521291	-3.39	95.3687,95.1749,94.2818,72.9962,70.6167,81.3221,89.4293,89.5569,87.5824,88.7018,86.1342,83.4169,83.065,82.404	14
35224	5_T.12828.12828.	0	QSPLQLQR		91.0549	1.00728	-2.96753e-06	-2.95	86.8029,96.131,97.3394,97.2922,95.8167,93.5516,86.1366,86.3565	8
39476	4_C.13737.13737.	0	HNGNALQL		91.0214	1.00728	-3.89672e-06	-3.87	30.3325,30.4259,34.1596,37.2888,35.8759,39.9601,36.0736,34.2466	8
44371	3_G.9909.9909.2	2	SSYFSR		91.0207	746.348241194784	-0.00149854	-2.01	26.5081,25.4071,17.5882,16.4042,20.9508,22.8067	6
30537	4_C.24046.24046.2	2	ANLKGTVVKLL		90.9788	1155.75079738902	-0.00493761	-4.27	64.4832,67.6102,72.8652,81.2524,69.3295,67.0186,66.3079,84.5187,82.9709,82.715,83.3122	11
42030	5_T.8054.8054.2	2	CLTLSK	1,Carbamidomethyl[C];	90.8852	721.39132329258	-3.93981e-05	-0.05	81.3639,83.6927,88.687,90.6577,91.2032,91.2751	6
31519	3_G.9191.9191.2	2	TSGNSGTKLTVQ		90.8085	1192.62013008096	-0.00338229	-2.84	91.2445,91.8801,95.4286,95.7052,95.8539,95.4582,95.1261,96.0682,97.1482,97.2942,96.8549,96.4629	12
61933	7_wave2.26868.26868.	0	YYYSTCGTQLPTLAR	6,Carbamidomethyl[C];	90.6938	1.00728	-2.77884e-06	-2.76	62.9589,81.5117,76.229,79.6159,85.4344,82.9399,84.3197,82.8096,80.6413,83.7856,77.0862,73.1467,73.7901,68.3867,71.2249	15
148699	6_wave1.38257.38257.2	2	LLLLLLL		90.6827	810.608651057042	-0.00244779	-3.02	10.6316,10.1885,9.7838,9.4159,9.08318,8.78406,8.51702	7
41101	4_C.31020.31020.2	2	MVCLQM	3,Carbamidomethyl[C];6,Oxidation[M];	90.6748	797.338033714182	-0.00265673	-3.33	3.41777,3.44995,2.59665,2.49726,2.72227	6
142606	2_K2.19987.19987.2	2	ANPWGLAR		90.6476	884.475666125146	-0.00201774	-2.28	38.0319,40.621,53.7139,51.4339,50,46.084,40.7532,47.6617	8
140108	2_K2.40380.40380.2	2	SQFLRLF		90.6137	910.517100451826	-0.00265379	-2.91	16.6584,16.3254,20.9499,21.3379,21.0197,17.4538,15.8493	7
42482	4_C.11497.11497.	0	SMSGRLS		90.6133	1.00728	-5.10641e-06	-5.07	36.8296,35.9244,35.614,33.6668,40.5309,39.0591,42.8236	7
35679	5_T.8113.8113.	0	NYSVVGCR	7,Carbamidomethyl[C];	90.5906	1.00728	-1.53514e-06	-1.52	23.0444,24.5254,25.5675,34.9468,36.298,29.153,26.8353,26.9834	8
33542	5_T.14202.14202.2	2	CAPPQMMR	1,Carbamidomethyl[C];6,Oxidation[M];7,Oxidation[M];	90.5598	1022.42711073691	-0.00559034	-5.47	6.06573,5.75301,6.14673,5.95614,5.53723,6.06235,5.95348,5.16972	8
42518	3_G.17945.17945.2	2	LNQFYQ		90.5572	812.396073351146	-0.00239851	-2.95	34.6376,36.1152,35.4741,35.0974,24.8379,32.8483	6
43231	3_G.10804.10804.2	2	SYNLYK		90.552	787.399917710736	-0.00147191	-1.87	53.347,50,60.6424,60.006,57.2725,68.7918	6
153973	1_K1.23256.23256.	0	LQLFPK		90.5088	1.00728	-1.62003e-06	-1.61	46.2912,34.3631,43.1401,40.4738,38.2394,36.5559	6
37453	4_C.29451.29451.	0	FLFPKQY		90.4988	1.00728	-2.19493e-06	-2.18	33.9938,34.5812,48.9147,50.9137,50.5279,42.6574,42.7176	7
41881	5_T.31583.31583.2	2	LLLFPK		90.4807	730.487244564334	-0.00112361	-1.54	7.526,7.31777,6.92994,6.30288,7.33954,6.80281	6
85893	2_K2.30901.30901.2	2	SCGPASSGQRWMF	2,Carbamidomethyl[C];	90.4718	1470.62834364707	-0.00310856	-2.11	73.6494,76.0376,95.4648,94.5521,92.9215,94.1163,89.8596,86.5831,84.3711,84.4048,83.8439,86.5773,86.0127	13
38554	3_G.14973.14973.	0	GQRWMFK		90.4706	1.00728	-1.78086e-06	-1.77	71.5858,72.235,83.8327,83.7177,85.8013,79.1116,80.596	7
40574	5_T.11001.11001.	0	VLPVPQK		90.4516	1.00728	-2.43175e-06	-2.41	28.0541,28.7816,37.9435,36.5253,27.7942,27.5633,28.1194	7
42817	4_C.11358.11358.2	2	TNFLAR		90.4424	721.399349928202	-0.000214002	-0.3	17.1349,16.145,13.5943,13.7736,11.6154,12.8179	6
105258	7_wave2.45199.45199.3	3	LLLLLLLLLLL		90.4327	1262.94825315662	-0.00748255	-5.92	7.10568,6.78448,6.49449,6.23394,6.00115,6.05043,5.85515,5.6852,5.53925,5.41611,5.31476	11
28134	4_C.6257.6257.2	2	TSYYNCLTSN	6,Carbamidomethyl[C];10,Deamidated[N];	90.4232	1223.49812656323	-0.00976819	-7.98	9.58088,9.43988,10.2566,10.0751,10.2476,13.7759,14.504,12.6988,12.2393	10
43216	3_G.9872.9872.2	2	PKRYPK		90.4207	788.480273321372	-0.00261544	-3.32	6.65641,5.94739,6.18709,6.00832,5.55261,4.98646	6
41644	5_T.24994.24994.	0	VGLPLNQ		90.403	1.00728	-3.32358e-06	-3.3	21.9413,21.0742,21.2635,23.8888,23.0947,22.136,22.0668	7
128198	1_K1.7385.7385.3	3	KKTQLFGVK		90.4019	1048.65329210365	-0.00200729	-1.91	83.4545,82.2474,81.3312,84.2174,87.4636,63.3479,64.1434,84.7178,82.7538	9
42086	5_T.7302.7302.2	2	CLTAVR	1,Carbamidomethyl[C];	90.3864	719.387375985668	-0.000524218	-0.73	63.445,66.2344,77.0034,71.3403,75.102,75.6326	6
147979	2_K2.24030.24030.2	2	LTTLFPK		90.3691	819.499376361912	-0.00197008	-2.4	26.5775,26.1035,26.9246,26.1156,23.6967,23.5111,27.6997	7
38738	5_T.21475.21475.	0	FFGLVLR		90.3439	1.00728	-4.11098e-06	-4.08	7.41668,7.05608,6.75264,7.12557,7.12983,6.80928,6.94171	7
98114	6_wave1.36094.36094.2	2	LVGLYGMCLQAN	8,Carbamidomethyl[C];	90.1724	1338.65943692054	-0.00506431	-3.78	57.8563,53.4661,65.7759,62.2976,55.5027,76.0065,76.6901,76.3284,78.9143,71.0148,60.9784,68.2873	12
76339	7_wave2.39003.39003.2	2	LLVLLLLLLLLLLL		90.1533	1588.18519784482	-0.00624109	-3.93	22.0096,20.109,18.8174,18.6381,19.2841,17.4014,17.0083,16.6554,16.3419,16.0669,15.8297,15.6294,15.4651,15.3362	14
39661	5_T.24048.24048.2	2	LLWPCK	5,Carbamidomethyl[C];	90.1436	816.445548345388	-0.00194773	-2.39	4.5853,4.32043,4.49157,3.88006,3.34385,3.79513	6
41667	4_C.17214.17214.2	2	VNWVQQ		90.1336	773.39643981537	-0.00243832	-3.15	17.5777,15.5579,14.8283,18.7328,15.4408,15.2506	6
109653	7_wave2.35283.35283.2	2	LLLLLLLLLLA		90.1033	1220.90081955195	-0.00509167	-4.17	14.3491,13.8539,13.4,12.9864,12.6119,12.2752,11.9752,11.7107,12.7498,11.04,9.96381	11
26695	6_wave1.45389.45389.4	4	LLLLLLLLLLLKVLLLLLLLLL		90.0755	2507.87904949589	-0.0147956	-5.9	7.7601,7.51192,7.29027,7.09409,6.92239,6.77429,6.64896,6.54569,6.46387,7.14969,6.5496,6.32229,6.17138,6.53694,6.78136,6.46099,6.54059,6.64056,6.76122,6.90299,7.06633,7.25177	22
149841	2_K2.29616.29616.	0	TNFLRF		90.0685	1.00728	-3.11385e-06	-3.09	67.6774,71.1263,69.0023,64.5595,60.4614,58.7222	6
134307	7_wave2.18168.18168.2	2	TNFLRAVR		90.0579	976.570523259772	-0.00189935	-1.94	24.706,24.4725,26.6988,27.3826,26.7093,20.9713,24.0111,20.3931	8
43297	3_G.14591.14591.2	2	PRFHPM		90.0187	784.395140452418	-0.00292938	-3.73	20.264,19.7701,20.2274,22,22.6621,21.5955	6
19184	4_C.15812.15812.4	4	PSLKQLLVHPVHGN		90.0159	1538.88390031117	-0.00380443	-2.47	27.2463,26.343,33.8133,32.9326,31.6135,37.0214,38.3888,36.0201,44.9347,43.6291,41.4815,34.0471,33.2502,34.9843	14
27599	5_T.18029.18029.	0	WGGTQLPTLAR		89.9922	1.00728	-6.8626e-06	-6.81	29.4594,31.9132,31.7461,50.7967,50,50.6372,44.5316,39.0342,36.179,31.6528,35.4888	11
30528	5_T.7828.7828.3	3	LQLVHPVHGN		89.9762	1113.6176687282	-0.00136012	-1.22	31.1478,30.196,50.8353,47.4155,64.906,55.5809,52.8041,43.6723,40.0628,41.0119	10
36330	3_G.29535.29535.2	2	VQLPVCVPK	6,Carbamidomethyl[C];	89.9539	1039.6000889671	-0.00330482	-3.18	30.5504,31.7214,41.5907,41.5294,39.7587,34.4964,36.088,31.0978,30.8791	9
109335	1_K1.29830.29830.2	2	GPASSGQRWMF		89.9365	1223.56212693267	-0.00047096	-0.38	44.3866,44.6747,53.1095,60.1987,53.0915,45.701,41.4416,40.0486,38.8695,39.9487,37.6595	11
128195	2_K2.7642.7642.3	3	KKTQLFGVK		89.8898	1048.65281195163	-0.00151843	-1.45	65.2253,62.3556,54.7967,55.7508,65.9187,45.9554,46.3628,66.1292,66.1749	9
31194	4_C.7579.7579.2	2	ATRANLPSMC	9,Oxidation[M];10,Carbamidomethyl[C];	89.8118	1136.52077893206	-0.00212492	-1.87	61.999,62.9343,67.5704,71.2896,79.2708,88.2625,89.1386,88.4842,70.7984,78.5111	10
150825	7_wave2.17230.17230.	0	LLLLLLS		89.8028	1.00728	-3.55306e-06	-3.53	18.1972,17.5137,16.8773,16.2871,15.0088,14.727,15.205	7
32932	5_T.13147.13147.2	2	AGASPLQLQR		89.7991	1040.58842665488	-0.00379573	-3.65	58.2046,60.7946,64.214,77.8678,87.4894,87.0963,81.7158,75.8765,72.8877,71.9277	10
153838	7_wave2.11070.11070.2	2	NLFPKQ		89.7482	746.422087983172	-0.00261293	-3.5	14.5311,13.8267,15.019,15.3545,12.067,13.069	6
144201	1_K1.14930.14930.	0	FKVHPVH		89.7225	1.00728	-3.59549e-06	-3.57	7.24936,7.03041,8.32035,7.54085,7.72154,6.63117,5.59619	7
40058	5_T.25612.25612.	0	TTLLKLL		89.7122	1.00728	-2.56882e-06	-2.55	6.03864,5.73073,5.10536,4.84255,4.48174,3.87857,3.24457	7
156763	2_K2.40299.40299.2	2	AYLMTL		89.71	711.375117359724	-0.000561367	-0.79	8.76606,9.04441,8.96254,8.46071,8.55483,6.76545	6
150806	7_wave2.11810.11810.	0	PRFHPM		89.7082	1.00728	-2.38253e-06	-2.37	11.6505,11.8575,10.2924,9.99255,11.0565,10.3555	6
33399	5_T.34238.34238.	0	TTGSNHPSVK		89.669	1.00728	-7.02978e-06	-6.98	9.66656,9.26176,8.90838,9.06664,9.63119,8.83258,8.50515,8.02205,7.90389,7.09192	10
108409	2_K2.40807.40807.2	2	SNQGAFASPLQL		89.6434	1232.62980849082	-0.00289096	-2.35	36.2619,38.1636,37.5266,38.5653,37.089,50,47.3108,64.1365,50,50,49.278,50	12
154216	2_K2.16565.16565.2	2	SPGVGYY		89.6203	742.341058194074	-0.000447833	-0.6	24.0891,23.9174,22.7231,27.6961,24.5501,24.8488,18.2447	7
119192	1_K1.6309.6309.	0	VYRCAPPPSS	4,Carbamidomethyl[C];	89.5909	1.00728	-2.44955e-06	-2.43	68.5721,66.5592,78.1942,80.0867,84.084,83.0602,83.1245,73.7876,73.2631,83.6994	10
111071	7_wave2.39217.39217.	0	LLLKVGLLLLL		89.5221	1.00728	-8.569e-06	-8.51	25.3715,26.5156,23.8732,23.3239,22.8239,21.7731,23.027,28.7593,21.5807,21.2978,21.056	11
37824	5_T.31241.31241.	0	AAATVSLPR		89.5163	1.00728	-5.49189e-06	-5.45	68.8674,67.9962,72.2513,75.3759,78.8302,78.56,75.001,68.0325,67.8617	9
156416	7_wave2.39627.39627.	0	LLLLPM	6,Oxidation[M];	89.5154	1.00728	-2.73454e-06	-2.71	6.07752,5.71832,5.22729,4.96985,4.92278	6
39888	5_T.21805.21805.	0	LFRFPK		89.4057	1.00728	-1.07101e-06	-1.06	10.4691,9.33232,9.63429,8.70176,8.95285,8.82576	6
154222	1_K1.33567.33567.	0	WRQPR		89.3661	1.00728	-7.45275e-06	-7.4	11.6062,11.1575,10.7112,10.872,10.6835	5
152170	1_K1.9086.9086.2	2	GTLLNPR		89.3636	770.45310022572	-0.00122869	-1.59	17.7485,17.6769,22.9483,23.4462,24.606,21.5304,21.146	7
40583	3_G.20631.20631.2	2	LHWNVPN		89.3527	879.449504669022	-0.0024064	-2.74	21.918,20.8617,24.0582,22.8819,22.4056,19.0984,18.5941	7
41345	4_C.12972.12972.	0	ASPLQLR		89.3469	1.00728	-2.74187e-07	-0.27	47.4252,50,64.1924,62.8175,57.518,45.5627,45.2378	7
42068	4_C.17953.17953.2	2	SYLFPK		89.3238	754.414213955896	-0.000843627	-1.12	66.5254,63.4039,78.6718,74.648,80.0897,79.3992	6
107402	6_wave1.37605.37605.2	2	VGLPLSQFRLL		89.3158	1242.76434021393	-0.00761489	-6.13	81.4732,83.9039,89.2349,93.6534,89.891,87.7053,81.6265,78.175,78.677,85.3123,86.6881	11
136071	7_wave2.18958.18958.	0	PLLYFFR		89.2512	1.00728	-5.99046e-06	-5.95	5.56811,5.17795,5.02541,5.37093,4.39508,4.14708,4.44389	7
93052	6_wave1.36681.36681.2	2	LLLLKVKLLLLL		89.2481	1392.02812708541	-0.00464713	-3.34	16.7295,16.2453,20.3085,15.4049,15.0489,14.2338,14.151,15.3746,15.5876,13.7731,13.6278,13.5165	12
152172	2_K2.9323.9323.2	2	GTLLNPR		89.2388	770.453499157444	-0.00163881	-2.13	18.9311,18.7876,24.2673,26.3397,26.411,22.9351,22.5289	7
93027	2_K2.8735.8735.2	2	VMYRCAPPPSSQ	5,Carbamidomethyl[C];	89.2351	1392.64041994452	-0.000562035	-0.4	86.1383,89.8868,85.087,89.481,94.2337,96.2433,98.3785,99.0016,97.542,97.329,97.1622,94.5883	12
149452	2_K2.33598.33598.	0	LCAPRW	2,Carbamidomethyl[C];	89.2152	1.00728	-5.52851e-06	-5.49	7.4768,6.14364,5.82514,5.94526,5.82704,5.18259	6
155469	1_K1.8880.8880.2	2	LVGRNGL		89.1672	728.44289550561	-0.0016063	-2.21	50,49.2395,46.9886,48.6884,44.4878,39.77,41.186	7
26669	4_C.41451.41451.2	2	VGLPLNQFRLL		89.1638	1269.77173412433	-0.00405306	-3.19	76.4973,78.6642,82.6745,88.8854,83.3624,80.7284,72.8329,67.4894,67.9977,73.5753,75.565	11
131183	2_K2.24238.24238.	0	AFGGSSNLGGF		89.1587	1.00728	-2.05452e-06	-2.04	19.1938,19.3672,18.3103,17.8366,18.9956,18.6806,16.9769,17.989,16.8697,17.4929,15.516	11
131717	7_wave2.5127.5127.2	2	AATSGNSGTKL		89.1567	1006.51821929524	-0.00190434	-1.89	58.7695,57.8873,60.6602,64.1997,60.3956,61.5453,59.9712,56.7744,54.1782,44.95,45.3982	11
13749	5_T.11217.11217.	0	TMTYYCVVYYSTC	6,Carbamidomethyl[C];13,Carbamidomethyl[C];	89.1199	1.00728	-8.27877e-06	-8.22	22.8287,24.2112,22.8471,22.7987,27.7905,24.9426,24.2179,24.4003,29.2232,33.7496,35.1852,29.1883,27.0939	13
36531	5_T.30533.30533.	0	YVKLGVVF		89.1063	1.00728	-7.81505e-06	-7.76	12.727,12.5351,13.893,15.4562,14.0364,15.6454,12.2125,10.5298	8
125524	1_K1.7050.7050.2	2	HTYVPVTQK		89.0824	1072.5809060739	-0.00238668	-2.23	64.2644,62.5623,65.3358,75.9328,66.1529,64.4499,66.0359,63.7233,66.685	9
155320	7_wave2.21044.21044.2	2	GTVVKLL		89.0738	729.488385784786	-0.00154463	-2.12	86.704,86.0509,96.2469,95.7237,95.2158,95.2228,95.1055	7
78148	7_wave2.6521.6521.3	3	STLRSNGKCLTLSK	9,Carbamidomethyl[C];	89.0333	1564.85085428466	-0.0033496	-2.14	41.2139,41.2563,59.7089,54.9637,54.8733,64.0549,75.7856,81.5923,81.2385,83.0025,77.5381,60.8943,58.9357,70.8347	14
121235	1_K1.8096.8096.3	3	LQLVHPVHGN		89.0187	1113.61707094337	-0.000752745	-0.68	34.4355,33.461,55.4134,51.6355,70.6963,62.0275,58.9679,53.4809,50,47.6848	10
42571	5_T.16706.16706.	0	LWPCK	4,Carbamidomethyl[C];	88.9505	1.00728	-9.55301e-06	-9.48	10.4362,10.537,9.29424,8.1205,8.14014	5
34748	5_T.34478.34478.2	2	VVWAPVLSN	9,Deamidated[N];	88.9456	985.540424934148	-0.00523947	-5.32	6.6494,6.34761,6.11594,5.07774,6.18328,6.26046,5.0938,5.306	9
140629	1_K1.11946.11946.2	2	LWPCKSN	4,Carbamidomethyl[C];	88.9299	904.436965402372	-0.00247235	-2.73	15.2255,14.5477,14.5725,13.2513,13.1507,13.8997,13.3783	7
61929	1_K1.30007.30007.	0	YYYSTCGTQLPTLAR	6,Carbamidomethyl[C];	88.9015	1.00728	-1.32369e-06	-1.31	79.9653,93.6707,89.3549,91.6988,95.8612,93.7418,93.6275,92.9257,92.4699,94.0595,90.3395,87.126,88.0625,83.8754,85.3674	15
39959	5_T.20963.20963.	0	LAAFNLR		88.8985	1.00728	-2.91153e-06	-2.89	16.9526,14.6483,15.0171,15.1021,14.5671,13.8571,14.2604	7
104089	6_wave1.42415.42415.2	2	AAPLLLLLLLLL		88.8967	1275.88939636026	-0.0102037	-8	3.84089,3.62499,3.4122,3.83791,3.70441,2.89051,2.78011,2.68491,2.60387,2.53611,2.48085,2.43746	12
30113	3_G.19806.19806.	0	TTMYNCLTTM	6,Carbamidomethyl[C];	88.8964	1.00728	-3.91624e-06	-3.89	23.2619,20.4207,20.0704,21.6711,21.415,22.0523,23.1034,23.5867,21.8134,20.0297	10
36146	4_C.40071.40071.2	2	TNFASPLQL		88.8887	990.527393502528	-0.00197019	-1.99	24.9223,25.57,26.9488,30.0103,37.3184,29.9254,29.2676,27.3349,25.9922	9
121237	2_K2.8268.8268.3	3	LQLVHPVHGN		88.8577	1113.61728479829	-0.000969445	-0.87	51.4608,50,76.8398,75.9442,87.1774,78.6576,76.0886,72.825,68.8504,68.6615	10
40050	4_C.41603.41603.2	2	GTPLQLAF		88.8473	846.473540292854	-0.00161464	-1.91	32.1916,31.5535,42.6945,41.6718,41.8486,38.0582,23.958,25.1565	8
41990	5_T.17700.17700.	0	YVVVML		88.846	1.00728	-5.2171e-06	-5.18	6.55701,6.27639,6.0888,6.36181,5.99291,5.58874	6
31059	5_T.12840.12840.2	2	AMKPWLQPK		88.8435	1098.61320692832	-0.00038299	-0.35	45.1914,47.904,56.3023,65.1437,62.5188,67.308,59.1235,59.617,59.0187	9
152758	2_K2.7077.7077.2	2	FLRAVR		88.7563	761.477838485106	-0.000219112	-0.29	31.2997,32.0796,36.7528,29.3627,34.7641,33.2338	6
31272	5_T.17606.17606.	0	MMQLPTLAR	1,Oxidation[M];2,Oxidation[M];	88.742	1.00728	-9.24807e-07	-0.92	12.2014,12.0269,13.5143,15.7995,18.0836,15.596,13.2599,11.4424,13.0618	9
34266	5_T.9258.9258.2	2	NKVPYPQR		88.7376	1001.55489550601	-0.00225722	-2.25	53.4033,53.8458,68.5371,76.5887,72.741,64.9846,55.6357,55.6869	8
93054	7_wave2.32173.32173.3	3	LLLLLLLKLLLL		88.7075	1391.04497788037	-0.00762108	-5.48	19.2239,18.6792,18.177,17.7168,17.2982,26.0374,17.5536,14.876,14.8492,14.789,15.6198,15.4723	12
152590	2_K2.5059.5059.2	2	SGNSGTKL		88.7039	763.394650317996	-0.000203428	-0.27	87.042,87.1573,89.2622,92.9065,91.6787,87.6653,81.4475,81.8143	8
105420	7_wave2.45027.45027.2	2	KPLLLLLLLLL		88.6827	1261.91509580964	-0.00711283	-5.64	12.7051,12.3064,12.3142,13.6043,12.836,12.498,12.1967,11.9311,11.7002,11.5029,11.3383	11
121220	2_K2.36828.36828.2	2	LFRQFYQL		88.6759	1114.60716446587	-0.00219176	-1.97	22.235,19.8352,20.2478,23.5062,25.0542,26.2141,22.0677,23.8589	8
40457	4_C.26100.26100.2	2	NNQFASF		88.6726	827.370474573156	-0.00228693	-2.76	14.3513,13.9265,14.3321,12.0545,10.1574,11.2013,7.87627	7
106930	7_wave2.36293.36293.3	3	LLLLLLLLLLP		88.6695	1246.91416717111	-0.00301081	-2.41	34.3471,33.8847,33.4574,33.0658,32.3375,31.9991,31.7001,31.441,32.8167,29.3431,29.6479	11
140631	7_wave2.11005.11005.2	2	LWPCKSN	4,Carbamidomethyl[C];	88.6416	904.438424225018	-0.00396166	-4.38	13.6342,13.1181,13.2393,11.9431,12.0215,12.1239,12.0529	7
39853	4_C.24718.24718.	0	LWHTLW		88.5697	1.00728	-2.77743e-06	-2.76	5.34036,5.47428,4.66954,4.84627,4.24419,3.96153	6
122699	2_K2.7165.7165.3	3	NFLRAVRSH		88.553	1099.61094365437	-0.000994307	-0.9	5.14533,5.0344,5.28726,5.4547,4.65204,4.72566,3.89727,3.82443,3.37378	9
95625	1_K1.17315.17315.2	2	GMCLQANSGKVW	2,Oxidation[M];3,Carbamidomethyl[C];	88.5454	1366.62359557858	-0.000623314	-0.46	97.4435,60.0006,97.0192,98.0044,96.6047,96.6077,95.7399,96.4972,95.6833,95.9215,95.7747,96.1023	12
155902	7_wave2.10670.10670.2	2	TNFLAR		88.5406	721.40182492046	-0.00275704	-3.82	46.2216,44.1853,36.2148,35.5688,28.5716,31.6538	6
34072	3_G.9797.9797.3	3	LQLVHPVHGN		88.5352	1113.61808038887	-0.00177826	-1.6	22.9897,22.1894,37.1477,34.3181,51.93,42.9757,40.5788,31.2994,30.0951,30.4921	10
153870	7_wave2.7674.7674.2	2	SSFYSR		88.4876	746.348214868994	-0.00147186	-1.97	40.6338,39.2296,28.8383,28.1619,38.9023,41.3588	6
89819	7_wave2.7566.7566.3	3	FAQKFWMPQAR	7,Oxidation[M];	88.4544	1425.70236417489	-0.00731975	-5.13	19.7181,18.2348,23.1612,21.1689,18.7943,19.0271,15.5395,18.1189,17.9534,16.1573,19.7762	11
146608	1_K1.13330.13330.	0	ATPHVAGLA		88.4102	1.00728	-2.25541e-06	-2.24	66.3699,67.2648,69.1892,69.6023,74.382,70.245,73.3585,79.5963,73.7868	9
150290	1_K1.12484.12484.	0	LCGMLVV	2,Carbamidomethyl[C];	88.4022	1.00728	-7.01382e-06	-6.96	6.71101,6.21582,6.18101,5.84497,5.53272,5.87451,4.97152	7
36909	5_T.14209.14209.2	2	GTPLQLQR		88.3	912.528184955662	-0.00209809	-2.3	25.7455,25.178,38.9277,37.5271,39.7363,32.0007,30.1716,28.762	8
98497	6_wave1.7326.7326.2	2	AATSGNSGTKLTVQ		88.2676	1334.69416719054	-0.00319184	-2.39	74.4454,74.4669,75.7479,84.3059,83.339,83.3429,80.0372,74.7718,70.9725,73.3988,75.1213,78.4817,79.0895,78.1199	14
93029	1_K1.8433.8433.2	2	VMYRCAPPPSSQ	5,Carbamidomethyl[C];	88.2507	1392.64122442839	-0.00137717	-0.99	74.4614,80.024,72.8722,79.225,87.5341,92.3405,92.7438,97.6027,93.9625,93.5216,92.698,88.2235	12
44874	3_G.26728.26728.	0	GTVVKLL		88.215	1.00728	-1.47958e-07	-0.15	10.9654,10.9421,15.4333,13.034,11.6445,11.3073,10.3522	7
145670	1_K1.21122.21122.	0	YFFHSM	6,Oxidation[M];	88.2031	1.00728	-1.05231e-06	-1.04	6.07927,5.5675,5.15868,4.92043,4.82444	6
119022	6_wave1.33978.33978.3	3	LLLLLLLLLP		88.1944	1133.82960379912	-0.00250491	-2.21	13.4917,13.0589,12.6642,12.3066,11.9851,11.6986,11.4462,12.4473,11.1837,11.3573	10
34639	5_T.25131.25131.2	2	SPGQQVVLY		88.1887	990.52675583862	-0.0013197	-1.33	24.7937,21.3438,20.3644,22.5557,25.5216,24.6464,24.1628,15.2173,15.8028	9
157435	6_wave1.11469.11469.2	2	LWPCK	4,Carbamidomethyl[C];	88.1848	703.364566405484	-0.00511876	-7.28	3.33804,3.43991,2.77713,2.43395,2.78263	5
105261	7_wave2.41439.41439.3	3	LLLLLLLLLLL		88.1748	1262.9482796721	-0.00748255	-5.92	6.93259,6.61345,6.32535,6.06649,6.09405,5.87343,5.67931,5.51018,5.3647,5.24166,5.14	11
40945	4_C.10714.10714.2	2	GKCLYY	3,Carbamidomethyl[C];	88.1617	803.376654136588	-0.00104305	-1.3	14.5595,14.3835,12.8651,13.397,14.2036,12.6438	6
42026	4_C.28415.28415.2	2	QQASLPL		88.1503	756.42730852298	-0.00234532	-3.1	13.4353,12.9357,11.4304,12.3541,11.2928,10.3808,9.77905	7
41543	4_C.26934.26934.	0	AKLVALY		88.1394	1.00728	-2.89559e-06	-2.87	29.613,31.6898,37.128,37.4141,33.0215,33.8359,30.9528	7
31916	5_T.6924.6924.2	2	HTYVPVTQK		88.134	1072.57874120952	-0.000183616	-0.17	64.7669,63.515,68.97,73.4707,84.8535,83.3923,79.638,69.5374,69.4922	9
94470	2_K2.41302.41302.2	2	PKQYPLFLLNF		88.1246	1379.77400437175	-0.00186811	-1.35	48.0243,48.8884,48.103,52.5173,52.133,52.6645,48.6323,50,59.9387,48.1474,47.7449	11
35487	3_G.7961.7961.3	3	LQKLVHPVH		88.1007	1070.64880585996	-0.00193934	-1.81	31.6202,31.0378,32.8803,39.5234,53.3778,50,46.1566,44.8074,38.2486	9
140426	6_wave1.5268.5268.2	2	GKCLTLSK	3,Carbamidomethyl[C];	88.0906	906.509998470534	-0.00234148	-2.58	67.8901,68.8455,75.9179,78.8817,80.2676,80.6551,78.4112,79.7277	8
138984	6_wave1.25009.25009.	0	LLLLLLLL		88.065	1.00728	-2.52562e-06	-2.51	6.43096,6.07977,6.01543,5.70776,5.43172,5.18507,4.96575,4.77186	8
150191	2_K2.18622.18622.2	2	TQLFGVK		88.0561	792.462066296024	-0.000680696	-0.86	23.8959,24.1597,34.1255,31.3499,33.898,34.8593,28.1466	7
155308	2_K2.23877.23877.2	2	GTVVKLL		88.0103	729.488084858006	-0.0012366	-1.7	83.0207,82.3631,94.8805,93.8778,93.3221,93.3127,93.0423	7
152162	1_K1.20755.20755.2	2	GTPPSALQ		87.9888	770.404649799412	-0.000377683	-0.49	15.7701,15.4491,18.2704,19.8175,15.3283,13.6882,14.74,15.3284	8
117043	7_wave2.38118.38118.2	2	LVGLYGMCLQ	8,Carbamidomethyl[C];	87.9708	1153.57759698519	-0.00324587	-2.81	55.7516,52.2884,60.5105,55.4597,50,66.4869,67.6082,63.5883,66.8845,61.0679	10
156034	7_wave2.14952.14952.2	2	NFLRAV		87.9503	719.421016678746	-0.00117749	-1.64	7.12343,6.69754,6.0796,6.16115,5.51566,5.96989	6
37914	3_G.21948.21948.	0	TNFLRAVR		87.9386	1.00728	-3.45701e-06	-3.43	62.9423,63.6244,65.3846,67.593,67.0848,58.4391,64.8107,64.9211	8
130548	7_wave2.33246.33246.2	2	LLLLLLLPL		87.9359	1020.74760784238	-0.00461229	-4.52	27.3951,26.7558,26.1585,25.6037,25.0918,32.1339,27.8567,21.2404,20.9366	9
38927	5_T.30274.30274.	0	NPQLFPK		87.9353	1.00728	-3.90673e-06	-3.88	7.07823,6.83227,7.87711,7.40421,6.89486,6.90128,6.24398	7
117767	2_K2.11736.11736.2	2	NHRVGLPLNQ		87.9132	1147.63734898085	-0.00437079	-3.81	59.5391,60.3146,71.8502,69.8582,74.9741,83.087,85.1652,84.7965,75.9735,64.6546	10
41339	5_T.12331.12331.	0	PSYPCK	5,Carbamidomethyl[C];	87.9053	1.00728	-2.53406e-06	-2.52	6.95029,6.7681,6.71045,6.44942,5.83287,6.12523	6
157428	6_wave1.12091.12091.2	2	LWPCK	4,Carbamidomethyl[C];	87.8899	703.362108295506	-0.00259246	-3.69	3.47666,3.5883,2.96441,2.60415,2.88444	5
153234	6_wave1.21564.21564.2	2	LLLLLLG		87.8667	754.546723276978	-0.00314154	-4.16	19.1499,18.6047,18.1007,17.6375,23.3377,19.273,18.2958	7
157266	1_K1.16726.16726.	0	AAVGFLQ		87.8598	1.00728	-8.22345e-07	-0.82	11.2497,10.7833,11.2821,12.531,11.9047,11.7866,11.3411	7
42642	5_T.34623.34623.2	2	SKNHSK		87.8573	700.370674049778	-0.00307103	-4.38	4.93766,4.43806,4.27274,3.91503,3.49183,3.67667	6
157416	1_K1.33581.33581.	0	YTKQY	4,Deamidated[Q];	87.8207	1.00728	-5.15529e-06	-5.12	6.72293,6.27457,5.54869,6.27674,5.83273	5
45483	3_G.30481.30481.2	2	RFLLY		87.8196	711.420349072204	-0.00158061	-2.22	14.354,13.3467,13.471,12.7689,11.8129	5
44965	3_G.15973.15973.2	2	GKCLTF	3,Carbamidomethyl[C];	87.7914	725.366025694416	-0.000986216	-1.36	7.67212,7.46071,7.79996,7.94037,8.09964,5.57357	6
44597	3_G.5912.5912.	0	QQLLTH		87.7777	1.00728	-1.62804e-06	-1.62	4.64998,4.40302,4.01438,3.8081,3.94762,2.18858	6
135642	1_K1.44804.44804.2	2	WNQLWTL		87.7756	960.49400779836	-0.000241134	-0.25	13.3385,12.454,12.1838,11.9679,11.9347,10.1745,9.33083	7
124113	6_wave1.34748.34748.2	2	LPLSQRFLL		87.7362	1086.66995873403	-0.00304159	-2.8	84.2432,82.0267,82.0241,80.228,70.456,67.1129,67.6627,79.7996,82.3387	9
32510	3_G.7069.7069.2	2	QCCNQVKQV	2,Carbamidomethyl[C];3,Carbamidomethyl[C];	87.7195	1163.53164227773	-0.0020763	-1.78	94.7607,95.0573,98.1464,98.5203,99.2037,99.2995,99.2766,98.8119,99.1215	9
33249	4_C.9910.9910.2	2	VLTSGNSGTKL		87.7111	1076.59850448367	-0.00397253	-3.69	47.0749,48.5226,60.1385,59.0879,50.813,50.736,48.9742,43.1583,43.3593,38.6782,38.9926	11
31208	4_C.8524.8524.2	2	SCPASSGQRW	2,Carbamidomethyl[C];	87.669	1135.49869999759	-0.00384882	-3.39	37.3676,37.7148,58.7734,52.8325,68.3366,60.2616,53.6073,51.0025,48.3756,46.7131	10
153359	2_K2.26940.26940.2	2	FTLFPK		87.626	752.437258052654	-0.00321769	-4.28	27.1303,26.9903,34.7524,31.7808,39.0445,37.3289	6
38825	3_G.10750.10750.2	2	LSFHLKSL		87.6173	944.556174330894	-0.000191496	-0.2	26.7643,26.1636,27.7722,27.6693,31.2073,29.8778,30.0386,28.3592	8
117435	6_wave1.45359.45359.3	3	LLLLLLLLLL		87.5986	1149.86262987018	-0.00576625	-5.01	9.19676,8.82065,8.47923,8.17089,7.89409,7.64732,7.42922,7.23848,7.07393,6.93451	10
29194	4_C.8339.8339.2	2	SCGPASSGQRW	2,Carbamidomethyl[C];	87.5908	1192.51765215055	-0.00129704	-1.09	57.9781,58.3269,83.4544,82.3944,77.0154,76.7132,67.7371,60.3224,57.7809,50,47.9009	11
30573	5_T.11012.11012.	0	GRTQLPTLAR		87.5814	1.00728	-1.94349e-06	-1.93	23.3324,22.7661,25.9223,33.312,30.9399,31.9512,31.0884,31.1997,25.7085,29.0935	10
155594	2_K2.14593.14593.2	2	GKCLTF	3,Carbamidomethyl[C];	87.5538	725.36548472176	-0.000431677	-0.6	14.54,14.3894,15.0821,15.8218,15.1807,11.0594	6
156509	2_K2.9783.9783.2	2	SPGQQVV		87.5435	714.379288529346	-0.00124963	-1.75	12.9362,12.458,12.033,12.4356,13.3654,12.6726,9.25994	7
32180	4_C.6028.6028.2	2	ATSGNSGTKLTA		87.5253	1107.56462294394	-0.000602709	-0.54	45.6117,45.4439,61.9247,61.3038,62.0155,65.5412,47.0791,46.2491,50.9283,51.9027,51.3723,48.0389	12
44005	3_G.8368.8368.2	2	FLRAVR		87.5136	761.48028434197	-0.00228954	-3.01	30.6383,31.4021,36.2076,28.4998,33.739,31.6638	6
32572	3_G.44303.44303.2	2	SYTNFLRLF		87.5097	1160.61288127067	-0.00307068	-2.65	80.5043,77.3216,92.1139,91.9996,92.3333,92.6841,91.3955,88.1988,87.1868	9
41229	4_C.12277.12277.	0	LWPCKS	4,Carbamidomethyl[C];	87.4947	1.00728	-1.55962e-06	-1.55	30.7587,29.7573,28.4622,24.6007,18.5018,18.5853	6
146012	7_wave2.7476.7476.2	2	GKCLTTY	3,Carbamidomethyl[C];	87.4465	842.408920695518	-0.00128538	-1.53	61.5531,62.5278,67.9317,71.264,70.5233,61.4283,59.1461	7
34548	5_T.30518.30518.2	2	YYLYFPK		87.4332	993.509691303318	-0.00170296	-1.71	15.4919,15.1005,13.2189,13.1125,12.3141,15.1703,14.0595	7
141783	2_K2.9151.9151.2	2	GKLTTATMA		87.3467	893.479669814882	-0.00367662	-4.11	8.74974,8.49738,8.99388,9.95543,10.2598,7.66531,8.29643,7.60081,5.29758	9
154619	2_K2.4468.4468.	0	QQLLTH		87.335	1.00728	-9.27863e-08	-0.09	5.60442,5.30179,4.84072,4.58454,4.72497,3.52565	6
22068	5_T.28259.28259.2	2	QTVQSYTNFLR		87.3102	1356.69667951688	-0.00612421	-4.51	53.7205,54.5027,60.1276,69.506,69.441,71.5745,71.4556,67.0881,62.6152,64.469,66.2596	11
106933	6_wave1.35195.35195.3	3	LLLLLLLLLLP		87.2973	1246.91622237407	-0.00509764	-4.09	18.7241,18.2305,17.7775,17.3647,16.9916,16.6577,16.3623,16.105,16.4904,15.8574,16.1561	11
85891	1_K1.30756.30756.2	2	SCGPASSGQRWMF	2,Carbamidomethyl[C];	87.2887	1470.62537841047	-0.000103701	-0.07	61.4811,64.1734,90.8455,90.5848,87.7529,89.5088,82.7035,78.1353,74.4272,72.1967,69.693,76.2689,75.3733	13
122995	7_wave2.37329.37329.2	2	LLLLLLSSLL		87.2471	1097.76191326452	-0.00766515	-6.98	8.19906,7.8201,7.47643,7.1661,8.77348,6.83312,6.16672,6.04021,5.84108,5.63143	10
133261	2_K2.26206.26206.	0	QQGPSVVLY		87.1575	1.00728	-1.87494e-06	-1.86	37.9428,34.8544,34.2071,34.6483,34.9453,34.0941,40.1856,39.1974,36.5993	9
120824	2_K2.36770.36770.2	2	PKQYPLFLL		87.1188	1118.66395775004	-0.0031906	-2.85	8.86718,8.76473,8.59719,9.30944,9.49557,7.98008,6.13777,6.2337,4.70926	9
23615	4_C.16819.16819.2	2	GMCLQANSGKVW	2,Oxidation[M];3,Carbamidomethyl[C];	87.1111	1366.6255667734	-0.00137652	-1.01	93.4616,53.8869,92.6016,95.8361,93.5016,93.5805,92.7827,93.7544,91.0117,91.4988,92.9717,93.2736	12
31159	4_C.8320.8320.2	2	AATSGNSGTKLM		87.1014	1137.56185193831	-0.00509555	-4.48	58.0103,57.0508,59.343,65.0426,55.3723,53.917,47.0675,40.3452,39.7505,44.8663,48.5947,49.1014	12
17496	4_C.21481.21481.2	2	TTLSKSSPGQQVVLY		87.0761	1607.86484607101	-0.000955663	-0.59	66.3606,66.7264,70.6756,71.1882,74.1743,72.4471,76.5267,65.943,62.8239,61.6333,77.9555,79.1629,75.9881,73.0999,66.9079	15
151333	1_K1.12974.12974.	0	SQLFGVK		87.0757	1.00728	-1.16672e-06	-1.16	9.64733,9.33196,8.89976,9.6802,9.6004,10.3674,8.86396	7
117450	6_wave1.37463.37463.3	3	LLLLLLLLLL		87.0651	1149.86389662295	-0.00576626	-5.01	9.34535,8.96916,8.62763,8.31919,8.04232,7.79558,7.57759,7.3871,7.22295,7.0841	10
25498	3_G.32398.32398.	0	CGPASSGQRWMF	1,Carbamidomethyl[C];	87.0632	1.00728	-1.85009e-06	-1.84	40.9882,41.7881,43.9438,39.8133,60.6441,52.2891,44.788,42.4069,40.0355,38.3924,37.3811,35.786	12
140212	2_K2.6271.6271.	0	AGTPGSRTY		87.0554	1.00728	-6.55708e-07	-0.65	33.8877,35.3807,35.7292,45.2252,41.1274,37.2659,35.64,34.2787,33.2962	9
64942	1_K1.28223.28223.	0	TYGVAKKTQLFGVKVL		87.0237	1.00728	-9.84387e-07	-0.98	69.9844,66.4002,86.9276,85.1419,87.0308,89.0563,84.4127,79.4681,80.9211,83.6082,86.3111,86.9595,86.2161,86.2226,80.4624,82.0789	16
41270	5_T.17594.17594.2	2	SYLFPK		86.9948	754.414991732062	-0.00164175	-2.18	34.8764,32.36,45.361,42.3654,48.1674,46.3178	6
43202	4_C.7208.7208.2	2	YPLHGN	6,Deamidated[N];	86.9799	701.327131035776	-0.00187521	-2.67	3.5501,2.85602,2.59244,2.39202,2.3412	6
128767	1_K1.38904.38904.2	2	LVGLYGMCL	7,Oxidation[M];8,Carbamidomethyl[C];	86.9784	1041.5129111503	-0.00221175	-2.12	62.2221,59.1916,69.517,70.5915,71.6516,81.0044,61.6131,69.5871,73.409	9
27558	4_C.5647.5647.3	3	KQLLVHPVHGN		86.9704	1241.71264366127	-0.00137292	-1.11	82.2115,81.4437,83.3504,94.2106,92.8818,96.8704,94.1247,93.0354,90.9238,90.2521,90.7688	11
35207	5_T.25489.25489.2	2	YALLSTMR	7,Oxidation[M];	86.9465	970.510420759382	-0.00795117	-8.19	20.163,19.1181,22.3732,22.7757,22.0596,21.6745,16.8408,20.65	8
113966	1_K1.7465.7465.2	2	YLKTVYQHQ		86.9059	1179.61749707064	-0.00184612	-1.57	35.1011,38.7196,55.3849,54.4815,55.7718,50.7776,51.2519,38.6501,39.7318	9
147219	1_K1.11101.11101.2	2	QNRYTF		86.8012	828.400430733696	-0.000563292	-0.68	50.6565,51.2185,53.1997,66.3379,70.0951,59.7742	6
82895	6_wave1.33092.33092.3	3	LLLLLLKLLLLLL		86.7967	1504.12643936271	-0.00497985	-3.31	10.1936,9.8387,9.51778,9.22953,12.2802,10.2589,8.35411,8.27815,8.19423,8.12159,8.03156,7.9666,7.92623	13
147725	6_wave1.5207.5207.2	2	FTGQNVR		86.7774	821.427720020974	-0.00132913	-1.62	41.7914,42.5646,50,51.674,34.7873,40.3821,41.8576	7
41668	5_T.8668.8668.2	2	SSNYLR		86.7284	739.375236184492	-0.00195464	-2.64	6.97664,6.71061,6.30002,6.94353,5.9046,6.13093	6
37619	5_T.12225.12225.	0	LLSCGPASS	4,Carbamidomethyl[C];	86.7248	1.00728	-2.14103e-06	-2.13	35.14,34.6594,34.1627,34.4108,32.0684,32.2418,28.0925,36.3388,33.7944	9
20032	3_G.23428.23428.2	2	SGNSGTKLTVQTNLY		86.7107	1582.81254096053	-0.00548628	-3.47	65.9551,73.4753,72.6902,82.2275,89.241,90.7514,93.975,94.1091,94.1976,94.733,96.26,96.7577,95.5136,95.2231,92.3632	15
37396	4_C.20608.20608.2	2	MKFVFAW	1,Oxidation[M];	86.5678	944.46245009238	-0.00755885	-8	7.95052,7.13097,6.63167,6.9735,6.20653,6.10522,5.00115	7
29647	3_G.7257.7257.2	2	TQFHNCLTTQ	6,Carbamidomethyl[C];	86.5339	1249.56079871789	-0.00223973	-1.79	69.5632,72.3755,73.2976,75.012,79.0983,86.1542,91.1607,90.3588,81.6525,78.9244	10
40137	4_C.7977.7977.2	2	GKCLTTY	3,Carbamidomethyl[C];	86.497	842.409366060182	-0.00173963	-2.07	14.1195,13.9719,15.374,16.0136,18.1367,11.4094,11.259	7
23901	4_C.14217.14217.2	2	SCGPASSGQRWY	2,Carbamidomethyl[C];	86.493	1355.58274523564	-0.00308362	-2.27	70.7659,73.3461,94.6896,94.5848,92.8016,94.1925,89.6421,87.9934,88.0075,88.071,80.3777,79.3803	12
134728	2_K2.33934.33934.2	2	SPGVYGYVM		86.4588	972.451097553318	-0.0016078	-1.65	40.0553,35.3795,34.5069,41.1762,43.2629,40.8613,35.3154,36.268,33.0931	9
37416	5_T.39959.39959.2	2	VWWMFK		86.4457	896.45	-0.00174743	-1.95	12.8218,12.5084,14.1713,14.7836,13.9239,14.1094	6
55139	1_K1.41507.41507.2	2	LVGLYGMCLQANSGKVW	8,Carbamidomethyl[C];	86.4337	1895.95592452224	-0.00536215	-2.83	77.4143,71.8593,82.3152,82.5986,91.3604,95.5249,95.5863,94.9769,95.5316,94.3514,94.7847,94.8936,94.2161,92.56,92.8469,94.5484,94.4498	17
44923	3_G.9559.9559.2	2	LPVVNW		86.4221	727.409274584672	-0.00456499	-6.28	7.90247,7.72432,7.63195,6.65664,6.03727,6.34029	6
64944	2_K2.28357.28357.	0	TYGVAKKTQLFGVKVL		86.3518	1.00728	-9.31331e-07	-0.92	65.1667,61.7622,81.8389,82.0314,83.3892,83.2064,76.9582,71.4194,73.0913,74.7816,79.1928,78.1913,77.3309,79.6747,78.1384,76.4183	16
66858	1_K1.22061.22061.2	2	SLGGGYSSSVNSAAARLQ		86.3466	1724.85748522185	-0.0013189	-0.76	72.1832,76.7613,83.1252,82.5183,83.1235,93.5971,95.7205,95.5063,93.8802,93.0695,93.664,92.9394,92.564,92.8452,90.8986,91.0119,89.6981,89.1574	18
148064	7_wave2.15077.15077.2	2	VVKLLSC	7,Carbamidomethyl[C];	86.3315	818.48394631291	-0.0036041	-4.4	39.2727,38.2254,29.9103,29.6839,31.8126,32.9077,25.2336	7
36564	3_G.29567.29567.	0	LQLWPCKS	6,Carbamidomethyl[C];	86.3248	1.00728	-3.61554e-06	-3.59	83.4558,76.2122,89.8472,88.1881,84.9397,82.3019,72.8275,72.0836	8
129363	1_K1.5504.5504.2	2	VNRRPCFS	6,Carbamidomethyl[C];	86.3115	1035.51706386101	-0.00184219	-1.78	15.9894,15.228,15.8185,15.4186,15.5209,12.9353,12.1008,13.4199	8
155572	1_K1.18469.18469.2	2	LYRQF		86.2738	726.394751294422	-0.00145855	-2.01	5.66815,6.07947,5.39279,5.11374,4.49767	5
75554	2_K2.17133.17133.3	3	SCGPASSGQRWMFK	2,Carbamidomethyl[C];	86.2653	1598.72179055436	-0.00157361	-0.98	24.8442,26.5742,53.3978,37.9136,35.3165,46.9351,20.1594,21.8613,26.762,26.6449,25.3702,27.8971,29.8788,30.6048	14
19321	3_G.44453.44453.2	2	LPVLPVMPVLPLSQL		86.2561	1615.98210341269	-0.00344822	-2.13	86.7447,86.27,88.259,90.7828,82.1749,74.2591,79.7255,82.5345,79.1358,83.7338,87.1477,93.0815,91.5931,88.5479,89.3521	15
142622	2_K2.12914.12914.2	2	AKSPLQLQ		86.2341	884.522705894792	-0.00278422	-3.15	13.9245,14.3103,15.7073,16.7244,15.2742,15.2975,11.0988,14.4687	8
118962	7_wave2.40197.40197.2	2	LVGLYGLCLQ	8,Carbamidomethyl[C];	86.2228	1135.62096902263	-0.00304536	-2.68	27.9254,26.191,27.8716,27.0319,24.9603,27.9733,31.4504,25.8376,24.5082,27.9032	10
147229	6_wave1.24954.24954.	0	LLLLLNQ	6,Deamidated[N];7,Deamidated[Q];	86.1971	1.00728	-6.46267e-06	-6.42	6.81455,6.44473,6.10967,6.06391,5.77161,5.05015	7
42090	4_C.4325.4325.2	2	HNGNALQ		86.1591	753.364534252082	-0.000730808	-0.97	44.1573,44.6596,49.1706,53.9952,48.5239,34.6039,46.8749	7
38437	4_C.12468.12468.2	2	LWPCKSN	4,Carbamidomethyl[C];	86.1326	904.43589192252	-0.003645	-4.03	10.946,10.4902,10.8271,9.90331,9.48854,9.57806,9.43289	7
118931	7_wave2.36361.36361.2	2	LLLLVLLLLL		86.0912	1135.8529349709	-0.0103171	-9.08	86.2673,86.3236,87.3278,78.7336,75.9096,87.941,88.9404,86.534,86.5495,86.5595	10
39633	5_T.22552.22552.	0	YNMMVC	6,Carbamidomethyl[C];	86.0831	1.00728	-6.67532e-06	-6.63	10.7923,10.5382,10.2637,10.7078,10.8219,6.91767	6
38331	3_G.36130.36130.2	2	ATRWQLW		86.0765	960.506165975802	-0.00118788	-1.24	69.1485,70.9711,81.316,83.82,81.715,75.9032,73.6332	7
105231	7_wave2.44441.44441.3	3	LLLLLLLLLLL		86.0534	1262.94616379691	-0.00748254	-5.92	5.39929,5.10734,4.84546,4.61145,4.40328,4.21908,4.05714,3.91594,3.79412,3.69048,3.60397	11
117426	7_wave2.31633.31633.3	3	LLLLLLLLLL		86.0469	1149.86500943318	-0.00576626	-5.01	5.49193,5.23521,5.00534,4.80059,4.61933,4.46011,4.32159,4.20259,4.10206,4.01909	10
29836	4_C.36187.36187.	0	STCGTQLPTVL	3,Carbamidomethyl[C];	86.0041	1.00728	-2.27317e-06	-2.26	52.1247,52.0765,66.71,69.844,68.4317,72.9028,81.7629,75.0615,73.7185,74.0173,75.422	11
42460	4_C.4387.4387.2	2	RQNSAY		85.9732	738.354496377416	-0.00160572	-2.17	43.4165,43.4829,49.2554,53.2036,40.5844,39.6124	6
147827	1_K1.7562.7562.2	2	KFGERAL		85.9601	820.468240569602	-0.000716978	-0.87	14.7027,13.6584,10.889,13.8595,14.5177,12.6931,8.89358	7
96949	2_K2.25809.25809.2	2	GMCLQANSGKVW	3,Carbamidomethyl[C];	85.9341	1350.63322645957	-0.00646336	-4.79	76.1691,76.6138,86.7592,94.849,92.4883,93.63,92.5601,93.0396,90.5818,91.071,93.0943,92.2716	12
116018	7_wave2.23230.23230.2	2	CLQANSGQVW	1,Carbamidomethyl[C];	85.9175	1162.53916450515	-0.00833471	-7.17	36.0634,37.3361,40.8433,42.8832,50.8154,54.8977,50,46.6097,27.8193,27.3164	10
124514	2_K2.7135.7135.2	2	YVVGCRQNS	5,Carbamidomethyl[C];	85.9087	1082.50803540568	-0.00333902	-3.08	79.4798,81.1898,86.2801,85.9579,77.6867,74.767,74.9754,75.5819,76.9688	9
96952	7_wave2.23063.23063.	0	GMCLQANSGKVW	3,Carbamidomethyl[C];	85.9019	1.00728	-4.82025e-06	-4.79	97.0278,97.2045,99.5586,99.7014,99.9983,99.6931,99.6454,99.5718,99.4079,99.458,99.6713,99.5268	12
105363	7_wave2.46833.46833.2	2	LLLLLLLLLLL		85.8956	1262.94778783074	-0.00337519	-2.67	5.93736,5.85564,5.54191,5.26029,5.00844,4.78422,4.58564,4.41089,4.25834,4.12654,4.01419	11
141139	7_wave2.7266.7266.2	2	GKCLTTYG	3,Carbamidomethyl[C];	85.871	899.432892428962	-0.00384772	-4.28	18.1109,17.9998,18.7149,19.6995,20.564,18.7419,17.7749,15.169	8
117360	6_wave1.40545.40545.3	3	LLLLLLLLLL		85.8612	1149.86411084177	-0.00576626	-5.01	9.98778,9.6094,9.26571,8.95529,8.67675,8.42877,8.21009,8.01956,7.85609,7.71872	10
128087	6_wave1.40859.40859.2	2	AAPLLLLLLL		85.86	1049.72617328511	-0.00719805	-6.86	10.6274,10.3325,10.2519,14.582,16.9329,10.8056,10.5424,10.3121,10.1136,9.94605	10
42198	3_G.12766.12766.2	2	TNFLRAT		85.8286	822.449530076412	-0.00277247	-3.37	47.3589,48.5308,53.0887,54.6314,44.5385,40.7683,44.7722	7
40644	3_G.16335.16335.2	2	LYRLPAGS		85.7288	876.498216693942	-0.0045552	-5.2	30.1947,28.4975,32.2202,35.224,34.1625,29.9455,24.2881,26.1082	8
131062	1_K1.8108.8108.	0	SPNSAAARLQ		85.7187	1.00728	-1.94507e-06	-1.93	15.3762,15.3335,17.1506,21.9248,20.7491,24.231,18.6959,17.7836,15.9128,15.1383	10
84606	1_K1.23639.23639.2	2	SCGPASSGQRWMF	2,Carbamidomethyl[C];12,Oxidation[M];	85.6277	1486.62517935515	-0.00505401	-3.4	42.3416,45.6964,82.2036,84.7053,80.2724,83.9271,73.9177,72.0646,68.1882,67.8342,63.9013,38.0262,55.4716	13
152780	6_wave1.6195.6195.2	2	FLRAVR		85.5637	761.478965445688	-0.00093778	-1.23	19.1109,19.3426,20.1723,16.8273,19.3396,17.97	6
154746	2_K2.11902.11902.2	2	SMSGRLS		85.5341	737.359	-0.00179801	-2.44	7.37425,6.84657,6.81362,6.18464,7.7367,7.24713,7.50472	7
156750	1_K1.29122.29122.2	2	RFLLY		85.5027	711.41919967483	-0.000399026	-0.56	14.6957,13.7229,13.8604,11.2596,12.4392	5
85015	6_wave1.45395.45395.2	2	LLLLLLLLLVKAF		85.4978	1482.04039748878	-0.00291099	-1.96	6.24006,6.19816,5.89973,5.63219,5.39348,5.18172,4.99517,5.09211,4.79215,4.86074,4.42397,4.12493,4.1462	13
154319	7_wave2.7368.7368.	0	PCLPVR	2,Carbamidomethyl[C];	85.4863	1.00728	-5.38457e-06	-5.35	11.7015,10.5492,10.7635,13.2559,13.2235,13.4923	6
117453	6_wave1.39775.39775.3	3	LLLLLLLLLL		85.4838	1149.86405597578	-0.0057083	-4.96	9.34071,8.96721,8.62815,8.32197,8.04718,7.80236,7.58615,7.39732,7.23472,7.09733	10
54155	2_K2.38319.38319.2	2	LVGLYGMCLQANSGKVW	7,Oxidation[M];8,Carbamidomethyl[C];	85.481	1911.94865479825	-0.00315676	-1.65	71.9839,66.3035,72.6931,73.0173,80.6119,93.8302,70.5661,90.6498,91.6237,92.0145,91.4627,91.3389,89.3734,86.7497,87.2755,88.3117,87.859	17
135643	2_K2.44829.44829.2	2	WNQLWTL		85.3962	960.495547590214	-0.00181224	-1.89	7.79027,7.30385,7.6366,6.8211,6.84476,5.96758,5.69677	7
126634	1_K1.7427.7427.2	2	KKTQLYGVK		85.384	1064.64690923193	-0.000680516	-0.64	47.0144,41.5034,32.0286,32.3422,33.4041,34.9987,37.8672,39.1851,39.4565	9
42996	3_G.30885.30885.	0	TNFLFR		85.3794	1.00728	-1.37729e-06	-1.37	57.6377,57.4681,57.8973,59.7249,43.7059,45.5844	6
39765	4_C.20420.20420.	0	GTVVKLLQ		85.366	1.00728	-2.70803e-06	-2.69	93.4401,92.8396,98.7791,98.7707,98.7809,98.7927,98.5104,97.1108	8
40695	3_G.11946.11946.2	2	NFLRAVR		85.3615	875.523119037692	-0.00218584	-2.5	28.9156,26.7154,28.0264,28.1539,23.5153,27.673,25.9287	7
38330	3_G.46251.46251.2	2	WNQLWTL		85.3207	960.496	-0.00190202	-1.98	11.6676,10.7115,10.47,9.87909,9.94556,8.75819,7.9943	7
142580	1_K1.11851.11851.	0	FKGNSSMN		85.2998	1.00728	-3.94628e-06	-3.92	4.58676,4.30977,3.95008,3.89434,3.90261,3.75434,2.93442,3.40729	8
118417	2_K2.12724.12724.2	2	MVKTYYYSS		85.2906	1141.52667808038	-0.00330136	-2.89	65.3523,62.6205,70.8508,55.2679,52.4172,74.1657,72.1068,73.7809,73.1812	9
37681	5_T.15470.15470.	0	VTMVGLNR		85.26	1.00728	-1.1622e-06	-1.15	6.63359,6.28573,6.14913,6.01183,5.18095,5.11776,5.00652,5.37964	8
36744	4_C.11508.11508.2	2	NHGNALQTL		85.2539	967.492495252244	-0.00312711	-3.23	29.1757,28.6139,33.1583,37.7749,35.6086,45.5211,38.1637,32.2259,31.6177	9
41915	4_C.8377.8377.2	2	ANSGKVW		85.2537	761.395579307496	-0.00156751	-2.06	33.615,35.4047,56.1383,45.5931,46.2514,49.0252,45.7608	7
142887	7_wave2.21038.21038.	0	ALYYYST		85.2356	1.00728	-2.75309e-06	-2.73	6.60665,6.4329,6.3174,7.92878,6.7026,6.35725,6.17016	7
41677	4_C.25461.25461.	0	LVGLFPK		85.222	1.00728	-1.34356e-06	-1.33	47.6914,46.0715,41.5282,42.4989,44.0399,48.5409,47.4686	7
107706	1_K1.27020.27020.	0	AYLMTLGKTTAA		85.2147	1.00728	-1.50918e-06	-1.5	80.9756,76.7588,94.8833,94.8752,94.1472,95.7591,91.3204,91.8041,92.3115,92.1496,91.0743,92.0273	12
41077	5_T.18789.18789.2	2	NYLLLK		85.1642	763.472087671116	-0.000867981	-1.14	18.1725,17.5064,21.4189,17.019,21.2507,20.1881	6
83017	6_wave1.37519.37519.2	2	LLLLKVKLLLLLL		85.1631	1505.11292705329	-0.00389283	-2.59	22.5908,22.089,24.5328,21.9467,21.594,20.8543,19.502,19.4499,25.4808,19.5266,19.3843,19.2803,19.2142	13
130701	1_K1.7454.7454.2	2	VGYSPKQLK		85.1617	1019.59135016127	-0.00301459	-2.96	97.5376,97.8859,97.8275,98.9032,90.4743,91.2924,96.3895,96.5597,97.5531	9
124146	2_K2.39853.39853.2	2	LPLSQRFLL		85.1439	1086.67144327714	-0.00455202	-4.19	94.5779,94.5902,92.7559,94.093,90.4181,86.629,86.6422,90.5171,92.0661	9
66770	2_K2.22212.22212.2	2	SLGGGYSSSVNSAAARLQ		85.1383	1724.85861166077	-0.00245745	-1.42	69.42,74.155,81.0868,78.4833,79.2243,92.9381,95.1326,95.3492,93.5161,92.6603,92.7714,92.4928,91.9051,92.0801,89.918,89.0497,88.5994,87.4099	18
133785	6_wave1.10216.10216.	0	SSSKGSLGGGF		85.1059	1.00728	-4.78367e-06	-4.75	89.1359,86.3333,80.8742,79.6559,77.5471,77.9225,80.6905,78.1263,78.2539,77.8729,78.9425	11
41516	3_G.16951.16951.	0	KSLHTLF		85.1041	1.00728	-2.02359e-06	-2.01	45.9138,37.1237,38.9748,39.4343,55.6302,61.5802,57.1101	7
38804	3_G.26582.26582.2	2	VVPLMNPC	5,Oxidation[M];8,Carbamidomethyl[C];	85.0899	945.455449852746	-0.00226492	-2.4	6.5423,6.28198,5.98149,5.62528,6.05763,5.62187,5.50096,4.33692	8
104091	7_wave2.44060.44060.2	2	AAPLLLLLLLLL		85.0068	1275.89131033955	-0.0102037	-8	7.2468,6.98018,6.69615,8.93016,9.40322,6.71303,6.51914,6.3506,6.20625,6.08508,5.98618,6.17318	12
29906	5_T.26795.26795.2	2	AFASPLQLQR		84.985	1130.63652235801	-0.00495368	-4.38	74.6389,77.053,88.2217,93.546,94.3545,94.3436,91.3652,87.8012,87.05,87.7678	10
33883	5_T.17819.17819.2	2	NTQLPTLAR		84.9582	1013.5758909569	-0.00212014	-2.09	53.884,52.2947,63.4255,72.3001,70.5326,64.9406,62.7878,56.3613,62.0635	9
45628	3_G.9946.9946.2	2	LQKWE		84.9543	703.37783482707	-0.000508098	-0.72	30.2633,29.8693,26.3147,27.6153,19.5306	5
156702	1_K1.9173.9173.2	2	FKMGNN	5,Deamidated[N];6,Deamidated[N];	84.9292	712.29040373803	-0.00683205	-9.59	5.77608,5.31848,5.10145,4.76512,4.78839	6
42939	4_C.18126.18126.	0	GTVVKVL		84.9233	1.00728	-1.95301e-06	-1.94	82.7665,81.9332,93.9944,89.3086,89.229,86.2347,87.9353	7
90139	1_K1.9763.9763.3	3	KGWKYPQFLAGK		84.9184	1422.78778528381	-0.00143428	-1.01	27.4117,27.8518,33.6623,41.2077,48.8571,52.1063,46.4085,57.8858,49.0127,35.9897,38.051,41.9016	12
40211	3_G.14757.14757.2	2	VGYSPKQL		84.8875	891.493032985432	-0.000406308	-0.46	8.48937,7.62706,8.18411,7.96373,7.17541,6.65187,7.05051,6.36185	8
140896	7_wave2.10864.10864.	0	TWYSFPT		84.8821	1.00728	-2.0232e-06	-2.01	15.1994,14.7943,14.5018,14.4599,14.2864,14.1173,13.9079	7
156796	1_K1.40334.40334.2	2	AYLMTL		84.8802	711.375335883628	-0.000785356	-1.1	9.12458,9.33283,8.77477,8.43116,8.5417,7.51477	6
41875	4_C.23829.23829.2	2	SQRFLL		84.8769	763.446764057224	-0.000689537	-0.9	31.9555,31.6775,35.4597,34.6394,35.9882,24.4192	6
41300	5_T.26797.26797.2	2	LCGYLQ	2,Carbamidomethyl[C];	84.8402	753.361497943942	-0.00155153	-2.06	20.2607,16.9443,17.0603,17.1543,17.41,19.4618	6
41151	5_T.21741.21741.	0	VVAVFPK		84.8379	1.00728	-1.90224e-06	-1.89	57.4793,53.1473,46.5443,48.7793,52.5618,59.5515,58.5977	7
122887	1_K1.13746.13746.2	2	LLVHPVHGNL		84.8373	1098.64446463366	-0.00270112	-2.46	39.559,37.8107,33.684,31.1205,23.5019,18.1955,16.1263,15.9726,18.6649,18.4213	10
107708	2_K2.27045.27045.	0	AYLMTLGKTTAA		84.7942	1.00728	-2.4145e-06	-2.4	34.807,31.0272,55.7571,59.2282,57.1878,56.9971,42.314,43.0441,43.7518,38.0856,36.148,36.2181	12
36041	5_T.14357.14357.	0	VHCMHTR	3,Carbamidomethyl[C];	84.787	1.00728	-9.39959e-06	-9.33	14.5215,12.832,12.5645,15.1347,11.7488,10.1537,9.96059	7
147564	7_wave2.37222.37222.2	2	LLLLPKK		84.7565	824.588192585996	-0.00803085	-9.74	6.29488,5.98491,6.01406,6.20636,5.92476,5.52319,5.69849	7
132089	2_K2.14128.14128.2	2	LQANSGKVW		84.753	1002.53887577318	-0.0022266	-2.22	53.8688,53.3329,66.743,69.1134,71.8107,65.1592,66.2559,68.355,66.0935	9
84257	6_wave1.43024.43024.2	2	LLLLLLLLLLLLN		84.6796	1490.06410668423	-0.00545324	-3.66	9.87202,9.48539,9.13402,8.81639,8.53102,8.27649,8.05148,7.85474,7.68512,7.54159,10.6187,7.55997,7.66307	13
106046	1_K1.18136.18136.	0	SPLQLFVVKLL		84.6599	1.00728	-4.67949e-06	-4.65	9.50313,9.35489,9.1398,12.1182,11.5344,10.4587,10.3322,10.0513,8.96236,8.88594,7.97531	11
154762	2_K2.11840.11840.2	2	TNYLAR		84.6215	737.394746513804	-0.000702477	-0.95	24.5236,24.282,13.5594,12.698,11.7941,13.0423	6
147512	6_wave1.10289.10289.2	2	LMGLYGR	2,Oxidation[M];	84.5794	825.430093735842	-0.00139961	-1.7	13.8055,11.7742,11.1068,11.1074,11.275,10.2284,11.7594	7
26694	7_wave2.43312.43312.4	4	LLLLLLLLLLLKVLLLLLLLLL		84.5067	2507.87709637089	-0.0147956	-5.9	9.56977,9.31423,9.08682,8.88674,8.71322,8.56555,8.44311,8.34535,8.27179,9.91997,8.37206,7.79192,7.44667,8.23124,9.07992,8.41358,8.52726,8.6648,8.82654,9.01287,9.22422,9.46105	22
29831	3_G.22757.22757.2	2	GGQMNAMALTHL		84.4897	1243.59208876426	-9.3063e-05	-0.07	11.6061,11.2037,11.0692,13.0295,12.7563,12.8698,16.1771,14.0023,15.2609,12.1649,10.5479,10.8493	12
34889	3_G.9888.9888.3	3	NFLRAVRGR		84.4835	1088.6446300929	-0.00109807	-1.01	4.08839,3.70418,3.17327,3.14768,3.28562,3.52386,3.0746,2.70368,2.90389	9
43208	4_C.10070.10070.	0	GLVSRGL		84.4685	1.00728	-3.38658e-06	-3.36	69.4702,70.6174,74.9626,75.5947,75.7963,72.491,73.9455	7
29008	4_C.28488.28488.	0	HMWPANQLW	2,Oxidation[M];	84.4673	1.00728	-4.66891e-06	-4.64	11.2468,10.8936,10.8853,10.295,9.54562,10.1997,10.373,9.03328,9.18429	9
39507	5_T.35109.35109.	0	LWMFLL		84.4603	1.00728	-7.41401e-06	-7.36	4.35335,4.32871,3.80819,3.50655,3.53766,2.26643	6
155595	1_K1.14337.14337.2	2	GKCLTF	3,Carbamidomethyl[C];	84.446	725.36707620422	-0.00206449	-2.85	4.28579,4.08621,3.8095,3.72661,3.85198,2.33909	6
152611	2_K2.24610.24610.2	2	SQRFLL		84.3987	763.446767669362	-0.000693639	-0.91	18.1122,17.6798,18.428,19.1158,19.6823,14.784	6
117429	6_wave1.38156.38156.3	3	LLLLLLLLLL		84.3654	1149.86183702764	-0.00345402	-3	6.27578,5.98055,5.96442,5.70825,5.47997,5.27785,5.10028,4.94583,4.8132,4.70123	10
41882	5_T.29318.29318.2	2	LLLFPK		84.3411	730.487291400974	-0.00117084	-1.6	4.59905,4.17887,4.10425,3.7542,4.15637,3.78921	6
117438	6_wave1.41262.41262.3	3	LLLLLLLLLL		84.3391	1149.86293638789	-0.00576625	-5.01	7.16432,6.8637,6.59252,6.34923,6.13236,5.94054,6.02676,5.87064,5.73784,5.62735	10
43191	4_C.36135.36135.2	2	LTTVVGL		84.3222	702.44047743613	-0.000900746	-1.28	28.7638,28.0272,34.3661,33.654,28.3215,28.7774,29.6417	7
41521	4_C.11221.11221.	0	GMRWTL	2,Oxidation[M];	84.3088	1.00728	-1.92561e-07	-0.19	16.1168,14.4118,16.1198,15.7431,14.9175,13.2244	6
18109	4_C.12180.12180.2	2	LKQLLVHPVHGNLN		84.301	1581.92394953805	-0.00162793	-1.03	98.4469,98.5493,98.959,99.5896,99.5485,99.3405,99.6771,95.8583,94.8022,99.1868,98.4847,98.5006,99.0243,98.5177	14
104618	7_wave2.6858.6858.	0	PKVYMMPFPK	5,Oxidation[M];6,Oxidation[M];	84.2912	1.00728	-4.52996e-06	-4.5	10.7011,10.0211,10.0816,9.8538,9.45976,9.39334,9.43347,8.13883,9.68954,8.85674	10
41466	4_C.30951.30951.2	2	LCVMQM	2,Carbamidomethyl[C];	84.282	781.344118765972	-0.00368403	-4.71	6.65622,6.10812,6.19183,5.74314,6.0999,5.39775	6
43122	3_G.8229.8229.2	2	CCNPVAA	1,Carbamidomethyl[C];2,Carbamidomethyl[C];	84.192	791.318451668724	-0.00100655	-1.27	5.45244,5.07732,4.86596,4.52599,4.57462,3.76471,3.5775	7
33465	3_G.11540.11540.2	2	NVRNFLKQN		84.1913	1132.62431809264	-0.00219319	-1.94	43.4381,40.521,48.708,55.6754,62.5925,72.7346,69.7716,57.6155,50	9
34575	4_C.11516.11516.	0	RMLTCCVT	5,Carbamidomethyl[C];6,Carbamidomethyl[C];	84.1791	1.00728	-4.47864e-06	-4.45	7.21592,6.69007,6.32901,6.45189,5.69308,5.12249,5.85001,5.51189	8
41340	5_T.6682.6682.2	2	YVPCGR	4,Carbamidomethyl[C];	84.1733	751.35479289179	-0.000791679	-1.05	13.6205,13.1785,11.5024,10.2848,10.3167,12.6066	6
25289	5_T.38061.38061.	0	NTQLPTWMFK		84.1499	1.00728	-2.75397e-06	-2.73	65.5877,63.9143,74.5056,83.8036,86.0873,85.0595,81.6228,82.6725,78.012,79.3679	10
44668	3_G.13324.13324.2	2	SMSGRLS		84.1321	737.358978740026	-0.00212649	-2.88	8.19444,7.7073,7.65953,7.12433,8.92978,8.05752,8.87027	7
45273	3_G.10986.10986.	0	CVMLPV	1,Carbamidomethyl[C];	84.0965	1.00728	-7.6082e-06	-7.55	5.91206,7.0086,6.15402,5.84374,5.80597,4.34965	6
21830	5_T.21861.21861.	0	YSTNTQLPTLAR		84.0964	1.00728	-1.27424e-06	-1.27	34.7641,37.1389,51.1235,33.5925,54.7258,49.4935,39.6593,43.1274,39.5731,37.7292,33.7203,37.8295	12
151571	6_wave1.10214.10214.	0	GMNGLLR	2,Oxidation[M];	84.0858	1.00728	-1.81722e-07	-0.18	6.40764,6.80994,6.04134,5.98538,7.06092,6.70944,7.709	7
43135	3_G.14322.14322.	0	LWPCKS	4,Carbamidomethyl[C];	84.0479	1.00728	-2.51548e-06	-2.5	21.9549,21.4567,20.8636,17.8841,14.0404,14.2155	6
30741	3_G.31720.31720.2	2	NALQLWPCKS	8,Carbamidomethyl[C];	84.0361	1216.61362361274	-0.000682306	-0.56	88.7571,88.0521,94.2671,97.6629,98.5063,98.2409,96.4857,95.4102,92.8573,92.1969	10
80222	1_K1.13714.13714.	0	PSLKQLLVHPVHGN		83.9884	1.00728	-6.00102e-06	-5.96	21.4324,20.7739,25.8307,25.5916,24.256,40.6479,37.5974,36.2281,36.0533,31.6007,30.5649,27.9773,24.8538,26.0431	14
126154	7_wave2.4168.4168.3	3	CGVRCMRQ	1,Carbamidomethyl[C];5,Carbamidomethyl[C];	83.9818	1066.46977220892	-0.000545844	-0.51	4.31656,4.01606,5.2798,5.24172,4.18356,3.63941,3.48314,3.31212	8
30942	3_G.41704.41704.2	2	SYTNFLRYF		83.9689	1210.58920760474	-7.75782e-05	-0.06	81.5782,78.4337,94.4105,93.3838,94.18,94.1473,93.5956,86.4587,88.7559	9
37845	4_C.37336.37336.2	2	VPRYFPF		83.9633	925.494183242118	-0.00117654	-1.27	17.4605,17.0834,19.3304,19.5725,16.8762,17.0652,14.9489	7
125811	2_K2.30823.30823.	0	SYTNFLRAV		83.9317	1.00728	-5.73239e-06	-5.69	88.3277,85.9836,95.5973,96.5213,96.722,96.2159,93.1411,90.7932,91.795	9
25175	3_G.10138.10138.2	2	VMYRCAPPPSSQ	5,Carbamidomethyl[C];	83.9072	1392.64180366402	-0.0019652	-1.41	77.3063,82.3556,75.086,81.0696,88.3085,92.7778,96.9981,97.8991,95.1886,94.8268,93.537,88.7137	12
42510	5_T.34875.34875.2	2	VTFLPQ		83.8894	704.398938186956	-0.00122956	-1.75	14.8423,14.7073,14.4687,14.3475,15.0917,14.2365	6
124408	1_K1.8563.8563.3	3	GQRWMFKN	5,Oxidation[M];	83.8828	1082.52151343503	-0.00153384	-1.42	26.3393,24.9057,34.2932,32.8993,26.8392,33.3615,22.535,22.728	8
145141	2_K2.11807.11807.	0	YYTMVY	4,Oxidation[M];	83.8826	1.00728	-6.36556e-06	-6.32	4.76036,4.57746,4.23013,4.78402,4.04789,2.60067	6
39478	4_C.26710.26710.2	2	SQFLFPK		83.8318	866.478905570898	-0.00189597	-2.19	45.5154,46.3072,62.3549,63.4882,60.3751,61.1388,60.1643	7
58936	2_K2.29961.29961.2	2	LSLGGGYSSSVNSAAARLQ		83.7835	1837.94334707742	-0.00313884	-1.71	48.5043,45.4521,71.6746,58.4554,57.6651,58.2993,76.4045,84.0635,82.1963,77.2568,75.3318,76.1608,76.1874,74.8554,74.2184,70.4233,68.7131,68.5673,67.1028	19
112701	1_K1.32395.32395.3	3	GTQLPTLARSF		83.7727	1190.65598401867	-0.0032559	-2.73	46.5269,44.2443,46.3331,61.6409,70.2532,68.6298,69.0679,59.1506,57.0073,53.2881,53.1351	11
36683	3_G.10112.10112.2	2	RQWMFKN	4,Oxidation[M];	83.761	1025.50109491935	-0.00259753	-2.53	70.8536,71.5356,81.7013,67.8405,88.7127,83.814,81.2304	7
141030	7_wave2.16383.16383.2	2	SYTNFLR		83.7558	900.461217978628	-0.00390892	-4.34	53.1359,50,68.5815,68.844,65.9566,65.05,64.8471	7
30524	5_T.8844.8844.	0	QLLVHPVHGN	1,Deamidated[Q];	83.752	1.00728	-2.05978e-06	-2.04	93.4056,98.5334,98.6864,99.9998,99.9999,99.9998,99.9997,99.9998,99.9992,99.9985	10
39096	3_G.15804.15804.2	2	LWTVKRE		83.6839	931.537327860246	-0.00139484	-1.5	49.2588,40.4215,39.2353,37.3686,25.3962,25.5586,24.0481	7
148506	2_K2.9478.9478.	0	SMATPHVA		83.6768	1.00728	-1.67677e-06	-1.66	53.1645,54.8852,51.6019,64.0437,55.9972,53.9329,46.1249,42.8285	8
35507	3_G.32119.32119.2	2	SYTNFLRAV		83.6494	1070.56585410964	-0.00299557	-2.8	67.6428,64.4419,85.1513,84.5158,86.278,85.0362,79.5338,71.5641,74.7547	9
41343	4_C.12641.12641.	0	PRFHPM		83.6389	1.00728	-6.13756e-07	-0.61	35.411,34.8823,39.1696,41.3028,42.533,41.5462	6
42275	3_G.21093.21093.2	2	TNFLRAV		83.6103	820.469184052222	-0.00167109	-2.04	37.5915,37.7686,36.6585,37.7511,28.3999,25.3089,27.873	7
117728	2_K2.37405.37405.	0	SMPAANSGKVW		83.6062	1.00728	-5.99051e-06	-5.95	11.0923,10.9994,9.54461,9.0995,12.1692,12.3742,15.3666,11.5097,11.5747,13.4236,10.8361	11
141929	1_K1.13118.13118.2	2	VGYSPKQL		83.5956	891.495136356286	-0.00174151	-1.95	8.35009,7.53698,8.44723,8.17255,7.34845,6.8105,7.2657,6.57759	8
43009	4_C.32495.32495.2	2	SLEYLS		83.5898	711.361009662692	-0.00520758	-7.32	17.7487,16.6267,22.0464,22.5239,22.5893,21.9895	6
32982	3_G.17109.17109.	0	YYYSMMMQ	6,Oxidation[M];7,Oxidation[M];	83.5789	1.00728	-3.24317e-06	-3.22	12.5365,15.442,11.7138,10.9122,10.3095,10.2376,10.1436,9.65654	8
110936	2_K2.9030.9030.2	2	SCGPASSGQRMA	2,Carbamidomethyl[C];	83.5572	1208.51314002268	-0.00155003	-1.28	45.7361,46.3019,76.8082,70.7882,49.1556,51.1123,48.5636,40.6883,38.4412,38.5974,37.0536,35.3722	12
42081	5_T.7035.7035.2	2	AMLPCK	5,Carbamidomethyl[C];	83.5554	719.355681402798	-0.00225321	-3.13	14.7322,15.3355,14.9724,18.6719,15.6423,19.3859	6
133120	1_K1.14405.14405.2	2	NSWGRLSTA		83.5183	991.496995990818	-0.00146241	-1.47	86.3896,90.3155,93.8893,86.216,85.1921,86.3104,87.9909,90.2625,88.3041	9
44838	3_G.8833.8833.2	2	GSMMAPH		83.4741	730.302492562786	-0.00143985	-1.97	14.4894,14.5654,16.3157,17.8649,14.8487,12.9355,11.77	7
31561	3_G.33883.33883.3	3	GTQLPTLARSF		83.4727	1190.65505934673	-0.00231385	-1.94	49.1131,46.3974,48.0699,67.0381,76.6353,75.035,75.3856,66.4096,61.7614,54.2732,55.0918	11
43229	4_C.14865.14865.2	2	VVKLLQ		83.4411	699.476425152188	-0.000107277	-0.15	58.7685,56.0806,47.5975,47.0835,57.0491,46.4175	6
40747	4_C.15125.15125.	0	SQFTSPF		83.416	1.00728	-1.77063e-06	-1.76	5.88033,6.00781,5.71072,5.89814,4.63555,4.29828,3.77169	7
22654	4_C.15726.15726.2	2	VLSCGPASSGQWR	4,Carbamidomethyl[C];	83.3677	1404.67274472216	-0.00395389	-2.81	46.9121,53.1342,80.4348,83.8947,85.2539,85.0604,81.7496,79.634,72.3178,68.4668,65.1135,58.8806,63.3499	13
39286	4_C.15244.15244.2	2	TVVNLNSK		83.3485	874.501326940664	-0.00212252	-2.43	12.2104,11.8471,14.7097,14.3763,13.1827,11.5857,11.5364,10.8324	8
153413	7_wave2.6340.6340.	0	PTYLMK		83.3427	1.00728	-7.36221e-06	-7.31	5.29072,5.16453,5.17198,4.41039,4.22811,3.94819	6
33591	3_G.32311.32311.2	2	PLQLWPCKS	7,Carbamidomethyl[C];	83.2906	1128.58891493613	-0.00193293	-1.71	51.0514,51.9688,60.8188,71.9039,77.3109,73.0806,62.757,53.1196,52.7087	9
133990	6_wave1.29643.29643.	0	LLLLLLLGL		83.2764	1.00728	-1.85217e-06	-1.84	36.321,35.6831,35.082,34.5185,33.9935,37.9944,39.4883,28.1281,29.1063	9
28087	3_G.28138.28138.2	2	AGQWGQCLTMF	7,Carbamidomethyl[C];	83.2213	1298.56719016609	-0.00157746	-1.21	11.1236,10.946,11.5535,10.4344,10.9168,13.1818,14.5452,17.094,16.4227,10.3967,9.9269	11
147247	7_wave2.7126.7126.	0	GLPQATLQ		83.2008	1.00728	-1.08193e-06	-1.07	6.19005,20.9843,20.5735,20.0267,19.56,19.7451,19.208,19.2187	8
155746	7_wave2.5757.5757.2	2	GNLRYT		83.1894	723.379146732406	-0.000756242	-1.05	32.1796,33.0304,39.1491,39.0148,37.9932,38.4307	6
95922	7_wave2.37449.37449.2	2	LLVLLLLLLLLL		83.1864	1362.01741403682	-0.00659444	-4.84	15.1899,14.0903,13.4384,13.0385,13.4352,12.3554,12.0233,11.7277,11.4674,11.2413,11.0482,10.8872	12
150804	1_K1.12971.12971.	0	PRFHPM		83.1821	1.00728	-8.5591e-07	-0.85	48.6773,48.1072,51.9381,54.9846,57.7755,56.8567	6
84228	7_wave2.43020.43020.	0	LLLLLLLLLLLLL		83.1672	1.00728	-3.93695e-06	-3.91	8.07051,7.66423,7.29514,6.96104,6.65987,6.38962,6.14844,6.20096,5.99883,5.82297,5.67194,5.54442,5.43929	13
156440	7_wave2.26582.26582.	0	LLMLLL		83.1169	1.00728	-8.03611e-07	-0.8	19.7879,19.4184,19.156,14.2668,14.3048,17.0912	6
79735	7_wave2.14141.14141.	0	VLAATSGNSGTKLTVQ		83.1156	1.00728	-4.38712e-06	-4.36	75.8498,81.8914,94.5329,96.1626,96.4813,95.1976,94.7175,94.4411,93.5506,93.5336,92.6461,93.6408,92.0542,90.8459,92.969,91.449	16
44060	3_G.26018.26018.	0	RKLPSAS		83.1107	1.00728	-2.84112e-06	-2.82	10.8446,10.4283,12.6425,13.4901,13.1556,7.47836,8.7037	7
40824	5_T.15606.15606.	0	RNPQFL		83.1017	1.00728	-2.70732e-06	-2.69	53.2569,54.1369,71.3359,70.8487,64.9575,67.09	6
129922	6_wave1.17181.17181.	0	QSYTNFLR		83.0605	1.00728	-4.45252e-06	-4.42	24.9028,29.4229,38.7688,38.8495,38.7778,31.3233,32.852,32.1117	8
149761	1_K1.38650.38650.2	2	QSLLQPL		83.0574	798.472974506878	-0.00102682	-1.29	22.9378,22.4541,24.3543,25.5022,28.0668,22.2112,21.6273	7
153221	2_K2.17894.17894.2	2	VVMVCM	5,Carbamidomethyl[C];6,Oxidation[M];	83.0534	754.331543041336	-0.00197311	-2.62	8.15044,7.79084,7.34537,7.43417,6.70821	6
42832	4_C.12932.12932.2	2	NNTQPF		83.0509	720.33305556113	-0.00197654	-2.74	13.0246,13.6584,13.5151,13.593,11.7266,10.2916	6
43256	3_G.11223.11223.	0	KNHFLK		83.0371	1.00728	-2.33936e-06	-2.32	10.3254,10.0754,9.43537,9.48702,9.62799,9.28198	6
68896	7_wave2.39775.39775.	0	LLLLLTTLLLLLLLL		83.0016	1.00728	-8.52099e-06	-8.46	11.4286,11.0348,10.6771,11.6165,10.8468,8.55239,8.49924,8.57137,11.4295,9.08576,8.97626,8.89375,8.83765,8.80748,8.80288	15
117706	2_K2.19882.19882.2	2	SYTNFLRSC	9,Carbamidomethyl[C];	82.9501	1147.52276775517	-0.00273773	-2.39	32.8351,30.0395,51.9162,50.621,52.4854,41.7404,41.4453,41.449,37.7256	9
121989	7_wave2.4873.4873.2	2	AATSGNSGTKLT		82.8577	1107.56587996981	-0.00188065	-1.7	62.4464,61.6813,63.9622,72.7367,65.3826,62.0789,57.7375,46.6993,46.0062,50.6545,59.2265,58.6971	12
138543	1_K1.12740.12740.2	2	VQNRYTF		82.8103	927.46894599027	-0.000668059	-0.72	18.3046,18.0366,15.4234,15.3089,15.8661,15.8778,12.6905	7
150189	1_K1.23921.23921.	0	KTQLFGV		82.7925	1.00728	-1.97126e-06	-1.96	52.0115,50.5349,59.2318,64.2136,61.7575,60.0313,62.5718	7
39907	3_G.19561.19561.2	2	SYTNFLR		82.7755	900.460384071546	-0.00305692	-3.39	52.745,50,68.2568,69.2015,66.9121,65.8536,65.6426	7
150184	7_wave2.7170.7170.2	2	LHQGLPQ		82.7435	792.437792611616	-0.00158028	-1.99	14.8884,14.2461,15.8173,14.6783,15.6242,15.2205,14.6948	7
42966	1_K1.45138.45138.2	2	LLVHPVHGNLNQLWLPLF		82.7183	2110.19862688911	-0.00267043	-1.27	53.7424,54.0907,47.9622,60.0551,59.001,54.8104,67.2261,66.2785,65.8453,73.0641,78.1634,80.9943,73.4826,68.3257,81.9781,64.8125,60.2237,61.4226	18
93046	7_wave2.38214.38214.	0	LLLLLQLLLLLL		82.7153	1.00728	-9.78418e-06	-9.71	11.1372,10.7349,10.369,13.0368,11.7675,9.64418,9.25833,9.31889,8.8684,8.72315,8.60528,8.51403	12
37050	3_G.13722.13722.2	2	RQWMFKN		82.7064	1009.5	-0.000308165	-0.31	55.629,55.9531,65.7791,67.4567,69.291,57.8792,62.6995	7
88109	1_K1.9151.9151.3	3	PLQLRQRNGSKF		82.6788	1443.81948636873	-0.00161719	-1.12	16.3531,16.2119,23.9113,22.5603,17.7041,17.5889,14.9834,15.1697,19.0392,20.1143,20.717,16.7121	12
35179	5_T.17181.17181.2	2	GTQQPTLAR		82.675	971.538255756442	-0.00844775	-8.7	16.9589,16.341,16.4924,18.0532,20.99,20.4708,20.9862,18.4286,21.8803	9
41626	3_G.9628.9628.2	2	GKCLTTY	3,Carbamidomethyl[C];	82.6593	842.408345613748	-0.000696074	-0.83	25.7213,25.7996,29.3469,31.1112,30.6126,23.3989,22.605	7
121908	6_wave1.35216.35216.2	2	LLLKGLLLLL		82.611	1108.80428320404	-0.00250053	-2.26	44.7388,49.3851,36.3544,36.3432,35.7757,43.2006,56.2726,41.8866,41.6145,41.3784	10
64238	2_K2.27630.27630.2	2	SVNSAAARLQSSGVMVAV	15,Oxidation[M];	82.6006	1762.91361741493	-0.00205351	-1.16	48.5686,46.7049,61.0252,60.6367,74.7536,77.1938,74.6973,73.9093,77.5092,77.8303,86.075,74.8448,78.1242,84.6481,52.46,71.5989,73.4059,70.6336	18
44011	3_G.9363.9363.2	2	KMAKWP		82.593	760.419217285992	-0.00183218	-2.41	7.59447,6.71279,6.07395,6.1042,5.64865,5.06477	6
108182	7_wave2.40989.40989.	0	LLLLLLLAKLL		82.5791	1.00728	-2.61902e-08	-0.03	7.00122,6.63505,6.30337,6.00398,5.98624,5.94883,5.93585,5.07406,5.14903,4.4952,4.36222	11
29048	4_C.25139.25139.	0	NTFAFVHTNF		82.571	1.00728	-8.40633e-06	-8.35	29.3469,27.8765,35.5517,37.1655,38.6615,32.8594,34.5246,37.0535,37.032,35.7428	10
35178	5_T.16308.16308.	0	GTQQPTLAR		82.5603	1.00728	-8.7585e-06	-8.7	14.31,13.7994,13.8543,14.4107,16.9705,16.6079,15.9746,15.0525,18.6625	9
32051	5_T.24837.24837.2	2	VTVGLPLTNR		82.5323	1069.63701709505	-0.000627516	-0.59	55.1716,55.8669,57.3245,57.6701,67.1527,60.256,52.6063,43.7625,45.4757,46.8852	10
151354	7_wave2.5342.5342.2	2	VKVVCSS	5,Carbamidomethyl[C];	82.5188	778.412725206066	-2.01321e-05	-0.03	15.48,15.5981,15.292,17.8023,16.6731,18.6748,16.3282	7
41649	4_C.13405.13405.	0	RLLFPK		82.5024	1.00728	-2.63586e-06	-2.62	16.9913,16.5162,20.4603,18.2493,14.4965,20.818	6
117444	6_wave1.39016.39016.3	3	LLLLLLLLLL		82.4849	1149.86303210948	-0.00576625	-5.01	6.48358,6.18968,6.19036,5.93499,5.70749,5.50621,5.32961,5.17632,5.0451,4.93485	10
44878	3_G.25336.25336.2	2	GTVVKLL		82.4134	729.488575426522	-0.00173971	-2.38	72.1857,71.2138,89.5165,87.6044,80.3481,80.4537,81.8824	7
16543	4_C.20395.20395.	0	PSLKQLLVHPVHGNL		82.3814	1.00728	-3.72643e-07	-0.37	28.3472,27.4465,36.3892,41.6599,36.4507,64.8401,69.304,65.1747,76.4259,70.0069,61.8348,50.7142,50.9567,47.5946,48.897	15
150803	2_K2.13175.13175.	0	PRFHPM		82.3748	1.00728	-2.13675e-07	-0.21	38.9283,38.3662,38.7883,42.6821,46.9626,45.7595	6
119451	1_K1.13699.13699.	0	RSLLHPVHGN		82.3524	1.00728	-5.30379e-06	-5.27	8.5149,8.29776,9.02365,8.73685,11.84,10.9546,10.7074,10.1069,8.92518,9.24719	10
38987	4_C.19699.19699.	0	LPLNQRF		82.346	1.00728	-1.1347e-06	-1.13	87.7828,92.1892,92.0877,92.8368,84.3233,83.6384,83.3249	7
71917	1_K1.47175.47175.2	2	PLYMLNQLWLPFL		82.3024	1647.90403798351	-0.0074119	-4.5	40.9351,42.7722,37.5352,45.009,45.8436,61.5403,72.6812,80.5212,77.0104,57.809,57.2808,50,51.7016	13
31946	3_G.9078.9078.3	3	YLKTVYQHQ		82.2581	1179.61782281318	-0.002178	-1.85	23.1669,25.2466,36.0571,40.7533,39.3982,38.7216,33.0961,27.2966,29.2504	9
153410	2_K2.12148.12148.	0	GRMFKN		82.2441	1.00728	-5.7736e-07	-0.57	35.7298,36.4663,41.2076,31.0327,36.9973,38.8465	6
41808	4_C.28335.28335.	0	NRPSFF		82.2381	1.00728	-7.91387e-06	-7.86	5.32521,5.17965,4.86137,11.8178,11.004,10.6784	6
42132	4_C.18414.18414.2	2	MTVCLQ	4,Carbamidomethyl[C];	82.2313	751.34965712363	-0.0019928	-2.65	22.5685,22.0316,21.6377,19.0082,22.0705,20.5028	6
148781	6_wave1.21515.21515.2	2	LLLLLLL		82.2234	810.60833287296	-0.00220202	-2.72	3.01016,2.81477,2.64101,2.48687,2.35056,2.23047,2.12516	7
30481	3_G.31135.31135.2	2	GPASSGQRWMF		82.2192	1223.56197093954	-0.000629424	-0.51	52.1445,52.586,54.5569,65.8338,58.3041,50,46.1967,40.8355,39.6048,42.7549,40.4701	11
40343	5_T.22927.22927.2	2	VNWLQQ		82.2022	787.409703629694	-7.82921e-06	-0.01	12.3801,12.574,13.5863,12.9489,11.8631,11.6758	6
16989	4_C.40821.40821.2	2	VPCCMRLQPVLSGL	3,Carbamidomethyl[C];4,Carbamidomethyl[C];	82.1722	1629.84	-0.0114257	-7.01	17.2237,18.4411,20.1126,20.7005,18.499,17.9893,20.939,25.3796,26.4938,25.3161,24.1189,23.9424,23.0536,23.7936	14
37117	3_G.29380.29380.	0	KYVLLFPK		82.1521	1.00728	-2.21745e-06	-2.2	5.1355,5.30292,5.04135,4.54208,4.38206,4.07426,4.63651,4.23341	8
42747	4_C.25359.25359.	0	LLVHPF		82.1333	1.00728	-2.41312e-06	-2.4	22.0019,22.5911,26.4544,24.0592,19.2449,17.879	6
24707	4_C.18369.18369.	0	TTFQMMPTLAR	5,Oxidation[M];6,Oxidation[M];	82.1045	1.00728	-9.75517e-06	-9.68	6.82244,6.53608,5.87562,5.84923,5.89782,5.6933,6.15228,6.11723,5.75174,4.78452,5.52283	11
152116	2_K2.47084.47084.	0	LPLLALM		82.1043	1.00728	-3.49359e-06	-3.47	10.1763,11.3584,10.7349,8.90677,8.14782,8.83923,7.88214	7
34082	5_T.8675.8675.	0	KYVLLFPK		82.0739	1.00728	-2.83896e-06	-2.82	8.43291,8.42143,8.27357,7.8526,7.69812,7.2689,8.70846,8.1827	8
33037	3_G.11069.11069.	0	CRAPPPSSQF	1,Carbamidomethyl[C];	82.0367	1.00728	-2.51958e-06	-2.5	93.994,94.0626,97.5562,99.3707,99.4914,99.5627,99.5182,99.3176,98.6188,99.2418	10
134302	7_wave2.20636.20636.2	2	GTVVKLLSC	9,Carbamidomethyl[C];	82.0033	976.550523822848	-0.000977394	-1	55.1535,53.6252,66.7488,75.4927,64.1518,64.3328,73.3317,65.1514,60.6756	9
144353	2_K2.8273.8273.2	2	SRHLTTF		82.0025	861.45866222047	-0.000961588	-1.12	29.846,30.3233,42.9739,58.6704,61.4783,53.3332,48.6164	7
133862	1_K1.29250.29250.	0	TGVVKAYML		81.9654	1.00728	-8.88024e-06	-8.82	15.4495,14.4757,14.641,17.848,16.3487,11.1062,12.0869,12.2574,12.0259	9
40736	5_T.4658.4658.2	2	TATVQTR		81.9561	776.426631281102	-0.000553928	-0.71	81.5516,79.6855,89.8407,88.1508,76.9314,85.2852,85.772	7
126116	7_wave2.38888.38888.	0	LLLKSSMML	7,Oxidation[M];8,Oxidation[M];	81.9544	1.00728	-2.93024e-06	-2.91	5.64401,5.69567,5.27567,4.7782,4.86147,4.67809,5.36256,5.28337,3.92743	9
27856	4_C.30244.30244.2	2	KPQYPLLFLN		81.943	1232.70573742225	-0.00201748	-1.64	20.3742,20.0173,24.4937,24.5096,29.98,30.2991,19.7748,18.6496,17.9824,20.5581	10
152878	1_K1.8674.8674.	0	NAPGGSTR		81.9115	1.00728	-6.13916e-06	-6.09	16.4216,14.872,15.601,15.0842,14.5902,16.602,16.698,16.1773	8
140620	2_K2.12927.12927.2	2	LWPCKSN	4,Carbamidomethyl[C];	81.8424	904.43569622818	-0.00142431	-1.57	10.378,10.0255,10.2541,9.30668,8.35948,8.73509,8.98118	7
154947	7_wave2.19151.19151.2	2	VMFPPQ	2,Oxidation[M];	81.8296	734.35868046094	-0.00463335	-6.31	10.9658,10.0063,9.28638,9.77003,8.94403,9.43821	6
140624	2_K2.12197.12197.2	2	LWPCKSN	4,Carbamidomethyl[C];	81.8086	904.435939325632	-0.00142431	-1.57	7.30816,7.20629,6.58562,6.11084,6.05171,6.53706,6.20562	7
150463	7_wave2.7691.7691.2	2	KKSNALQ		81.7923	788.46494894532	-0.00253962	-3.22	16.4515,15.9618,15.4223,14.912,13.046,14.1514,15.2177	7
131483	2_K2.12321.12321.2	2	RQWMFKN		81.7675	1009.50858200826	-0.00504541	-5	54.352,54.7135,63.6387,66.5359,68.3871,62.9638,64.5172	7
124192	1_K1.23324.23324.3	3	KASVQVVKLL		81.7553	1084.70963645509	-0.000818236	-0.75	21.7412,20.2982,22.5097,24.2473,24.4681,27.9346,28.9824,27.6732,26.2034,25.2301	10
34080	5_T.17686.17686.	0	KYVLLFPK		81.7489	1.00728	-1.44315e-07	-0.14	4.33346,4.49418,4.21905,3.74495,3.58711,3.33081,3.7493,3.37906	8
41642	4_C.15940.15940.2	2	RNPQFL		81.7453	774.426826454908	-0.00116292	-1.5	54.6782,55.5462,68.2876,74.7166,63.2629,65.1597	6
156490	1_K1.13948.13948.	0	NHGQLF		81.734	1.00728	-3.39699e-06	-3.37	44.2948,43.5974,51.384,56.9439,55.0647,50.5767	6
154945	7_wave2.17793.17793.2	2	VMFPPQ	2,Oxidation[M];	81.7163	734.357593178352	-0.00351848	-4.79	10.7123,10.4513,9.35686,9.57944,8.94637,9.02978	6
121226	7_wave2.8236.8236.2	2	AMKPWLQPK	2,Oxidation[M];	81.7094	1114.6123425404	-0.00467716	-4.2	20.3878,15.6727,20.8185,32.8678,30.8047,34.7682,21.9918,27.7273,21.5947	9
24177	3_G.19693.19693.	0	AYPVGPQYAPVTY		81.7033	1.00728	-6.72362e-06	-6.68	19.6399,18.4841,21.0606,20.092,20.3345,20.5922,19.9862,18.886,21.2498,24.736,24.1101,22.1428,21.4337	13
146010	6_wave1.7352.7352.2	2	GKCLTTY	3,Carbamidomethyl[C];	81.6959	842.408711103252	-0.00107053	-1.27	42.8776,43.4259,48.4849,51.4281,54.2969,43.2189,41.4032	7
117552	7_wave2.31484.31484.2	2	LLLLLLLLLL		81.6832	1149.8641563462	-0.00485669	-4.22	3.8558,3.62495,3.41904,3.23595,3.07376,2.93074,2.80533,2.69616,2.60201,2.52182	10
141177	1_K1.7732.7732.	0	MAPHMNPT		81.66	1.00728	-1.82625e-06	-1.81	79.934,76.0987,78.6409,78.1204,75.1123,75.2452,72.2502,71.3186	8
131574	2_K2.13196.13196.	0	KYVLLFPK		81.6145	1.00728	-1.01648e-06	-1.01	4.86848,5.07552,4.7315,4.14821,3.9526,3.64158,3.86238,3.49196	8
140121	7_wave2.42052.42052.	0	LLLVKVLL		81.6099	1.00728	-8.63264e-06	-8.57	48.0217,50,44.8798,43.4218,38.2692,37.9324,37.9369,41.4395	8
31117	3_G.11141.11141.2	2	TTMFNCLTTT	3,Oxidation[M];6,Carbamidomethyl[C];	81.6079	1205.52900434279	-0.0114845	-9.53	25.1104,20.3959,14.7743,19.3135,19.5862,28.7906,29.3356,28.9109,23.7346,23.3772	10
42582	4_C.14743.14743.2	2	NSWLGR		81.584	732.382312756418	-0.0036676	-5.01	15.8196,19.9564,20.4276,17.9891,16.5944,16.7954	6
40107	4_C.8109.8109.2	2	NLVRRW		81.5761	843.49506704682	-0.000303196	-0.36	10.8233,10.2771,10.9328,10.2689,9.58148,9.62864	6
24994	5_T.6968.6968.3	3	GSLMKACGNYR	4,Oxidation[M];7,Carbamidomethyl[C];	81.5582	1272.57149772354	-0.0110167	-8.66	6.11399,6.1309,5.92822,5.79858,5.76019,5.49692,5.35475,5.97647,6.17448,6.61977,6.03994	11
41308	4_C.14258.14258.	0	VKGVLNR		81.514	1.00728	-9.04889e-06	-8.98	4.22786,3.77496,3.54164,3.80007,3.30965,3.4185,3.50501	7
42046	4_C.21082.21082.2	2	GKCLMF	3,Carbamidomethyl[C];	81.4964	755.358507221286	-0.000648692	-0.86	7.37883,7.16364,6.58237,6.64179,6.63814,4.38887	6
154955	1_K1.19943.19943.2	2	ALLVYR		81.4712	734.456476206676	-0.000569096	-0.77	41.4054,44.9658,38.8536,37.8172,36.699,46.4871	6
152076	1_K1.7991.7991.2	2	QLAGNLR		81.4682	771.447643212508	-0.000504804	-0.65	19.0749,21.6787,17.695,18.2403,24.9701,22.49,22.6565	7
110166	2_K2.18624.18624.2	2	FWWFLGFLT		81.4664	1216.61750033089	-0.00147469	-1.21	9.66037,8.71881,8.53537,8.05004,10.2708,11.028,9.25799,9.6796,10.0421	9
41448	5_T.9860.9860.2	2	SGGLNGLK	5,Deamidated[N];	81.4632	746.40611478874	-0.00188642	-2.53	22.9093,22.0207,23.2193,18.2782,14.7036,15.1814,15.5605,19.5852	8
41550	4_C.8381.8381.2	2	ANSGKVMA		81.4572	777.389377980326	-0.00303796	-3.91	32.3037,34.8791,41.9235,35.8339,36.4495,39.5903,33.3331,29.2264	8
35164	4_C.29633.29633.2	2	GFNTFTLPK		81.4417	1024.54982653522	-0.00370513	-3.62	35.1459,34.6017,39.2381,44.7838,47.1998,49.0582,41.5808,44.6331,43.0314	9
154764	1_K1.11606.11606.2	2	TNYLAR		81.4409	737.395253725732	-0.00122393	-1.66	24.5401,24.3235,15.4664,14.5104,12.8547,14.1098	6
41383	4_C.6718.6718.2	2	LRHVVC	6,Carbamidomethyl[C];	81.44	783.43062588708	-0.00126097	-1.61	27.6912,27.3536,33.2139,36.0758,32.7682,25.9156	6
35887	3_G.10554.10554.2	2	NRGSKFSVY		81.4106	1057.54687295694	-0.00444224	-4.2	16.2227,15.7686,17.2597,20.7433,25.571,26.9094,24.7508,25.4623,24.3421	9
37265	3_G.15528.15528.2	2	LQANSGKVW		81.3941	1002.53849441548	-0.00183721	-1.83	57.4188,56.845,71.0547,73.6716,75.88,70.3663,71.4153,73.6366,71.4555	9
38617	5_T.7062.7062.2	2	HHCMVR	3,Carbamidomethyl[C];4,Oxidation[M];	81.3879	855.368778281332	-0.00251864	-2.94	4.69505,4.3747,3.79992,5.08385,3.95166,3.76749	6
119123	7_wave2.44170.44170.	0	LLLLLPLLLL		81.3822	1.00728	-4.25176e-06	-4.22	11.9671,11.5039,11.0804,11.1361,10.5671,11.02,10.5277,10.9928,9.29241,9.10732	10
112751	1_K1.7643.7643.	0	TSGNSGTKLTPQ		81.3764	1.00728	-2.54831e-08	-0.03	74.4498,75.6796,81.9505,83.0159,82.0674,88.1387,83.5922,85.3396,88.5851,87.6277,85.2645,88.6048	12
45618	3_G.37202.37202.2	2	VTFLPQ		81.3716	704.39988326156	-0.00220181	-3.13	12.4212,12.2004,12.1095,11.1313,12.0281,11.2724	6
41755	3_G.31110.31110.2	2	GKCLTLF	3,Carbamidomethyl[C];	81.3582	838.453233783786	-0.00420371	-5.01	7.79967,7.57264,6.90628,6.9687,7.13438,6.41254,4.1488	7
154515	2_K2.25662.25662.	0	VGLPLNQ		81.3507	1.00728	-1.53359e-06	-1.52	21.3327,20.9098,21.111,25.9539,24.9281,23.7333,24.3925	7
101661	2_K2.45458.45458.2	2	LVPLGQYLNPW		81.3394	1299.71656887662	-0.00711243	-5.47	45.231,41.5688,43.9772,41.2346,40.3249,42.4514,48.2618,50.7607,48.7595,45.0704,43.4792	11
137677	6_wave1.28697.28697.	0	LLLLKPKL		81.3046	1.00728	-8.68583e-06	-8.62	5.99605,5.91348,6.08248,6.02012,5.61092,4.7745,4.43703,4.33834	8
124513	7_wave2.6305.6305.2	2	YVVGCRQNS	5,Carbamidomethyl[C];	81.2572	1082.50724908472	-0.00253897	-2.35	58.0364,59.7996,70.1526,67.5019,55.4834,52.9424,53.0575,53.3642,55.9289	9
98639	7_wave2.36378.36378.2	2	LALLLLLLLLLL		81.2508	1333.98800603452	-0.00851576	-6.38	16.0665,14.4478,14.8451,16.1622,14.7444,14.3225,13.9409,13.5984,13.2937,13.0257,12.7935,12.5958	12
38439	4_C.11759.11759.2	2	LWPCKSN	4,Carbamidomethyl[C];	81.2384	904.438114226902	-0.003645	-4.03	17.3204,16.4514,20.4256,18.0733,13.724,14.6145,14.5491	7
15414	4_C.22194.22194.2	2	TTTLSKSSHATTVVLY		81.2248	1708.91640753135	-0.00488068	-2.86	91.2526,84.0154,76.3786,79.3048,80.447,68.6085,65.6919,73.5085,60.3797,59.6841,62.5914,63.5748,72.5684,72.9223,73.8796,67.118	16
42928	4_C.13593.13593.	0	NHGQLF		81.2159	1.00728	-2.60429e-06	-2.59	41.759,40.9959,51.0479,52.4002,48.3705,43.68	6
42200	5_T.6611.6611.2	2	GSMMGPH		81.2069	716.285801697284	-0.000370189	-0.52	34.6985,34.6009,45.1174,46.3737,46.4099,40.0409,37.5853	7
75308	6_wave1.39147.39147.2	2	LLLLLLLLLLLLLL		81.2046	1602.1983240161	-0.00368611	-2.3	7.3901,7.01643,6.67787,6.37227,6.09759,6.11205,5.87737,5.67038,5.48939,5.33288,5.19947,5.08797,4.99734,4.92669	14
36996	3_G.51019.51019.2	2	LLAPLLLLM	9,Oxidation[M];	81.2006	1012.65225522613	-0.00487084	-4.81	10.5696,8.49735,7.36311,7.50236,7.23719,8.74639,6.93433,6.73616	9
42695	4_C.5661.5661.	0	LLLLTR		81.1921	1.00728	-6.86819e-06	-6.82	6.93966,6.56165,6.83857,6.03086,6.14941,5.96387	6
41531	4_C.8465.8465.	0	GKSVGMLS		81.1387	1.00728	-5.53958e-06	-5.5	9.09818,8.67843,8.6794,8.49757,7.54952,7.6257,6.4442,6.71104	8
149585	7_wave2.8851.8851.	0	ANLKGTVV		81.1343	1.00728	-1.69714e-06	-1.68	67.0198,71.2224,77.1728,66.5521,65.685,71.3728,74.2571,72.8384	8
147924	1_K1.13079.13079.	0	AASTLRSN		81.1168	1.00728	-3.34287e-06	-3.32	7.98055,7.56393,7.76772,8.88741,8.20593,7.70066,6.6877,6.28867	8
138625	2_K2.15571.15571.	0	TTLGQHGVL		81.1043	1.00728	-7.48457e-06	-7.43	10.2638,9.81058,8.98348,8.35239,7.82166,6.27706,5.97379,6.70292,5.76329	9
153649	1_K1.36530.36530.2	2	PQLNYL	2,Deamidated[Q];	81.0937	748.388291013454	-0.000732986	-0.98	7.23684,7.31147,6.53855,6.18939,6.72268,5.78736	6
32181	4_C.5206.5206.2	2	AATSGNSGTKLT		81.087	1107.56571719685	-0.00171582	-1.55	50,48.6282,51.1185,38.3953,37.6739,42.3207,35.1877,29.1792,28.7644,31.7096,35.845,35.7638	12
156109	1_K1.13647.13647.2	2	TNLFPK		81.0591	719.408617084568	-2.42822e-05	-0.03	21.013,21.4658,29.6667,29.1311,25.5701,27.0965	6
153411	1_K1.11954.11954.	0	GRMFKN		81.0471	1.00728	-9.12492e-07	-0.91	25.9301,26.2841,29.3943,30.6799,31.1535,27.3457	6
128990	7_wave2.40539.40539.2	2	LLLLLLVKN	9,Deamidated[N];	80.9812	1039.70574801127	-0.00689577	-6.63	6.20834,6.14108,5.82164,5.53474,6.23833,5.30637,5.52857,4.99841	9
139768	6_wave1.34848.34848.	0	LLGRMYF	5,Oxidation[M];	80.9762	1.00728	-3.92968e-06	-3.9	4.25364,3.98258,3.62811,3.68287,4.41558,3.68304,2.64041	7
35288	4_C.6045.6045.2	2	SSSEKLQKL		80.9699	1019.57537129545	-0.00227275	-2.23	98.9475,99.6789,98.8756,96.6022,97.044,97.2279,99.0795,99.3425,99.357	9
42164	5_T.7287.7287.2	2	PCTPSR	2,Carbamidomethyl[C];	80.9065	717.34099164584	-0.00632402	-8.82	9.94675,9.09924,10.9566,10.2891,10.1463,8.55112	6
128310	1_K1.6828.6828.	0	SGLRHLTTY		80.8896	1.00728	-1.90416e-06	-1.89	18.5199,19.4531,19.4053,21.2449,30.7555,42.6849,41.8661,37.4574,35.5178	9
84844	2_K2.10578.10578.2	2	SLGGGYSSSVNSAAAR		80.8895	1483.71658179333	-0.00307984	-2.08	58.489,62.6328,71.7828,68.0512,68.541,86.4416,86.7008,88.4198,84.6166,81.1501,82.0471,78.9016,74.6986,74.829,74.2785,77.1275	16
64003	2_K2.21267.21267.2	2	PSLKQLLVHPVHGNLN		80.8496	1766.00660630724	-0.000531363	-0.3	62.4986,61.2434,80.3044,89.3615,80.8511,92.8898,93.2777,89.01,87.5703,68.932,65.5639,74.4139,76.9876,77.2861,82.8817,80.034	16
133593	1_K1.4904.4904.2	2	FLRAVRSH		80.8399	985.568209693242	-0.00079702	-0.81	8.12108,7.93032,8.3406,7.12915,7.98529,7.47997,7.12024,6.10304	8
121985	2_K2.5528.5528.2	2	AATSGNSGTKLT		80.8002	1107.56303602988	-0.00101303	-0.91	31.5836,30.4485,31.8924,35.7698,29.9087,28.1905,25.546,18.8315,18.8426,20.8889,23.4697,24.4786	12
143667	7_wave2.15656.15656.	0	VGLPLTNR		80.7953	1.00728	-3.75865e-06	-3.73	22.8736,20.3584,21.0365,23.7792,21.2558,19.6099,18.8153,20.2943	8
41783	4_C.7462.7462.2	2	GKCLQY	3,Carbamidomethyl[C];	80.7841	768.372595999276	-0.00175377	-2.28	7.77384,7.56093,7.2494,7.31729,7.40417,6.46804	6
38954	3_G.24600.24600.2	2	ATRWQLY		80.7773	937.491203483276	-0.00222755	-2.38	14.0608,14.5152,15.7186,15.3156,15.3632,11.5284,12.4218	7
29206	4_C.7542.7542.2	2	TSGNSGTKLTVQ		80.777	1192.62157552541	-0.00485173	-4.07	84.6237,85.5235,90.6838,91.1601,92.8536,87.2312,86.4269,91.5053,93.7312,94.2867,93.7329,92.9933	12
45726	3_G.14463.14463.2	2	GLLVVAK		80.7735	699.477555174228	-0.00127914	-1.83	64.5883,65.6823,77.9825,78.3527,74.7836,74.2052,78.7642	7
155328	1_K1.24493.24493.2	2	GTVVKLL		80.755	729.488649833744	-0.0018157	-2.49	17.1434,16.7208,27.6122,23.5143,20.7156,20.2553,18.8204	7
33863	3_G.10077.10077.	0	VGYSPKQLKT		80.7227	1.00728	-2.97931e-06	-2.96	75.8506,75.7517,73.5312,75.117,49.3714,50,52.7021,53.3643,59.4811,58.9595	10
39764	3_G.44371.44371.2	2	SSGAPFNLL		80.7213	905.475587045746	-0.0029585	-3.27	7.77,7.39139,6.3064,6.16236,6.25769,5.73038,5.96821,5.04713,4.18146	9
148032	1_K1.7901.7901.2	2	WTLRKD		80.717	818.453284706686	-0.00141729	-1.73	57.329,56.9528,50,48.6781,41.1982,31.0219	6
86579	6_wave1.36478.36478.	0	VVLLLLLLLLLLL		80.7165	1.00728	-2.32172e-06	-2.3	9.6404,9.36283,9.00503,10.4558,8.53222,8.26163,8.02173,7.81115,7.62862,7.47298,7.34321,7.23839,7.15774	13
144975	2_K2.11680.11680.	0	SYYYTC	6,Carbamidomethyl[C];	80.71	1.00728	-3.11861e-06	-3.1	17.4553,16.5983,17.1787,22.915,15.1421,12.109	6
130087	1_K1.36257.36257.2	2	PKLVCVPTL	5,Carbamidomethyl[C];	80.6908	1026.60260861396	-0.00103351	-1.01	10.0065,9.60177,9.35058,9.32787,9.25892,9.87078,10.0178,9.97414,9.11925	9
37525	3_G.11973.11973.	0	TNYLRAVR		80.6892	1.00728	-2.53111e-06	-2.51	29.1418,28.6402,31.7026,30.7335,32.287,25.6755,30.3181,28.4136	8
112386	6_wave1.5312.5312.2	2	SNGKCLTLSKS	5,Carbamidomethyl[C];	80.6749	1194.61896233111	-0.00433538	-3.63	80.4065,82.0885,80.8715,81.8035,84.2698,89.0831,92.0331,93.7803,91.0438,83.8658,83.421	11
100421	2_K2.13813.13813.	0	CLTTYQYTTY	1,Carbamidomethyl[C];	80.6657	1.00728	-4.63922e-06	-4.61	22.0259,22.4242,27.8009,35.4308,33.2484,25.6148,24.7335,26.2321,27.626,26.5256	10
124194	2_K2.23412.23412.3	3	KASVQVVKLL		80.5951	1084.71079669816	-0.00199995	-1.84	18.6581,17.5201,19.5535,18.8994,21.5,25.4673,25.2652,23.8595,22.9995,22.1441	10
31332	5_T.30560.30560.2	2	LQATMLPCR	8,Carbamidomethyl[C];	80.5678	1089.54460341269	-0.0099147	-9.1	2.87614,2.80195,2.55964,2.64523,2.34512,2.137,2.13694,2.40572,2.60402	9
154996	2_K2.15243.15243.2	2	GATLFPK		80.5557	733.425938905574	-0.00170251	-2.32	41.8715,39.6113,55.4745,62.1895,42.9901,44.8282,60.1111	7
45090	3_G.9008.9008.	0	SHLTTY		80.5481	1.00728	-1.16507e-06	-1.16	33.8236,33.6521,39.5497,44.9675,41.5583,40.0073	6
45093	3_G.9862.9862.2	2	CLTLSK	1,Carbamidomethyl[C];	80.5459	721.39197862623	-0.000713161	-0.99	85.2504,87.2664,92.9613,93.1011,92.6795,93.0083	6
152124	7_wave2.21976.21976.	0	KAVVKLL		80.5309	1.00728	-1.3649e-06	-1.36	10.8286,9.95124,10.8572,12.8061,10.6294,10.2425,8.88906	7
142836	6_wave1.36650.36650.2	2	LLLLLALL		80.5234	881.63853208495	-0.00494634	-5.61	5.06655,4.81282,4.58552,4.79657,4.6338,4.17232,3.94998,3.78599	8
37667	3_G.18247.18247.2	2	NTKSPLQSL		80.5164	987.548814838474	-0.00192136	-1.95	28.0126,26.7741,34.9245,44.0853,36.7561,36.4703,28.9364,27.6175,27.6969	9
32658	5_T.17824.17824.2	2	SMMWLNPR	3,Oxidation[M];	80.5162	1050.48300751809	-0.00298264	-2.84	6.13591,5.65029,6.0767,5.50482,5.05703,4.9316,4.47732,4.75212	8
38778	4_C.27780.27780.2	2	GTVVKLLY		80.5147	892.551317011316	-0.00113045	-1.27	33.3686,32.0964,47.556,44.5279,41.2327,40.9835,45.6302,44.4801	8
144465	2_K2.13335.13335.2	2	PCKAWLS	2,Carbamidomethyl[C];	80.5142	861.430951988956	-0.00227662	-2.64	3.47181,3.22954,3.04454,2.89544,3.10423,2.65206,2.56962	7
32247	3_G.41966.41966.	0	AVPLNQRFLL		80.5123	1.00728	-3.46727e-06	-3.44	50.6564,50,76.6663,76.1165,73.1197,62.5576,53.47,53.929,65.0097,69.666	10
36095	3_G.44813.44813.	0	LFTDVVKLL		80.4733	1.00728	-1.904e-06	-1.89	99.0561,98.9985,99.5557,97.1286,96.801,97.0091,99.6242,99.6282,99.6296	9
141524	2_K2.16087.16087.	0	TNLYAVSQ		80.4685	1.00728	-3.83673e-06	-3.81	53.153,55.7454,62.2698,56.5048,59.0851,62.0801,59.9367,64.2708	8
133559	1_K1.7220.7220.	0	VKVHPVHGN		80.4208	1.00728	-8.28726e-06	-8.23	21.9614,24.6904,51.2115,50,52.1517,50,42.1067,36.577,33.8547	9
42922	3_G.14920.14920.2	2	GPKLVVST		80.3686	800.48911045161	-0.00153482	-1.92	27.3035,27.258,27.1564,30.4661,29.2494,29.5761,25.5109,25.1717	8
126346	1_K1.7406.7406.3	3	KKTQLYGVK		80.3672	1064.64770684345	-0.00149357	-1.4	11.6141,10.5948,8.81353,8.64452,9.99601,10.742,10.4947,11.4679,8.9138	9
99447	7_wave2.37268.37268.2	2	AQLGVVLNVTKAL		80.3464	1325.82328328126	-0.00832173	-6.28	80.8279,81.954,94.1051,94.8509,94.9273,93.621,94.7411,94.8712,93.9343,93.4627,93.1662,91.0153,93.0369	13
31535	5_T.24808.24808.2	2	TLLNPTLVGR		80.3264	1083.65349013144	-0.00146405	-1.35	66.7333,69.8687,84.8609,85.7662,88.81,86.9368,83.1436,75.7517,77.4587,79.0862	10
41354	5_T.7555.7555.2	2	MSTLKR	1,Oxidation[M];	80.3243	751.410586145078	-0.00256557	-3.41	7.94018,12.0249,9.64218,8.72988,6.20038,6.28264	6
26548	5_T.44059.44059.	0	LLAGFLLLWAL		80.3025	1.00728	-4.12174e-06	-4.09	17.7328,17.4294,14.7883,15.1713,15.8263,16.1494,16.5305,16.5544,16.1273,14.5694,16.0554	11
124168	7_wave2.35707.35707.2	2	LPLSQRFLL		80.2932	1086.6733912343	-0.00653472	-6.01	78.99,78.493,74.2182,72.9573,66.3404,60.3939,61.1279,76.1443,78.3821	9
140628	1_K1.12691.12691.2	2	LWPCKSN	4,Carbamidomethyl[C];	80.2794	904.436612289752	-0.00211074	-2.33	18.6796,17.7239,22.3411,19.859,20.155,16.0471,16.0543	7
153938	7_wave2.38122.38122.2	2	LLLLNC	6,Carbamidomethyl[C];	80.2791	745.421514509522	-0.0063127	-8.47	4.53639,4.25826,4.04615,3.7428,3.6275,3.27708	6
26275	4_C.15350.15350.3	3	VHLQLVPFMSL		80.2344	1283.72556592506	-0.00765936	-5.97	6.29785,5.97035,6.03536,6.06195,5.67757,5.80348,5.43647,5.13155,5.25606,5.53526,5.12968	11
30214	3_G.42178.42178.2	2	SNQGAFASPLQL		80.2295	1232.62981399886	-0.00289706	-2.35	53.3659,56.1322,59.2828,59.3525,57.1593,72.7422,69.8723,80.348,71.0619,71.4977,71.1567,70.5781	12
42367	3_G.9445.9445.2	2	WTLRKD		80.2276	818.454700476666	-0.00286493	-3.5	50,49.2096,42.1725,42.26,31.5582,26.7203	6
150409	1_K1.10887.10887.2	2	VHKGLVH		80.2209	789.472948139256	-1.39768e-05	-0.02	12.836,10.7835,10.5979,9.96057,10.7552,11.2603,6.62972	7
154623	7_wave2.8645.8645.	0	QQLTHL		80.2176	1.00728	-3.42057e-06	-3.4	6.34877,6.10143,5.72431,5.8091,4.69124,5.00191	6
39990	3_G.9302.9302.	0	MAPHMNPT		80.211	1.00728	-8.45753e-07	-0.84	82.8149,79.0711,80.2107,79.7612,77.8808,76.6744,71.4485,70.5625	8
116565	2_K2.44724.44724.2	2	LHNLPLPLLQ		80.2057	1157.70658462584	-0.00254619	-2.2	58.0887,58.2355,64.772,73.2049,77.119,70.1666,69.8871,75.3702,62.8708,65.5584	10
129921	1_K1.36699.36699.2	2	AAQTNAPWGL		80.1907	1028.51946581611	-0.00358057	-3.48	48.6321,48.8016,40.6464,39.7932,41.8204,60.6422,65.0532,62.4986,47.395,48.6803	10
42937	4_C.7715.7715.2	2	RAVRTL		80.169	715.458896172138	-0.00161735	-2.26	24.268,22.2077,23.4055,15.6678,15.9063,14.3609	6
39551	5_T.11277.11277.	0	FLKQER		80.1545	1.00728	-3.09976e-06	-3.08	21.6283,21.8865,18.079,18.0543,16.8887,17.8046	6
41216	3_G.16790.16790.2	2	PRMHLGF		80.1538	857.447634318584	-0.00265116	-3.09	20.5769,20.1935,23.4925,27.383,28.2778,23.743,22.3442	7
157533	2_K2.25719.25719.2	2	ALTHLF		80.1487	701.39909787859	-0.00105496	-1.5	13.988,14.4721,17.2278,15.5234,15.3694,14.9586	6
155885	2_K2.12592.12592.	0	GQKFNK		80.142	1.00728	-1.33422e-06	-1.32	7.56561,7.5384,7.47779,6.85646,6.96482,6.72086	6
128636	1_K1.8226.8226.2	2	SNGKCLTTY	5,Carbamidomethyl[C];	80.0742	1043.48495328839	-0.00237158	-2.27	26.5125,26.8358,24.9285,25.1407,23.7578,25.1855,27.2217,20.962,20.3173	9
155848	1_K1.7363.7363.2	2	HSHWR		80.074	722.347878761922	-0.000237904	-0.33	5.7385,5.74235,5.16849,5.43591,4.7926	5
30331	4_C.9052.9052.2	2	CRAPPPSSQY	1,Carbamidomethyl[C];	80.0734	1162.53248784233	-0.00154768	-1.33	66.0597,66.1683,71.8357,89.1136,95.7126,92.4347,91.9421,89.4264,81.9587,83.6209	10
41230	4_C.12993.12993.2	2	LWPCKS	4,Carbamidomethyl[C];	80.0666	790.393693869464	-0.0021296	-2.69	18.0177,17.2458,18.3699,16.2517,14.1979,14.2517	6
41122	4_C.16029.16029.2	2	YGCMSY	3,Carbamidomethyl[C];4,Oxidation[M];	80.0634	796.258775775974	-0.0054037	-6.79	11.0635,9.66477,8.79928,9.61073,9.43521,9.4457	6
37433	5_T.23682.23682.2	2	PVVPLSQR		80.0482	895.53872424182	-0.00282229	-3.15	12.5482,12.1758,12.4259,14.6069,13.6092,12.9125,12.4626,12.5662	8
145251	1_K1.40861.40861.2	2	TLGVLYGM		80.0453	853.451715826648	-0.00299101	-3.5	11.8086,11.6081,11.6087,11.9483,12.1646,12.1873,10.6949,9.78379	8
37016	5_T.13833.13833.2	2	SSMTPLVR	3,Oxidation[M];	80.0399	906.468295045414	-0.00363695	-4.01	4.84235,4.3061,4.02744,4.03255,4.35984,4.02976,4.2652,4.02648	8
106035	2_K2.18728.18728.2	2	SPLQLFVVKLL		79.9959	1256.80095106894	-0.0058387	-4.65	7.17528,7.03419,7.84841,8.68785,7.8886,7.3117,6.79891,6.6883,6.24882,6.22429,5.6334	11
42083	3_G.8749.8749.2	2	SRHLTTL		79.995	827.47479088414	-0.00145377	-1.76	29.0363,29.3408,38.8426,50.7305,55.5904,50,47.4704	7
42508	3_G.44728.44728.2	2	LPVAPGLF		79.982	813.489122455662	-0.00230423	-2.83	7.72569,7.52581,7.4193,6.40179,6.94285,6.32555,6.37769,4.26632	8
95614	2_K2.17484.17484.2	2	GMCLQANSGKVW	2,Oxidation[M];3,Carbamidomethyl[C];	79.9593	1366.61937766226	-0.00490084	-3.59	96.5911,57.2104,95.049,95.9101,95.4607,95.261,94.2374,95.2868,92.8643,93.298,94.6957,94.1001	12
130270	1_K1.14452.14452.	0	SWMRRLC	3,Oxidation[M];7,Carbamidomethyl[C];	79.9448	1.00728	-8.41043e-06	-8.35	7.38354,7.21279,7.25502,7.20103,6.15892,6.08217,5.83418	7
154207	1_K1.11903.11903.2	2	GGNFAYN	7,Deamidated[N];	79.9369	743.30095141024	-0.00150281	-2.02	6.44856,6.10884,6.01862,6.09146,5.63627,6.27224	7
146008	1_K1.8033.8033.2	2	GKCLTTY	3,Carbamidomethyl[C];	79.9282	842.408346859338	-0.00069812	-0.83	7.58244,7.39493,7.23105,7.30927,8.24657,8.58767,5.80052	7
122438	2_K2.10838.10838.	0	MCLFMHHQ	2,Carbamidomethyl[C];	79.9237	1.00728	-4.10883e-07	-0.41	5.76496,5.36881,5.25567,4.05381,4.7112,4.42633,4.28741,4.52466	8
25722	5_T.34220.34220.	0	PSVLTLNYSVY		79.9133	1.00728	-6.49366e-06	-6.45	10.2748,9.91712,10.1612,9.40651,9.23304,10.3735,9.3564,8.95434,8.99582,9.04419,9.00159	11
142791	7_wave2.10021.10021.	0	SKPTVRPP		79.8987	1.00728	-5.91596e-06	-5.87	6.91261,6.22481,6.14713,6.06811,5.90426,5.48268,4.69432,4.52003	8
147363	7_wave2.41748.41748.2	2	LLLLLQL	6,Deamidated[Q];	79.88	826.559434390328	-0.00548996	-6.64	12.4857,11.9468,11.4515,11.3025,10.127,10.7819,9.55696	7
93522	2_K2.12476.12476.	0	AYVVGCRQNSAY	6,Carbamidomethyl[C];	79.8419	1.00728	-2.12282e-06	-2.11	82.2633,79.4145,92.3403,94.092,92.1207,87.9276,87.8047,86.3995,90.4002,91.2108,90.7363,92.5364	12
157346	2_K2.35991.35991.2	2	VTFLPQ		79.7917	704.398784193134	-0.00107128	-1.52	30.2331,30.5635,30.7393,32.2996,34.7725,32.2567	6
75347	6_wave1.39837.39837.2	2	LLLLLLLLLLLLLL		79.7772	1602.20306791665	-0.00265185	-1.66	5.47189,5.16897,4.89713,4.65407,4.43763,4.24587,4.07699,3.92938,3.8016,3.69239,3.60062,3.52536,3.46578,3.42123	14
38484	4_C.28652.28652.	0	AFTLHVTL		79.743	1.00728	-1.00485e-05	-9.98	11.9115,11.8671,12.6829,11.3373,10.549,10.7476,11.5887,10.9267	8
43576	3_G.23006.23006.2	2	NFLNRL		79.7195	776.443	-0.00195012	-2.51	13.6828,12.3782,11.8238,11.6376,11.6063,10.4547	6
152440	2_K2.14802.14802.2	2	ATPHVAGL		79.6987	765.426622455662	-0.00131298	-1.72	37.6031,38.8885,40.4212,39.7198,38.8747,36.3616,41.4114,43.6486	8
39244	4_C.37634.37634.2	2	SAVVKLLF		79.6844	876.557050302364	-0.00179736	-2.05	35.938,34.5334,50,50.8336,41.6567,41.5317,45.4907,41.0689	8
157611	1_K1.12209.12209.	0	LLPFPD		79.6658	1.00728	-6.67169e-06	-6.62	3.2317,3.00209,2.97287,2.52079,2.52861,2.26397	6
153203	1_K1.18470.18470.2	2	SYLFPK		79.6355	754.413900129248	-0.000521506	-0.69	34.0737,31.5761,43.8619,41.2343,48.6352,46.8432	6
145118	2_K2.18632.18632.	0	SLKVVFY		79.6292	1.00728	-8.41208e-06	-8.35	5.75726,5.24918,4.94869,5.31786,5.10528,4.05161,4.72684	7
143341	2_K2.20400.20400.2	2	GKSVNAWL		79.5993	874.479417865818	-0.0013354	-1.53	6.06531,6.08542,6.10158,6.00019,5.2527,4.70827,5.36971,4.34724	8
155739	2_K2.18563.18563.	0	TLMVML	3,Oxidation[M];	79.5923	1.00728	-1.8743e-06	-1.86	6.84756,6.30612,6.79012,6.43826,6.04209,4.03304	6
121894	2_K2.31076.31076.	0	LAKYLPLQY		79.574	1.00728	-3.58525e-06	-3.56	92.413,84.4386,87.0551,82.8792,89.0443,94.7402,94.9255,86.6785,95.2249	9
153953	2_K2.7339.7339.2	2	TVTPSLK		79.5689	745.44714451939	-0.00176745	-2.37	8.53585,8.29954,8.12796,10.1944,9.96681,9.57543,9.12395	7
88815	1_K1.30233.30233.2	2	LAYVLALNNMSVL	10,Oxidation[M];	79.56	1436.77482802207	-0.00701145	-4.88	13.0085,11.8133,10.9374,15.5213,17.6319,11.8577,12.354,14.4019,11.8954,9.47324,11.9238,11.6227,11.4968	13
39785	5_T.5321.5321.2	2	HSLYYK		79.5269	810.413066011448	-0.00142918	-1.76	3.03782,3.02528,2.69877,2.96325,2.82611,2.4089	6
31391	5_T.23536.23536.3	3	PFFPVLPNR		79.4546	1086.60790470201	-0.00157263	-1.45	23.9811,23.174,26.2899,27.0187,20.8419,31.5377,32.139,29.3398,31.6788	9
153115	7_wave2.27870.27870.2	2	LVVRRL		79.4432	755.53012615233	-0.00525668	-6.96	5.06986,5.10787,4.90596,4.55269,4.41887,3.57355	6
29947	5_T.29921.29921.2	2	NALQLWPCK	8,Carbamidomethyl[C];	79.4345	1129.58464247519	-0.00241705	-2.14	82.4256,81.066,91.3722,94.2067,96.5912,93.3443,92.9771,91.7747,94.4179	9
40066	5_T.13697.13697.	0	TPGALPASS		79.4211	1.00728	-2.67308e-06	-2.65	9.04939,8.63124,7.65565,7.20129,7.74882,7.75782,6.77963,7.16132,6.1503	9
89352	7_wave2.8635.8635.2	2	QCAHTRQLQQC	1,Deamidated[Q];2,Carbamidomethyl[C];11,Carbamidomethyl[C];	79.4068	1430.63406306024	-0.00781221	-5.46	25.5711,33.9642,33.2419,40.8261,39.6223,40.2769,41.4177,49.4922,51.8825,45.3457,43.0563	11
42572	3_G.47955.47955.2	2	QVLRFF	1,Deamidated[Q];	79.3877	810.453825113074	-0.00306017	-3.78	29.1292,34.9357,35.7351,46.7905,37.4489,36.3758	6
40208	5_T.18295.18295.	0	GQLPSMC	7,Carbamidomethyl[C];	79.3815	1.00728	-1.19619e-06	-1.19	47.1361,47.7712,57.628,58.7719,58.0663,59.7951,56.4147	7
40239	4_C.15879.15879.2	2	QTNLSLY		79.3747	838.431759770624	-0.00127733	-1.52	23.959,23.322,23.8465,23.5245,23.2416,27.0265,20.6277	7
41593	5_T.12654.12654.	0	ATMMCK	5,Carbamidomethyl[C];	79.3735	1.00728	-2.51529e-06	-2.5	5.83126,5.7801,5.23994,4.9121,4.44456,4.3724	6
127822	6_wave1.36600.36600.2	2	NQNLLRFF	2,Deamidated[Q];	79.3613	1052.5566439345	-0.00437542	-4.16	88.113,66.2743,81.6291,82.3974,96.3257,94.468,93.7397,92.7287	8
41095	5_T.7057.7057.2	2	LNSGSFH		79.3431	761.359397696634	-0.00177059	-2.33	17.0761,16.6159,18.1742,15.8196,15.2914,13.095,13.0266	7
117844	2_K2.10118.10118.2	2	CRAPPPSSQF	1,Carbamidomethyl[C];	79.3336	1146.5424836037	-0.00654695	-5.71	80.055,80.0617,88.2819,95.7766,98.5721,97.4993,97.2898,96.9261,93.0571,93.2979	10
41314	3_G.22796.22796.2	2	AGRFYQL		79.3179	854.453585999948	-0.0017227	-2.02	11.3815,11.2847,14.7858,12.9783,14.0141,10.5373,11.2092	7
42323	5_T.8260.8260.	0	AHLPSVS		79.2984	1.00728	-2.50937e-06	-2.49	11.8509,11.8834,11.7535,11.9668,11.8074,11.7681,9.84001	7
157033	6_wave1.8115.8115.	0	GTVNYR		79.2962	1.00728	-6.52846e-06	-6.48	6.89952,7.08159,6.89195,6.23269,6.29983,5.97999	6
149762	2_K2.38604.38604.2	2	QSLLQPL		79.2945	798.473934173612	-0.00201024	-2.52	10.0209,9.74994,10.2053,11.2052,11.1473,9.12223,8.66131	7
34629	4_C.26870.26870.	0	VLGYYPSLK		79.2785	1.00728	-3.45477e-06	-3.43	9.70622,9.3095,8.79102,9.47069,9.25015,10.1259,9.97109,8.63503,8.32992	9
149758	2_K2.8157.8157.2	2	GKCLTGY	3,Carbamidomethyl[C];	79.2488	798.382671602264	-0.00125628	-1.57	4.89527,4.68518,4.77659,4.71005,5.01613,4.01569,4.25845	7
43622	3_G.9721.9721.2	2	VTKLVTD		79.2379	775.457689350192	-0.00175131	-2.26	34.9346,33.2464,31.6028,31.1765,30.4935,31.2977,25.8	7
146196	2_K2.20879.20879.	0	GQRWMF	5,Oxidation[M];	79.2284	1.00728	-2.23029e-06	-2.21	35.6519,36.1773,53.1376,51.6197,39.7758,53.0686	6
43658	3_G.19549.19549.2	2	RNLCVL	4,Carbamidomethyl[C];	79.2023	774.431380748706	-0.00237468	-3.07	19.6225,19.29,26.166,20.1497,23.2355,20.4046	6
47205	7_wave2.35073.35073.2	2	YYYSTCGTQLPTLWFK	6,Carbamidomethyl[C];	79.1736	2027.96015779662	-0.00303078	-1.49	75.572,91.4042,87.1956,89.8773,93.4286,91.0401,91.4375,90.5883,90.5208,92.9479,89.2602,86.2509,86.0822,78.499,81.2335,82.4507	16
94684	6_wave1.36934.36934.2	2	LLLLLNLLLLLL		79.1728	1376.97940229163	-0.00611408	-4.44	24.0942,23.5655,23.0778,28.0485,21.3492,19.8275,19.7178,28.6657,21.0131,20.8111,20.6489,20.526	12
148753	7_wave2.7569.7569.2	2	YQKFPGA		79.1699	810.415699398558	-0.00127836	-1.58	7.85948,7.36451,6.81736,6.95929,7.24544,6.13388,5.64731	7
36291	4_C.12052.12052.2	2	VRLVAWLQ		79.1203	984.597572114842	-0.00134563	-1.37	14.5126,14.0048,13.1622,11.0708,9.05599,10.7017,9.53164,9.88678	8
72656	6_wave1.33595.33595.2	2	CTGQTSYYYLPTLA	1,Carbamidomethyl[C];	79.1092	1637.75653359287	-0.0050065	-3.06	23.0849,21.668,23.2668,30.4179,33.9571,36.0241,34.2291,39.045,37.3513,38.2579,29.4235,28.931,27.442,24.9267	14
42428	4_C.25207.25207.	0	GVLPLNQ		79.076	1.00728	-1.7905e-06	-1.78	24.1465,24.3663,23.977,29.4008,27.9111,28.0998,26.7314	7
40144	5_T.31755.31755.2	2	LYPLQY		79.0605	796.426378315036	-0.00247547	-3.11	17.5574,16.1374,18.322,17.9831,17.9858,19.794	6
146004	2_K2.8311.8311.2	2	GKCLTTY	3,Carbamidomethyl[C];	79.0586	842.407927939304	-0.00026842	-0.32	24.9074,24.9666,25.9266,27.3359,26.9324,22.201,21.4938	7
75641	1_K1.17045.17045.2	2	SCGPASSGQRWMFK	2,Carbamidomethyl[C];	79.0061	1598.72038284463	-0.000150145	-0.09	54.3243,56.6591,83.1633,83.5232,80.0588,85.8196,78.0897,73.7959,74.1334,74.364,74.6972,77.4326,75.7736,77.1948	14
149315	1_K1.31195.31195.2	2	TYRFAF		78.9978	804.404176612148	-0.000293294	-0.36	25.9166,24.9765,31.9551,29.0246,25.7645,23.4649	6
156493	2_K2.14157.14157.	0	NHGQLF		78.9963	1.00728	-4.27937e-06	-4.25	39.9571,39.1955,50.5298,50.9607,48.4502,44.1208	6
41919	3_G.12229.12229.	0	CAPNVSVS	1,Carbamidomethyl[C];	78.9889	1.00728	-2.28126e-06	-2.26	36.9067,35.6671,31.8726,32.1528,37.0534,36.8491,33.3331,33.985	8
33916	3_G.39389.39389.2	2	SYTNFLRAF		78.9767	1118.56779493427	-0.00496884	-4.44	45.6758,42.4017,64.8169,62.0389,56.884,70.562,57.7138,50.5493,53.4255	9
126193	2_K2.12468.12468.3	3	GQRWMFKN		78.9695	1066.52617414644	-0.00110153	-1.03	17.0653,16.1829,18.0963,17.4699,18.9044,18.4829,15.9277,16.6588	8
43670	3_G.27480.27480.2	2	LVGLFPK		78.934	773.491860661232	-0.000102152	-0.13	8.40018,8.35971,7.5209,7.45389,6.81618,7.77803,7.12365	7
126004	2_K2.24632.24632.	0	NNYALLYQA		78.9282	1.00728	-1.77228e-06	-1.76	19.5502,19.2802,17.6414,25.4247,24.8458,24.0073,23.4096,17.7983,16.1633	9
41193	5_T.8029.8029.	0	VKPVLSN	7,Deamidated[N];	78.9252	1.00728	-2.3358e-06	-2.32	7.97119,7.4256,7.31721,8.04565,6.17797,6.37007	7
24182	3_G.10137.10137.2	2	SKGKLTYLKGEAM		78.9191	1425.78131715079	-0.00438485	-3.08	96.3061,97.2584,99.3381,99.3914,99.7297,99.6436,99.4335,99.644,99.5361,97.9946,97.3574,97.1501,97.7416	13
34602	5_T.20349.20349.	0	PLQRRPPK		78.9147	1.00728	-1.21416e-06	-1.21	4.82137,4.49555,4.53921,4.20658,4.01534,3.76454,3.61219,3.34419	8
40743	3_G.7926.7926.2	2	LGGWLKSL		78.8954	873.51794663414	-0.00132243	-1.51	31.0018,28.759,25.0778,24.5905,25.4163,30.6226,26.9572,25.4178	8
34828	3_G.9123.9123.2	2	SGNSGTKLTVQ		78.8934	1091.57096453597	-0.00187706	-1.72	83.6088,85.1619,86.5308,91.575,91.8205,91.4726,93.6279,94.4209,94.3576,94.2895,92.3384	11
152299	7_wave2.8105.8105.2	2	VVCFML	3,Carbamidomethyl[C];	78.8904	768.37846571738	-0.000195191	-0.25	5.14552,4.87833,3.83415,3.63613,3.58358,3.32632	6
41220	4_C.23496.23496.2	2	NQRFLL		78.8838	790.459	-0.00183245	-2.32	18.0498,17.7544,19.1219,17.9558,18.0696,11.4128	6
124196	7_wave2.20564.20564.3	3	KASVQVVKLL		78.8786	1084.71177198649	-0.00299235	-2.76	29.1984,27.4395,30.2103,30.9966,35.9966,33.0295,35.8979,35.9178,34.9623,35.7915	10
41451	5_T.15368.15368.2	2	LVPYVR		78.8543	746.458	-0.00190694	-2.55	33.2063,30.9781,47.0415,43.9961,49.4358,49.4962	6
108411	1_K1.40777.40777.2	2	SNQGAFASPLQL		78.8477	1232.63094105088	-0.00404273	-3.28	31.8029,33.8238,35.6291,35.7831,34.3037,47.6218,44.7079,59.5803,48.0225,47.8715,46.1824,44.8152	12
152617	2_K2.27391.27391.2	2	TNFLLR		78.8385	763.44975477988	-0.00375797	-4.92	20.6309,19.6738,12.9803,13.1441,15.3974,15.5138	6
128626	2_K2.44391.44391.2	2	LHLPLPLLQ		78.8314	1043.66666824509	-0.00561875	-5.38	51.6158,51.2923,54.615,54.3961,68.995,70.6422,69.9192,56.4482,58.3328	9
65705	1_K1.23867.23867.2	2	NCGPASSGQRWMFKN	1,Deamidated[N];2,Carbamidomethyl[C];	78.7953	1740.75891585329	-0.000843575	-0.48	73.1494,91.9207,92.8416,99.6019,99.4667,99.6643,98.8815,98.1962,98.0692,98.4119,98.8821,99.3655,99.2959,98.875,98.4067	15
40303	3_G.6996.6996.	0	TRANLWE		78.7771	1.00728	-3.9642e-06	-3.94	6.04707,5.6499,5.06851,4.70915,4.43409,4.72207,3.9834	7
155861	6_wave1.20205.20205.	0	YWKLL		78.7739	1.00728	-7.67792e-06	-7.62	6.10703,5.83863,5.32082,4.51065,4.22611	5
112797	6_wave1.6979.6979.	0	TSGNSGTKLTPQ		78.7622	1.00728	-3.4376e-06	-3.41	74.3985,75.5427,77.5916,81.5604,80.5913,86.7095,80.6813,82.659,87.473,90.1241,82.8816,86.9968	12
37910	5_T.17653.17653.	0	NPNPTALR		78.7608	1.00728	-4.35873e-07	-0.43	8.20113,7.92628,7.5425,7.10145,7.05384,6.11247,6.38284,6.4359	8
30820	4_C.11408.11408.2	2	MWAPPPSSQF		78.7575	1147.52092177207	-0.00321289	-2.8	73.5448,68.827,80.9996,91.587,94.7189,95.5994,95.2492,94.8562,88.7804,91.7292	10
152161	7_wave2.7695.7695.2	2	RFFFGP		78.7517	770.400633886042	-0.00228886	-2.97	5.75177,5.21539,4.75753,4.84094,4.58407,4.69269	6
131225	7_wave2.6932.6932.2	2	SLPSACKLH	6,Carbamidomethyl[C];	78.7493	1012.52668792883	-0.00231586	-2.29	23.7711,24.2923,38.5826,33.5815,25.742,21.2376,22.3959,24.8418,22.671	9
153760	1_K1.36209.36209.2	2	PFGTVQV		78.7366	747.404466693942	-0.000940286	-1.26	12.2479,11.6449,14.9618,15.0725,15.9496,12.0153,8.29278	7
35476	4_C.26344.26344.	0	LLVVLFVPN		78.735	1.00728	-9.84948e-06	-9.78	3.87318,3.68681,3.72677,3.65417,3.20659,2.98835,3.34384,3.00893,2.94075	9
34271	5_T.30111.30111.	0	QQLQLFPK		78.7273	1.00728	-7.10874e-06	-7.06	8.86784,8.46692,8.19378,8.34193,7.67156,7.60054,7.89363,7.3889	8
25762	5_T.9723.9723.	0	KLLTHPNFDGN		78.7248	1.00728	-2.62635e-06	-2.61	99.1596,99.2108,99.9984,99.7251,99.9987,99.5059,99.55,99.7347,98.2192,98.4649,98.5641	11
143696	2_K2.17577.17577.	0	VGLPLTNR		78.7225	1.00728	-1.44063e-07	-0.14	21.4855,19.699,22.7967,22.5803,18.991,16.0921,15.5498,16.9967	8
127020	1_K1.25761.25761.2	2	MFKMMMLL	4,Oxidation[M];	78.707	1060.51575082537	-0.00971966	-9.17	58.5578,55.2828,50.686,31.8136,50,49.288,48.7299,54.0141	8
121214	1_K1.8960.8960.2	2	QLLVHPVHGD		78.6936	1114.60178859896	-0.0014735	-1.32	79.6477,81.955,97.0177,97.3045,96.862,94.9614,93.9642,92.7481,91.3847,82.5796	10
35922	5_T.8005.8005.2	2	VENCHMR	4,Carbamidomethyl[C];	78.6915	945.40043837363	-0.00254891	-2.7	5.59934,4.97054,4.84468,4.48312,4.30584,4.05628,4.19759	7
131116	2_K2.36788.36788.2	2	SYTNFLRL		78.6915	1013.54505025853	-0.00366717	-3.62	19.875,18.7518,27.5622,26.2965,25.0362,23.8645,19.2653,18.5975	8
42048	4_C.10607.10607.2	2	NKVFFT		78.6472	755.404921924204	-0.0038157	-5.05	7.35975,6.91582,6.25057,5.6037,5.35368,5.96008	6
85121	2_K2.40770.40770.	0	LFQQFLPLLNFT		78.6413	1.00728	-2.7124e-06	-2.69	69.4967,70.6128,72.4463,73.2799,75.6441,78.36,91.6018,92.7461,87.1968,88.3203,87.6094,86.8657	12
44720	3_G.9154.9154.2	2	LMNTKL	2,Oxidation[M];	78.6391	735.40762495823	-0.00070766	-0.96	13.1343,11.6317,11.5236,11.4977,9.45547,9.2153	6
42080	5_T.11183.11183.2	2	WLSWQ		78.6229	719.35498833869	-0.00396108	-5.51	5.98983,5.63134,5.61654,5.58034,5.19231	5
37928	3_G.25292.25292.2	2	NTFLRYY		78.6196	976.490526264256	-0.00187079	-1.92	16.0217,15.7538,19.1875,19.6396,18.5459,18.3702,17.9488	7
41166	5_T.17864.17864.2	2	TTLLNPT		78.6177	759.427057547304	-0.00242714	-3.2	15.1449,14.599,10.5369,10.2818,10.1415,10.4026,10.3653	7
127789	1_K1.41800.41800.2	2	NQNLLRFF	2,Deamidated[Q];	78.6111	1052.55457338196	-0.00226733	-2.15	88.4419,68.1219,82.7245,83.369,95.894,94.823,94.0182,92.8821	8
121296	1_K1.11311.11311.	0	LLNPHLLFF		78.6083	1.00728	-7.12631e-06	-7.07	5.83512,5.49131,4.84001,4.68881,4.21442,4.20192,4.0444,3.30413,3.1798	9
94670	7_wave2.47297.47297.2	2	LLLLLLLLLLLL		78.5897	1376.03191815184	-0.00646977	-4.7	6.3695,6.01884,5.95078,5.64419,5.36936,5.12403,4.90608,4.71359,4.54482,4.39818,4.27228,4.16589	12
64237	1_K1.27543.27543.2	2	SVNSAAARLQSSGVMVAV	15,Oxidation[M];	78.5489	1762.91238700271	-0.00205351	-1.16	31.1997,29.7915,37.4221,35.5139,44.569,44.4477,41.9791,40.382,55.3554,58.1134,69.1609,67.7681,68.4467,64.7591,33.5861,48.197,47.1443,45.0583	18
119302	6_wave1.22848.22848.	0	QANSGQVWLQ	10,Deamidated[Q];	78.5302	1.00728	-3.63639e-06	-3.61	16.058,15.8683,19.1776,24.0077,24.4566,28.3863,26.0063,25.6415,24.2854	10
156944	1_K1.7725.7725.2	2	RGLTTY		78.5069	710.384806986362	-0.00169165	-2.38	27.0914,26.3675,36.235,36.0227,38.4474,29.1159	6
42603	4_C.43557.43557.2	2	LLLYPL		78.5009	731.472007866248	-0.00188538	-2.58	16.0828,14.5795,13.6159,13.7036,14.7236,13.9492	6
44104	3_G.28198.28198.2	2	VLGLMAH	5,Oxidation[M];	78.4818	756.405992572848	-0.0012952	-1.71	17.4444,16.5517,16.008,16.1549,13.1997,12.3412,12.974	7
148567	6_wave1.16424.16424.2	2	PLTRQPT		78.471	812.455736225192	-0.00689709	-8.49	3.64818,3.3785,3.40244,3.2176,3.07032,2.93714,2.9743	7
35600	3_G.13955.13955.3	3	GQRWMFKN		78.4278	1066.52771221925	-0.00266847	-2.5	23.214,20.6555,25.0113,23.9326,28.5005,26.6357,22.4591,23.1452	8
55132	7_wave2.40858.40858.2	2	LFLQQLHVLQNSLVLK	4,Deamidated[Q];10,Deamidated[Q];	78.4101	1895.10966688926	-0.00973202	-5.14	99.6181,99.6575,99.9995,91.9317,98.1533,98.6617,99.9999,99.9997,99.9996,95.4587,99.1894,99.0461,99.9999,99.9995,99.9995,99.9995	16
35715	5_T.34003.34003.	0	VLLWFFK		78.3568	1.00728	-9.43488e-06	-9.37	3.96709,3.46869,3.25553,3.44916,2.8533,2.69355,2.80398	7
41198	4_C.11022.11022.2	2	MKHLTY		78.3312	792.410257742324	-0.00305979	-3.86	4.99579,4.65028,4.29792,4.14502,4.27845,5.50477	6
35088	3_G.10205.10205.2	2	NARWMFKN	5,Oxidation[M];	78.3263	1082.52835637807	-0.00849866	-7.85	18.0045,15.5995,19.2123,20.001,17.082,15.3542,13.4386,13.5403	8
42844	3_G.21179.21179.2	2	TPMLRAV	3,Oxidation[M];	78.3154	803.441664387488	-0.00277841	-3.46	25.2054,24.5482,17.8125,25.4059,26.548,21.4031,25.4085	7
44729	3_G.41347.41347.2	2	RFLLW		78.2964	734.437584853636	-0.00286864	-3.91	22.1242,20.7173,21.2213,21.6456,17.109	5
151829	1_K1.26177.26177.2	2	LVGLFPK		78.2941	773.49225085554	-0.000297678	-0.38	17.2061,16.9361,15.1781,15.3212,14.3877,17.2021,16.0738	7
157666	7_wave2.9536.9536.2	2	RNYTF		78.2811	700.343626560324	-0.0023913	-3.41	20.8058,20.3188,21.2824,21.1044,17.6359	5
153297	2_K2.9169.9169.	0	YRATRS		78.267	1.00728	-1.36288e-06	-1.35	6.37455,6.11869,5.5887,5.70198,4.69124,4.56428	6
45714	3_G.34870.34870.2	2	EVARLL		78.2554	700.43676893646	-0.00163269	-2.33	42.3443,42.4487,39.9022,53.0718,46.7195,45.8365	6
23317	4_C.30530.30530.	0	YQPFFCCGLVS	6,Carbamidomethyl[C];7,Carbamidomethyl[C];	78.2439	1.00728	-2.52946e-06	-2.51	6.12314,5.45282,5.08355,4.66903,4.44449,3.93577,3.77659,3.96263,3.9612,3.97449,3.76657	11
134807	1_K1.31891.31891.2	2	FFYLEPR		78.2426	971.501437642874	-0.00298479	-3.07	32.9489,31.0344,35.3732,34.3875,20.7508,21.9214,21.8752	7
117789	2_K2.39375.39375.2	2	VPMVLPPFAC	3,Oxidation[M];10,Carbamidomethyl[C];	78.2265	1146.56974554985	-0.00118502	-1.03	65.8192,69.4863,51.8532,80.792,83.0838,89.0214,82.0243,81.0366,77.147,71.6615	10
124324	6_wave1.7927.7927.	0	LMAHLLNQK	2,Oxidation[M];8,Deamidated[Q];	78.2196	1.00728	-7.15931e-07	-0.71	97.8748,91.2794,97.3464,99.2462,99.5545,99.3394,99.0201,88.4877,95.8449	9
20025	3_G.13963.13963.2	2	SSWNKFMYMFKN		78.2179	1582.70595566735	-0.0123136	-7.78	10.5275,10.2019,9.83573,11.335,11.8827,11.065,11.2893,10.9636,9.7613,8.80697,7.97975,8.12118	12
73383	7_wave2.15395.15395.2	2	MVYRCAPPPSSQFS	5,Carbamidomethyl[C];	78.2075	1626.73881727988	-0.00150524	-0.93	72.0091,66.8583,68.2592,75.7539,80.9886,90.4431,96.0293,97.6438,95.6739,95.2446,91.9032,85.7897,89.4399,88.6128	14
42639	5_T.10455.10455.2	2	RNYTF		78.1854	700.342927649872	-0.00167176	-2.39	20.3634,19.8079,22.9132,22.2577,15.3421	5
133784	7_wave2.10491.10491.	0	SSSKGSLGGGF		78.167	1.00728	-4.40143e-06	-4.37	62.0145,51.147,40.7312,40.15,36.0967,36.8244,36.9697,40.0421,39.72,39.6436,38.6749	11
10546	4_C.18345.18345.	0	STCGTQLKKGTQLPTLAR	3,Carbamidomethyl[C];	78.1669	1.00728	-5.8701e-06	-5.83	11.4451,11.1994,14.3674,12.8487,12.3296,13.5233,12.955,12.7416,12.5875,12.4729,14.1509,16.033,15.3953,14.6362,13.9108,13.0783,11.5225,13.5684	18
43011	3_G.17173.17173.2	2	GKCLTAF	3,Carbamidomethyl[C];	78.1612	796.404710834568	-0.00259841	-3.26	5.62806,5.41803,4.99549,4.96471,5.33795,4.16045,2.6804	7
150371	2_K2.13599.13599.2	2	LWPCKS	4,Carbamidomethyl[C];	78.1591	790.392600018754	-0.00100863	-1.28	16.7702,16.1155,16.6272,14.6936,12.7884,12.874	6
138071	2_K2.7937.7937.2	2	WTLKNRN	5,Deamidated[N];	78.1504	932.495182923714	-0.00035357	-0.38	36.1091,35.1337,28.9378,25.8934,15.2829,17.3989,17.2189	7
30512	4_C.24045.24045.3	3	ANLKSAVVKLL		78.1459	1155.74869441133	-0.00279793	-2.42	20.8739,21.6682,22.5578,20.8379,19.3949,18.293,25.2216,27.5539,24.8604,24.5066,23.4752	11
17177	3_G.38187.38187.2	2	LNQFYQKFPQYLQ		78.143	1716.88293974391	-0.00862389	-5.02	96.9107,97.2163,97.641,99.5528,98.9331,99.3583,99.3998,99.3516,96.3758,96.494,97.6919,98.8697,98.3391	13
136518	7_wave2.16455.16455.	0	MHTNYLR	1,Oxidation[M];	78.1308	1.00728	-8.0018e-06	-7.94	6.96375,8.4397,13.0631,12.3459,12.5705,7.05856,7.1927	7
36504	4_C.29782.29782.	0	VLKLKFMV		78.1207	1.00728	-4.45913e-06	-4.43	6.58472,5.99652,5.83267,5.5053,4.98659,4.59923,4.60408,4.96591	8
43084	3_G.8543.8543.2	2	LKCFPE	3,Carbamidomethyl[C];	78.1196	793.397231474442	-0.00610264	-7.69	5.0283,4.71645,4.34538,5.02845,5.05941,4.58446	6
132087	1_K1.13915.13915.2	2	LQANSGKVW		78.1167	1002.53859609207	-0.00194118	-1.94	25.8356,25.3259,34.0683,35.5818,37.4639,31.8872,32.7727,35.3319,32.3128	9
88914	1_K1.4496.4496.2	2	CCNQVKQVRNE	1,Carbamidomethyl[C];2,Carbamidomethyl[C];10,Deamidated[N];	78.1006	1435.64470406913	-0.00307915	-2.14	92.8791,92.613,91.8366,93.9612,93.1487,91.9476,91.0702,86.8462,84.7699,59.6559,75.9064	11
38031	5_T.12042.12042.	0	TCGTQLPT	2,Carbamidomethyl[C];	78.0775	1.00728	-2.40833e-06	-2.39	21.7029,20.4929,20.7259,22.7525,22.54,16.4713,19.9471,19.8245	8
154018	1_K1.2100.2100.	0	RFHNGN		78.0616	1.00728	-1.23367e-06	-1.22	57.8215,58.445,74.6358,79.1499,79.985,71.3327	6
131852	7_wave2.43752.43752.	0	LLCMLLLL	3,Carbamidomethyl[C];4,Oxidation[M];	78.057	1.00728	-2.88686e-06	-2.87	6.08123,5.79514,5.37211,5.62843,5.45253,5.2361,4.64552,4.46856	8
30674	4_C.9729.9729.	0	QNRDNCLTM	6,Carbamidomethyl[C];	78.0399	1.00728	-3.47093e-06	-3.45	61.3792,63.1288,69.4397,58.2162,59.9676,59.3187,89.8972,89.4333,89.3846	9
26429	5_T.13756.13756.2	2	LLSCGPASSGQR	4,Carbamidomethyl[C];	78.003	1232.60759370282	-0.0024461	-1.98	77.9583,76.5691,77.4215,72.8045,74.8847,65.9774,51.9681,53.6892,44.4824,39.6607,40.1128,47.6447	12
35685	4_C.5881.5881.2	2	AATSGNSGTKL		77.9976	1006.51556322324	-0.000802809	-0.8	26.7413,25.893,27.4396,28.3267,25.5187,25.5559,24.1363,19.877,20.4746,19.5118,19.6475	11
55130	6_wave1.39452.39452.2	2	LFLQQLHVLQNSLVLK	4,Deamidated[Q];10,Deamidated[Q];	77.9879	1895.10751456264	-0.00755821	-3.99	99.5643,99.611,99.999,92.0284,98.184,98.6819,99.9999,99.9997,99.9999,95.4939,99.197,99.0549,99.9999,99.9992,99.9994,99.9994	16
99582	1_K1.26391.26391.2	2	HVPGNHLNPLLN		77.9842	1324.72087294394	-0.00960018	-7.25	10.4787,10.2578,10.078,9.32234,9.31927,9.74151,8.75529,9.03149,8.87804,8.29353,7.72999,7.77231	12
42553	4_C.14768.14768.	0	GATLFPK		77.9663	1.00728	-3.90323e-06	-3.88	24.1305,22.706,37.4232,35.6757,23.9768,25.1926,33.731	7
135084	2_K2.22727.22727.	0	EHLMPNPN	4,Oxidation[M];	77.9425	1.00728	-9.16427e-06	-9.1	16.4943,16.2761,16.2001,13.3748,13.5249,13.0562,13.8506,13.2877	8
42813	4_C.12428.12428.	0	STAAFPK		77.9338	1.00728	-7.75521e-06	-7.7	5.39113,5.19555,4.7923,4.14169,3.95298,4.76726,4.32583	7
32206	5_T.12616.12616.	0	LASYLDKVR		77.9172	1.00728	-1.58603e-06	-1.57	98.4161,97.7736,99.2338,98.9505,98.9327,92.6452,93.6343,92.2078,97.2503	9
42974	3_G.16879.16879.	0	QLPTLAR		77.912	1.00728	-2.52555e-06	-2.51	31.4621,31.3569,47.9901,46.7722,30.4874,27.4693,36.4677	7
41394	5_T.11032.11032.	0	YYEFK		77.8991	1.00728	-1.61317e-06	-1.6	42.7555,41.6987,26.1921,26.1863,26.981	5
139688	2_K2.18214.18214.	0	QHTNFLR	1,Deamidated[Q];	77.8843	1.00728	-1.00562e-05	-9.98	7.41621,6.72066,6.79425,9.80856,8.89782,8.93848,6.6961	7
24955	5_T.32097.32097.	0	TFQLMMLYGR	5,Oxidation[M];	77.8549	1.00728	-4.54766e-06	-4.51	16.5099,16.0297,23.2868,22.8802,13.993,15.976,15.7103,18.7413,17.0352,18.4208	10
136067	6_wave1.6722.6722.2	2	MAHLLNEK		77.8474	955.505635854956	-0.00273887	-2.87	97.9473,97.3278,99.1681,99.2185,99.1152,98.3965,94.6822,95.3329	8
69532	7_wave2.41138.41138.	0	LLLLLQLLLLLKYL		77.835	1.00728	-7.22973e-06	-7.18	9.89239,9.4826,9.10969,8.92729,8.04671,7.91208,7.38672,8.27683,7.55706,8.8704,9.46997,7.11745,7.69123,7.07466	14
22337	4_C.18311.18311.2	2	LLSCGPASSNWAR	4,Carbamidomethyl[C];	77.8304	1418.69705736469	-0.012733	-8.98	70.9214,69.4853,67.701,68.0652,71.0273,62.9555,49.4413,52.0131,40.6548,39.5787,30.7566,32.261,40.7724	13
102519	1_K1.8527.8527.2	2	GVAKKTQLYGVK		77.8288	1291.77623723635	-0.00306143	-2.37	89.3622,87.7898,91.1309,97.4174,98.1491,96.7355,96.7002,97.0134,95.6397,96.0824,95.8591,96.576	12
34112	3_G.14818.14818.	0	LLTTQLPLSQ		77.8265	1.00728	-2.49221e-06	-2.47	7.79399,7.54028,7.36672,7.20315,7.42296,6.85868,7.50773,7.14969,6.96953,6.90708	10
42523	4_C.14413.14413.	0	GFYYW		77.809	1.00728	-2.78483e-06	-2.76	3.20616,3.01862,3.35154,3.23419,3.04085	5
29295	3_G.7868.7868.2	2	VYRCAPPPSSQ	4,Carbamidomethyl[C];	77.7742	1261.60015632823	-0.000792304	-0.63	77.5292,75.727,85.5244,90.5669,89.7282,91.3669,95.6557,96.6727,96.3934,95.3003,90.6183	11
29686	5_T.5268.5268.2	2	NCSTATVQTR	2,Carbamidomethyl[C];	77.7723	1137.53310055764	-0.0014201	-1.25	56.7596,55.3846,73.8933,79.6075,74.0667,72.7918,66.8234,57.9406,67.3973,70.9985	10
33838	5_T.17122.17122.	0	NTQLPTLAR		77.7527	1.00728	-3.67475e-06	-3.65	64.6352,67.2656,74.1842,72.0389,76.4118,69.6927,60.8607,56.4456,66.8728	9
32956	4_C.39069.39069.2	2	LPLSMRKLL	5,Oxidation[M];	77.732	1086.67397770051	-0.00369604	-3.4	51.699,46.9885,40.5884,43.4097,27.0975,35.3298,35.1732,40.8848,41.0608	9
127310	2_K2.28811.28811.	0	SFLQWTLY		77.7316	1.00728	-8.02675e-06	-7.97	11.3271,10.6483,10.692,10.7134,10.5856,10.4285,11.0272,11.1492	8
43137	3_G.15084.15084.2	2	LWPCKS	4,Carbamidomethyl[C];	77.7023	790.394464769034	-0.00292063	-3.7	17.1367,16.458,17.4997,15.5094,13.593,13.6455	6
125835	1_K1.15067.15067.2	2	MSATPHVAGLA	1,Oxidation[M];	77.666	1070.53279375944	-0.00295994	-2.76	19.5856,44.5244,34.6731,36.7626,29.7969,29.027,33.358,27.6416,29.3328,28.8966,25.233	11
126250	2_K2.11177.11177.2	2	RVPSPLNQR		77.6656	1066.61430556113	-0.00276364	-2.59	25.29,24.3445,22.9712,22.6803,23.2629,21.9454,21.8334,21.9615,21.6712	9
36640	5_T.23645.23645.	0	VPVPLNQR		77.6607	1.00728	-1.70162e-06	-1.69	45.8726,47.4577,45.7042,60.9672,59.6352,58.886,52.6482,52.4327	8
35436	4_C.27154.27154.	0	MMMYMQY	3,Oxidation[M];6,Deamidated[Q];	77.6382	1.00728	-7.17443e-06	-7.12	6.8218,6.56139,7.40696,6.58448,5.95278,6.7072,6.13734	7
29073	3_G.43085.43085.2	2	NNQFLLPYPY		77.6316	1268.63178395057	-0.000804419	-0.63	44.8909,43.4592,42.9789,42.5932,43.8432,53.6507,46.3629,43.3894,44.1256,41.6791	10
144872	1_K1.14235.14235.	0	PAKWATLA		77.6312	1.00728	-6.6245e-06	-6.58	5.20061,4.78739,4.55072,4.74271,3.95694,4.19093,3.41558,2.80562	8
157729	1_K1.23760.23760.	0	YYKLL		77.6261	1.00728	-9.92427e-07	-0.99	5.75728,5.43757,4.43817,4.2328,4.03056	5
144564	6_wave1.14255.14255.	0	TVNDQQR		77.6148	1.00728	-8.28862e-06	-8.23	8.24672,7.98374,7.2689,6.09761,6.45533,6.20388,6.47485	7
39638	5_T.7106.7106.	0	AMGNPSLK		77.6036	1.00728	-1.14347e-06	-1.14	24.4305,26.3773,22.1121,22.5771,18.8246,18.6441,19.6871,21.5936	8
38662	5_T.6582.6582.	0	GKPMHLR	4,Oxidation[M];	77.5964	1.00728	-9.09232e-06	-9.03	7.77409,7.57625,10.304,10.0638,8.53797,8.46806,8.6327	7
152394	2_K2.17215.17215.2	2	TNLYAVS		77.5569	767.393837914606	-0.000457703	-0.6	18.8787,18.472,18.1723,17.446,15.4218,13.0001,12.4404	7
142511	2_K2.30247.30247.	0	LHMVQKN	3,Oxidation[M];	77.5512	1.00728	-8.88332e-06	-8.82	4.39258,4.09184,4.939,3.82167,3.62727,3.30236,3.25146	7
41271	5_T.9227.9227.	0	GASPPGLR		77.5507	1.00728	-1.82492e-06	-1.81	10.3496,9.66862,10.3096,9.75524,9.83252,8.89144,8.99349,9.96866	8
117316	6_wave1.35088.35088.3	3	LLLNLLLLLL		77.5154	1150.80769616426	-0.00977668	-8.5	16.8277,17.8224,16.503,15.8306,15.4465,16.0794,14.5689,14.322,14.1103,13.9331	10
42197	3_G.9535.9535.	0	LMAPCKS	2,Oxidation[M];5,Carbamidomethyl[C];	77.5148	1.00728	-1.92166e-06	-1.91	21.4147,16.8117,19.3293,22.2459,25.8941,23.0826,23.4327	7
134494	1_K1.37608.37608.2	2	AFASPLQLQ		77.5135	974.529466693942	-0.00109501	-1.12	40.9746,42.6352,47.2214,49.3773,59.511,59.0971,52.6937,52.7643,52.517	9
150385	1_K1.13405.13405.2	2	LWPCKS	4,Carbamidomethyl[C];	77.5006	790.393724669278	-0.00216239	-2.74	16.3663,15.7689,16.4134,14.5244,12.8277,12.9093	6
98115	7_wave2.37262.37262.2	2	LVGLYGMCLQAN	8,Carbamidomethyl[C];	77.4996	1338.66075285713	-0.00639927	-4.78	44.2687,40.4015,40.8312,41.1956,42.3456,60.4311,61.1203,56.7378,59.5685,51.0465,43.6116,52.4249	12
139295	1_K1.36670.36670.	0	ALGAMALQQ	5,Oxidation[M];8,Deamidated[Q];9,Deamidated[Q];	77.4747	1.00728	-1.1927e-06	-1.18	14.9659,15.492,16.4094,15.15,14.1807,13.9957,15.2649,13.3155	9
33528	4_C.40584.40584.	0	ALDVTVVKLL		77.4428	1.00728	-3.14764e-06	-3.12	96.6377,97.4186,96.9658,96.379,96.9692,99.6618,99.6049,99.6154,99.6183,99.6588	10
142884	1_K1.23573.23573.2	2	ALYYYST		77.4269	880.411066425868	-0.00240634	-2.73	6.60611,6.4812,6.5039,7.43298,7.19634,6.76081,6.02223	7
27196	5_T.32221.32221.	0	GNPLQLWPCK	9,Carbamidomethyl[C];	77.4165	1.00728	-3.55141e-06	-3.53	73.7418,74.1563,92.9955,93.0518,92.8473,94.6547,91.8165,89.0354,87.5942,90.6559	10
149864	7_wave2.11776.11776.	0	FLVKQY		77.3733	1.00728	-6.99997e-06	-6.95	7.54744,7.4058,7.44649,6.90123,6.80687,6.99227	6
42627	5_T.9278.9278.2	2	TVGLVGR		77.3679	701.430387875956	-4.48565e-05	-0.06	50,49.2944,46.9977,48.1201,51.9043,47.6139,49.1306	7
42954	4_C.3830.3830.2	2	SHRLTT		77.3516	714.390587316148	-0.00131127	-1.84	11.0324,10.391,12.6911,10.5692,13.5281,12.7495	6
153125	7_wave2.5250.5250.2	2	GFSTSTR		77.336	755.370682575552	-0.00250544	-3.32	37.6227,37.085,50,49.2374,46.508,45.9613,46.3714	7
89354	6_wave1.8422.8422.2	2	QCAHTRQLQQC	1,Deamidated[Q];2,Carbamidomethyl[C];11,Carbamidomethyl[C];	77.3099	1430.63472880326	-0.00848718	-5.93	18.341,22.705,22.0488,22.1151,24.2615,24.4247,27.401,31.1503,30.7675,27.1282,22.7676	11
32638	3_G.16584.16584.	0	SLKQLNLNVK	6,Deamidated[N];	77.309	1.00728	-4.93292e-07	-0.49	99.0119,99.2494,99.9996,99.9995,99.9998,94.8761,98.8816,98.9322,99.6927,99.9986	10
147835	1_K1.19519.19519.2	2	TNFLRAV		77.2769	820.470090114948	-0.00259859	-3.17	28.8847,28.4224,25.8845,26.6307,20.3187,17.7769,20.0005	7
127006	1_K1.34787.34787.2	2	SSFSNYGSVL		77.269	1060.49434692767	-0.000217541	-0.21	10.1165,9.49233,8.95734,12.2689,11.4724,10.7295,8.76897,8.67879,8.64987,6.18692	10
35887	5_T.12231.12231.	0	LQVNGNFR		77.2616	1.00728	-2.56416e-07	-0.25	8.54074,8.32978,6.78835,10.4978,9.17073,9.04721,7.82655,8.46662	8
151387	1_K1.8621.8621.2	2	GKCLTLS	3,Carbamidomethyl[C];	77.2479	778.413899097078	-0.00118327	-1.52	17.1913,17.0815,17.3719,16.23,16.2248,12.5957,12.9306	7
35831	3_G.6482.6482.2	2	CNHLKQMQ	1,Carbamidomethyl[C];2,Deamidated[N];	77.241	1059.47480379657	-0.00385149	-3.64	99.0226,93.3229,98.4316,98.579,99.9996,99.9995,99.9986,99.5539	8
134768	7_wave2.43221.43221.2	2	LLLQKMLL	4,Deamidated[Q];	77.1776	972.619813288812	-0.00369868	-3.8	6.005,6.03024,5.86438,6.15405,5.09837,4.99207,4.77879,4.24436	8
149489	2_K2.42228.42228.2	2	LHLPLPL		77.1316	802.520986162792	-0.00253442	-3.16	9.25866,8.58524,8.44421,8.42095,7.96622,7.99292,6.96802	7
36993	3_G.25344.25344.2	2	NHLNPAVTF		77.1146	1012.52482802207	-0.00385884	-3.81	8.57118,8.21738,9.10863,10.2122,11.542,9.83487,8.76226,7.49928,6.45424	9
137552	2_K2.19894.19894.	0	KVLLPKQL	7,Deamidated[Q];	77.0703	1.00728	-2.73575e-06	-2.72	70.6737,68.4491,77.821,76.8368,74.1835,67.2803,50.9868,63.9318	8
31261	4_C.6323.6323.2	2	VYRCAPPPSS	4,Carbamidomethyl[C];	77.069	1133.54364720156	-0.00290103	-2.56	18.0539,17.3338,24.7877,23.802,26.1241,34.7481,27.7811,18.7121,18.6773,19.1217	10
39088	3_G.6694.6694.2	2	NCHLKQM	1,Deamidated[N];2,Carbamidomethyl[C];	77.053	931.414576403558	-0.00217885	-2.34	11.7934,13.7474,13.8016,22.7331,22.4219,20.7756,21.6145	7
95624	7_wave2.15520.15520.2	2	GMCLQANSGKVW	2,Oxidation[M];3,Carbamidomethyl[C];	77.0325	1366.62248427207	-0.00490085	-3.59	90.8766,46.8442,86.7646,88.3998,87.2796,91.0386,89.3317,90.9332,88.9489,89.4799,91.0366,89.8844	12
30707	3_G.7433.7433.2	2	VDDKHYQKAL		77.0313	1216.63497556573	-0.00298096	-2.45	99.2673,96.5379,96.8284,97.2947,97.5201,99.9986,99.9992,99.7436,99.6129,99.9983	10
31971	4_C.4768.4768.2	2	VHPVHGNLNQ		77.0158	1114.57669226411	-0.00151623	-1.36	77.3081,80.7647,83.801,81.857,82.4613,77.4613,78.3889,84.7043,85.5878,85.3851	10
30915	4_C.40274.40274.	0	MMPRYRQY	7,Deamidated[Q];	77.0096	1.00728	-8.34992e-06	-8.29	5.88339,17.3741,16.984,16.6748,16.294,16.5778,15.5749,16.2007	8
118757	7_wave2.34427.34427.2	2	LLLLLTLLLL		77.002	1137.82849213976	-0.00653966	-5.75	32.1164,31.4812,30.8847,43.1357,42.029,24.1056,24.3976,30.3657,28.1679,27.8627	10
39622	3_G.22056.22056.	0	PKLVCVPT	5,Carbamidomethyl[C];	76.9997	1.00728	-3.26377e-06	-3.24	40.8907,40.6506,37.288,35.6672,35.1505,38.0577,36.2508,35.7919	8
124581	1_K1.7405.7405.3	3	GFLLSLFGVK		76.9827	1080.64291700272	-0.00402597	-3.73	6.9585,6.6524,6.51432,6.33024,6.28191,6.16128,6.25818,6.34227,7.14556,5.22638	10
42589	4_C.7348.7348.2	2	GTKLKNA	6,Deamidated[N];	76.9461	732.426640926968	-0.00166766	-2.28	90.907,90.2476,98.4854,98.3423,97.8903,81.1371,90.533	7
40161	5_T.9685.9685.	0	LLAPPQR	6,Deamidated[Q];	76.9428	1.00728	-4.80296e-06	-4.77	11.0378,10.4236,10.0492,10.7066,8.89131,9.11122,8.64097	7
41039	4_C.28541.28541.	0	GTQLPTLA		76.9403	1.00728	-1.55759e-06	-1.55	22.7676,22.5599,25.9437,26.309,27.373,26.9102,27.095,22.6372	8
150332	7_wave2.10531.10531.2	2	WARVSTA		76.9324	790.424328313534	-0.00381823	-4.83	5.77054,5.13967,5.13548,5.31699,4.95105,4.64078,3.68781	7
45512	3_G.9294.9294.2	2	RGLTTY		76.9281	710.384518355014	-0.00139367	-1.96	34.138,33.6128,44.7508,45.4827,47.2142,34.6599	6
151981	1_K1.12569.12569.2	2	ALKLVTQ		76.9229	772.493673214714	-0.000996902	-1.29	10.1288,10.2543,9.85031,9.6651,9.70146,11.0604,10.8229	7
23289	4_C.23457.23457.2	2	SCGPASSGQRWW	2,Carbamidomethyl[C];	76.8919	1378.59916649409	-0.00352904	-2.56	61.8844,64.7931,90.3274,91.4197,88.7544,91.4747,87.9499,86.6085,84.4918,83.2785,81.2448,82.9085	12
39157	3_G.8034.8034.2	2	SKSPGQQVV		76.8908	929.50726156921	-0.00224632	-2.42	17.2305,16.7342,16.5804,16.1559,14.8689,15.4922,17.374,17.2285,13.3138	9
41468	4_C.28230.28230.	0	GFWWW		76.8907	1.00728	-1.75782e-06	-1.75	4.76857,4.46104,4.73359,4.36817,4.20372	5
30749	5_T.5336.5336.2	2	VTMQNLNDR	3,Oxidation[M];	76.8732	1106.52660176174	-0.00072787	-0.66	92.2969,92.8263,85.2398,95.4622,94.4516,93.4974,90.7861,79.5959,80.0445	9
94657	1_K1.17614.17614.	0	ATKSSPGQQVVLY		76.8573	1.00728	-1.16862e-06	-1.16	55.8944,53.1904,66.6492,64.4413,66.5884,60.2011,62.7657,61.7007,81.2861,86.1805,81.3609,85.3841,81.4324	13
99444	6_wave1.36139.36139.2	2	AQLGVVLNVTKAL		76.8503	1325.82067780661	-0.0056778	-4.28	52.9663,54.3161,69.9755,65.1207,62.6801,61.2222,64.8334,72.5462,70.9692,71.5702,69.2288,63.9189,68.5125	13
76643	2_K2.42887.42887.	0	WVPRYFPFCQGK	9,Carbamidomethyl[C];	76.8369	1.00728	-7.85762e-06	-7.8	6.10618,6.09559,7.07335,6.90183,7.10134,9.09761,12.2243,11.1942,9.65897,8.78239,6.87133,6.98723	12
154994	1_K1.15130.15130.2	2	GATLFPK		76.8355	733.425113130808	-0.000854517	-1.17	45.1213,43.0003,65.7725,70.6812,50,51.4341,66.0235	7
127819	7_wave2.37742.37742.2	2	NQNLLRFF	2,Deamidated[Q];	76.8312	1052.55652603311	-0.00425524	-4.04	87.2427,70.8969,85.6132,86.3702,96.0796,95.9299,96.5333,95.9862	8
155410	1_K1.36709.36709.2	2	VVWLVL		76.8271	728.473228228928	-0.00279944	-3.84	14.0431,12.5568,12.3779,11.2655,11.5211,11.0265	6
152609	1_K1.27452.27452.2	2	TNFLLR		76.8122	763.445543354098	-0.000561631	-0.74	18.5494,17.6271,11.9931,12.1059,13.9209,14.0342	6
150386	7_wave2.11866.11866.2	2	LWPCKS	4,Carbamidomethyl[C];	76.803	790.395039540342	-0.00350879	-4.44	10.9373,10.7045,10.9297,9.50816,8.36578,8.48692	6
41512	4_C.11247.11247.	0	GFRWTL		76.7896	1.00728	-8.11712e-06	-8.06	7.01396,6.63981,6.90859,6.91245,6.05874,5.42381	6
132988	1_K1.5513.5513.2	2	GKCLTLSKS	3,Carbamidomethyl[C];	76.7692	993.539620304934	-0.000117897	-0.12	90.1427,90.8119,96.5194,97.2779,97.9404,97.4521,96.5466,93.7201,93.4364	9
31317	5_T.9193.9193.2	2	VTMQNLNNR	8,Deamidated[N];	76.7636	1090.53184086761	-0.0008797	-0.81	76.0095,76.8998,87.8133,84.9761,82.6473,79.9691,72.8681,40.7348,57.0891	9
143857	2_K2.19198.19198.	0	VRPAPLSQ		76.7278	1.00728	-2.92792e-06	-2.91	9.56578,9.28847,8.9792,8.06488,9.72901,9.16042,7.80683,8.92306	8
24930	5_T.38344.38344.2	2	YWGNQLWYF		76.7098	1276.57861416739	-5.31516e-05	-0.04	12.5159,10.5966,10.3508,10.3334,13.7411,11.6619,11.7757,11.5855,9.85295	9
133180	1_K1.10532.10532.2	2	GVAKKTQLF		76.702	991.594846945246	-0.00140327	-1.42	16.9155,16.5847,17.8399,19.0823,16.4225,15.5352,15.4514,15.6125,14.9353	9
44986	3_G.9318.9318.2	2	TAYLKE		76.6997	724.388602862866	-0.00106019	-1.46	80.2544,76.7058,83.509,83.3532,74.5731,69.204	6
40959	3_G.6632.6632.2	2	TSGNSGTKL		76.6742	864.44384622757	-0.00175292	-2.03	78.1697,78.7499,84.0991,85.0269,84.1021,83.7723,83.9752,74.5587,75	9
141869	2_K2.10572.10572.	0	AATDATRW		76.6688	1.00728	-2.30265e-06	-2.29	97.5567,97.1582,97.8524,88.1966,87.6146,88.5191,95.4086,95.1916	8
41805	5_T.14240.14240.	0	GATLFPK		76.6534	1.00728	-3.90323e-06	-3.88	31.2947,29.3742,43.0248,48.6079,31.0379,32.9352,35.9049	7
35447	4_C.40592.40592.2	2	TPLATLQGTL		76.6387	1014.58614867736	-0.00323907	-3.19	9.03079,8.99138,10.228,9.55337,11.1237,10.5395,9.3045,8.60077,8.35684,7.73928	10
42222	5_T.32861.32861.	0	KQVLPM		76.6247	1.00728	-1.94159e-06	-1.93	9.92019,9.81643,9.70437,8.95001,9.04035,8.42477	6
29052	3_G.13679.13679.2	2	MGCLQYPCLQ	3,Carbamidomethyl[C];8,Carbamidomethyl[C];	76.6196	1269.54460341269	-0.00216682	-1.71	8.98637,8.65376,9.87119,8.1262,9.45714,9.23974,8.34865,7.46993,8.06545,8.13429	10
151389	6_wave1.7831.7831.2	2	GKCLTLS	3,Carbamidomethyl[C];	76.6194	778.414815090756	-0.00212221	-2.73	16.8733,16.7715,17.167,16.2381,16.2288,12.7484,13.0835	7
42032	3_G.10411.10411.2	2	LGAGNLRE		76.6096	829.455282299466	-0.00272279	-3.28	27.4247,25.6077,21.2458,22.0894,27.159,25.1072,24.0938,21.5531	8
10454	5_T.41573.41573.2	2	LFLQQLHVLEDSLVLK	4,Deamidated[Q];	76.6045	1896.09	-0.00713391	-3.76	99.7147,99.7456,99.9994,93.6969,98.6427,99.0255,99.9999,99.9998,100,99.4095,99.4566,99.3061,99.5515,99.9997,99.9998,99.9998	16
154617	1_K1.9595.9595.	0	QQLTHL		76.5702	1.00728	-2.65155e-06	-2.63	3.02096,2.85177,2.61096,2.66334,2.15132,2.27612	6
157654	2_K2.11583.11583.2	2	RNYTF		76.5546	700.34245899438	-0.00119069	-1.7	26.9416,26.6104,29.6299,31.1742,21.7904	5
25042	4_C.26221.26221.	0	LFTDVQNRYY		76.5463	1.00728	-5.11249e-06	-5.08	91.8159,91.1772,94.7777,81.6989,80.7367,83.3353,92.9439,90.6043,88.5498,88.5941	10
30473	3_G.7674.7674.2	2	SKGKLTYLKGE		76.5429	1223.70411548908	-0.00479894	-3.92	92.5014,93.7527,95.6136,95.9469,97.9238,98.4068,97.9398,98.9479,98.0915,97.1755,94.4451	11
25327	3_G.6816.6816.2	2	PSQQGCRGQLQE	6,Carbamidomethyl[C];	76.5414	1387.64068947239	-0.00243777	-1.76	99.1214,99.0509,98.6225,99.2527,98.2521,97.6653,97.65,98.5448,99.2769,99.6741,98.1084,97.3493	12
80518	6_wave1.42384.42384.	0	LLLLLCQPLLLLL	6,Carbamidomethyl[C];	76.5284	1.00728	-4.7214e-06	-4.69	9.75373,9.40233,9.08453,9.93547,8.95802,7.70325,8.02509,8.3297,9.0392,9.36057,7.60387,7.53656,7.49306	13
31756	4_C.13355.13355.2	2	LLVHPVMSPQ		76.5096	1120.62738643109	-0.00923102	-8.24	67.9025,59.4715,55.7735,54.0442,44.5601,37.9312,39.3584,30.4064,31.2839,36.7446	10
87557	7_wave2.43857.43857.	0	LYVLWLQCPLF	8,Carbamidomethyl[C];	76.5078	1.00728	-7.96275e-06	-7.91	44.4397,36.0861,38.3076,52.4626,63.1035,71.2883,63.7549,57.2439,56.1192,56.0342,43.4891	11
65707	2_K2.24019.24019.2	2	NCGPASSGQRWMFKN	1,Deamidated[N];2,Carbamidomethyl[C];	76.507	1740.76063714131	-0.0025846	-1.48	60.4736,82.7953,84.2501,98.2846,97.717,98.6944,96.3734,94.9683,94.8217,95.0851,95.7644,96.9347,96.5394,94.8902,94.4047	15
38083	5_T.5226.5226.2	2	CRNPSLK	1,Carbamidomethyl[C];	76.4997	874.463931592262	-0.00775502	-8.87	64.3663,65.8107,74.3093,80.7748,80.1092,80.9687,80.268	7
39553	5_T.18664.18664.2	2	NFVVLTK		76.4961	820.494236280208	-0.00157077	-1.91	25.3737,24.5874,40.1271,40.958,39.5113,39.4502,37.228	7
19559	3_G.41363.41363.2	2	SNQGAFASLPQLFPK		76.4814	1604.84496312586	-0.00189481	-1.18	48.0768,51.8157,59.3428,75.9385,73.3379,77.2711,74.7688,68.928,54.6757,54.2616,64.5028,71.6861,74.1514,71.5037,72.5309	15
143175	2_K2.13355.13355.2	2	NQLWRC	6,Carbamidomethyl[C];	76.4567	876.418	-0.00317322	-3.62	21.799,21.4932,26.7904,27.1993,26.3028,22.0113	6
38878	4_C.19261.19261.	0	LDKVRFL		76.4557	1.00728	-2.57775e-06	-2.56	96.201,89.0013,90.4483,89.094,93.0609,93.9738,94.6932	7
42235	5_T.4004.4004.2	2	RSHLTT		76.4277	714.38971512838	-0.000415418	-0.58	14.7532,14.4867,17.9591,17.4526,21.5535,19.6493	6
62136	7_wave2.14371.14371.	0	YLASGAVSFTNLYAVSQ		76.4247	1.00728	-1.31867e-06	-1.31	21.7775,26.156,24.1353,21.8397,25.0076,29.0936,31.9419,30.6873,30.4763,28.1716,31.2945,35.2709,33.4023,36.7968,35.6686,31.8059,33.7818	17
36249	3_G.10719.10719.2	2	NYCAKQMQ	3,Carbamidomethyl[C];	76.3976	1042.44685306525	-0.00242256	-2.32	45.5679,41.2827,45.2415,44.0612,66.6053,65.4183,64.7025,57.1356	8
43142	3_G.25631.25631.2	2	NQRFLL		76.3791	790.457996520422	-0.00102912	-1.3	10.3992,10.1595,10.5322,9.40189,9.47379,6.75422	6
148419	6_wave1.12325.12325.2	2	YTNFLR		76.3622	813.428579067688	-0.00329541	-4.05	15.3142,15.0945,15.4183,12.9978,13.2689,14.262	6
135799	6_wave1.5322.5322.	0	KAVPYPRQ		76.3397	1.00728	-3.20598e-06	-3.18	27.0536,24.5001,38.6285,31.0315,25.8697,19.7735,19.7213,21.0752	8
20083	3_G.16646.16646.2	2	GPASSGQRWMFKND		76.3338	1580.73028455365	-0.00289924	-1.83	88.9169,88.4822,93.6121,98.0002,95.8793,94.3813,94.1362,94.1497,95.3032,97.9086,98.0093,98.1447,95.9177,90.3748	14
132595	2_K2.17943.17943.	0	VRGLPLSQQ		76.3303	1.00728	-3.21809e-06	-3.19	82.3609,85.0263,90.172,93.6689,97.7354,97.7253,97.4034,95.4108,92.8619	9
30378	5_T.22686.22686.	0	KPLFQLFPK		76.3194	1.00728	-9.6998e-06	-9.63	9.38595,9.17636,8.87252,8.43559,10.9209,10.8758,8.24091,10.5484,9.66362	9
132400	2_K2.9268.9268.	0	QLLVHPVGH		76.3082	1.00728	-1.20225e-06	-1.19	79.7674,81.4399,94.0562,94.7286,95.2837,92.6244,89.3292,79.6709,80.5045	9
42596	5_T.11325.11325.	0	SLLDVR		76.3023	1.00728	-1.83704e-06	-1.82	6.80897,6.31255,10.7509,10.7485,11.1838,10.888	6
141563	2_K2.42709.42709.2	2	GPLVLNPW		76.2879	895.507084062862	-0.00356814	-3.98	26.9523,27.1367,26.956,35.5406,34.5814,32.8854,30.7123,30.0627	8
117875	1_K1.41048.41048.2	2	NQGAFASPLQL		76.2523	1145.5978094028	-0.00292695	-2.55	50,50,54.5056,52.2214,74.1404,73.6235,79.0768,66.3986,66.5586,61.6658,61.7893	11
112841	1_K1.10718.10718.	0	YYYHMYSY		76.2504	1.00728	-8.88325e-06	-8.82	7.55167,7.89171,7.49091,6.25199,6.26085,6.58338,6.48354,6.72899	8
39672	3_G.14325.14325.	0	VNQNLPPE		76.179	1.00728	-4.01845e-06	-3.99	45.0809,45.5731,47.0147,46.3863,38.5876,38.4702,37.9853,28.365	8
34177	5_T.25445.25445.2	2	LTSLWPCK	7,Carbamidomethyl[C];	76.1764	1004.52421767051	-0.000879001	-0.88	36.135,32.7634,33.0921,46.509,50.5977,48.2111,42.9018,49.0493	8
41025	3_G.6852.6852.	0	YSKPQLK		76.1725	1.00728	-2.04007e-06	-2.03	77.4118,79.8213,62.6058,62.5228,63.6918,64.7955,75.0661	7
42484	5_T.24997.24997.	0	KMLSVK		76.1449	1.00728	-9.36861e-06	-9.3	3.2637,2.98335,2.73701,2.76184,2.76831,2.26619	6
43717	3_G.9092.9092.	0	LAGNLRE		76.1402	1.00728	-2.33747e-06	-2.32	78.1448,72.2222,76.8721,78.3903,74.0643,70.9064,65.9878	7
28757	4_C.24866.24866.	0	STCGTQLPTLQ	3,Carbamidomethyl[C];	76.1276	1.00728	-2.49547e-06	-2.48	30.6086,30.3169,30.5046,31.2892,32.9743,40.2496,48.5563,43.2709,42.333,37.4261,37.2901	11
149876	7_wave2.42373.42373.	0	LLRWPL		76.1188	1.00728	-7.94927e-06	-7.89	6.82413,6.43384,6.53693,6.54427,5.97991,5.34111	6
38081	5_T.7707.7707.2	2	NMALNPSK		76.0858	874.446153705662	-0.00106553	-1.22	29.9532,29.9208,39.1763,46.4507,49.2491,43.6271,42.9093,41.8101	8
33833	3_G.16308.16308.2	2	AKLGLLYKSE		76.0685	1121.65973097455	-0.00332677	-2.97	79.3023,82.4895,91.5418,92.0301,92.5639,93.2232,90.3447,89.5011,86.6321,79.5242	10
85295	2_K2.20092.20092.2	2	SVNSAAARLQSSGVM		76.0678	1477.74133316531	-0.00142599	-0.96	49.0741,47.4776,55.7087,66.4736,49.0187,49.1528,49.3097,54.9012,65.9494,65.8609,74.8091,62.4909,62.8113,64.7061,67.3828	15
147573	1_K1.18771.18771.	0	PSMSLNC	3,Oxidation[M];7,Carbamidomethyl[C];	76.0549	1.00728	-8.07211e-07	-0.8	7.49483,7.27983,7.29866,7.30055,9.55754,6.24197,5.78125	7
157543	7_wave2.5660.5660.2	2	LVSSKAP		76.035	701.421826557684	-0.00269955	-3.85	15.8165,15.6897,14.5143,13.4358,10.7055,9.6219,10.6633	7
42110	4_C.47496.47496.	0	LLPLLAL		76.0171	1.00728	-4.34537e-06	-4.31	9.85011,9.47886,9.3819,8.94188,8.6996,8.10957,7.82929	7
44329	3_G.11732.11732.2	2	AGNMRVV	3,Deamidated[N];	76.0138	747.384207374238	-0.00249382	-3.34	72.2233,75.186,50,63.3211,63.0634,79.048,75.5897	7
154952	2_K2.39938.39938.2	2	RFLLW		76.0047	734.436866751748	-0.00213156	-2.9	20.2621,19.3952,19.7842,22.4779,15.1949	5
141866	1_K1.10357.10357.	0	AATDATRW		75.9951	1.00728	-2.30265e-06	-2.29	97.7748,97.6728,98.0857,88.741,88.195,89.0325,95.6695,95.5537	8
21845	5_T.46068.46068.2	2	LYNKLPLQYVL		75.9869	1363.80500238827	-0.00671398	-4.92	13.5164,12.1266,13.6456,13.5276,23.7557,23.4092,20.1053,16.9033,14.477,13.6863,13.6647	11
155317	6_wave1.20428.20428.	0	GTVVKLL		75.9765	1.00728	-1.79256e-06	-1.78	14.2724,14.5893,15.9133,15.0148,12.7213,12.3545,11.8935	7
42801	4_C.9428.9428.2	2	LKAVYK		75.9587	721.462124007782	-0.00149168	-2.07	7.54223,7.00807,6.33981,8.40753,7.83948,7.045	6
28351	5_T.22755.22755.	0	NCLTSSLTHF	2,Carbamidomethyl[C];	75.9563	1.00728	-6.334e-06	-6.29	7.2541,6.75751,7.40152,7.19122,7.76737,8.26236,7.29935,6.62007,5.98525,6.03283	10
40802	3_G.18344.18344.2	2	GPHSMNPM		75.9431	870.356611644512	-0.00312799	-3.59	6.18807,6.11572,5.5835,5.66438,5.20421,5.05829,4.86389,4.68314	8
53451	2_K2.30781.30781.2	2	LSSLGGGYSSSVNSAAARLQ		75.9241	1924.97555558171	-0.00331713	-1.72	59.841,56.2662,76.8807,89.6294,77.353,75.1812,75.8712,88.9442,92.0872,89.7178,87.24,85.825,87.8179,87.1544,87.1682,87.3862,84.7015,82.035,83.038,82.1671	20
40942	5_T.10157.10157.2	2	GLPLSQR		75.9199	770.452490787592	-0.000605301	-0.79	55.6793,56.64,73.0981,72.3476,69.9764,67.4801,70.9991	7
37858	5_T.6322.6322.2	2	SHLTTVVK		75.9044	884.523345565568	-0.00343829	-3.89	24.2582,23.5129,25.2653,21.816,21.6227,21.3021,24.9654,23.2303	8
86668	7_wave2.40498.40498.3	3	LLLLLMQMMLLL	6,Oxidation[M];	75.8801	1460.86044705976	-0.00490294	-3.36	9.06564,8.63603,8.24477,8.77275,8.04122,7.45526,7.418,6.75625,6.53068,6.26361,6.04972,6.14303	12
132814	6_wave1.5353.5353.2	2	RDNCLTTN	4,Carbamidomethyl[C];8,Deamidated[N];	75.8784	994.427316909724	-0.00150514	-1.51	26.8753,26.2506,27.1463,25.619,45.1147,46.124,40.157	8
71598	2_K2.41009.41009.2	2	PKQYFLPLLNFTTA		75.8652	1652.90645586188	-0.00434838	-2.63	17.3892,17.9248,19.1974,22.7645,30.9014,30.9952,32.777,33.4425,23.9805,23.0592,26.84,24.5496,19.6354,18.6671	14
156752	2_K2.29103.29103.2	2	RFLLY		75.8635	711.419842923434	-0.00106071	-1.49	22.186,20.9549,21.4462,21.0206,23.7164	5
110801	2_K2.40339.40339.2	2	SYTNFLRYF		75.8594	1210.59307232977	-0.00400325	-3.31	52.8366,49.3514,75.9848,74.2306,76.2416,75.1563,69.877,61.7349,63.3893	9
152499	7_wave2.6938.6938.	0	ANSGKAFA		75.8541	1.00728	-1.817e-06	-1.8	37.6371,40.6404,44.4128,40.282,40.6979,23.7495,24.9138,26.4245	8
27957	5_T.9428.9428.2	2	KNRQPFLAGAS		75.8401	1188.65113993987	-0.00282353	-2.38	59.4364,59.5805,59.6909,56.6673,58.3076,83.1267,88.7364,84.0132,86.2229,84.0939,87.7921	11
23256	4_C.40450.40450.2	2	PKQYPLLFLNF		75.833	1379.77541387014	-0.00329782	-2.39	38.6558,39.5196,42.8203,47.6004,37.2938,38.0627,41.2611,40.3545,50,43.5979,43.8003	11
32981	4_C.40360.40360.2	2	PALGCMQPVL	5,Carbamidomethyl[C];	75.8174	1085.55396869624	-0.0058875	-5.42	12.2782,11.4538,12.1051,11.5891,10.5273,10.9706,11.1774,10.8033,10.844,8.67553	10
36257	3_G.24602.24602.2	2	SYTNFLRAA		75.8157	1042.53390852141	-0.00233903	-2.24	33.7801,31.1224,52.564,51.7765,53.2831,51.8433,41.7676,36.5571,36.115	9
41895	4_C.10692.10692.	0	ADSGKVW		75.8087	1.00728	-3.52627e-06	-3.5	95.2035,76.5584,76.8905,78.9828,94.004,94.309,94.4638	7
38079	5_T.18711.18711.2	2	TWNSPNR		75.8002	874.411799519404	-0.00489817	-5.6	4.43257,4.31598,3.80895,3.77875,3.52605,3.32794,3.06643	7
39913	3_G.8628.8628.2	2	LWQPKTK		75.795	900.53174674008	-0.0016308	-1.81	9.68955,9.43198,9.20851,10.6993,10.0109,10.8188,10.4529	7
38084	3_G.23529.23529.2	2	SYTNFLAR		75.7941	971.494755519544	-0.000259439	-0.27	32.8144,30.2239,43.5817,45.4815,40.1185,35.3156,30.1065,33.5747	8
36250	3_G.11739.11739.2	2	RDNCLTTY	4,Carbamidomethyl[C];	75.7929	1042.46542414184	-0.00325779	-3.13	22.1588,21.9375,22.4164,21.4179,39.623,42.0446,37.2857,35.8	8
34538	3_G.10502.10502.2	2	YFASSGQRW		75.7894	1101.51127821738	-6.75259e-05	-0.06	40.5635,43.6468,54.7963,56.0189,70.3326,60.6668,59.7196,54.7049,53.2317	9
30208	3_G.7699.7699.2	2	TTMFNCLTTK	3,Oxidation[M];6,Carbamidomethyl[C];	75.7868	1232.57207756015	-0.00720858	-5.85	72.3085,67.3101,48.2348,64.77,66.3115,81.0055,87.7715,87.2251,82.1145,81.4224	10
124209	2_K2.10225.10225.2	2	YVVGYRQNS		75.7821	1085.5400303005	-0.00264469	-2.44	32.8919,33.3499,39.107,34.8905,29.3987,23.7908,23.8586,24.3111,26.3901	9
157240	7_wave2.13965.13965.2	2	SCGLLR	2,Carbamidomethyl[C];	75.7775	705.368975867316	-0.0023017	-3.26	27.2299,25.3142,31.1596,29.7592,34.5484,34.8232	6
44389	3_G.24727.24727.2	2	QLLFPK		75.7768	745.463075025646	-0.0024673	-3.31	10.2284,9.79142,11.2137,10.4108,10.9637,10.9099	6
130212	2_K2.11694.11694.2	2	RVGLPLSQR		75.7438	1025.62400329526	-0.00263115	-2.57	20.6108,19.9795,18.5271,18.7483,19.5554,18.4787,18.6501,17.9606,16.6547	9
130888	1_K1.8075.8075.2	2	SVNSAAARLQ		75.7433	1016.54968938383	-0.00139445	-1.37	88.239,87.4925,96.4676,96.9997,97.3265,96.8068,95.384,95.6608,95.5266,94.8938	10
147561	2_K2.28197.28197.2	2	GQRWMF		75.7398	824.387473855546	-0.000278791	-0.34	21.3455,21.6075,29.7498,28.8513,29.6404,19.6489	6
31973	4_C.19897.19897.2	2	TGMMQVMVTT	4,Oxidation[M];	75.7364	1114.49842372261	-0.00437196	-3.92	9.30049,8.74584,8.79572,8.05313,8.93488,11.6419,10.9609,11.2264,7.93094,10.6713	10
32692	5_T.28034.28034.2	2	YNGLVLDVR		75.7342	1048.58366591269	-0.00520883	-4.97	72.9731,76.7166,83.6108,84.2712,83.4002,80.1449,57.7106,57.1577,59.9908	9
37994	4_C.15098.15098.	0	MQWWPC	1,Oxidation[M];6,Carbamidomethyl[C];	75.7223	1.00728	-3.20488e-06	-3.18	5.07362,4.26876,4.31386,4.28725,3.82922,3.02921	6
149362	1_K1.19605.19605.2	2	TPMLRAV	3,Oxidation[M];	75.7129	803.441751726116	-0.00268827	-3.35	41.1299,41.016,27.4228,39.2022,40.6581,38.0302,44.3275	7
145851	2_K2.8383.8383.	0	TTNPFTY	3,Deamidated[N];	75.697	1.00728	-7.62966e-06	-7.57	5.9429,5.91715,5.85871,5.2161,4.76464,4.90874,3.43583	7
40151	4_C.35886.35886.2	2	GTVVKLLL		75.6916	842.57204288412	-0.00112782	-1.34	28.5368,28.0731,42.139,35.6089,30.5912,30.4146,35.5416,31.1964	8
124652	2_K2.20365.20365.2	2	VRGLPNPLSQ		75.6912	1080.62589622731	-0.0100716	-9.32	15.9357,15.6367,14.4645,14.6162,16.257,15.7942,14.6214,13.6425,14.6649,14.5435	10
38737	5_T.28241.28241.2	2	LYALFPK		75.689	851.504599510218	-0.00211561	-2.48	5.22476,5.35773,4.61033,4.53383,4.07611,3.43561,4.10077	7
35786	5_T.23057.23057.2	2	LCSQTWR	2,Carbamidomethyl[C];	75.6835	950.44894930435	-0.00236292	-2.49	4.9241,4.61419,4.58079,4.31549,4.215,4.22951,3.8232	7
33891	4_C.25239.25239.2	2	MFKMMMLL	4,Oxidation[M];	75.6653	1060.51314767942	-0.00706811	-6.66	41.023,38.1858,37.6632,23.7266,36.866,37.2761,36.5493,37.7079	8
44228	7_wave2.36632.36632.2	2	LYDCNTAATDATRWQLW	4,Carbamidomethyl[C];	75.6638	2084.95634657676	-0.00697599	-3.35	98.9965,98.0555,95.6116,95.9678,96.0184,99.999,99.9991,99.7459,99.5185,97.7437,97.7574,97.2254,98.8943,98.903,99.3713,99.9985,99.6078	17
25231	4_C.28265.28265.3	3	LLMMHVLLLVL	4,Oxidation[M];	75.6039	1310.79834052274	-0.00458136	-3.5	13.1172,12.4092,12.2417,10.0319,15.1931,15.1708,14.8833,19.7087,15.1184,11.5471,11.109	11
43942	3_G.17790.17790.	0	TFFHPD		75.6001	1.00728	-5.42169e-06	-5.38	27.8576,24.5535,22.3531,21.9844,16.0826,14.3044	6
42472	5_T.15015.15015.2	2	SCGLLR	2,Carbamidomethyl[C];	75.5885	705.369493549412	-0.00176934	-2.51	23.144,21.2169,25.4566,24.4412,27.6937,28.0516	6
42645	4_C.23205.23205.2	2	SAVVKLL		75.5871	729.489282489814	-0.00186087	-2.55	3.63781,3.36922,3.78905,3.30907,2.66313,2.55957,2.45312	7
36721	5_T.39032.39032.2	2	YKPLNQR		75.5853	918.516982557818	-0.00144222	-1.57	11.9089,11.6198,15.1133,13.8868,14.1074,13.0438,13.2667	7
92946	6_wave1.36555.36555.3	3	LLLKVKLLLLLL		75.5835	1392.02772371951	-0.00505619	-3.63	15.3679,17.5632,13.5845,13.3594,12.2044,12.0439,11.952,14.2234,13.0619,12.9287,12.828,12.7591	12
152917	2_K2.22592.22592.2	2	VVGLFPK		75.5835	759.478030579072	-0.00176455	-2.32	16.1314,15.8032,13.2503,13.2923,12.433,13.7119,12.62	7
31528	5_T.22678.22678.	0	FNVMLANMK	8,Oxidation[M];	75.5775	1.00728	-5.2869e-06	-5.25	3.87992,3.7402,3.69875,3.21351,3.30783,2.95004,3.47767,4.18509,3.22271	9
41204	4_C.11683.11683.	0	EFHLMD		75.5691	1.00728	-6.50066e-06	-6.45	6.37355,6.0318,5.99596,5.13648,4.92702,4.48142	6
37545	4_C.8063.8063.2	2	YVNTGSGKL		75.5689	938.495228466564	-0.00108842	-1.16	25.6762,26.4631,35.5833,36.1898,34.7247,35.321,31.1589,27.5037,27.4831	9
39845	5_T.16269.16269.2	2	LPVLPNR		75.5545	808.505956037196	-0.00207312	-2.56	66.3477,68.3052,64.4017,64.6226,52.9565,53.4932,63.1746	7
109738	1_K1.15365.15365.2	2	DCGPASSGQRW	2,Carbamidomethyl[C];	75.5452	1220.51424941544	-0.00301128	-2.47	51.0034,50.8987,52.4819,85.8362,80.2333,83.142,75.8037,68.6631,66.7705,64.3148,62.2714	11
131828	2_K2.20525.20525.2	2	WALGMWLL	5,Oxidation[M];	75.5356	1005.51671034629	-0.00602051	-5.99	6.13878,5.77202,5.78311,5.37837,5.9577,5.46492,4.69431,4.53	8
37064	4_C.14880.14880.	0	MSGMAQMLS		75.5136	1.00728	-2.50247e-06	-2.48	10.682,10.401,9.75088,12.2076,11.3679,10.9432,8.8525,8.67494,7.37241	9
109962	6_wave1.14710.14710.	0	KKHSSCGVCR	6,Carbamidomethyl[C];9,Carbamidomethyl[C];	75.5088	1.00728	-4.89014e-06	-4.85	6.87025,6.58293,6.2796,7.1775,8.14299,6.47995,6.05663,6.18247,5.4024,5.95555	10
55058	1_K1.41531.41531.3	3	LVGLYGMCLQANSGKVW	8,Carbamidomethyl[C];	75.5015	1895.95388609533	-0.00330302	-1.74	27.3129,23.9873,29.4329,29.3411,24.8942,30.9363,37.269,42.3895,46.1659,48.5271,49.3906,49.4075,52.8799,47.1878,47.9687,46.4968,39.5441	17
147381	6_wave1.25865.25865.2	2	LLKLLVK		75.4961	826.603661996976	-0.00746948	-9.04	13.2456,12.6389,13.3544,12.9785,13.0811,10.877,10.2614	7
40582	3_G.28414.28414.	0	MPFRSLE		75.488	1.00728	-7.53251e-06	-7.48	37.2621,36.448,32.3335,23.799,23.6482,26.1574,22.0623	7
94043	1_K1.7771.7771.	0	TMSGAMNYAMMC	2,Oxidation[M];12,Carbamidomethyl[C];	75.4856	1.00728	-9.61695e-06	-9.55	4.31223,4.43717,4.41226,4.05451,3.88753,3.88833,3.72544,4.04985,3.42194,3.31263,3.23382,2.9142	12
152376	7_wave2.15125.15125.	0	TNLYAVS		75.4713	1.00728	-3.48918e-06	-3.46	7.96754,7.47802,7.35611,7.47569,6.25871,6.03666,5.60306	7
146206	1_K1.8179.8179.	0	GAAMVKTY		75.4625	1.00728	-2.09737e-06	-2.08	46.8109,44.1549,43.9287,63.4256,64.5227,64.4429,52.9199,50.7717	8
22506	5_T.36353.36353.	0	SKLNPTLWPCK	10,Carbamidomethyl[C];	75.4593	1.00728	-9.95663e-06	-9.88	34.4418,36.6463,56.3289,57.491,68.3541,62.3876,63.1928,54.9801,51.2664,48.4656,52.428	11
39231	3_G.25332.25332.	0	TYFFHPD		75.459	1.00728	-2.37376e-06	-2.36	49.0732,46.2007,52.3198,49.4607,49.3989,35.1172,31.4716	7
44289	3_G.9095.9095.2	2	NLMRQS	1,Deamidated[N];	75.4541	749.362962787692	-0.001956	-2.61	13.512,14.6637,14.3879,15.5311,14.9926,14.7477	6
45384	3_G.31071.31071.	0	LMRKPA		75.4438	1.00728	-2.11699e-06	-2.1	5.32614,5.04167,4.93784,4.35765,4.29752,3.90451	6
113351	6_wave1.36327.36327.3	3	LLLLMLLLLL	5,Oxidation[M];	75.4187	1183.82147968681	-0.0105321	-8.9	9.86605,9.48681,10.713,9.91622,9.50427,9.49698,8.6179,7.89259,7.72824,7.58987	10
15437	5_T.42875.42875.2	2	YSYTFQLMGLYGR	8,Oxidation[M];	75.4082	1614.75338086598	-0.00880838	-5.45	11.2638,10.7473,10.0443,18.0735,18.5958,18.8867,19.2405,15.1154,16.1681,16.3539,13.3995,12.3033,14.6906	13
38943	3_G.18885.18885.	0	PNGLPTLAR		75.3875	1.00728	-5.10727e-06	-5.07	36.5503,35.7064,34.5596,40.1336,48.7176,46.6524,41.075,36.0361,42.0699	9
41571	4_C.8186.8186.	0	GGMQEVR	4,Deamidated[Q];	75.3825	1.00728	-3.34146e-06	-3.32	16.6013,15.8114,24.7803,21.198,22.9259,14.9433,14.777	7
137464	7_wave2.41644.41644.	0	LLLLPWW		75.3655	1.00728	-8.55654e-06	-8.49	5.31823,5.00701,5.43646,5.10761,4.75206,4.43009,4.33407	7
88830	1_K1.4491.4491.3	3	CCNQVKQVRNE	1,Carbamidomethyl[C];2,Carbamidomethyl[C];10,Deamidated[N];	75.3543	1435.64212604236	-0.000467078	-0.33	97.4981,96.6369,95.1616,97.0853,97.9054,95.8748,93.1244,87.9865,79.8897,62.3363,83.5259	11
84510	2_K2.24607.24607.2	2	LNKKTQLFGVKVL		75.3451	1487.93250803348	-0.00174871	-1.18	78.6631,78.9028,85.0209,91.2296,83.288,84.7913,88.5446,91.9556,84.5579,82.7609,85.5122,87.2498,89.2808	13
111160	7_wave2.35095.35095.2	2	LLLLLLLLLGL		75.3418	1206.88416502702	-0.00433263	-3.59	16.9158,16.4051,15.9361,15.508,15.1201,14.7714,14.4613,20.5439,16.2614,11.4327,11.7714	11
150160	1_K1.24314.24314.	0	GTQNQVF		75.3357	1.00728	-9.21768e-06	-9.15	6.54684,6.62205,6.15374,6.0299,5.92543,5.45466,4.39116	7
121819	6_wave1.39482.39482.2	2	LLLLLLMQH	7,Oxidation[M];	75.3157	1109.66716200644	-0.008073	-7.28	6.00219,5.91442,5.59047,5.29924,5.08766,4.99397,5.98561,4.875,4.12256	9
127979	6_wave1.36957.36957.2	2	LLLPQQLLL		75.2943	1050.68584096243	-0.0063954	-6.09	5.62584,5.71259,5.1967,5.02072,4.89613,4.76584,4.14109,3.28126,4.00647	9
151567	2_K2.9458.9458.	0	WLPTML	5,Oxidation[M];	75.2844	1.00728	-6.97332e-06	-6.92	25.7661,25.7049,28.1392,27.7559,23.7701,27.0581	6
40390	3_G.21822.21822.	0	LPLNQFR		75.2831	1.00728	-1.34263e-06	-1.33	50,58.8409,57.14,51.3953,42.2224,43.4425,44.6245	7
41729	4_C.39505.39505.2	2	SPQLLTL		75.2791	771.463298705432	-0.00228468	-2.96	7.9914,7.57582,7.10239,6.67791,6.11588,6.14034,5.53089	7
31424	5_T.5412.5412.2	2	PHMNPTAMAT	3,Oxidation[M];	75.2643	1086.47252549939	-0.00188231	-1.73	26.4923,27.0165,18.7293,31.2377,38.2618,47.8467,37.1045,40.7309,26.3652,28.8102	10
32382	3_G.6961.6961.2	2	VTQLRHGVQE		75.2561	1166.63011801562	-0.00252756	-2.17	93.1987,93.8463,95.7398,95.3536,95.0518,96.2746,96.2025,95.938,96.0753,89.6786	10
40845	4_C.6458.6458.	0	GMCLQAN	2,Oxidation[M];3,Carbamidomethyl[C];	75.2535	1.00728	-2.58138e-06	-2.56	80.33,51.9553,78.0914,83.1665,85.1795,64.5704,78.1525	7
30655	4_C.44227.44227.	0	GVPALTPQLSGL		75.2473	1.00728	-9.33512e-06	-9.27	17.9093,16.4718,22.9381,18.7059,19.514,17.9729,14.198,14.2205,19.9565,15.1127,13.843,14.2352	12
38190	5_T.7251.7251.2	2	TTYFNPK		75.2446	870.434299435584	-0.00132049	-1.52	6.01906,5.96062,5.77139,4.8262,4.813,4.69989,4.12572	7
42114	4_C.30054.30054.	0	TGQLGYL		75.2307	1.00728	-1.86546e-06	-1.85	41.5689,39.9825,41.1223,39.9418,33.4383,33.1265,40.33	7
156199	6_wave1.12393.12393.	0	AFLPNR		75.2187	1.00728	-9.94935e-06	-9.88	8.038,7.83745,9.94547,10.2934,9.8157,10.2622	6
117597	7_wave2.32108.32108.2	2	LLLLLLLLLL		75.2175	1149.86610049572	-0.0048567	-4.22	3.73995,3.50969,3.30432,3.12168,2.95981,2.81694,2.6915,2.58208,2.48743,2.40648	10
148331	1_K1.14288.14288.	0	SRHFLR		75.2038	1.00728	-4.6866e-06	-4.65	6.7026,6.41193,6.12239,5.97618,5.93552,5.51602	6
145817	7_wave2.41989.41989.	0	TCLLLLL	2,Carbamidomethyl[C];	75.1989	1.00728	-4.82414e-06	-4.79	42.133,39.5491,42.0405,50,45.9677,45.3276,44.7165	7
152382	1_K1.28156.28156.2	2	RQWMF		75.1988	767.366345627462	-0.000619718	-0.81	11.2045,10.9113,13.6729,12.3488,8.6845	5
39102	5_T.15746.15746.	0	QTNLSLY		75.184	1.00728	-2.15324e-06	-2.14	23.9318,23.3063,23.5743,23.3881,23.0486,30.9389,23.9598	7
43864	3_G.12207.12207.	0	VVSSTKF		75.1633	1.00728	-7.03047e-06	-6.98	6.51536,6.20035,5.88221,5.64165,5.47981,4.4369,4.09213	7
22368	5_T.15778.15778.	0	ERTYGLPLNQR		75.1604	1.00728	-9.32304e-06	-9.26	24.4302,24.1178,23.7882,22.4233,33.8464,41.9706,48.4291,42.8768,36.1499,33.0403,34.3914	11
117744	1_K1.12667.12667.2	2	MRMRPPASGL	1,Oxidation[M];3,Oxidation[M];	75.1355	1147.57414442832	-0.00314447	-2.74	26.3288,62.0313,26.611,46.6892,46.0369,51.7654,45.1165,50,46.6405,40.3018	10
96951	6_wave1.22029.22029.	0	GMCLQANSGKVW	3,Carbamidomethyl[C];	75.1329	1.00728	-4.82025e-06	-4.79	84.7881,85.2673,94.5411,95.4155,95.7101,96.3999,96.0135,96.602,95.2652,95.5539,96.3355,95.0605	12
41346	4_C.17536.17536.2	2	RASPLQL		75.1224	784.468777811126	-0.00125683	-1.6	24.209,22.7358,30.405,39.6853,40.2409,33.3915,31.7968	7
43712	3_G.6997.6997.	0	NGSLRPQ	1,Deamidated[N];	75.1212	1.00728	-1.02731e-06	-1.02	29.1866,36.4412,36.8475,61.5684,57.1324,46.337,46.1392	7
45707	3_G.13089.13089.2	2	RNYTF		75.1122	700.343265191096	-0.00201919	-2.88	18.3949,17.8121,20.7199,19.4637,15.3146	5
41465	3_G.7017.7017.	0	MQPSLKQ	1,Oxidation[M];	75.1078	1.00728	-9.61695e-06	-9.55	7.18428,8.41355,10.6394,10.3661,9.15344,7.1322,7.26098	7
54894	2_K2.13806.13806.3	3	SRDPSLKQLLVHPVHGN		75.1068	1897.04056180585	-0.000345352	-0.18	76.422,78.8599,83.9868,82.2512,81.518,97.3239,98.5299,97.4622,99.094,97.9774,97.0254,99.1779,98.6161,98.116,98.0784,96.6605,96.5643	17
89253	1_K1.29392.29392.2	2	VKYYLVMPLQY	7,Oxidation[M];	75.1019	1432.74960643711	-0.00493616	-3.45	8.62168,8.69322,9.12337,11.471,10.8548,8.27604,7.21733,7.88527,7.76344,7.85544,8.74049	11
37635	4_C.27111.27111.2	2	LLSSHHLQ		75.0839	934.511217182224	-0.000751656	-0.8	4.68658,4.39285,4.22629,4.04394,3.56128,3.40961,3.21703,3.59263	8
12726	5_T.40180.40180.	0	LYQGPLVLNPWDQVK		75.0824	1.00728	-1.80888e-06	-1.8	88.8535,83.1835,95.1373,98.4599,98.1669,98.269,98.0047,98.3357,97.3573,96.0955,93.7903,89.5989,89.4169,87.807,94.1969	15
42281	4_C.8425.8425.	0	ASPNAVW		75.0699	1.00728	-2.48802e-06	-2.47	17.683,18.8419,17.935,17.669,16.5908,18.6345,17.343	7
34130	4_C.32793.32793.	0	HNQNLQLW	2,Deamidated[N];	75.0698	1.00728	-1.12983e-06	-1.12	18.9273,15.4211,17.1999,16.7871,18.7237,19.7076,15.7221,21.5489	8
15821	5_T.28301.28301.2	2	LNGEWHTLLLASDK		75.0696	1596.84307263298	-0.0051335	-3.21	96.7324,93.6909,93.0105,89.312,85.9781,90.7094,98.0647,98.9517,99.2554,98.8982,97.8139,96.5159,93.1135,93.9544	14
25001	3_G.11971.11971.	0	LNNVKKQLSNLQ	2,Deamidated[N];	75.0668	1.00728	-1.32358e-06	-1.31	83.0541,53.3492,72.4056,69.3876,92.7362,86.4489,86.2241,87.416,90.098,90.3298,89.602,85.7665	12
36091	3_G.30270.30270.2	2	YNGLVLDVR		75.0558	1048.58072685102	-0.00221656	-2.11	84.1509,87.6874,92.0827,92.5415,91.4915,89.3136,72.9347,72.3254,74.9823	9
130889	2_K2.8290.8290.2	2	SVNSAAARLQ		75.0531	1016.55029897765	-0.00201608	-1.98	79.5521,78.4853,91.3677,92.759,93.5902,93.3225,90.5713,91.4171,89.7283,89.5072	10
55126	1_K1.44510.44510.2	2	LFLQQLHVLQNSLVLK	4,Deamidated[Q];10,Deamidated[Q];	75.0525	1895.10380645845	-0.0038106	-2.01	99.4549,99.5118,99.9991,91.682,98.0745,98.5882,99.9998,99.9996,99.9999,95.2074,99.1224,98.9704,99.9998,99.9993,99.9994,99.9994	16
44771	3_G.16474.16474.2	2	NSLWGR		75.0482	732.380337642738	-0.00163892	-2.24	27.0654,36.8103,22.8949,22.1063,26.2283,26.9681	6
63810	1_K1.21043.21043.4	4	PSLKQLLVHPVHGNLN		75.039	1766.0188200037	-0.0118146	-6.69	6.89675,6.59058,7.42709,7.61132,8.54671,8.6918,9.18092,8.85233,8.66134,7.23368,7.11688,6.05379,6.11263,6.1064,5.24278,5.40131	16
124646	1_K1.26459.26459.	0	LFGLHFHPN		75.0251	1.00728	-3.27469e-06	-3.25	39.2148,35.7541,37.0689,37.3164,25.8327,18.1296,18.3029,20.4221,20.2723	9
37704	4_C.48820.48820.2	2	LPCALPLF	3,Carbamidomethyl[C];	75.0088	930.512193744724	-0.00048834	-0.52	5.99707,6.08873,5.44983,5.16969,5.16456,5.257,4.87168,3.40111	8
33647	5_T.32459.32459.2	2	VFQQVQNR		75.0053	1018.53594105705	-0.00704111	-6.91	5.27747,4.6336,4.6023,4.38718,4.49232,4.12943,3.852,3.70643	8
151190	7_wave2.13787.13787.	0	QLMFPQ	1,Deamidated[Q];3,Oxidation[M];	74.9969	1.00728	-8.1754e-06	-8.12	7.40916,6.07156,6.6286,5.61199,6.11359,6.53332	6
135648	2_K2.34897.34897.2	2	ATRWQLW		74.9957	960.506699366876	-0.00173267	-1.8	39.9393,41.1178,50.9449,59.7156,64.5449,42.7011,41.8521	7
156413	2_K2.29696.29696.	0	LMRKPA		74.9951	1.00728	-3.61834e-06	-3.59	5.28407,4.99734,4.89396,4.3321,4.27268,3.88934	6
43504	3_G.11073.11073.2	2	GKCLTLS	3,Carbamidomethyl[C];	74.9845	778.414571070692	-0.0018721	-2.41	9.03396,8.82966,8.3195,8.48415,8.61538,6.24626,6.48563	7
73495	1_K1.15529.15529.2	2	CGPASSMPLWMFKN	1,Carbamidomethyl[C];	74.9771	1625.73245267472	-0.00521942	-3.21	86.2267,87.3213,94.2603,92.896,96.1374,88.5714,80.6776,76.6062,78.5714,87.5169,92.1859,93.0283,89.8747,87.7915	14
155547	1_K1.7094.7094.	0	GVSWYN	6,Deamidated[N];	74.9696	1.00728	-2.3664e-06	-2.35	3.00378,3.10616,2.86438,2.87609,2.83932	6
32164	4_C.37652.37652.2	2	MHPALQPVLS	1,Oxidation[M];	74.9639	1108.58385713375	-0.00196507	-1.77	36.7915,79.3981,78.1264,75.0208,85.8193,70.0078,82.1208,80.0163,69.7667,68.6334	10
99680	2_K2.14737.14737.2	2	SCGPASSGQRWM	2,Carbamidomethyl[C];	74.961	1323.55819282267	-0.00134773	-1.02	40.4549,42.1633,73.7844,78.5532,72.6576,77.9724,69.7209,64.5359,62.6721,56.9136,50,53.3485	12
145389	2_K2.18159.18159.	0	YVYYLM		74.9574	1.00728	-6.368e-06	-6.32	4.80071,4.52402,4.4797,4.73985,3.96966,3.64916	6
36288	4_C.9092.9092.2	2	TTFFMPLQ		74.9521	984.494874075522	-0.0091389	-9.28	9.15465,8.89114,8.23781,8.23407,8.12616,8.05612,7.35423,8.06716	8
117842	1_K1.9366.9366.	0	CRAPPPSSQF	1,Carbamidomethyl[C];	74.9493	1.00728	-5.75172e-06	-5.71	24.427,24.2064,23.711,38.1214,44.125,53.1163,51.7215,39.6608,34.4137,29.6758	10
148203	2_K2.40375.40375.2	2	LQLWPC	6,Carbamidomethyl[C];	74.9452	816.407823627536	-0.000571677	-0.7	11.5667,11.3734,11.9244,10.8218,8.8147,8.66008	6
69501	2_K2.22164.22164.2	2	STGNSGTKLTVQTNLY		74.9401	1683.86223036582	-0.00751321	-4.46	61.8761,62.5125,82.8796,78.6589,76.6398,75.4765,70.3421,88.3018,89.6992,92.3752,95.1189,96.0523,96.1731,95.2331,95.8106,93.291	16
22125	5_T.11127.11127.2	2	VKLLTHPNFNGN	10,Deamidated[N];	74.9375	1354.71757718447	-0.00630893	-4.66	60.8592,68.1748,79.9686,90.5597,89.2654,93.3363,93.252,92.4345,93.3192,55.2073,76.4121,77.1327	12
20093	3_G.10555.10555.4	4	YHASVGYSPKQLKT		74.9371	1578.83077020327	-0.00335989	-2.13	10.92,12.4634,13.3763,12.6026,13.9494,12.1682,11.0341,19.0474,13.2517,13.3763,11.4292,11.7835,12.57,12.6408	14
21715	3_G.29431.29431.3	3	SNQQFASPLQLQR		74.9297	1516.7914825013	-0.00488109	-3.22	76.0249,79.541,83.6686,82.5692,95.8716,95.0737,97.6132,96.7767,96.8448,95.731,90.9435,87.1632,87.362	13
152121	1_K1.11057.11057.2	2	QLLRLK		74.9213	770.526777129604	-0.00215966	-2.8	12.6924,12.3075,15.3083,15.2879,15.5428,12.6527	6
60311	7_wave2.43893.43893.2	2	LTTDVQNLHLPLPLLQ	6,Deamidated[Q];	74.9097	1816.02470191228	-0.0032888	-1.81	97.6433,97.004,99.2841,97.0924,95.7333,89.7339,97.6652,97.9803,99.5214,99.9982,99.9994,99.9995,99.999,99.9992,99.6523,99.3918	16
30206	4_C.5376.5376.2	2	LLQDSKHVVK		74.8974	1166.69215922084	-0.00304805	-2.61	79.6072,78.073,56.104,37.9784,37.978,39.6781,48.4489,47.3065,57.6242,59.133	10
155523	1_K1.13942.13942.	0	KYNGVF		74.8869	1.00728	-1.86046e-06	-1.85	17.4796,16.4852,18.4876,20.2076,22.9769,12.7668	6
142586	6_wave1.16616.16616.	0	FAQMMQK	6,Deamidated[Q];	74.8803	1.00728	-4.78663e-06	-4.75	43.7774,40.5739,53.6862,56.288,51.5465,30.332,36.8629	7
30211	3_G.9381.9381.2	2	LLSCGPASSGQR	4,Carbamidomethyl[C];	74.8692	1232.60668530664	-0.00152387	-1.24	86.5518,85.8369,87.9321,85.2654,86.0229,82.2631,72.3067,70.0055,61.3461,56.705,56.9061,62.2418	12
20151	4_C.14082.14082.	0	SFCCGPASSGQRW	3,Carbamidomethyl[C];4,Carbamidomethyl[C];	74.8647	1.00728	-8.54192e-06	-8.48	8.94358,9.46149,9.35612,9.29561,19.6471,19.6771,16.6064,19.2369,17.7539,18.7882,13.4777,10.9833,10.9069	13
134846	6_wave1.14106.14106.	0	EFPVLPNR		74.8635	1.00728	-9.35911e-06	-9.29	9.46067,9.24838,9.08624,15.9859,17.3873,15.0207,12.3342,13.3031	8
153527	2_K2.7870.7870.2	2	NFNVEK		74.8586	750.378759535342	-0.000706259	-0.94	75.2015,77.4227,83.1878,82.0609,65.1519,67.4133	6
110045	2_K2.8388.8388.	0	LQLVPWLLVH		74.8433	1.00728	-3.84321e-06	-3.82	6.99486,6.78495,7.41448,7.5943,6.19496,6.21651,6.07516,6.15026,6.02671,5.18289	10
131221	1_K1.24034.24034.	0	NHLNPAVTF		74.8428	1.00728	-2.10036e-06	-2.09	24.8325,24.776,24.7807,35.6153,43.258,35.66,38.8272,37.7583,33.1672	9
147369	7_wave2.27047.27047.2	2	LLKLLVK		74.8361	826.604016994026	-0.00746948	-9.04	7.97628,7.57545,7.01137,6.74291,6.4549,6.01003,5.4951	7
75762	6_wave1.24960.24960.	0	LNGEWHTLLLASNK	13,Deamidated[N];	74.8357	1.00728	-2.52828e-06	-2.51	97.2835,97.6759,98.6787,92.5347,90.3936,93.5617,98.9177,99.0841,99.2101,98.9574,98.0673,97.4927,86.4173,95.7106	14
120871	1_K1.34417.34417.	0	VPLGHAPWLQ		74.8225	1.00728	-2.42385e-07	-0.24	7.46944,7.07862,6.75423,6.34572,6.10722,6.10595,6.27886,6.44337,4.94665,5.7842	10
43857	3_G.14191.14191.	0	MQNVPY	1,Oxidation[M];	74.8208	1.00728	-1.92398e-06	-1.91	18.2367,24.7752,24.2992,25.0884,27.196,26.177	6
126684	1_K1.10939.10939.	0	VHMMPTAFN	3,Oxidation[M];	74.8202	1.00728	-1.71795e-06	-1.71	8.46716,7.70784,6.30045,5.11181,4.97433,4.96184,4.30177,4.12367,4.22283	9
27609	4_C.8363.8363.2	2	SCGPSSSGQRMA	2,Carbamidomethyl[C];11,Oxidation[M];	74.819	1240.50355233924	-0.00096341	-0.78	21.0711,20.9658,33.6615,37.4459,36.1282,34.4777,17.3084,17.1432,17.3475,19.1793,12.3902,16.194	12
137626	7_wave2.38036.38036.2	2	DQLLRFF		74.8107	938.512805159728	-0.00346457	-3.69	16.1972,16.5985,16.1925,22.0863,19.567,17.0589,16.4878	7
145807	7_wave2.7373.7373.2	2	KWWKVV		74.8058	845.503625444414	-0.000434125	-0.51	11.5296,10.654,10.4353,9.89311,11.1844,7.59244	6
19945	5_T.4554.4554.3	3	GATVFCSPASSQGR	6,Carbamidomethyl[C];	74.7903	1424.67	-0.00756285	-5.31	22.6389,22.2236,26.4005,34.138,37.3293,32.2821,32.9044,37.8526,33.9633,43.9796,36.2565,30.5824,30.2467,32.7798	14
32386	5_T.21587.21587.	0	TFDVWHVR		74.7672	1.00728	-3.17681e-06	-3.15	7.045,6.38969,6.05123,9.2588,9.06818,8.25056,6.05712,5.77201	8
41105	4_C.11698.11698.	0	ALCSALY	3,Carbamidomethyl[C];	74.7517	1.00728	-1.53007e-06	-1.52	3.74376,3.54815,3.29985,3.26564,2.85598,2.81003,3.25116	7
131922	7_wave2.6888.6888.2	2	GNSGTKLTVQ		74.7443	1004.54058074897	-0.00355771	-3.54	62.397,63.3957,68.1082,62.0155,61.7332,67.121,67.3181,66.8737,72.1374,70.8328	10
137767	7_wave2.41018.41018.2	2	LLLLAAPLL		74.7417	936.640922299744	-0.00843082	-9	8.17949,7.82131,8.68446,7.46733,6.63042,6.40772,6.98748,5.93786,5.80244	9
79350	7_wave2.17304.17304.	0	LQSWSVQGAKLYGN	14,Deamidated[N];	74.7264	1.00728	-5.43454e-06	-5.4	6.71145,6.43965,6.24183,6.06297,6.94374,6.9201,7.66911,4.92374,4.70303,6.60589,6.02965,6.29693,5.65741	14
157667	6_wave1.9343.9343.2	2	RNYTF		74.7202	700.343967393148	-0.00274079	-3.91	10.6405,10.1518,11.4138,10.7721,6.97374	5
108367	2_K2.8519.8519.	0	CRAPPPSSQFS	1,Carbamidomethyl[C];	74.7187	1.00728	-1.48979e-06	-1.48	50.8399,51.163,59.0459,76.2101,83.5698,81.7327,80.82,78.5391,76.8311,65.2755,66.8265	11
96950	1_K1.25718.25718.2	2	GMCLQANSGKVW	3,Carbamidomethyl[C];	74.7102	1350.63432412021	-0.00646336	-4.79	25.9176,25.6622,38.0592,43.8267,40.2047,47.1673,45.3784,44.8835,39.5805,40.2691,45.949,42.867	12
43719	3_G.8382.8382.	0	NRKLLQ	1,Deamidated[N];	74.7096	1.00728	-2.63681e-06	-2.62	23.6887,29.6979,29.6491,38.1176,38.6469,37.68	6
60309	6_wave1.42311.42311.2	2	LTTDVQNLHLPLPLLQ	6,Deamidated[Q];	74.6931	1816.02444682449	-0.00303211	-1.67	98.6492,98.2636,99.3376,98.5044,97.7606,94.0409,98.8387,99.0068,99.9995,99.9999,99.9998,99.9999,99.9998,99.9998,99.9995,99.7228	16
28722	5_T.39120.39120.2	2	SFMYAMSMW	8,Oxidation[M];	74.6833	1169.45283687022	-0.00649702	-5.56	15.6275,14.9573,17.5726,18.4998,16.3494,16.5279,15.3815,12.4719,14.9999	9
120874	2_K2.35559.35559.	0	TFHCMMMQ	4,Carbamidomethyl[C];5,Oxidation[M];6,Oxidation[M];	74.6825	1.00728	-9.38727e-06	-9.32	4.66797,4.23591,3.90073,3.64495,4.56587,4.47841,3.44746,3.47384	8
41381	4_C.9399.9399.	0	QQKPVAL		74.6798	1.00728	-1.33393e-06	-1.32	38.7863,43.0792,39.4433,34.9726,33.7537,36.8502,47.2093	7
135992	6_wave1.38300.38300.2	2	LLLLLMAGP	6,Oxidation[M];	74.664	956.57880314772	-0.00619582	-6.48	3.14823,2.9538,2.78091,2.65093,2.59916,3.45261,2.29966,2.29476,2.4076	9
38489	5_T.23097.23097.2	2	VGLWPCK	6,Carbamidomethyl[C];	74.6465	859.452065174116	-0.00266943	-3.11	10.9293,10.0631,9.99373,11.5366,12.9028,11.4599,11.9708	7
35198	3_G.12186.12186.	0	DYYDQMVK	5,Deamidated[Q];6,Oxidation[M];	74.6299	1.00728	-2.5444e-06	-2.53	5.38226,5.55565,5.32954,4.50156,5.411,5.41043,4.55012,3.35831	8
41335	4_C.40403.40403.2	2	PTLQLTL		74.6284	785.482358616036	-0.00577826	-7.36	8.49146,8.28359,8.82217,8.75431,7.17792,7.40069,6.70758	7
39329	3_G.16634.16634.	0	MQWWPC	1,Oxidation[M];6,Carbamidomethyl[C];	74.6245	1.00728	-2.25367e-06	-2.24	4.96855,4.08766,4.13067,4.10656,3.64603,2.92455	6
42426	3_G.41719.41719.2	2	LQLWPC	6,Carbamidomethyl[C];	74.6118	816.407854617012	-0.00060444	-0.74	25.0908,24.7694,23.6986,23.1899,23.8942,20.1082	6
35357	3_G.31084.31084.	0	VQRNYTFF		74.5945	1.00728	-4.39581e-06	-4.36	20.7046,17.5858,14.8701,14.5081,15.7968,15.7775,14.7229,11.731	8
140391	6_wave1.28931.28931.2	2	LLLLLLPL		74.5941	907.66253844917	-0.00359161	-3.96	7.97892,7.62282,7.30015,7.00913,7.26021,7.18331,6.72263,6.42985	8
38616	5_T.11387.11387.	0	YYTMVY	4,Oxidation[M];	74.5867	1.00728	-5.92236e-06	-5.88	4.74745,4.56182,4.20004,4.71626,3.9689,2.41023	6
41757	5_T.17575.17575.2	2	AANSLPY		74.5865	735.36918837363	-0.00206989	-2.81	9.18136,8.73937,8.42855,8.36068,6.07751,6.07658,8.7531	7
153543	6_wave1.6866.6866.2	2	NFNVEK		74.583	750.379556399402	-0.00152296	-2.03	67.5879,68.8647,74.6361,74.6335,56.3312,58.6376	6
45584	3_G.46535.46535.	0	WFLLQ		74.5763	1.00728	-1.69745e-06	-1.69	11.2745,10.6828,11.7432,8.79445,10.6147	5
152782	7_wave2.6216.6216.2	2	FLRAVR		74.5517	761.479350921726	-0.00133367	-1.75	30.251,30.9839,30.1747,27.9615,33.197,31.3154	6
39733	3_G.11952.11952.2	2	MTSSPLVR	1,Oxidation[M];	74.5513	906.468553608006	-0.00283206	-3.12	5.94915,5.6893,5.44584,5.16749,5.57912,5.1266,5.5688,5.13405	8
113525	2_K2.9636.9636.2	2	QNRDNCLTY	6,Carbamidomethyl[C];	74.5491	1183.51767842959	-0.00134802	-1.14	40.3203,42.567,41.8127,41.4239,42.2754,42.4504,80.4653,78.4935,75.7359	9
39439	5_T.11256.11256.	0	LMAVYGR	2,Oxidation[M];	74.5471	1.00728	-3.01448e-06	-2.99	50.8878,22.7247,27.5854,28.6076,43.3833,41.131,42.9709	7
40233	6_wave1.43631.43631.3	3	LLLLLLLLLLLLLLLLLLL		74.5329	2167.62400105727	-0.00781849	-3.61	9.42505,8.97139,8.55782,8.18223,7.84258,7.53687,7.26324,7.01992,6.80527,6.61778,6.45608,6.31895,6.20529,6.11415,6.04471,5.9963,5.96835,5.96044,5.97224	19
149701	1_K1.14623.14623.2	2	RSFMVC	6,Carbamidomethyl[C];	74.5301	799.36024673386	-0.00091206	-1.14	15.6655,15.325,14.1467,15.4222,16.1932,11.8963	6
145386	1_K1.17950.17950.	0	YVYYLM		74.5099	1.00728	-6.368e-06	-6.32	4.6136,4.32874,4.28729,4.48065,3.72122,3.41838	6
39044	3_G.15289.15289.	0	LSTTVGRLS		74.5063	1.00728	-8.67517e-06	-8.61	8.21318,8.04252,8.0891,9.00589,9.19801,8.04386,8.57419,6.98274,7.29317	9
127657	1_K1.10888.10888.3	3	RVGLPLNQR		74.5053	1052.63392343676	-0.00163136	-1.55	64.0093,62.0769,74.263,79.0225,87.3329,86.7969,83.5436,79.398,80.6953	9
44227	1_K1.40608.40608.2	2	LYDCNTAATDATRWQLW	4,Carbamidomethyl[C];	74.4972	2084.95302944697	-0.00362745	-1.74	96.6631,93.9275,92.5787,93.1478,93.088,99.6698,99.685,99.5518,99.2076,96.0052,96.0656,95.0862,98.3453,98.0594,98.7363,99.5747,99.3678	17
41480	5_T.12930.12930.2	2	SHLTTW		74.4851	744.368978619586	-0.00150686	-2.02	53.3323,53.9684,65.2832,64.713,56.2951,54.7283	6
35416	3_G.23153.23153.2	2	SYTNFLRAT		74.4811	1072.54624172367	-0.00413366	-3.85	22.9469,21.481,39.2001,36.2919,36.3911,35.6747,28.6701,23.4343,26.7935	9
135932	2_K2.22309.22309.	0	LLAGPVFLQ		74.4788	1.00728	-9.08554e-06	-9.02	6.68532,6.36162,5.18871,5.20922,5.28239,5.54442,4.80999,4.93846,5.23329	9
30459	3_G.7657.7657.3	3	SKGKLTYLKGE		74.4718	1223.7027663191	-0.00342918	-2.8	77.3017,79.8556,87.601,88.1586,93.136,93.2092,91.6909,90.5132,85.3121,84.863,78.6141	11
38307	4_C.14298.14298.2	2	SGNSGTKLF		74.4716	910.463960871544	-0.00112383	-1.23	20.7249,20.3421,21.7531,28.0455,27.8106,26.4832,25.124,20.9506,19.0869	9
39156	3_G.6758.6758.2	2	LQNVKAQE		74.4598	929.507235289656	-0.00221978	-2.39	58.5233,55.0266,60.7912,59.1803,57.5103,51.4369,55.0707,43.155	8
33047	4_C.32250.32250.2	2	VRGLPLSQTL		74.4564	1083.65510306877	-0.00310688	-2.87	61.2542,64.6511,74.1487,82.1991,88.4854,91.9805,91.6844,87.9473,86.7299,87.1726	10
144653	2_K2.34771.34771.2	2	ARWQLW		74.4517	859.458499988562	-0.00120502	-1.4	40.7874,43.231,55.7243,56.9287,36.4109,38.3356	6
21063	5_T.31588.31588.	0	CKFQLMGLYGR	1,Carbamidomethyl[C];6,Oxidation[M];	74.444	1.00728	-6.6487e-06	-6.6	13.6451,13.5302,21.8092,23.1441,25.872,17.7423,22.8356,19.9086,16.1452,16.0744,19.8921	11
155022	6_wave1.6891.6891.2	2	PMNVEK	2,Oxidation[M];	74.4313	733.351737943782	-0.00324273	-4.42	32.3135,19.7202,32.2782,34.4417,22.6961,23.6126	6
146700	6_wave1.10586.10586.	0	GGSMAGRLS		74.4181	1.00728	-6.70695e-08	-0.07	9.89577,9.50651,9.65932,7.66787,6.77943,6.79453,8.04921,7.53037,7.8618	9
64891	1_K1.23302.23302.3	3	LNWWHTLLLASDKR		74.4122	1752.94380955489	-0.0106769	-6.09	41.3372,44.9828,48.9898,52.1691,55.1271,53.3314,61.9689,62.2117,57.5341,52.7358,51.168,35.3541,37.1607,36.9451	14
40273	5_T.15988.15988.2	2	SVLTTLR		74.4087	789.483995502536	-0.00115211	-1.46	59.2294,57.9828,72.455,71.5209,71.5685,72.1959,71.6028	7
95911	6_wave1.19741.19741.	0	HQTPQNRYTFA		74.4	1.00728	-2.0793e-06	-2.06	8.34583,8.16321,9.08777,9.09358,8.20648,6.99902,6.53638,6.69034,6.39769,5.57344,4.95743	11
68496	2_K2.38720.38720.2	2	MVCLQMLSEAARFQ	1,Oxidation[M];3,Carbamidomethyl[C];	74.3946	1699.7999894137	-0.00358952	-2.11	71.4375,97.0089,97.1727,97.9037,97.8476,98.1548,97.0439,96.1737,88.0967,87.4933,87.9806,94.2662,92.7755,92.509	14
41209	5_T.15711.15711.	0	NFVSYK		74.384	1.00728	-3.95124e-07	-0.39	4.39359,4.01256,4.34413,4.03016,4.18224,3.71875	6
41374	5_T.7324.7324.2	2	NFNVEK		74.3829	750.378015378248	-5.70873e-05	-0.08	75.3862,76.2828,83.0257,82.0035,65.1911,67.4524	6
147607	6_wave1.17072.17072.	0	AFFLRAV		74.3786	1.00728	-5.03305e-06	-5	6.96819,6.65255,6.72257,7.36795,6.96095,6.07199,6.7451	7
35676	4_C.31206.31206.2	2	VLLFPKQY		74.3689	1007.59567809473	-0.0033292	-3.3	16.0839,16.6093,21.6853,24.9783,25.5739,24.1681,21.558,23.3921	8
108363	6_wave1.7455.7455.2	2	CRAPPPSSQFS	1,Carbamidomethyl[C];	74.3622	1233.56869717798	-0.000632105	-0.51	26.9901,25.7409,36.1712,55.0614,64.6693,64.8972,63.4953,57.5431,48.6476,44.0348,44.6627	11
33334	3_G.9336.9336.2	2	KNRNLPSMC	2,Deamidated[N];8,Oxidation[M];9,Carbamidomethyl[C];	74.3544	1136.51847444293	-0.00022643	-0.2	62.6227,45.4361,62.207,65.5171,87.0075,92.6079,92.0562,77.3798,80.8048	9
145775	1_K1.40923.40923.2	2	ANQLWTL		74.3541	845.453	-0.00111545	-1.32	11.0961,11.2906,10.4711,12.2666,10.0951,9.7839,8.3687	7
152380	2_K2.28157.28157.2	2	RQWMF		74.3352	767.366050895684	-0.000318247	-0.41	13.9947,13.7702,17.2908,18.6452,11.5655	5
21686	6_wave1.38928.38928.2	2	LPSKQLLVHPVHGNLNQLWLPLF		74.328	2663.52152659433	-0.00317906	-1.19	46.0906,44.7818,46.9205,62.7902,55.4002,59.4951,69.1092,63.1045,79.2796,69.2674,65.0978,74.8252,63.9278,63.3348,65.0017,73.2914,80.352,82.8308,74.7525,79.575,76.7223,74.9178,75.3742	23
34117	3_G.40857.40857.2	2	LPLNQRFLL		74.326	1113.68128719618	-0.00347571	-3.12	96.2492,86.7846,87.3458,92.9662,84.029,84.2433,91.2539,93.2193,94.3959	9
31902	3_G.14770.14770.2	2	GQRWMFKND		74.3173	1181.55412489707	-0.00212862	-1.8	62.5255,62.0734,71.8874,77.1997,85.6852,87.2932,88.6367,81.9578,65.0783	9
29277	3_G.10743.10743.2	2	NTLKNFKLRE		74.3131	1262.72516554342	-0.00368993	-2.92	36.3735,35.6246,46.9006,54.8151,49.4273,39.6066,34.6223,31.3477,26.0796,24.3877	10
24313	4_C.10032.10032.	0	LLVHPVHGNLNQ		74.309	1.00728	-2.98614e-06	-2.96	95.9443,95.9768,94.9796,97.4531,94.3674,93.3065,91.5576,88.0042,88.5307,92.6192,92.3665,92.2353	12
29039	3_G.43743.43743.2	2	VGLPLNQFRLL		74.305	1269.77679859046	-0.00919609	-7.24	88.6469,90.1849,92.2745,87.4115,87.9236,91.1115,85.9263,80.8287,81.207,87.1996,90.0946	11
152117	1_K1.47071.47071.2	2	LPLLALM		74.2924	770.487787684314	-0.00343105	-4.45	9.48787,10.4885,9.85071,8.13426,7.43262,7.9986,6.38569	7
43858	3_G.29536.29536.2	2	RQWMF		74.2909	767.36715607204	-0.0014503	-1.89	13.808,13.5472,16.8951,15.6851,10.9541	5
35738	3_G.29273.29273.	0	SYTNFLRY		74.2865	1.00728	-1.84227e-06	-1.83	39.4923,36.9128,57.4244,58.3888,59.6915,53.06,44.9019,42.5093	8
42365	3_G.34618.34618.2	2	TLFFYK		74.2698	818.444817416872	-0.000129366	-0.16	29.0013,29.4381,34.2888,34.3038,38.2469,38.1928	6
14979	5_T.36849.36849.2	2	SLNNQFASFLDKVR		74.2433	1638.8642336459	-0.00447428	-2.73	83.9818,87.003,96.0122,97.6795,97.8227,97.5271,95.3996,95.7614,96.0203,96.2362,87.2931,88.4234,85.4286,93.7125	14
130142	7_wave2.33440.33440.2	2	LLLLLLSKL		74.2412	1025.73649153009	-0.00330157	-3.22	9.88159,9.43096,9.01991,8.64652,10.7858,9.36847,9.50391,6.93075,6.86526	9
130374	6_wave1.41532.41532.2	2	LLLLLVKVL		74.24	1023.74754290672	-0.00655949	-6.41	9.46092,9.05668,8.68924,12.5993,7.20469,7.1919,7.22035,7.4325,6.98817	9
144129	1_K1.14038.14038.2	2	LMTLGKTT		74.2367	864.48719533541	-0.00131325	-1.52	13.949,13.6128,16.9803,16.5761,14.1202,10.392,10.7546,10.6068	8
105448	7_wave2.5837.5837.	0	VYRCAPPPSSQ	4,Carbamidomethyl[C];	74.2295	1.00728	-2.06254e-06	-2.05	63.6756,61.5188,72.8035,79.1544,83.8958,91.6555,94.6723,90.8064,90.2337,87.7869,78.8812	11
110398	7_wave2.39903.39903.2	2	LVYPFPGPLPN		74.2245	1213.66529297136	-0.00381209	-3.14	69.4396,66.3222,74.0439,78.3465,79.1281,75.4875,73.2115,73.5684,74.0177,74.8804,75.2793	11
106341	2_K2.14646.14646.	0	VTRGVLPLNQR		74.2187	1.00728	-2.86972e-06	-2.85	21.2099,16.6868,16.8973,17.7342,17.3108,17.9393,29.3882,24.3766,24.6588,20.7743,23.2525	11
152634	7_wave2.4559.4559.2	2	YQQKPV		74.2132	762.415105620164	-0.000660844	-0.87	16.8313,15.5195,14.9524,11.2633,11.2246,11.2455	6
41170	3_G.36025.36025.2	2	ARWQLW		74.1982	859.45881682367	-0.00153022	-1.78	29.4964,31.539,40.8896,42.2898,40.2537,25.8737	6
70329	1_K1.21424.21424.	0	VVFGATNPNAPWQLR		74.1919	1.00728	-6.83808e-06	-6.79	6.42803,6.27642,6.34224,6.47934,6.02647,5.84933,6.03649,5.99767,6.86152,6.65056,9.00641,8.18113,6.6919,6.34326,6.59963	15
141006	1_K1.7714.7714.	0	SPASTSSTY		74.1853	1.00728	-4.45977e-06	-4.43	7.64331,7.35682,6.69314,6.96902,7.15552,6.07153,5.93912,6.13312,4.7439	9
145669	2_K2.21241.21241.	0	YFFHSM	6,Oxidation[M];	74.1737	1.00728	-3.69755e-06	-3.67	6.06038,5.36884,5.22725,4.98358,5.08685	6
34302	3_G.8208.8208.	0	SDGKCLTLSK	5,Carbamidomethyl[C];	74.1586	1.00728	-3.40614e-06	-3.38	55.7056,43.3917,44.3365,45.1424,61.4039,64.7025,67.7256,62.6532,63.5423,62.0067	10
138576	1_K1.17194.17194.	0	ARFQYLQ	7,Deamidated[Q];	74.1582	1.00728	-2.20486e-06	-2.19	10.2562,10.5116,12.0294,12.8503,13.5935,8.09403	7
152976	2_K2.26743.26743.	0	DAVVKLL		74.1535	1.00728	-2.34114e-06	-2.32	21.246,20.3638,21.0349,35.1417,31.3867,30.6417,26.2373	7
38152	3_G.19015.19015.2	2	SGVSLLKTY		74.1455	967.546142086786	-0.000285981	-0.3	13.8098,13.0074,13.1006,13.065,12.4329,13.531,13.0066,13.7445,13.8689	9
36064	5_T.8210.8210.	0	FHNCMTL	3,Deamidated[N];4,Carbamidomethyl[C];5,Oxidation[M];	74.1415	1.00728	-7.86546e-06	-7.81	26.6884,26.218,16.3887,17.7948,16.7557,18.7458,17.9763	7
29572	5_T.24563.24563.2	2	KQTALVQLLK	7,Deamidated[Q];	74.1126	1142.71837554846	-0.00412705	-3.61	91.3554,88.0591,91.2904,89.7513,92.0729,91.5629,64.0753,79.2577,79.8333,91.508	10
121330	1_K1.39553.39553.2	2	LPLNQRFLL		74.1107	1113.67997249164	-0.00213685	-1.92	92.6792,81.558,81.88,87.3626,75.8563,76.0657,81.1783,84.9675,87.4882	9
99831	1_K1.9462.9462.2	2	QSCGPASSGQRW	1,Deamidated[Q];3,Carbamidomethyl[C];	74.0908	1321.55947411957	-0.000509695	-0.39	22.4517,32.0642,34.7505,76.0041,75.5766,64.787,68.6132,61.5989,53.5543,54.0785,48.1949,46.204	12
44494	3_G.28789.28789.	0	NRVKLL		74.08	1.00728	-3.62221e-06	-3.6	6.51488,6.36304,7.30159,6.26155,5.99357,5.21855	6
37823	5_T.23295.23295.	0	NGLVLNVR	6,Deamidated[N];	74.0786	1.00728	-3.21347e-06	-3.19	95.1556,95.2806,97.143,97.4568,97.6074,81.2238,90.723,92.1361	8
35990	3_G.26511.26511.2	2	MQNVPYTLA	1,Oxidation[M];	74.0749	1052.51112774879	-0.00307696	-2.92	11.7001,16.0502,15.5472,17.5974,19.944,13.322,13.1154,12.1743,10.6641	9
39679	5_T.6551.6551.	0	AHNGNFR		74.0732	1.00728	-6.06148e-06	-6.02	7.43557,7.19707,9.34009,10.0717,10.4265,8.33715,9.00753	7
27813	4_C.16200.16200.	0	STCGTQLPTLR	3,Carbamidomethyl[C];	74.0711	1.00728	-5.21492e-06	-5.18	43.924,43.6574,60.5594,64.335,65.2334,64.7061,64.6566,55.7238,44.8795,45.3375,53.0163	11
132516	1_K1.27731.27731.2	2	SSGQRWMF		74.071	998.453013666568	-0.00178639	-1.79	45.4778,44.3886,27.6487,28.118,31.2524,34.1509,35.7425,26.2662	8
40441	3_G.25328.25328.	0	NGLVLDVR		74.0706	1.00728	-2.58342e-06	-2.56	96.8233,96.9051,98.1795,98.4892,98.3492,93.7904,93.2784,94.4316	8
139231	2_K2.44772.44772.	0	ARTMQWQ		74.0648	1.00728	-5.06904e-06	-5.03	4.56821,4.54537,4.40729,4.52903,4.48883,4.62736,4.27319	7
15042	3_G.18238.18238.2	2	SCGPASSGQRWMFKND	2,Carbamidomethyl[C];	74.0611	1827.79147285299	-0.00138275	-0.76	82.5816,85.4291,95.4569,90.4711,90.2565,95.1621,92.5317,89.7275,89.1368,90.8715,90.4389,96.6537,96.3734,96.9908,94.6589,87.834	16
31035	4_C.9554.9554.2	2	VVPPAKLVVGY		74.0595	1141.7012208635	-0.00335627	-2.94	8.35232,7.71209,7.35481,7.10928,6.30437,6.36769,6.23504,7.07926,6.94917,5.9672,6.83535	11
121334	2_K2.39579.39579.2	2	LPLNQRFLL		74.0574	1113.6819670483	-0.00416753	-3.74	78.1795,58.6201,58.6084,66.1606,47.6558,47.8361,55.5012,63.3594,69.1009	9
36757	3_G.7442.7442.	0	NKKVLYQE		74.0462	1.00728	-1.79277e-06	-1.78	77.029,77.937,87.7461,89.251,94.8384,94.0584,90.5264,80.0518	8
33877	4_C.30877.30877.	0	VLGFDKRLL		74.0399	1.00728	-1.75258e-06	-1.74	44.2474,43.2322,41.4357,37.9213,24.0304,25.1107,25.2961,29.3433,31.1563	9
37745	5_T.45512.45512.	0	GTPLQFLL		74.0296	1.00728	-4.52068e-06	-4.49	11.9697,12.0024,13.6873,12.8814,12.9763,10.9666,10.9173,8.58634	8
157681	6_wave1.27063.27063.2	2	KVKVLL		74.0072	699.512078545916	-0.000639013	-0.91	23.6182,23.103,22.8844,22.7148,24.5528,19.7892	6
25870	3_G.30406.30406.	0	TDANLKGTVVKLL		73.9986	1.00728	-2.12233e-06	-2.11	35.5806,34.5423,34.1234,35.0046,56.328,58.1573,51.7824,50.8923,52.0818,63.1118,61.7656,60.9419,57.6417	13
41969	3_G.17295.17295.2	2	APMHNVF	3,Oxidation[M];	73.9969	831.387517324064	-0.00587577	-7.07	3.69858,3.61995,4.12933,3.13448,3.11068,2.25488,1.80523	7
32054	3_G.16606.16606.	0	LGYADGSLRPQ		73.9937	1.00728	-5.4329e-07	-0.54	60.1384,54.2521,51.8736,61.3171,38.8211,39.8084,40.3652,56.1826,53.9285,53.596,49.3621	11
112437	7_wave2.7795.7795.2	2	TSGNSGTKLTVE		73.9932	1193.6072093871	-0.00650196	-5.45	89.2142,90.1389,91.7322,92.0187,97.1639,96.5215,96.1247,97.8533,98.2513,98.6787,97.9548,93.6096	12
41925	5_T.5984.5984.	0	PPSEAAR		73.9902	1.00728	-3.94803e-07	-0.39	27.4138,26.5048,25.8356,18.1147,17.127,16.8199,25.8373	7
156334	2_K2.25345.25345.2	2	VLLFPK		73.9882	716.471944158962	-0.00148169	-2.07	11.8956,11.4774,13.7392,12.4401,10.8985,13.6294	6
118140	7_wave2.14522.14522.	0	TDVQNRYTF		73.9863	1.00728	-7.42054e-06	-7.37	96.2677,93.9105,92.8724,94.5159,97.7667,97.6467,97.3243,98.0144,98.7728	9
31565	3_G.22637.22637.	0	NQSYLNLPKD		73.9736	1.00728	-7.73318e-06	-7.68	51.6395,51.1769,81.4353,77.0925,80.2859,78.9682,79.9174,66.9812,54.8577,55.246	10
134498	2_K2.37605.37605.2	2	AFASPLQLQ		73.9574	974.531344968578	-0.000820369	-0.84	44.2871,46.1794,52.0488,54.4713,60.4768,60.3997,55.3965,57.6281,55.6743	9
42575	4_C.15543.15543.	0	TVVRMQ		73.9553	1.00728	-7.21679e-06	-7.16	3.84004,3.72478,2.96034,2.34995,2.1359,2.13844	6
30608	3_G.10653.10653.2	2	TTMFNCLTTD	3,Oxidation[M];6,Carbamidomethyl[C];	73.9511	1219.50329962648	-0.00643979	-5.28	58.3831,41.408,22.7062,34.1826,34.6497,54.6244,56.4696,55.1591,42.5397,35.4128	10
26772	3_G.11981.11981.2	2	LLVHPVHGNLNQ		73.9201	1340.74624359351	-0.00296441	-2.21	94.7038,94.7477,93.4287,95.3953,91.3178,89.7867,90.7672,84.1929,84.7093,90.3646,90.4526,90.2672	12
40499	3_G.25497.25497.	0	GYFFHPD		73.9151	1.00728	-1.17089e-07	-0.12	14.2741,14.6932,12.1158,12.7281,12.4379,12.8966,11.2084	7
116801	1_K1.24925.24925.	0	GNSAYFFHPD		73.9123	1.00728	-4.46596e-06	-4.43	15.7767,15.5255,25.8782,27.1338,30.1272,28.0824,23.5702,23.3191,15.4796,14.737	10
32061	5_T.23145.23145.	0	NLGGFGGGSFR		73.91	1.00728	-3.3288e-06	-3.3	48.983,50,55.7299,54.9599,53.5371,46.0465,44.7335,44.8656,45.6408,44.5217,51.5785	11
133440	1_K1.16757.16757.2	2	SQKSPLQSL		73.9083	987.548265522068	-0.00136056	-1.38	83.8469,85.1241,94.1572,95.4264,95.9985,95.7136,94.2273,89.8782,90.7305	9
40883	3_G.17192.17192.2	2	LPVLPNKS		73.9038	867.53469621749	-0.00499383	-5.76	28.2978,24.9453,23.9747,24.0379,17.87,17.7722,17.898,18.2356	8
42504	4_C.9747.9747.2	2	WNRNF		73.8987	736.354039858642	-0.00154835	-2.1	6.6192,6.20083,5.56121,5.1444,4.67919	5
39234	3_G.34542.34542.	0	QMTNFLR	1,Deamidated[Q];2,Oxidation[M];	73.8898	1.00728	-3.87006e-07	-0.38	21.9947,21.1631,25.3417,37.6141,31.9863,33.6206,34.9635	7
116731	1_K1.24476.24476.2	2	GQLKGTVVKLL		73.8886	1155.74833052061	-0.00242832	-2.1	82.3727,82.2899,89.7413,91.9596,90.3775,89.9782,89.5056,94.3916,94.4885,94.438,94.5142	11
26190	3_G.28719.28719.3	3	WNQLWTLRKD		73.8885	1359.71261991132	-0.00421912	-3.1	54.325,60.0237,66.997,78.1534,76.754,70.5146,61.8507,52.2532,49.2767,44.8141	10
101825	7_wave2.33015.33015.2	2	VESYTNFLRAV		73.8845	1298.67824143879	-0.00439472	-3.38	85.2495,76.6555,75.6491,71.8299,94.7017,93.3556,92.79,92.2729,88.068,83.1582,83.9528	11
117710	1_K1.19694.19694.2	2	SYTNFLRSC	9,Carbamidomethyl[C];	73.8808	1147.52431996985	-0.00431589	-3.76	56.2837,52.6449,76.2502,77.4429,79.755,79.3383,72.9706,69.5014,66.2849	9
157258	7_wave2.13063.13063.2	2	SCGLLR	2,Carbamidomethyl[C];	73.8748	705.371352293636	-0.000140138	-0.2	42.3446,39.4738,46.8876,41.9497,47.0198,47.5515	6
135924	1_K1.16581.16581.2	2	FGGNYSANK		73.8473	957.444403717708	-0.00198172	-2.07	8.88914,8.49,8.11146,8.1511,8.22997,7.72398,6.46272,7.00995,6.98862	9
149282	6_wave1.10653.10653.	0	FAQLPTQ		73.8443	1.00728	-5.88962e-06	-5.85	23.5737,21.0914,18.0566,22.3581,16.2994,16.1436,18.3451	7
30169	3_G.9863.9863.2	2	CRAPPPSSQFS	1,Carbamidomethyl[C];	73.8228	1233.5714240583	-0.00340079	-2.76	25.9862,25.0632,34.1168,50,54.9649,59.241,57.6261,51.5065,44.0761,37.8478,38.694	11
141420	1_K1.23452.23452.	0	MATPHVAGL		73.8055	1.00728	-1.51342e-06	-1.5	44.9083,39.3631,39.3514,37.8468,33.7921,34.0793,23.1033,24.5119,30.9795	9
37239	4_C.15502.15502.	0	MNSWGRLS		73.7904	1.00728	-8.03251e-06	-7.97	15.6298,15.4216,21.5453,26.5175,25.0057,22.5242,18.5782,18.68	8
97960	2_K2.10520.10520.2	2	LLVHPVHGNLNQ		73.7887	1340.75	-0.00271487	-2.02	81.9839,82.1228,78.8963,88.2747,64.8014,61.4482,70.5011,84.9836,88.2627,91.0409,84.0841,78.4851	12
156323	2_K2.10852.10852.2	2	RNYTY		73.7754	716.336713170498	-0.000505787	-0.71	11.2461,10.7995,11.6814,11.1877,11.8942	5
42177	5_T.14398.14398.	0	AFLPNR		73.7698	1.00728	-5.89946e-06	-5.86	7.03682,6.79465,8.49928,8.80164,8.13606,8.11623	6
39646	5_T.18334.18334.	0	AKNLFPK		73.768	1.00728	-9.08317e-06	-9.02	9.63893,9.4012,9.19191,8.89614,6.40708,9.19927,6.17333	7
31810	5_T.10328.10328.2	2	YTGMYSPLK	4,Oxidation[M];	73.7678	1075.52113189571	-0.00842432	-7.83	5.20308,4.89076,4.49042,5.20418,4.61717,4.31402,4.02176,3.99504,3.82699	9
29797	3_G.19183.19183.2	2	ANQLWTLKRD		73.766	1244.67792546306	-0.00339625	-2.73	90.2349,92.0687,92.8254,97.1222,95.7791,93.7741,91.553,90.2107,82.76,83.2087	10
156521	2_K2.8226.8226.	0	MVPLVR		73.7557	1.00728	-2.13843e-06	-2.12	5.81239,5.81237,5.37342,4.31405,4.55985,4.21661	6
38065	3_G.33464.33464.2	2	FFYLEPR		73.7468	971.501310959334	-0.00285627	-2.94	53.157,51.7068,54.9351,55.5408,34.1397,35.7245,35.6744	7
28163	5_T.26780.26780.	0	NNQFASFLNK	9,Deamidated[N];	73.7464	1.00728	-8.39193e-06	-8.33	53.5164,53.5183,56.6511,65.1507,61.4217,69.4175,64.5014,65.6601,34.0692,47.0659	10
112939	7_wave2.26191.26191.2	2	TNANQLWTLK	2,Deamidated[N];	73.7432	1189.62423736968	-0.0031304	-2.63	96.7162,87.6311,96.0669,96.8366,99.6437,99.7125,99.1279,99.0666,99.2651,99.4169	10
40243	5_T.5930.5930.2	2	LLNEMR	5,Oxidation[M];	73.7423	791.409654682224	-0.00170022	-2.15	30.4627,28.9578,27.3421,19.0814,17.8607,20.0842	6
30933	4_C.34573.34573.2	2	SVKMYPQYL	4,Oxidation[M];	73.7412	1144.57036024863	-0.000352497	-0.31	9.99585,9.68138,8.99604,8.95953,9.19867,8.33412,8.19856,8.87791,7.6412	9
71600	1_K1.41026.41026.2	2	PKQYFLPLLNFTTA		73.733	1652.91	-0.00434839	-2.63	33.9972,35.719,39.2728,41.8038,37.869,38.0968,42.9882,65.4028,41.283,41.4555,50,51.0073,40.7869,40.8248	14
27773	3_G.10475.10475.2	2	NSCGPASSGQWR	3,Carbamidomethyl[C];	73.7315	1306.56287949296	-0.00362716	-2.78	36.2129,34.8009,61.9357,70.3794,72.777,62.9078,63.1607,54.2664,47.1555,46.0122,40.1621,43.2944	12
139085	6_wave1.5700.5700.	0	VVSWMVVS	5,Oxidation[M];	73.7249	1.00728	-7.96867e-06	-7.91	11.9752,10.7153,12.5301,12.2765,11.0085,11.6672,11.5649,11.7557	8
140970	1_K1.12709.12709.	0	ALNENKVL		73.7201	1.00728	-1.38078e-06	-1.37	99.1132,99.4042,99.7044,98.7372,98.9232,99.0092,99.9981,99.9983	8
38054	3_G.31860.31860.	0	YSTVFDKL		73.7121	1.00728	-1.21103e-06	-1.2	76.0595,79.0967,88.6333,87.7454,83.6775,63.1489,65.4399,66.0786	8
95183	2_K2.29065.29065.	0	TDANLKGTVVKLL		73.7098	1.00728	-1.84981e-06	-1.84	88.0505,85.777,85.5475,87.1607,98.1407,97.1918,95.1777,94.5689,94.7675,97.0737,97.5456,97.8002,97.4324	13
59811	6_wave1.34559.34559.2	2	TNYDNFLMAHLLNQK	2,Deamidated[N];14,Deamidated[Q];	73.7039	1823.86954096899	-0.00635462	-3.48	97.3522,88.9495,95.8056,98.3124,98.3595,98.7021,99.9999,99.9998,99.9995,99.9997,99.9998,99.9998,99.9995,96.6226,99.4653	15
36652	3_G.13566.13566.	0	ASPLQNLRE		73.7028	1.00728	-1.41858e-06	-1.41	56.3009,58.397,80.819,79.5871,68.6499,50,56.8152,50,47.278	9
139114	2_K2.37833.37833.	0	PEPLVRLV		73.7002	1.00728	-2.57701e-06	-2.56	99.2549,98.0479,98.2726,98.4393,98.9714,99.2233,99.1324,98.9275	8
75760	7_wave2.25858.25858.2	2	LNGEWHTLLLASNK	13,Deamidated[N];	73.6919	1596.84086806113	-0.00289484	-1.81	95.6676,94.0583,93.38,90.5375,87.7387,91.7774,98.5245,98.9782,99.2575,98.9481,97.5711,97.3271,83.2571,94.5324	14
27590	3_G.9989.9989.2	2	LLAKDQPQKLC	11,Carbamidomethyl[C];	73.6643	1313.72789826447	-0.00338131	-2.57	99.4316,98.9103,98.6544,99.0521,92.8046,92.9865,93.5669,93.7634,97.3934,97.8395,97.9211	11
33596	5_T.40478.40478.	0	YLGYWYR		73.6566	1.00728	-9.01419e-06	-8.95	22.2597,22.1236,21.0084,20.5435,19.404,19.0726,22.2406	7
35744	5_T.9539.9539.	0	SLGGGFGNSR		73.6482	1.00728	-2.472e-06	-2.45	62.0897,63.8429,63.6805,58.5915,58.7605,70.5035,66.2283,63.1002,61.4745,62.2722	10
125093	2_K2.10854.10854.2	2	LLSCGPASSGQ	4,Carbamidomethyl[C];	73.6474	1076.50553641924	-0.0021137	-1.96	5.52839,5.29103,5.20263,4.71165,4.57156,4.68599,4.28614,5.08562,4.98987,3.55681,4.48562	11
27521	4_C.11364.11364.	0	EQQLQQLRAE	2,Deamidated[Q];	73.6411	1.00728	-4.04548e-06	-4.02	96.8369,90.4984,97.0817,97.6024,99.9982,99.7417,99.6996,99.4937,98.7898,98.3021	10
156511	1_K1.3736.3736.2	2	RSHLTT		73.6274	714.390248438912	-0.000961969	-1.35	52.5875,52.537,64.8091,69.7489,73.2947,66.6855	6
137749	7_wave2.13966.13966.2	2	TRQFGTLL	3,Deamidated[Q];	73.6181	936.51643657736	-0.00157229	-1.68	5.26044,4.92735,5.35963,4.22008,4.02316,4.26649,3.78327,2.9112	8
30097	5_T.23703.23703.2	2	LGGTQLPTLAR		73.6179	1126.66124178081	-0.0034384	-3.05	67.8088,66.5716,68.0284,76.3468,82.2024,70.4831,64.6642,58.4432,60.0803,55.2747,65.3936	11
122615	6_wave1.11379.11379.2	2	CLCEAFKSS	1,Carbamidomethyl[C];3,Carbamidomethyl[C];	73.6173	1101.47385987656	-0.00358221	-3.25	93.0538,94.1675,97.5272,91.5581,90.8248,92.3394,97.3196,97.1342,97.1262	9
152128	2_K2.24694.24694.	0	KLRKLL		73.5973	1.00728	-7.89466e-06	-7.84	7.02038,6.7568,7.01909,6.40372,6.1643,5.63268	6
139327	2_K2.23722.23722.	0	EHLPVLPN	8,Deamidated[N];	73.5763	1.00728	-4.85663e-06	-4.82	17.7081,17.6597,17.6557,26.045,25.3025,22.4618,22.4292	8
33450	5_T.34148.34148.	0	KMQAYLKK	2,Oxidation[M];	73.5745	1.00728	-6.33316e-06	-6.29	5.24137,5.18698,4.91837,5.19204,6.49531,6.03273,5.60751,5.4061	8
147252	2_K2.7391.7391.2	2	SRHLTTL		73.5732	827.470962423688	-0.00246632	-2.98	38.9663,39.6711,50,70.1083,72.5828,61.6301,60.889	7
28501	5_T.11380.11380.2	2	LLSCPASGRSQ	4,Carbamidomethyl[C];	73.5729	1175.59429907768	-0.0107482	-9.14	51.7802,50,49.3211,54.0166,50.7049,38.8815,37.7011,30.4087,31.0726,36.9869,36.329	11
35995	4_C.6210.6210.	0	TDVQNRYT		73.5712	1.00728	-3.36806e-06	-3.34	96.4549,94.1615,93.551,94.8843,98.6592,98.582,96.7142,97.4831	8
153123	6_wave1.5255.5255.2	2	GFSTSTR		73.5628	755.36742305585	-0.000838758	-1.11	35.6671,35.1387,42.9057,49.1172,45.7911,45.1748,44.1494	7
32102	5_T.13498.13498.	0	HHLFLCLQ	6,Carbamidomethyl[C];	73.5584	1.00728	-6.07167e-06	-6.03	12.4944,12.072,11.9479,10.5388,10.6553,9.96435,11.1191,10.5636	8
36237	3_G.45834.45834.2	2	LHLPLPLLQ		73.5579	1043.66456252135	-0.00347366	-3.33	70.3688,70.647,79.5498,79.6212,86.8646,80.1257,80.6194,79.0843,79.2903	9
42348	4_C.26662.26662.	0	NRVKLL		73.5528	1.00728	-2.51674e-06	-2.5	6.49372,6.3419,7.352,6.30612,6.08684,5.27742	6
40916	5_T.7747.7747.2	2	QLAGNLR		73.5525	771.447952173632	-0.000820589	-1.06	33.6839,39.2857,31.3844,33.33,37.5789,37.0839,43.8931	7
44335	3_G.15707.15707.2	2	WMALVK		73.5413	747.42436415488	-0.00223934	-3	6.65245,6.24326,6.16731,6.6216,6.65416,6.05695	6
36859	5_T.13266.13266.2	2	MTLNNFR	1,Oxidation[M];4,Deamidated[N];5,Deamidated[N];	73.5398	913.409814951058	-0.0014475	-1.58	39.5138,64.6365,64.5279,32.2178,32.8971,39.8879,41.5744	7
40875	3_G.13376.13376.	0	NSSMGRLS	4,Oxidation[M];	73.5381	1.00728	-1.32426e-06	-1.31	25.3237,24.7618,30.6406,18.4641,26.0915,27.4201,26.72,27.1675	8
43786	3_G.25917.25917.	0	KAVVKLL		73.5366	1.00728	-8.48181e-06	-8.42	10.5153,9.68649,10.1425,11.4244,11.0364,10.0266,8.53544	7
34972	3_G.39322.39322.2	2	SYTNFLRW		73.5317	1086.5421936838	-0.00559021	-5.14	43.0385,40.1578,63.3757,62.726,64.6636,59.5173,52.2346,50	8
130051	2_K2.22297.22297.2	2	YLMTLGKTT		73.5278	1027.54962993366	-0.000395683	-0.39	37.7437,43.1679,62.9068,61.1302,68.8286,61.0117,61.9514,62.3887,62.0763	9
38486	3_G.14596.14596.	0	AVPRFHPM		73.5276	1.00728	-4.25999e-06	-4.23	59.987,60.4599,63.2091,62.9118,68.4153,70.5684,70.4554,70.7152	8
93225	6_wave1.29750.29750.2	2	QTPAFANQLWTL	1,Deamidated[Q];	73.5256	1390.69617689185	-0.0040044	-2.88	36.1799,50.8707,54.2608,69.524,71.8963,77.4534,81.9795,85.5734,87.3617,79.0621,77.0306,78.6041	12
41984	6_wave1.37731.37731.2	2	LQYYMNYDGFNTFSLLK	5,Oxidation[M];	73.5254	2133.00733042349	-0.00765158	-3.59	81.2876,80.0162,85.9734,97.2189,89.5841,97.3504,96.5336,82.94,84.121,84.9518,95.3634,95.0821,95.6722,94.508,95.4961,94.3184,94.4947	17
41180	5_T.36454.36454.2	2	FWMFK		73.5194	758.371089453552	-0.00171127	-2.26	5.73949,5.89498,5.25376,4.4112,3.8261	5
130283	2_K2.30357.30357.	0	GFNTFTLPK		73.5193	1.00728	-1.58912e-06	-1.58	60.7068,60.6917,75.0674,76.2263,80.5131,78.4186,78.9893,75.8628,75.4991	9
27549	3_G.41531.41531.2	2	LPLSQRFLLVE		73.5052	1314.78160518615	-0.0036877	-2.8	99.382,99.1806,98.8649,98.5101,97.7355,97.7727,98.8896,99.4612,99.0117,98.6897,97.0963	11
131366	1_K1.21371.21371.	0	AYFFHPDN		73.4904	1.00728	-2.09941e-06	-2.08	50,50,54.6517,62.684,62.6044,45.6595,36.6793,38.9353	8
28072	4_C.9612.9612.	0	CCNASSGQRW	1,Carbamidomethyl[C];2,Carbamidomethyl[C];	73.4898	1.00728	-6.91488e-06	-6.86	7.0093,6.68923,6.57965,6.53065,7.24407,8.08986,6.3439,6.14592,5.96777,6.15124	10
42738	4_C.13358.13358.2	2	VLPNFH		73.4888	726.39548784062	-0.0022246	-3.06	15.539,15.4174,19.6681,18.5731,15.2137,15.1759	6
33978	3_G.15589.15589.	0	VTKLVTDLTK		73.4729	1.00728	-3.23119e-06	-3.21	64.6178,64.8879,73.9897,73.5071,72.8404,62.8078,48.7324,51.6585,51.3908,61.4021	10
149605	7_wave2.23953.23953.	0	ETVVKLL		73.4637	1.00728	-5.3838e-06	-5.34	33.1253,31.7225,31.2138,57.8487,55.726,55.0464,55.8536	7
42932	3_G.15894.15894.	0	AGLVTALR		73.4577	1.00728	-9.22322e-06	-9.16	6.10743,6.04782,5.89348,6.4134,6.12532,4.73486,4.769,6.03441	8
41703	4_C.7846.7846.2	2	RSYPSY		73.4398	772.363660100714	-0.00125937	-1.63	12.9017,12.6256,15.1485,12.9348,12.7823,12.4334	6
33527	5_T.5120.5120.2	2	CSTATVGATR	1,Carbamidomethyl[C];	73.431	1023.48978040466	-0.00103357	-1.01	54.2781,54.0801,71.4136,73.5511,76.7966,75.5449,53.8373,51.3901,66.8743,67.48	10
22947	5_T.26490.26490.	0	LLGTLCFLLPPS	6,Carbamidomethyl[C];	73.4216	1.00728	-6.62789e-06	-6.58	7.23451,6.89803,6.45093,6.55877,6.16927,5.9898,5.85446,5.96121,5.7032,5.4084,5.11983,5.2219	12
40665	4_C.7440.7440.2	2	VVGCQVR	4,Carbamidomethyl[C];	73.4187	817.43717366405	-0.0023531	-2.88	19.0836,18.1195,18.5404,16.4147,14.9814,14.838,16.498	7
143274	7_wave2.9374.9374.	0	NFLRAVR		73.4136	1.00728	-3.80605e-06	-3.78	10.9077,9.99473,9.88097,9.9035,8.16484,9.48464,6.82766	7
32417	5_T.24232.24232.2	2	SFFCQDVR	4,Carbamidomethyl[C];	73.4125	1058.46316354273	-0.00939036	-8.87	9.27481,8.40187,8.02825,7.24491,7.56132,7.00012,7.80913,7.44497	8
99002	2_K2.29767.29767.2	2	ANLQLWPCKSN	8,Carbamidomethyl[C];	73.4122	1330.66142470176	-0.00426126	-3.2	89.6227,91.0911,95.2098,98.1395,98.8831,98.9405,98.1552,97.8317,97.4664,96.2663,96.5858	11
31672	3_G.17795.17795.	0	VVGKDTLLTNK		73.4096	1.00728	-1.681e-06	-1.67	99.4905,99.3277,97.6518,97.8533,95.4015,95.1446,96.2665,99.41,98.7139,98.7633,98.8733	11
42295	5_T.11701.11701.	0	PLYYR		73.4076	1.00728	-6.66363e-06	-6.62	5.98209,5.84159,5.9531,6.19734,5.35074	5
120037	1_K1.23070.23070.2	2	AMATPHVAGLAA	2,Oxidation[M];	73.4057	1125.57436939981	-0.00233277	-2.07	58.2269,42.0485,58.7175,65.4099,61.3639,62.271,67.8678,61.2937,64.4549,75.7145,65.6221,69.596	12
42313	3_G.6040.6040.2	2	GKCQPTE	3,Carbamidomethyl[C];	73.3908	819.366601229878	-7.81741e-05	-0.1	4.41729,4.63485,4.28553,3.86981,3.65396,3.67004,3.26254	7
41994	3_G.13169.13169.	0	GLRLFPK		73.3882	1.00728	-2.70635e-06	-2.69	10.4813,10.3106,12.2278,13.1957,11.8342,13.1367,11.914	7
32771	3_G.16420.16420.	0	TLNKVLLPKE		73.376	1.00728	-1.92139e-06	-1.91	33.8713,35.3642,47.3435,48.3492,58.7831,63.5376,57.3905,44.6952,35.3557,34.8601	10
155870	7_wave2.7673.7673.2	2	CLTLSK	1,Carbamidomethyl[C];	73.3736	721.394538363006	-0.00334042	-4.63	73.6298,76.3145,85.9331,88.153,84.4487,85.0131	6
32305	4_C.8751.8751.2	2	TTMFNCLTT	3,Oxidation[M];6,Carbamidomethyl[C];	73.373	1104.47688942928	-0.00698972	-6.33	44.3609,35.1142,21.1039,30.3009,30.8401,50.9293,48.9118,48.078,46.2886	9
93474	6_wave1.28011.28011.	0	CKFQLMGLYGR	1,Carbamidomethyl[C];6,Oxidation[M];	73.3644	1.00728	-3.32752e-06	-3.3	12.0917,11.9549,18.201,18.9504,19.3187,15.0985,20.7589,18.0024,15.9909,15.1189,16.0501	11
28732	5_T.10199.10199.	0	YYADGSLRPQ		73.3598	1.00728	-6.7047e-06	-6.66	48.9919,47.7655,43.8432,27.1235,27.6274,27.9569,39.1869,37.9825,37.5809,33.3629	10
34889	4_C.15224.15224.2	2	TTFMNCLM	4,Oxidation[M];6,Carbamidomethyl[C];	73.3493	1033.42189745059	-0.00687386	-6.65	13.5825,13.1858,10.4661,9.74062,10.3334,11.3684,12.5059,12.2994	8
95449	7_wave2.33260.33260.2	2	LFLEQLHVLEK		73.3434	1368.79374892051	-0.00529188	-3.87	97.5815,97.4871,99.2642,91.69,91.7753,92.9317,98.7315,98.2017,98.3781,94.0285,94.7346	11
149949	2_K2.20265.20265.2	2	QYLFPK		73.3337	795.44244589419	-0.0025657	-3.23	11.6576,11.3164,13.1055,11.8188,13.963,12.6635	6
40355	5_T.9234.9234.2	2	EQLGPSR		73.3298	786.41084363274	-0.000422579	-0.54	9.44979,9.44597,9.13368,9.62129,8.99808,8.94571,8.81878	7
40701	4_C.6693.6693.	0	AHNGNFR		73.3196	1.00728	-6.68124e-06	-6.63	7.8959,7.69153,9.98185,10.0504,10.6997,8.90333,9.66013	7
132907	7_wave2.5343.5343.2	2	RDNCLTTN	4,Carbamidomethyl[C];8,Deamidated[N];	73.3194	994.423895472692	-0.00198358	-1.99	29.0581,23.8967,24.6515,23.2689,41.4954,44.2327,38.5904	8
36924	3_G.22128.22128.	0	SSGRQWMF	7,Oxidation[M];	73.3144	1.00728	-1.76815e-06	-1.76	13.5869,12.8907,10.4257,9.79344,9.52656,10.3509,10.121,8.41351	8
127745	6_wave1.32544.32544.2	2	LLKVKLLLL		73.2842	1052.77143568992	-0.00926297	-8.8	16.5421,15.142,14.9166,14.3811,14.8781,17.1508,18.1239,15.1382,14.9299	9
33582	3_G.9710.9710.	0	QYFLHYQE	1,Deamidated[Q];	73.2795	1.00728	-8.34368e-06	-8.28	50,60.7812,66.973,82.7773,90.2912,87.7707,81.2402,69.0873	8
45347	3_G.15632.15632.	0	GSYYVK		73.2733	1.00728	-6.50243e-06	-6.46	4.26595,4.22926,3.95536,3.77213,3.82209,3.28371	6
80688	6_wave1.44558.44558.2	2	LARRLLLLLLLLL		73.2723	1533.10783482197	-0.0101908	-6.65	72.7753,70.0071,69.3122,70.454,94.3325,96.5924,88.6497,88.8198,88.9807,89.1324,89.2747,89.4075,89.5308	13
23980	5_T.18126.18126.3	3	STCGTQLPTLAR	3,Carbamidomethyl[C];	73.2486	1304.66653836835	-0.0038906	-2.98	11.3962,11.1602,12.5566,12.468,11.5829,11.6215,14.8336,16.8563,16.4827,14.4487,11.7896,13.529	12
108361	7_wave2.7629.7629.2	2	CRAPPPSSQFS	1,Carbamidomethyl[C];	73.2352	1233.56702820432	-0.00106404	-0.86	25.8633,24.6675,34.7929,52.3004,61.0112,63.4728,61.7412,56.4609,48.7175,39.5281,40.2515	11
111935	7_wave2.6324.6324.3	3	ARHPHPHLSF		73.2296	1198.62572467869	-0.00296087	-2.47	10.1172,9.53222,14.4994,16.3434,16.9427,21.991,16.9587,16.94,16.8529,13.1857	10
132568	1_K1.25717.25717.2	2	AYLMTLGKT		73.2243	997.541590043034	-0.00297508	-2.98	26.563,24.7424,43.5233,46.5672,45.3834,47.1687,38.2069,29.8482,29.8706	9
36710	3_G.31700.31700.2	2	GFNTFTLPK		73.2195	1024.54939409928	-0.00326293	-3.18	36.6631,36.3184,48.3066,48.3365,51.7006,51.2485,50.8599,49.2736,48.0054	9
38135	5_T.10438.10438.	0	VVMGPTPR	3,Oxidation[M];	73.2044	1.00728	-8.24908e-06	-8.19	7.21592,7.36316,6.68485,6.30259,6.34758,6.32457,4.8566,4.98546	8
41903	5_T.9971.9971.2	2	VVVLDGK		73.1954	729.452311972208	-0.00186909	-2.56	54.8193,67.0071,62.3997,62.3817,40.2768,41.392,42.4893	7
124328	1_K1.19829.19829.	0	NSLTPKLPSQ		73.1939	1.00728	-6.9551e-06	-6.9	11.6064,11.3109,10.8327,11.2218,10.7773,10.15,10.9148,18.8147,18.6617,10.1888	10
109090	6_wave1.13862.13862.	0	QLLVHPVHGNL		73.1933	1.00728	-7.61352e-06	-7.56	36.0059,37.7652,66.438,69.3407,69.5581,66.9992,64.6761,56.9507,52.6219,45.2946,46.0094	11
106515	1_K1.13340.13340.	0	QYLKKQVTGW	6,Deamidated[Q];	73.193	1.00728	-2.85708e-06	-2.84	92.0519,89.792,97.1055,96.8088,95.1111,75.2984,85.7903,87.1418,94.4971,95.2788	10
38229	4_C.40548.40548.2	2	PLQLWPC	7,Carbamidomethyl[C];	73.1822	913.462805707824	-0.00283948	-3.11	46.9081,47.1894,51.6596,53.0455,51.0687,54.3584,48.7568	7
28984	5_T.18136.18136.2	2	GMGTQLPTLAR	2,Oxidation[M];	73.1802	1160.61210829551	-0.00294969	-2.54	45.5335,23.5518,39.5942,39.4782,52.53,56.2043,50.6139,43.854,39.9155,35.7252,42.4927	11
144764	1_K1.24052.24052.	0	SGLVLDVR		73.1747	1.00728	-4.61272e-06	-4.58	94.1572,94.4742,95.9383,97.0901,97.2063,90.3702,89.9418,91.394	8
146169	6_wave1.9459.9459.	0	SPLQLAGR		73.1628	1.00728	-1.25698e-06	-1.25	61.6584,61.1733,61.1895,66.0036,58.9592,38.9489,41.522,55.0144	8
[truncated: 112,449 more rows]

## Sheet: pFind_merge_result
#	Title	Charge	Sq	Mod_Sites	Score	Spectra Mass	Q value	Theory Sq Mass	Delta Mass	Delta Mass (PPM)	Specific Flag	Label Flag	Target_Decoy	Protein AC	len
1720	3_G.7609.7609.2.0.dta	2	QNRDNCLTTD	6,Carbamidomethyl[C]#0;	0.407	1236.53	0.00988	1236.53	0.00379	3.07	C	1	TRUE	sp|P06750.1|AGGL_RICCO/AAA63506.1/prf||1209171A/prf||1303208A/AAB22584.1/pdb|1RZO|B/ADG29082.1/XP_002534220.2/XP_048234669.1/NP_001406534.1/	10
1719	3_G.8117.8117.3.0.dta	3	RRNGSKFNVYD		0.406	1355.68	0.00988	1355.68	0.00278	2.05	C	1	TRUE	sp|P06750.1|AGGL_RICCO/AAB22584.1/pdb|1RZO|A/EEF30194.1/ACV85691.1/ACV85693.1/XP_002534220.2/XP_048234669.1/NP_001406534.1/EEF30196.1/XP_002532193.2/	11
1718	3_G.32333.32333.2.0.dta	2	ESLHAVERGLE		0.404	1239.63	0.00988	1239.63	0.00174	1.41	C	1	TRUE	CON_IPI00166126.2/	11
1717	3_G.18658.18658.2.0.dta	2	VILPNND		0.401	784.42	0.00988	784.42	0.00108	1.38	C	1	TRUE	CON_GluC|SWISS-PROT:P0C1U8/	7
1716	3_G.34467.34467.2.0.dta	2	LNVPGEIVE		0.4	969.53	0.00988	969.53	0.003	3.09	S	1	TRUE	CON_CASB|SWISS-PROT:P02666/	9
1715	3_G.21443.21443.2.0.dta	2	IQMISE		0.4	720.36	0.00988	720.36	0.00103	1.44	C	1	TRUE	pdb|7TH2|A/WDV57319.1/WKY18136.1/pdb|8TAD|A/sp|P06750.1|AGGL_RICCO/sp|P02879.1|RICI_RICCO/prf||0408164A/prf||1405280A/AAB22582.1/AAB22584.1/pdb|1BR5|A/pdb|1BR6|A/pdb|1UQ4|A/pdb|1UQ5|A/pdb|1J1M|A/pdb|1RZO|A/ABG65738.1/sp|P82683.2|ML3_VISAL/pdb|1IFS|A/pdb|1OBS|A/EEF26167.1/EEF30194.1/pdb|3EJ5|X/ACV85690.1/ACV85691.1/ACV85693.1/ACZ56251.1/ACZ56252.1/ACZ56253.1/ACZ56254.1/ADG29030.1/ADG29032.1/ADG290…	6
1714	3_G.11305.11305.2.0.dta	2	IYDCNTAATD	4,Carbamidomethyl[C]#0;5,Deamidated[N]#0;	0.4	1144.45	0.00988	1144.45	0.00217	1.9	S	1	TRUE	sp|P02879.1|RICI_RICCO/AAA63506.1/prf||1111227A/prf||1303208A/AAB22582.1/pdb|2AAI|B/EEF26167.1/EEF27096.1/EEF27728.1/ACY38598.1/ADG29030.1/ADG29032.1/ADG29033.1/ADG29035.1/ADG29036.1/ADG29037.1/ADG29038.1/ADG29039.1/ADG29040.1/ADG29043.1/ADG29044.1/ADG29046.1/ADG29047.1/ADG29049.1/ADG29050.1/ADG29051.1/ADG29056.1/ADG29058.1/ADG29060.1/ADG29061.1/ADG29062.1/ADG29066.1/ADG29068.1/ADG29069.1/ADG2907…	10
1713	3_G.17272.17272.6.1.dta	6	TNFIRAVRGRLTTGADVRHE		0.4	2269.23	0.00988	2269.23	0.00428	1.88	C	1	TRUE	pdb|7TH2|A/WDV57319.1/WKY18136.1/pdb|8TAD|A/sp|P02879.1|RICI_RICCO/prf||0408164A/prf||1405280A/pdb|1BR5|A/pdb|1BR6|A/pdb|1UQ4|A/pdb|1UQ5|A/pdb|1J1M|A/ABG65738.1/pdb|1IFS|A/pdb|1OBS|A/pdb|2VC3|A/EEF26167.1/pdb|3EJ5|X/ACV85690.1/ACZ56253.1/ACZ56254.1/ADG29030.1/ADG29032.1/ADG29033.1/ADG29035.1/ADG29036.1/ADG29037.1/ADG29038.1/ADG29039.1/ADG29040.1/ADG29043.1/ADG29044.1/ADG29046.1/ADG29047.1/ADG2904…	20
1712	3_G.10035.10035.2.0.dta	2	VQNQYE	3,Deamidated[N]#0;	0.4	781.34	0.00988	781.34	0.00176	2.25	S	1	TRUE	CON_IPI00622240.4/	6
1711	3_G.11182.11182.2.0.dta	2	YADGSIRPQQNRDNCLTTD	15,Carbamidomethyl[C]#0;	0.399	2224.01	0.00988	2224	0.00241	1.08	C	1	TRUE	sp|P06750.1|AGGL_RICCO/AAA63506.1/prf||1209171A/prf||1303208A/AAB22584.1/pdb|1RZO|B/ADG29082.1/XP_002534220.2/XP_048234669.1/NP_001406534.1/	19
1710	3_G.14783.14783.3.0.dta	3	SSGQRWMFKND		0.398	1355.62	0.00988	1355.62	0.00368	2.71	C	1	TRUE	sp|P06750.1|AGGL_RICCO/sp|P02879.1|RICI_RICCO/AAA63506.1/prf||1111227A/prf||1209171A/prf||1303208A/AAB22582.1/AAB22584.1/pdb|2AAI|B/pdb|1RZO|B/EEF26618.1/EEF27096.1/EEF27728.1/ACY38598.1/ADG29030.1/ADG29032.1/ADG29033.1/ADG29035.1/ADG29036.1/ADG29037.1/ADG29038.1/ADG29039.1/ADG29040.1/ADG29043.1/ADG29044.1/ADG29046.1/ADG29047.1/ADG29049.1/ADG29050.1/ADG29051.1/ADG29056.1/ADG29058.1/ADG29060.1/ADG…	11
1709	3_G.32460.32460.2.0.dta	2	NGLVLDVR	1,Deamidated[N]#0;	0.395	886.5	0.00988	886.5	0.00068	0.77	C	1	TRUE	sp|P06750.1|AGGL_RICCO/AAA63506.1/prf||1209171A/prf||1303208A/AAB22584.1/pdb|1RZO|B/ACY38598.1/ADG29082.1/XP_002534220.2/XP_015582713.2/NP_001406534.1/	8
1708	3_G.12699.12699.2.0.dta	2	KLYALE		0.395	736.43	0.00988	736.42	0.00194	2.63	C	1	FALSE	REV_CON_IPI00009865.2/REV_CON_IPI00384444.5/REV_CON_IPI00450768.7/REV_CON_IPI00112947.1/REV_CON_IPI00136056.1/REV_CON_IPI00225378.3/REV_CON_IPI00230365.5/REV_CON_IPI00798492.2/REV_CON_IPI00290077.1/REV_CON_IPI00328103.3/REV_CON_IPI00479145.2/REV_CON_K1C15_SHEEP/	6
1707	3_G.46955.46955.2.0.dta	2	GPFPIIV		0.394	742.45	0.00829	742.45	0.00163	2.19	C	1	TRUE	CON_CASB|SWISS-PROT:P02666/	7
1706	3_G.34011.34011.2.0.dta	2	TFAFGGNYDRLE		0.393	1389.65	0.00829	1389.64	0.00393	2.83	C	1	TRUE	pdb|7TH2|A/WDV57319.1/WKY18136.1/pdb|8TAD|A/sp|P06750.1|AGGL_RICCO/sp|P02879.1|RICI_RICCO/prf||0408164A/prf||1405280A/AAB22582.1/AAB22584.1/pdb|1BR5|A/pdb|1BR6|A/pdb|1UQ4|A/pdb|1J1M|A/pdb|1RZO|A/ABG65738.1/pdb|1IFS|A/pdb|1OBS|A/pdb|2VC3|A/EEF26167.1/EEF30194.1/pdb|3EJ5|X/ACV85690.1/ACV85691.1/ACV85693.1/ACZ56251.1/ACZ56252.1/ACZ56253.1/ACZ56254.1/ADG29030.1/ADG29032.1/ADG29033.1/ADG29035.1/ADG290…	12
1705	3_G.36321.36321.2.0.dta	2	SAPDPSVITLE		0.391	1128.58	0.00829	1128.58	0.00342	3.03	C	1	TRUE	pdb|7TH2|A/WDV57319.1/WKY18136.1/pdb|8TAD|A/sp|P06750.1|AGGL_RICCO/sp|P02879.1|RICI_RICCO/prf||0408164A/prf||1405280A/AAB22582.1/AAB22584.1/pdb|1BR5|A/pdb|1BR6|A/pdb|1UQ4|A/pdb|1UQ5|A/pdb|1J1M|A/pdb|1RZO|A/ABG65738.1/pdb|1IFS|A/pdb|1OBS|A/pdb|2VC3|A/EEF26167.1/EEF30194.1/pdb|3EJ5|X/ACV85690.1/ACV85691.1/ACV85693.1/ADG29030.1/ADG29032.1/ADG29033.1/ADG29035.1/ADG29036.1/ADG29037.1/ADG29038.1/ADG290…	11
1704	3_G.27862.27862.3.0.dta	3	WALYADGSIRPQQNRDNCLTSDSNIRE	18,Carbamidomethyl[C]#0;	0.389	3179.49	0.00829	3179.49	0.00143	0.45	C	1	TRUE	sp|P02879.1|RICI_RICCO/prf||1111227A/AAB22582.1/pdb|2AAI|B/EEF26618.1/EEF27096.1/EEF27728.1/ADG29030.1/ADG29033.1/ADG29035.1/ADG29037.1/ADG29038.1/ADG29039.1/ADG29043.1/ADG29046.1/ADG29049.1/ADG29050.1/ADG29056.1/ADG29060.1/ADG29061.1/ADG29062.1/ADG29066.1/ADG29068.1/ADG29071.1/ADG29073.1/ADG29074.1/ADG29075.1/ADG29077.1/ADG29080.1/ADG29081.1/ADG29084.1/ADG29088.1/ADG29089.1/ADG29090.1/ADG29091.1…	27
1703	3_G.22126.22126.4.0.dta	4	GRFHNGNAIQLWPCKSNTD	14,Carbamidomethyl[C]#0;	0.389	2215.05	0.00829	2215.05	0.0052	2.35	S	1	TRUE	sp|P02879.1|RICI_RICCO/AAA63506.1/prf||1111227A/prf||1303208A/AAB22582.1/pdb|2AAI|B/EEF26167.1/EEF30194.1/ACY38598.1/ADG29030.1/ADG29032.1/ADG29033.1/ADG29035.1/ADG29036.1/ADG29037.1/ADG29039.1/ADG29040.1/ADG29043.1/ADG29044.1/ADG29046.1/ADG29047.1/ADG29049.1/ADG29050.1/ADG29051.1/ADG29056.1/ADG29058.1/ADG29060.1/ADG29061.1/ADG29062.1/ADG29066.1/ADG29068.1/ADG29069.1/ADG29071.1/ADG29073.1/ADG2907…	19
1702	3_G.30040.30040.2.0.dta	2	ENSWGRLSTAIQE		0.388	1490.73	0.00829	1490.72	0.00206	1.38	C	1	TRUE	pdb|7TH2|A/WDV57319.1/WKY18136.1/pdb|8TAD|A/sp|P06750.1|AGGL_RICCO/sp|P02879.1|RICI_RICCO/prf||0408164A/prf||1405280A/AAB22582.1/AAB22584.1/pdb|1BR5|A/pdb|1BR6|A/pdb|1UQ5|A/pdb|1J1M|A/pdb|1RZO|A/ABG65738.1/pdb|1IFS|A/pdb|1OBS|A/pdb|2VC3|A/EEF26167.1/EEF30194.1/pdb|3EJ5|X/ACV85690.1/ACV85691.1/ACV85693.1/ADG29030.1/ADG29032.1/ADG29033.1/ADG29035.1/ADG29036.1/ADG29037.1/ADG29038.1/ADG29039.1/ADG290…	13
1701	3_G.50408.50408.3.0.dta	3	SLPQNIPPLTQTPVVVPPFLQPE		0.386	2511.39	0.00829	2511.39	0.00577	2.3	C	1	TRUE	CON_CASB|SWISS-PROT:P02666/	23
1700	3_G.39409.39409.2.0.dta	2	VIPYVRYL		0.385	1022.61	0.00829	1022.6	0.00251	2.45	C	1	TRUE	CON_CASA2|SWISS-PROT:P02663/	8
1699	3_G.21692.21692.2.0.dta	2	YFFHPDNQEDAE		0.385	1511.61	0.00829	1511.61	0.00425	2.81	C	1	TRUE	pdb|7TH2|A/WDV57319.1/WKY18136.1/pdb|8TAD|A/sp|P06750.1|AGGL_RICCO/sp|P02879.1|RICI_RICCO/prf||0408164A/prf||1405280A/AAB22582.1/AAB22584.1/pdb|1BR5|A/pdb|1BR6|A/pdb|1UQ4|A/pdb|1UQ5|A/pdb|1J1M|A/pdb|1RZO|A/ABG65738.1/pdb|1IFS|A/pdb|1OBS|A/pdb|2VC3|A/EEF26167.1/EEF30194.1/pdb|3EJ5|X/ACV85690.1/ACV85691.1/ACZ56251.1/ACZ56252.1/ACZ56253.1/ACZ56254.1/ADG29030.1/ADG29032.1/ADG29033.1/ADG29035.1/ADG290…	12
1698	3_G.28085.28085.2.0.dta	2	QANSGQVWIE		0.384	1131.55	0.00829	1131.54	0.00316	2.8	C	1	TRUE	sp|P02879.1|RICI_RICCO/prf||1111227A/AAB22582.1/pdb|2AAI|B/EEF26618.1/EEF27096.1/ACY38598.1/ADG29030.1/ADG29032.1/ADG29033.1/ADG29035.1/ADG29036.1/ADG29037.1/ADG29038.1/ADG29039.1/ADG29040.1/ADG29043.1/ADG29044.1/ADG29046.1/ADG29047.1/ADG29049.1/ADG29050.1/ADG29051.1/ADG29056.1/ADG29058.1/ADG29060.1/ADG29061.1/ADG29062.1/ADG29066.1/ADG29068.1/ADG29069.1/ADG29071.1/ADG29073.1/ADG29074.1/ADG29075.1…	10
1697	3_G.16745.16745.5.0.dta	5	MRTRIRYNRRSAPDPSVITLE	1,Oxidation[M]#0;	0.384	2547.36	0.00829	2547.36	-0.00212	-0.83	S	1	TRUE	pdb|7TH2|A/WDV57319.1/WKY18136.1/pdb|8TAD|A/sp|P06750.1|AGGL_RICCO/sp|P02879.1|RICI_RICCO/prf||0408164A/prf||1405280A/AAB22582.1/AAB22584.1/pdb|1BR5|A/pdb|1BR6|A/pdb|1UQ4|A/pdb|1UQ5|A/pdb|1J1M|A/pdb|1RZO|A/ABG65738.1/pdb|1IFS|A/pdb|1OBS|A/pdb|2VC3|A/EEF26167.1/EEF30194.1/pdb|3EJ5|X/ACV85691.1/ADG29030.1/ADG29032.1/ADG29033.1/ADG29035.1/ADG29036.1/ADG29037.1/ADG29038.1/ADG29039.1/ADG29040.1/ADG290…	21
3062	5_T.23900.23900.2.0.dta	2	NAVPITPTLNR	1,Deamidated[N]#0;	0.384	1196.67	0.00885	1196.66	0.00351	2.94	S	1	TRUE	CON_CASA2|SWISS-PROT:P02663/	11
1696	3_G.42949.42949.3.0.dta	3	YAVSVLLRLAKEYE		0.383	1653.92	0.00829	1653.92	0.00399	2.41	S	1	TRUE	CON_IPI00708398.1/	14
3061	5_T.36687.36687.3.1.dta	3	ISNIDSEVLLRLSQETQYK	3,Deamidated[N]#0;	0.383	2237.17	0.00885	2237.17	0.00483	2.16	S	1	FALSE	REV_CON_6685564/REV_CON_110456|TREMBL:Q8IUT8/	19
3060	5_T.46790.46790.2.2.dta	2	PNQIWLPLF		0.382	1127.63	0.00759	1127.62	0.00302	2.67	C	1	TRUE	sp|P02879.1|RICI_RICCO/prf||1111227A/AAB22582.1/pdb|2AAI|B/EEF26618.1/EEF27096.1/EEF27728.1/NP_001310630.1/XP_048233460.1/XP_048234555.1/	9
1695	3_G.8348.8348.2.1.dta	2	QNRDNCLTTD	6,Carbamidomethyl[C]#0;	0.382	1236.53	0.00829	1236.53	0.00151	1.22	C	1	TRUE	sp|P06750.1|AGGL_RICCO/AAA63506.1/prf||1209171A/prf||1303208A/AAB22584.1/pdb|1RZO|B/ADG29082.1/XP_002534220.2/XP_048234669.1/NP_001406534.1/	10
1694	3_G.21542.21542.2.0.dta	2	RRSAPDPSVITLE		0.382	1440.78	0.00829	1440.78	0.00336	2.33	C	1	TRUE	pdb|7TH2|A/WDV57319.1/WKY18136.1/pdb|8TAD|A/sp|P06750.1|AGGL_RICCO/sp|P02879.1|RICI_RICCO/prf||0408164A/prf||1405280A/AAB22582.1/AAB22584.1/pdb|1BR5|A/pdb|1BR6|A/pdb|1UQ4|A/pdb|1UQ5|A/pdb|1J1M|A/pdb|1RZO|A/ABG65738.1/pdb|1IFS|A/pdb|1OBS|A/pdb|2VC3|A/EEF26167.1/EEF30194.1/pdb|3EJ5|X/ACV85691.1/ACV85693.1/ADG29030.1/ADG29032.1/ADG29033.1/ADG29035.1/ADG29036.1/ADG29037.1/ADG29038.1/ADG29039.1/ADG290…	13
3059	5_T.29846.29846.3.0.dta	3	TSQNSELNNMQDLVEDYKK		0.381	2256.05	0.00759	2256.04	0.00372	1.65	S	1	TRUE	CON_IPI00021304.1/	19
3058	5_T.30574.30574.2.2.dta	2	NGLCVDVR	4,Carbamidomethyl[C]#0;	0.381	932.47	0.00759	932.46	0.0073	7.83	S	1	TRUE	sp|P02879.1|RICI_RICCO/AAA63506.1/prf||1111227A/prf||1303208A/AAB22582.1/pdb|2AAI|B/EEF26167.1/ACY38598.1/ADG29030.1/ADG29032.1/ADG29033.1/ADG29035.1/ADG29036.1/ADG29037.1/ADG29038.1/ADG29039.1/ADG29040.1/ADG29043.1/ADG29044.1/ADG29046.1/ADG29047.1/ADG29049.1/ADG29050.1/ADG29051.1/ADG29056.1/ADG29058.1/ADG29060.1/ADG29061.1/ADG29062.1/ADG29066.1/ADG29068.1/ADG29069.1/ADG29071.1/ADG29073.1/ADG2907…	8
3057	5_T.21914.21914.2.0.dta	2	HEIPVLPNR		0.381	1074.61	0.00759	1074.61	0.00304	2.82	S	1	TRUE	pdb|7TH2|A/WDV57319.1/WKY18136.1/pdb|8TAD|A/sp|P06750.1|AGGL_RICCO/sp|P02879.1|RICI_RICCO/prf||0408164A/prf||1405280A/AAB22584.1/pdb|1BR5|A/pdb|1BR6|A/pdb|1UQ4|A/pdb|1UQ5|A/pdb|1J1M|A/pdb|1RZO|A/ABG65738.1/pdb|1IFS|A/pdb|1OBS|A/pdb|2VC3|A/EEF26167.1/pdb|3EJ5|X/ACV85690.1/ACZ56251.1/ACZ56252.1/ACZ56253.1/ACZ56254.1/ADG29030.1/ADG29032.1/ADG29033.1/ADG29035.1/ADG29036.1/ADG29037.1/ADG29038.1/ADG290…	9
3056	5_T.21922.21922.2.0.dta	2	VWLEDCTSEK		0.381	1209.55	0.00759	1209.55	0.0017	1.4	S	1	TRUE	sp|P06750.1|AGGL_RICCO/AAA63506.1/prf||1209171A/prf||1303208A/AAB22584.1/pdb|1RZO|B/ACY38598.1/ADG29082.1/XP_002534220.2/XP_015582713.2/XP_048234669.1/NP_001406534.1/	10
1693	3_G.11988.11988.2.0.dta	2	FFHPDNQE		0.38	1033.44	0.00829	1033.44	0.00289	2.8	C	1	TRUE	pdb|7TH2|A/WDV57319.1/WKY18136.1/pdb|8TAD|A/sp|P06750.1|AGGL_RICCO/sp|P02879.1|RICI_RICCO/prf||0408164A/prf||1405280A/AAB22582.1/AAB22584.1/pdb|1BR5|A/pdb|1BR6|A/pdb|1UQ4|A/pdb|1UQ5|A/pdb|1J1M|A/pdb|1RZO|A/ABG65738.1/pdb|1IFS|A/pdb|1OBS|A/pdb|2VC3|A/EEF26167.1/EEF30194.1/pdb|3EJ5|X/ACV85690.1/ACV85691.1/ACZ56251.1/ACZ56252.1/ACZ56253.1/ACZ56254.1/ADG29030.1/ADG29032.1/ADG29033.1/ADG29035.1/ADG290…	8
3055	5_T.18410.18410.2.0.dta	2	VGLPISQR	7,Deamidated[Q]#0;	0.38	870.5	0.00759	870.5	0.00016	0.18	S	1	TRUE	sp|P06750.1|AGGL_RICCO/AAB22584.1/pdb|1RZO|A/ACZ56251.1/ACZ56252.1/ADG29071.1/XP_002534220.2/NP_001406534.1/	8
1692	3_G.10846.10846.2.0.dta	2	YADGSIRPQQNRDNCLTSD	15,Carbamidomethyl[C]#0;	0.379	2209.99	0.00829	2209.99	7e-05	0.03	C	1	TRUE	sp|P02879.1|RICI_RICCO/prf||1111227A/AAB22582.1/pdb|2AAI|B/EEF26618.1/EEF27096.1/EEF27728.1/ACY38598.1/ADG29030.1/ADG29032.1/ADG29033.1/ADG29035.1/ADG29036.1/ADG29037.1/ADG29038.1/ADG29039.1/ADG29040.1/ADG29043.1/ADG29044.1/ADG29046.1/ADG29047.1/ADG29049.1/ADG29050.1/ADG29051.1/ADG29056.1/ADG29058.1/ADG29060.1/ADG29061.1/ADG29062.1/ADG29066.1/ADG29068.1/ADG29069.1/ADG29071.1/ADG29073.1/ADG29074.1…	19
1691	3_G.51542.51542.2.0.dta	2	QEPVLGPVRGPFPIIV		0.379	1718	0.00829	1718	0.0045	2.62	C	1	TRUE	CON_CASB|SWISS-PROT:P02666/	16
3054	5_T.13936.13936.2.0.dta	2	MDPEPIVR	1,Oxidation[M]#0;	0.378	972.48	0.00759	972.48	0.00059	0.61	C	1	TRUE	sp|P06750.1|AGGL_RICCO/sp|P02879.1|RICI_RICCO/AAA63506.1/prf||1111227A/prf||1209171A/prf||1303208A/prf||1405280A/AAB22582.1/AAB22584.1/pdb|2AAI|B/pdb|1RZO|B/EEF26167.1/EEF30194.1/ACY38598.1/ADG29030.1/ADG29032.1/ADG29033.1/ADG29035.1/ADG29036.1/ADG29037.1/ADG29038.1/ADG29039.1/ADG29040.1/ADG29043.1/ADG29044.1/ADG29046.1/ADG29047.1/ADG29049.1/ADG29050.1/ADG29051.1/ADG29056.1/ADG29058.1/ADG29060.1/…	8
3052	5_T.15399.15399.2.0.dta	2	HEIPVLPNR	8,Deamidated[N]#0;	0.377	1075.59	0.00759	1075.59	0.0014	1.3	S	1	TRUE	pdb|7TH2|A/WDV57319.1/WKY18136.1/pdb|8TAD|A/sp|P06750.1|AGGL_RICCO/sp|P02879.1|RICI_RICCO/prf||0408164A/prf||1405280A/AAB22584.1/pdb|1BR5|A/pdb|1BR6|A/pdb|1UQ4|A/pdb|1UQ5|A/pdb|1J1M|A/pdb|1RZO|A/ABG65738.1/pdb|1IFS|A/pdb|1OBS|A/pdb|2VC3|A/EEF26167.1/pdb|3EJ5|X/ACV85690.1/ACZ56251.1/ACZ56252.1/ACZ56253.1/ACZ56254.1/ADG29030.1/ADG29032.1/ADG29033.1/ADG29035.1/ADG29036.1/ADG29037.1/ADG29038.1/ADG290…	9
3053	5_T.13280.13280.2.0.dta	2	HEIPVLPNR		0.377	1074.61	0.00759	1074.61	0.00387	3.6	S	1	TRUE	pdb|7TH2|A/WDV57319.1/WKY18136.1/pdb|8TAD|A/sp|P06750.1|AGGL_RICCO/sp|P02879.1|RICI_RICCO/prf||0408164A/prf||1405280A/AAB22584.1/pdb|1BR5|A/pdb|1BR6|A/pdb|1UQ4|A/pdb|1UQ5|A/pdb|1J1M|A/pdb|1RZO|A/ABG65738.1/pdb|1IFS|A/pdb|1OBS|A/pdb|2VC3|A/EEF26167.1/pdb|3EJ5|X/ACV85690.1/ACZ56251.1/ACZ56252.1/ACZ56253.1/ACZ56254.1/ADG29030.1/ADG29032.1/ADG29033.1/ADG29035.1/ADG29036.1/ADG29037.1/ADG29038.1/ADG290…	9
1690	3_G.11455.11455.3.0.dta	3	GRNGLCVDVRD	6,Carbamidomethyl[C]#0;	0.377	1260.61	0.00829	1260.61	-0.0005	-0.4	C	1	TRUE	sp|P02879.1|RICI_RICCO/AAA63506.1/prf||1111227A/prf||1303208A/AAB22582.1/pdb|2AAI|B/EEF26167.1/ACY38598.1/ADG29030.1/ADG29032.1/ADG29033.1/ADG29035.1/ADG29036.1/ADG29037.1/ADG29038.1/ADG29039.1/ADG29040.1/ADG29043.1/ADG29044.1/ADG29046.1/ADG29047.1/ADG29049.1/ADG29050.1/ADG29051.1/ADG29056.1/ADG29058.1/ADG29060.1/ADG29061.1/ADG29062.1/ADG29066.1/ADG29068.1/ADG29069.1/ADG29071.1/ADG29073.1/ADG2907…	11
3051	5_T.33959.33959.2.1.dta	2	FQYIEGEMR		0.376	1172.54	0.00759	1172.54	0.00234	2	S	1	TRUE	pdb|7TH2|A/WDV57319.1/WKY18136.1/pdb|8TAD|A/sp|P06750.1|AGGL_RICCO/sp|P02879.1|RICI_RICCO/prf||0408164A/prf||1405280A/AAB22582.1/AAB22584.1/pdb|1BR5|A/pdb|1BR6|A/pdb|1UQ4|A/pdb|1UQ5|A/pdb|1J1M|A/pdb|1RZO|A/ABG65738.1/pdb|1IFS|A/pdb|1OBS|A/pdb|2VC3|A/EEF26167.1/EEF30194.1/pdb|3EJ5|X/ACV85690.1/ACV85691.1/ACZ56251.1/ACZ56252.1/ACZ56253.1/ACZ56254.1/ADG29030.1/ADG29032.1/ADG29033.1/ADG29035.1/ADG290…	9
3050	5_T.33341.33341.2.0.dta	2	TLDNDIMLIK		0.375	1175.64	0.00759	1175.63	0.00576	4.9	C	1	TRUE	CON_Trypsin|SWISS-PROT:P00761|TRYP_PIG/	10
3049	5_T.36794.36794.3.0.dta	3	FHPDNQEDAEAITHLFTDVQNR		0.375	2597.21	0.00759	2597.2	0.00682	2.62	C	1	TRUE	pdb|7TH2|A/WDV57319.1/WKY18136.1/pdb|8TAD|A/sp|P02879.1|RICI_RICCO/prf||0408164A/prf||1405280A/AAB22582.1/pdb|1BR5|A/pdb|1BR6|A/pdb|1UQ4|A/pdb|1UQ5|A/pdb|1J1M|A/ABG65738.1/pdb|1IFS|A/pdb|1OBS|A/pdb|2VC3|A/EEF26167.1/pdb|3EJ5|X/ACV85690.1/ACZ56253.1/ACZ56254.1/ADG29030.1/ADG29032.1/ADG29033.1/ADG29036.1/ADG29037.1/ADG29038.1/ADG29039.1/ADG29040.1/ADG29043.1/ADG29044.1/ADG29046.1/ADG29047.1/ADG2904…	22
1688	3_G.31828.31828.2.0.dta	2	PSVITLE		0.375	758.43	0.00829	758.43	-0.00115	-1.51	S	1	TRUE	pdb|7TH2|A/WDV57319.1/WKY18136.1/pdb|8TAD|A/sp|P06750.1|AGGL_RICCO/sp|P02879.1|RICI_RICCO/prf||0408164A/prf||1405280A/AAB22582.1/AAB22584.1/pdb|1BR5|A/pdb|1BR6|A/pdb|1UQ4|A/pdb|1UQ5|A/pdb|1J1M|A/pdb|1RZO|A/ABG65738.1/pdb|1IFS|A/pdb|1OBS|A/pdb|2VC3|A/EEF26167.1/EEF30194.1/pdb|3EJ5|X/ACV85690.1/ACV85691.1/ACV85693.1/ADG29030.1/ADG29032.1/ADG29033.1/ADG29035.1/ADG29036.1/ADG29037.1/ADG29038.1/ADG290…	7
1689	3_G.40371.40371.3.0.dta	3	MDPEPIVRIVGRNGLCVD	13,Deamidated[N]#0;16,Carbamidomethyl[C]#0;	0.375	2041.03	0.00829	2041.02	0.00507	2.49	C	1	TRUE	sp|P06750.1|AGGL_RICCO/sp|P02879.1|RICI_RICCO/AAA63506.1/prf||1111227A/prf||1209171A/prf||1303208A/AAB22582.1/AAB22584.1/pdb|2AAI|B/pdb|1RZO|B/EEF26167.1/ACY38598.1/ADG29030.1/ADG29032.1/ADG29033.1/ADG29035.1/ADG29036.1/ADG29037.1/ADG29038.1/ADG29039.1/ADG29040.1/ADG29043.1/ADG29044.1/ADG29046.1/ADG29047.1/ADG29049.1/ADG29050.1/ADG29051.1/ADG29056.1/ADG29058.1/ADG29060.1/ADG29062.1/ADG29066.1/ADG…	18
3048	5_T.11265.11265.2.0.dta	2	FIKQER		0.374	820.47	0.00759	820.47	0.00251	3.06	C	1	TRUE	CON_IPI00714446.3/	6
3047	5_T.6825.6825.2.1.dta	2	FIDKVR		0.374	777.46	0.00759	777.46	0.00036	0.46	C	1	TRUE	CON_IPI00174775.2/CON_00166205.2|TREMBL:Q7RTT2/CON_103456|SWISS-PROT:Q14533/CON_104456|SWISS-PROT:P78385/CON_105456|SWISS-PROT:Q9NSB2/CON_106456|SWISS-PROT:P78386/CON_107456|SWISS-PROT:O43790/CON_120456|TREMBL:Q6NT21/CON_130456|TREMBL:Q6ISB0/CON_IPI00220327.3/CON_IPI00009867.3/CON_IPI00021304.1/CON_IPI00300725.7/CON_IPI00299145.9/CON_IPI00293665.7/REV_CON_IPI00695728.3/CON_IPI00697851.1/CON_IPI00…	6
1687	3_G.45620.45620.3.1.dta	3	HPVHGNLNQIWLPLF		0.373	1784.96	0.00829	1784.96	0.00485	2.72	C	1	TRUE	prf||1209171A/prf||1303208A/XP_002534220.2/NP_001406534.1/	15
3046	5_T.18764.18764.2.0.dta	2	VGLPINQR	6,Deamidated[N]#0;	0.373	897.52	0.00759	897.52	0.00274	3.05	S	1	TRUE	pdb|7TH2|A/WDV57319.1/WKY18136.1/pdb|8TAD|A/sp|P02879.1|RICI_RICCO/prf||0408164A/prf||1405280A/AAB22582.1/pdb|1BR5|A/pdb|1BR6|A/pdb|1UQ4|A/pdb|1UQ5|A/pdb|1J1M|A/ABG65738.1/pdb|1IFS|A/pdb|1OBS|A/pdb|2VC3|A/EEF26167.1/pdb|3EJ5|X/ACV85690.1/ACV85693.1/ACZ56253.1/ACZ56254.1/ADG29030.1/ADG29032.1/ADG29033.1/ADG29035.1/ADG29036.1/ADG29037.1/ADG29038.1/ADG29039.1/ADG29040.1/ADG29043.1/ADG29044.1/ADG2904…	8
3045	5_T.4884.4884.2.0.dta	2	SHLTTGGDVR		0.373	1042.53	0.00759	1042.53	0.00046	0.44	S	1	TRUE	ACZ56251.1/ACZ56252.1/XP_002534220.2/NP_001406534.1/	10
1686	3_G.28992.28992.5.1.dta	5	SFINNLRRRVDQLKSDQSRLDSE		0.371	2776.45	0.00829	2776.44	0.00992	3.57	S	1	TRUE	CON_IPI00220327.3/	23
3044	5_T.31057.31057.2.1.dta	2	FQYIEGEMR		0.371	1172.54	0.00759	1172.54	0.00287	2.45	S	1	TRUE	pdb|7TH2|A/WDV57319.1/WKY18136.1/pdb|8TAD|A/sp|P06750.1|AGGL_RICCO/sp|P02879.1|RICI_RICCO/prf||0408164A/prf||1405280A/AAB22582.1/AAB22584.1/pdb|1BR5|A/pdb|1BR6|A/pdb|1UQ4|A/pdb|1UQ5|A/pdb|1J1M|A/pdb|1RZO|A/ABG65738.1/pdb|1IFS|A/pdb|1OBS|A/pdb|2VC3|A/EEF26167.1/EEF30194.1/pdb|3EJ5|X/ACV85690.1/ACV85691.1/ACZ56251.1/ACZ56252.1/ACZ56253.1/ACZ56254.1/ADG29030.1/ADG29032.1/ADG29033.1/ADG29035.1/ADG290…	9
1684	3_G.31288.31288.6.2.dta	6	VQSYTNFIRAVRGRLTTGADVRHE		0.37	2746.46	0.00829	2746.45	0.00814	2.96	C	1	TRUE	pdb|7TH2|A/WDV57319.1/WKY18136.1/pdb|8TAD|A/sp|P02879.1|RICI_RICCO/prf||0408164A/prf||1405280A/pdb|1BR5|A/pdb|1BR6|A/pdb|1UQ4|A/pdb|1UQ5|A/pdb|1J1M|A/ABG65738.1/pdb|1IFS|A/pdb|1OBS|A/pdb|2VC3|A/EEF26167.1/pdb|3EJ5|X/ACV85690.1/ACZ56253.1/ACZ56254.1/ADG29030.1/ADG29032.1/ADG29033.1/ADG29035.1/ADG29036.1/ADG29037.1/ADG29038.1/ADG29039.1/ADG29040.1/ADG29043.1/ADG29044.1/ADG29046.1/ADG29047.1/ADG2904…	24
1685	3_G.20323.20323.2.0.dta	2	LGTGPLED		0.37	801.4	0.00829	801.4	0.002	2.5	S	1	TRUE	sp|P06750.1|AGGL_RICCO/AAB22584.1/pdb|1RZO|A/EEF30194.1/ACV85691.1/ACZ56251.1/ACZ56252.1/XP_002534220.2/XP_048234669.1/NP_001406534.1/	8
3043	5_T.15671.15671.2.0.dta	2	EMPFPK		0.37	748.37	0.00759	748.37	-0.00039	-0.53	S	1	TRUE	CON_CASB|SWISS-PROT:P02666/	6
1682	3_G.36467.36467.4.0.dta	4	GATVQSYTNFIRAVRGRLTTGADVRHE		0.369	2975.56	0.00829	2975.56	0.00321	1.08	C	1	TRUE	pdb|7TH2|A/WDV57319.1/WKY18136.1/pdb|8TAD|A/sp|P02879.1|RICI_RICCO/prf||0408164A/prf||1405280A/pdb|1BR5|A/pdb|1BR6|A/pdb|1UQ4|A/pdb|1UQ5|A/pdb|1J1M|A/ABG65738.1/pdb|1IFS|A/pdb|1OBS|A/pdb|2VC3|A/EEF26167.1/pdb|3EJ5|X/ACV85690.1/ACZ56253.1/ACZ56254.1/ADG29030.1/ADG29032.1/ADG29033.1/ADG29035.1/ADG29036.1/ADG29037.1/ADG29038.1/ADG29039.1/ADG29040.1/ADG29043.1/ADG29044.1/ADG29046.1/ADG29047.1/ADG2904…	27
1683	3_G.14713.14713.4.0.dta	4	NFIRAVRGRLTTGADVRHE		0.369	2168.18	0.00829	2168.18	0.00137	0.63	C	1	TRUE	pdb|7TH2|A/WDV57319.1/WKY18136.1/pdb|8TAD|A/sp|P02879.1|RICI_RICCO/prf||0408164A/prf||1405280A/pdb|1BR5|A/pdb|1BR6|A/pdb|1UQ4|A/pdb|1UQ5|A/pdb|1J1M|A/ABG65738.1/pdb|1IFS|A/pdb|1OBS|A/pdb|2VC3|A/EEF26167.1/pdb|3EJ5|X/ACV85690.1/ACZ56253.1/ACZ56254.1/ADG29030.1/ADG29032.1/ADG29033.1/ADG29035.1/ADG29036.1/ADG29037.1/ADG29038.1/ADG29039.1/ADG29040.1/ADG29043.1/ADG29044.1/ADG29046.1/ADG29047.1/ADG2904…	19
3042	5_T.15153.15153.2.1.dta	2	MDPEPIVR		0.369	956.49	0.00759	956.49	0.00054	0.56	C	1	TRUE	sp|P06750.1|AGGL_RICCO/sp|P02879.1|RICI_RICCO/AAA63506.1/prf||1111227A/prf||1209171A/prf||1303208A/prf||1405280A/AAB22582.1/AAB22584.1/pdb|2AAI|B/pdb|1RZO|B/EEF26167.1/EEF30194.1/ACY38598.1/ADG29030.1/ADG29032.1/ADG29033.1/ADG29035.1/ADG29036.1/ADG29037.1/ADG29038.1/ADG29039.1/ADG29040.1/ADG29043.1/ADG29044.1/ADG29046.1/ADG29047.1/ADG29049.1/ADG29050.1/ADG29051.1/ADG29056.1/ADG29058.1/ADG29060.1/…	8
1681	3_G.11620.11620.2.1.dta	2	GGNSGSPVFNEKNE	3,Deamidated[N]#0;	0.368	1436.63	0.00829	1436.63	0.00375	2.61	C	1	TRUE	CON_GluC|SWISS-PROT:P0C1U8/	14
1680	3_G.21605.21605.2.0.dta	2	RRSAPDPSVITLE		0.368	1440.78	0.00829	1440.78	0.00336	2.33	C	1	TRUE	pdb|7TH2|A/WDV57319.1/WKY18136.1/pdb|8TAD|A/sp|P06750.1|AGGL_RICCO/sp|P02879.1|RICI_RICCO/prf||0408164A/prf||1405280A/AAB22582.1/AAB22584.1/pdb|1BR5|A/pdb|1BR6|A/pdb|1UQ4|A/pdb|1UQ5|A/pdb|1J1M|A/pdb|1RZO|A/ABG65738.1/pdb|1IFS|A/pdb|1OBS|A/pdb|2VC3|A/EEF26167.1/EEF30194.1/pdb|3EJ5|X/ACV85691.1/ACV85693.1/ADG29030.1/ADG29032.1/ADG29033.1/ADG29035.1/ADG29036.1/ADG29037.1/ADG29038.1/ADG29039.1/ADG290…	13
1679	3_G.12012.12012.2.0.dta	2	FFHPDNQE		0.368	1033.44	0.00829	1033.44	0.00287	2.78	C	1	TRUE	pdb|7TH2|A/WDV57319.1/WKY18136.1/pdb|8TAD|A/sp|P06750.1|AGGL_RICCO/sp|P02879.1|RICI_RICCO/prf||0408164A/prf||1405280A/AAB22582.1/AAB22584.1/pdb|1BR5|A/pdb|1BR6|A/pdb|1UQ4|A/pdb|1UQ5|A/pdb|1J1M|A/pdb|1RZO|A/ABG65738.1/pdb|1IFS|A/pdb|1OBS|A/pdb|2VC3|A/EEF26167.1/EEF30194.1/pdb|3EJ5|X/ACV85690.1/ACV85691.1/ACZ56251.1/ACZ56252.1/ACZ56253.1/ACZ56254.1/ADG29030.1/ADG29032.1/ADG29033.1/ADG29035.1/ADG290…	8
3041	5_T.40133.40133.2.1.dta	2	SFIICIQMISEAAR	5,Carbamidomethyl[C]#0;8,Oxidation[M]#0;	0.368	1654.84	0.00759	1654.83	0.00718	4.34	S	1	TRUE	pdb|7TH2|A/WKY18136.1/pdb|8TAD|A/sp|P02879.1|RICI_RICCO/prf||0408164A/prf||1405280A/AAB22582.1/pdb|1BR5|A/pdb|1BR6|A/pdb|1UQ4|A/pdb|1UQ5|A/pdb|1J1M|A/pdb|1IFS|A/EEF26167.1/pdb|3EJ5|X/ACV85690.1/ACZ56254.1/ADG29030.1/ADG29032.1/ADG29033.1/ADG29035.1/ADG29036.1/ADG29037.1/ADG29038.1/ADG29039.1/ADG29040.1/ADG29043.1/ADG29044.1/ADG29046.1/ADG29047.1/ADG29049.1/ADG29050.1/ADG29051.1/ADG29056.1/ADG2905…	14
3039	5_T.12830.12830.3.2.dta	3	AMKPWIQPK		0.367	1098.62	0.00759	1098.61	0.00252	2.29	S	1	TRUE	CON_CASA2|SWISS-PROT:P02663/	9
1678	3_G.16209.16209.2.0.dta	2	VYRCAPPPSSQF	4,Carbamidomethyl[C]#0;	0.367	1408.67	0.00829	1408.67	0.00173	1.23	C	1	TRUE	pdb|7TH2|A/WKY18136.1/sp|P06750.1|AGGL_RICCO/sp|P02879.1|RICI_RICCO/prf||0408164A/prf||1405280A/AAB22582.1/AAB22584.1/pdb|1BR5|A/pdb|1BR6|A/pdb|1UQ4|A/pdb|1UQ5|A/pdb|1J1M|A/pdb|1OBS|A/pdb|2VC3|A/EEF26167.1/EEF30194.1/ACV85690.1/ACV85691.1/ADG29030.1/ADG29032.1/ADG29033.1/ADG29035.1/ADG29036.1/ADG29037.1/ADG29038.1/ADG29039.1/ADG29040.1/ADG29043.1/ADG29044.1/ADG29046.1/ADG29047.1/ADG29050.1/ADG290…	12
3040	5_T.10333.10333.2.1.dta	2	NGLCVDVRDGR	4,Carbamidomethyl[C]#0;	0.367	1260.61	0.00759	1260.61	0.00248	1.96	S	1	TRUE	sp|P02879.1|RICI_RICCO/AAA63506.1/prf||1111227A/prf||1303208A/AAB22582.1/pdb|2AAI|B/EEF26167.1/ACY38598.1/ADG29030.1/ADG29032.1/ADG29033.1/ADG29035.1/ADG29036.1/ADG29037.1/ADG29038.1/ADG29039.1/ADG29040.1/ADG29043.1/ADG29044.1/ADG29046.1/ADG29047.1/ADG29049.1/ADG29050.1/ADG29051.1/ADG29056.1/ADG29058.1/ADG29060.1/ADG29061.1/ADG29062.1/ADG29066.1/ADG29068.1/ADG29069.1/ADG29071.1/ADG29073.1/ADG2907…	11
3038	5_T.8111.8111.2.0.dta	2	YIEGEMR		0.367	897.41	0.00759	897.41	0.0011	1.23	S	1	TRUE	pdb|7TH2|A/WDV57319.1/WKY18136.1/pdb|8TAD|A/sp|P06750.1|AGGL_RICCO/sp|P02879.1|RICI_RICCO/prf||0408164A/prf||1405280A/AAB22582.1/AAB22584.1/pdb|1BR5|A/pdb|1BR6|A/pdb|1UQ4|A/pdb|1UQ5|A/pdb|1J1M|A/pdb|1RZO|A/ABG65738.1/pdb|1IFS|A/pdb|1OBS|A/pdb|2VC3|A/EEF26167.1/EEF30194.1/pdb|3EJ5|X/ACV85690.1/ACV85691.1/ACZ56251.1/ACZ56252.1/ACZ56253.1/ACZ56254.1/ADG29030.1/ADG29032.1/ADG29033.1/ADG29035.1/ADG290…	7
3036	5_T.17061.17061.2.0.dta	2	ALPQYLK		0.367	832.49	0.00759	832.49	0.0014	1.68	C	1	TRUE	CON_CASA2|SWISS-PROT:P02663/	7
3037	5_T.22242.22242.2.0.dta	2	DILQDINRDR	7,Deamidated[N]#0;	0.367	1258.64	0.00759	1258.64	0.00299	2.38	C	1	TRUE	CON_IPI00691998.1/	10
1677	3_G.14629.14629.3.0.dta	3	QRWMFKND		0.366	1124.53	0.00829	1124.53	0.0019	1.69	C	1	TRUE	sp|P06750.1|AGGL_RICCO/sp|P02879.1|RICI_RICCO/AAA63506.1/prf||1111227A/prf||1209171A/prf||1303208A/AAB22582.1/AAB22584.1/pdb|2AAI|B/pdb|1RZO|B/EEF26618.1/EEF27096.1/EEF27728.1/ACY38598.1/ADG29030.1/ADG29032.1/ADG29033.1/ADG29035.1/ADG29036.1/ADG29037.1/ADG29038.1/ADG29039.1/ADG29040.1/ADG29043.1/ADG29044.1/ADG29046.1/ADG29047.1/ADG29049.1/ADG29050.1/ADG29051.1/ADG29056.1/ADG29058.1/ADG29060.1/ADG…	8
3035	5_T.19188.19188.4.0.dta	4	ADGSIHPQQNRDNCLTSDSNIR	10,Deamidated[N]#0;	0.366	2442.09	0.00759	2442.11	-0.01838	-7.53	C	1	TRUE	ADG29100.1/	22
1675	3_G.31374.31374.2.0.dta	2	SLTLTDVE		0.365	877.45	0.00829	877.45	-9e-05	-0.1	C	1	TRUE	CON_CASB|SWISS-PROT:P02666/	8
1676	3_G.37303.37303.3.0.dta	3	MDPEPIVRIVGRNGLCVD	1,Oxidation[M]#0;16,Carbamidomethyl[C]#0;	0.365	2056.04	0.00829	2056.03	0.00455	2.21	C	1	TRUE	sp|P06750.1|AGGL_RICCO/sp|P02879.1|RICI_RICCO/AAA63506.1/prf||1111227A/prf||1209171A/prf||1303208A/AAB22582.1/AAB22584.1/pdb|2AAI|B/pdb|1RZO|B/EEF26167.1/ACY38598.1/ADG29030.1/ADG29032.1/ADG29033.1/ADG29035.1/ADG29036.1/ADG29037.1/ADG29038.1/ADG29039.1/ADG29040.1/ADG29043.1/ADG29044.1/ADG29046.1/ADG29047.1/ADG29049.1/ADG29050.1/ADG29051.1/ADG29056.1/ADG29058.1/ADG29060.1/ADG29062.1/ADG29066.1/ADG…	18
3034	5_T.6217.6217.3.0.dta	3	PQQNRDNCLTSDSNIR	4,Deamidated[N]#0;8,Carbamidomethyl[C]#0;	0.364	1918.88	0.00759	1918.87	0.01061	5.53	S	1	TRUE	sp|P02879.1|RICI_RICCO/prf||1111227A/AAB22582.1/pdb|2AAI|B/EEF26618.1/EEF27096.1/EEF27728.1/ADG29030.1/ADG29033.1/ADG29035.1/ADG29037.1/ADG29038.1/ADG29039.1/ADG29043.1/ADG29046.1/ADG29049.1/ADG29050.1/ADG29056.1/ADG29060.1/ADG29061.1/ADG29062.1/ADG29066.1/ADG29068.1/ADG29071.1/ADG29073.1/ADG29074.1/ADG29075.1/ADG29077.1/ADG29080.1/ADG29081.1/ADG29084.1/ADG29088.1/ADG29089.1/ADG29090.1/ADG29091.1…	16
1672	3_G.15957.15957.3.0.dta	3	LARLLRDYQE		0.364	1276.71	0.00829	1276.7	0.00486	3.81	S	1	TRUE	CON_IPI00220327.3/CON_IPI00021304.1/CON_IPI00622240.4/CON_IPI00008359.1/CON_IPI00290857.2/	10
1674	3_G.23045.23045.2.0.dta	2	MVYRCAPPPSSQF	5,Carbamidomethyl[C]#0;12,Deamidated[Q]#0;	0.364	1540.7	0.00829	1540.69	0.00314	2.04	C	1	TRUE	pdb|7TH2|A/WKY18136.1/sp|P06750.1|AGGL_RICCO/sp|P02879.1|RICI_RICCO/prf||0408164A/prf||1405280A/AAB22582.1/AAB22584.1/pdb|1BR5|A/pdb|1BR6|A/pdb|1UQ4|A/pdb|1UQ5|A/pdb|1J1M|A/pdb|1OBS|A/pdb|2VC3|A/EEF26167.1/EEF30194.1/ACV85690.1/ACV85691.1/ADG29030.1/ADG29032.1/ADG29033.1/ADG29035.1/ADG29036.1/ADG29037.1/ADG29038.1/ADG29039.1/ADG29040.1/ADG29043.1/ADG29044.1/ADG29046.1/ADG29047.1/ADG29050.1/ADG290…	13
1673	3_G.30138.30138.2.0.dta	2	ENSWGRLSTAIQE		0.364	1490.73	0.00829	1490.72	0.00246	1.65	C	1	TRUE	pdb|7TH2|A/WDV57319.1/WKY18136.1/pdb|8TAD|A/sp|P06750.1|AGGL_RICCO/sp|P02879.1|RICI_RICCO/prf||0408164A/prf||1405280A/AAB22582.1/AAB22584.1/pdb|1BR5|A/pdb|1BR6|A/pdb|1UQ5|A/pdb|1J1M|A/pdb|1RZO|A/ABG65738.1/pdb|1IFS|A/pdb|1OBS|A/pdb|2VC3|A/EEF26167.1/EEF30194.1/pdb|3EJ5|X/ACV85690.1/ACV85691.1/ACV85693.1/ADG29030.1/ADG29032.1/ADG29033.1/ADG29035.1/ADG29036.1/ADG29037.1/ADG29038.1/ADG29039.1/ADG290…	13
1671	3_G.37871.37871.4.0.dta	4	MDPEPIVRIVGRNGLCVDVRD	1,Oxidation[M]#0;13,Deamidated[N]#0;16,Carbamidomethyl[C]#0;	0.364	2427.21	0.00829	2427.21	0.00051	0.21	C	1	TRUE	sp|P02879.1|RICI_RICCO/AAA63506.1/prf||1111227A/prf||1303208A/AAB22582.1/pdb|2AAI|B/EEF26167.1/ACY38598.1/ADG29030.1/ADG29032.1/ADG29033.1/ADG29035.1/ADG29036.1/ADG29037.1/ADG29038.1/ADG29039.1/ADG29040.1/ADG29043.1/ADG29044.1/ADG29046.1/ADG29047.1/ADG29049.1/ADG29050.1/ADG29051.1/ADG29056.1/ADG29058.1/ADG29060.1/ADG29062.1/ADG29066.1/ADG29068.1/ADG29069.1/ADG29071.1/ADG29073.1/ADG29074.1/ADG2907…	21
3029	5_T.28393.28393.2.1.dta	2	YYYSTCGTQIPTLAR	6,Carbamidomethyl[C]#0;	0.363	1793.86	0.00759	1793.85	0.00325	1.81	C	1	TRUE	sp|P06750.1|AGGL_RICCO/AAB22584.1/pdb|1RZO|A/ACZ56251.1/ACZ56252.1/XP_002534220.2/NP_001406534.1/	15
3030	5_T.34145.34145.2.0.dta	2	FITLSNVR		0.363	949.55	0.00759	949.55	0.00134	1.41	C	1	TRUE	KAJ0971767.1/	8
3031	5_T.37462.37462.2.0.dta	2	QGPIVLNPWDQVK		0.363	1493.82	0.00759	1493.81	0.0066	4.42	C	1	TRUE	CON_CASA2|SWISS-PROT:P02663/	13
3032	5_T.23747.23747.2.1.dta	2	FQYIEGEMR		0.363	1172.55	0.00759	1172.54	0.00737	6.29	S	1	TRUE	pdb|7TH2|A/WDV57319.1/WKY18136.1/pdb|8TAD|A/sp|P06750.1|AGGL_RICCO/sp|P02879.1|RICI_RICCO/prf||0408164A/prf||1405280A/AAB22582.1/AAB22584.1/pdb|1BR5|A/pdb|1BR6|A/pdb|1UQ4|A/pdb|1UQ5|A/pdb|1J1M|A/pdb|1RZO|A/ABG65738.1/pdb|1IFS|A/pdb|1OBS|A/pdb|2VC3|A/EEF26167.1/EEF30194.1/pdb|3EJ5|X/ACV85690.1/ACV85691.1/ACZ56251.1/ACZ56252.1/ACZ56253.1/ACZ56254.1/ADG29030.1/ADG29032.1/ADG29033.1/ADG29035.1/ADG290…	9
3033	5_T.4755.4755.2.0.dta	2	KNHEEEMKDLR		0.363	1428.69	0.00759	1428.69	-0.00085	-0.59	S	1	TRUE	CON_IPI00009865.2/	11
3028	5_T.15586.15586.2.0.dta	2	QVWIEDCSSEK	7,Carbamidomethyl[C]#0;	0.361	1380.61	0.00759	1380.61	-0.00011	-0.08	C	1	TRUE	sp|P02879.1|RICI_RICCO/prf||1111227A/AAB22582.1/pdb|2AAI|B/EEF26618.1/EEF27096.1/ADG29030.1/ADG29033.1/ADG29035.1/ADG29037.1/ADG29038.1/ADG29039.1/ADG29043.1/ADG29046.1/ADG29049.1/ADG29050.1/ADG29051.1/ADG29056.1/ADG29060.1/ADG29061.1/ADG29066.1/ADG29068.1/ADG29071.1/ADG29073.1/ADG29074.1/ADG29075.1/ADG29077.1/ADG29079.1/ADG29080.1/ADG29084.1/ADG29088.1/ADG29089.1/ADG29090.1/ADG29091.1/ADG29092.1…	11
1670	3_G.17543.17543.2.1.dta	2	GNSGSPVFNE		0.361	1007.44	0.00829	1007.44	0.00192	1.91	C	1	TRUE	CON_GluC|SWISS-PROT:P0C1U8/	10
1669	3_G.25409.25409.2.0.dta	2	AYFFHPD		0.36	896.4	0.00829	896.39	0.00165	1.84	C	1	TRUE	pdb|7TH2|A/WDV57319.1/WKY18136.1/pdb|8TAD|A/sp|P06750.1|AGGL_RICCO/sp|P02879.1|RICI_RICCO/prf||0408164A/prf||1405280A/AAB22582.1/AAB22584.1/pdb|1BR5|A/pdb|1BR6|A/pdb|1UQ4|A/pdb|1UQ5|A/pdb|1J1M|A/pdb|1RZO|A/ABG65738.1/pdb|1IFS|A/pdb|1OBS|A/pdb|2VC3|A/EEF26167.1/EEF30194.1/pdb|3EJ5|X/ACV85690.1/ACV85691.1/ACZ56251.1/ACZ56252.1/ACZ56253.1/ACZ56254.1/ADG29030.1/ADG29032.1/ADG29033.1/ADG29035.1/ADG290…	7
3027	5_T.10122.10122.2.0.dta	2	DNCLASDSNIR	3,Carbamidomethyl[C]#0;	0.359	1264.56	0.00759	1264.56	0.00454	3.59	S	1	TRUE	ADG29115.1/	11
3026	5_T.23730.23730.2.0.dta	2	FQYIEGEMR		0.359	1172.55	0.00759	1172.54	0.0075	6.4	S	1	TRUE	pdb|7TH2|A/WDV57319.1/WKY18136.1/pdb|8TAD|A/sp|P06750.1|AGGL_RICCO/sp|P02879.1|RICI_RICCO/prf||0408164A/prf||1405280A/AAB22582.1/AAB22584.1/pdb|1BR5|A/pdb|1BR6|A/pdb|1UQ4|A/pdb|1UQ5|A/pdb|1J1M|A/pdb|1RZO|A/ABG65738.1/pdb|1IFS|A/pdb|1OBS|A/pdb|2VC3|A/EEF26167.1/EEF30194.1/pdb|3EJ5|X/ACV85690.1/ACV85691.1/ACZ56251.1/ACZ56252.1/ACZ56253.1/ACZ56254.1/ADG29030.1/ADG29032.1/ADG29033.1/ADG29035.1/ADG290…	9
1668	3_G.27986.27986.4.0.dta	4	WALYADGSIRPQQNRDNCLTSDSNIRE	18,Carbamidomethyl[C]#0;	0.357	3179.5	0.00829	3179.49	0.0096	3.02	C	1	TRUE	sp|P02879.1|RICI_RICCO/prf||1111227A/AAB22582.1/pdb|2AAI|B/EEF26618.1/EEF27096.1/EEF27728.1/ADG29030.1/ADG29033.1/ADG29035.1/ADG29037.1/ADG29038.1/ADG29039.1/ADG29043.1/ADG29046.1/ADG29049.1/ADG29050.1/ADG29056.1/ADG29060.1/ADG29061.1/ADG29062.1/ADG29066.1/ADG29068.1/ADG29071.1/ADG29073.1/ADG29074.1/ADG29075.1/ADG29077.1/ADG29080.1/ADG29081.1/ADG29084.1/ADG29088.1/ADG29089.1/ADG29090.1/ADG29091.1…	27
1667	3_G.25440.25440.3.0.dta	3	GGNYDRLEQLGGLRE		0.357	1676.84	0.00829	1676.83	0.0031	1.85	C	1	TRUE	sp|P06750.1|AGGL_RICCO/AAB22584.1/pdb|1RZO|A/EEF30194.1/ACV85691.1/ACV85693.1/ACZ56251.1/ACZ56252.1/XP_002534220.2/XP_048234669.1/NP_001406534.1/EEF30192.1/EEF30196.1/XP_002533608.1/XP_002532193.2/	15
10771	7_wave2.5189.5189.2.0.dta	2	LTTGGDVR		0.357	818.44	0.00976	818.44	0.00105	1.28	O	1	TRUE	ACZ56251.1/ACZ56252.1/XP_002534220.2/NP_001406534.1/	8
10770	7_wave2.11643.11643.2.0.dta	2	IFPKQY		0.357	795.44	0.00976	795.44	0.00226	2.84	N	1	TRUE	pdb|7TH2|A/WDV57319.1/WKY18136.1/sp|P06750.1|AGGL_RICCO/sp|P02879.1|RICI_RICCO/prf||0408164A/prf||1405280A/AAB22582.1/AAB22584.1/pdb|1BR5|A/pdb|1BR6|A/pdb|1J1M|A/pdb|1RZO|A/ABG65738.1/pdb|1OBS|A/pdb|2VC3|A/EEF26167.1/ADG29030.1/ADG29032.1/ADG29033.1/ADG29035.1/ADG29036.1/ADG29037.1/ADG29038.1/ADG29039.1/ADG29040.1/ADG29043.1/ADG29044.1/ADG29046.1/ADG29047.1/ADG29049.1/ADG29050.1/ADG29051.1/ADG290…	6
10764	7_wave2.15247.15247.2.0.dta	2	ENSWGRL		0.356	861.42	0.00976	861.42	0.00113	1.32	O	1	TRUE	pdb|7TH2|A/WDV57319.1/WKY18136.1/pdb|8TAD|A/sp|P06750.1|AGGL_RICCO/sp|P02879.1|RICI_RICCO/prf||0408164A/prf||1405280A/AAB22582.1/AAB22584.1/pdb|1BR5|A/pdb|1BR6|A/pdb|1UQ5|A/pdb|1J1M|A/pdb|1RZO|A/ABG65738.1/pdb|1IFS|A/pdb|1OBS|A/pdb|2VC3|A/EEF26167.1/EEF30194.1/pdb|3EJ5|X/ACV85690.1/ACV85691.1/ACV85693.1/ADG29030.1/ADG29032.1/ADG29033.1/ADG29035.1/ADG29036.1/ADG29037.1/ADG29038.1/ADG29039.1/ADG290…	7
10763	7_wave2.40398.40398.2.0.dta	2	NGPLEEAISAL		0.356	1113.58	0.00976	1113.58	0.00347	3.11	O	1	TRUE	pdb|7TH2|A/WDV57319.1/WKY18136.1/pdb|8TAD|A/sp|P02879.1|RICI_RICCO/prf||0408164A/prf||1405280A/AAB22582.1/pdb|1BR5|A/pdb|1BR6|A/pdb|1UQ4|A/pdb|1UQ5|A/pdb|1J1M|A/ABG65738.1/pdb|1IFS|A/pdb|1OBS|A/pdb|2VC3|A/EEF26167.1/pdb|3EJ5|X/ACV85690.1/ACZ56253.1/ACZ56254.1/ADG29030.1/ADG29032.1/ADG29033.1/ADG29035.1/ADG29036.1/ADG29037.1/ADG29038.1/ADG29039.1/ADG29040.1/ADG29044.1/ADG29046.1/ADG29047.1/ADG2904…	11
1666	3_G.27354.27354.4.1.dta	4	SYTNFIRAVRGRLTTGADVRHE		0.356	2519.33	0.00829	2519.32	0.00606	2.4	C	1	TRUE	pdb|7TH2|A/WDV57319.1/WKY18136.1/pdb|8TAD|A/sp|P02879.1|RICI_RICCO/prf||0408164A/prf||1405280A/pdb|1BR5|A/pdb|1BR6|A/pdb|1UQ4|A/pdb|1UQ5|A/pdb|1J1M|A/ABG65738.1/pdb|1IFS|A/pdb|1OBS|A/pdb|2VC3|A/EEF26167.1/pdb|3EJ5|X/ACV85690.1/ACZ56253.1/ACZ56254.1/ADG29030.1/ADG29032.1/ADG29033.1/ADG29035.1/ADG29036.1/ADG29037.1/ADG29038.1/ADG29039.1/ADG29040.1/ADG29043.1/ADG29044.1/ADG29046.1/ADG29047.1/ADG2904…	22
3024	5_T.10947.10947.2.1.dta	2	SPIQLQR	4,Deamidated[Q]#0;	0.356	842.47	0.00759	842.47	-0.00145	-1.72	C	1	TRUE	pdb|7TH2|A/WDV57319.1/WKY18136.1/pdb|8TAD|A/sp|P06750.1|AGGL_RICCO/sp|P02879.1|RICI_RICCO/prf||0408164A/prf||1405280A/AAB22582.1/AAB22584.1/pdb|1BR5|A/pdb|1BR6|A/pdb|1UQ4|A/pdb|1UQ5|A/pdb|1J1M|A/pdb|1RZO|A/ABG65738.1/pdb|1IFS|A/pdb|1OBS|A/pdb|2VC3|A/EEF26167.1/EEF30194.1/pdb|3EJ5|X/ACV85690.1/ACV85691.1/ACV85693.1/ADG29030.1/ADG29032.1/ADG29033.1/ADG29035.1/ADG29036.1/ADG29037.1/ADG29038.1/ADG290…	7
3023	5_T.18275.18275.2.1.dta	2	DYSPYFK		0.356	919.42	0.00759	919.42	0.00019	0.2	S	1	TRUE	CON_IPI00217963.3/CON_IPI00384444.5/CON_IPI00131209.3/CON_IPI00131209.3/CON_IPI00874585.1/CON_IPI00468696.3/CON_K1C15_SHEEP/	7
3022	5_T.18286.18286.2.1.dta	2	ADVCMDPEPIVR	4,Carbamidomethyl[C]#0;5,Oxidation[M]#0;	0.356	1417.65	0.00759	1417.64	0.00751	5.3	S	1	TRUE	sp|P06750.1|AGGL_RICCO/sp|P02879.1|RICI_RICCO/AAA63506.1/prf||1111227A/prf||1209171A/prf||1303208A/prf||1405280A/AAB22582.1/AAB22584.1/pdb|2AAI|B/pdb|1RZO|B/EEF26167.1/EEF30194.1/ADG29030.1/ADG29032.1/ADG29033.1/ADG29035.1/ADG29036.1/ADG29037.1/ADG29038.1/ADG29039.1/ADG29040.1/ADG29043.1/ADG29044.1/ADG29046.1/ADG29047.1/ADG29049.1/ADG29050.1/ADG29051.1/ADG29056.1/ADG29058.1/ADG29060.1/ADG29062.1/…	12
10769	7_wave2.23590.23590.2.0.dta	2	VWLEDCTSE	6,Carbamidomethyl[C]#0;	0.356	1138.48	0.00976	1138.47	0.00459	4.03	O	1	TRUE	sp|P06750.1|AGGL_RICCO/AAA63506.1/prf||1209171A/prf||1303208A/AAB22584.1/pdb|1RZO|B/ACY38598.1/ADG29082.1/XP_002534220.2/XP_015582713.2/XP_048234669.1/NP_001406534.1/	9
10768	7_wave2.28175.28175.2.0.dta	2	IEDCSSEKAEQQWALYA	4,Carbamidomethyl[C]#0;	0.356	2027.91	0.00976	2027.9	0.00837	4.13	O	1	TRUE	sp|P02879.1|RICI_RICCO/prf||1111227A/AAB22582.1/pdb|2AAI|B/EEF26618.1/EEF27096.1/EEF27728.1/ADG29030.1/ADG29033.1/ADG29035.1/ADG29037.1/ADG29038.1/ADG29039.1/ADG29043.1/ADG29046.1/ADG29049.1/ADG29050.1/ADG29051.1/ADG29056.1/ADG29060.1/ADG29061.1/ADG29066.1/ADG29068.1/ADG29071.1/ADG29073.1/ADG29075.1/ADG29077.1/ADG29079.1/ADG29080.1/ADG29081.1/ADG29084.1/ADG29088.1/ADG29089.1/ADG29090.1/ADG29091.1…	17
10767	7_wave2.10220.10220.2.0.dta	2	QNRYTF		0.356	828.4	0.00976	828.4	0.00203	2.45	O	1	TRUE	pdb|7TH2|A/WDV57319.1/WKY18136.1/pdb|8TAD|A/sp|P02879.1|RICI_RICCO/prf||0408164A/prf||1405280A/AAB22582.1/pdb|1BR5|A/pdb|1BR6|A/pdb|1UQ4|A/pdb|1UQ5|A/pdb|1J1M|A/ABG65738.1/pdb|1IFS|A/pdb|1OBS|A/pdb|2VC3|A/EEF26167.1/pdb|3EJ5|X/ACV85690.1/ACZ56253.1/ACZ56254.1/ADG29030.1/ADG29032.1/ADG29033.1/ADG29036.1/ADG29037.1/ADG29038.1/ADG29039.1/ADG29040.1/ADG29043.1/ADG29044.1/ADG29046.1/ADG29047.1/ADG2904…	6
10766	7_wave2.9233.9233.4.5.dta	4	YADGSIRPQQNRDNCLTSDSNIR	15,Carbamidomethyl[C]#0;	0.356	2680.26	0.00976	2680.25	0.01115	4.16	O	1	TRUE	sp|P02879.1|RICI_RICCO/prf||1111227A/AAB22582.1/pdb|2AAI|B/EEF26618.1/EEF27096.1/EEF27728.1/ADG29030.1/ADG29033.1/ADG29035.1/ADG29037.1/ADG29038.1/ADG29039.1/ADG29043.1/ADG29046.1/ADG29049.1/ADG29050.1/ADG29056.1/ADG29060.1/ADG29061.1/ADG29062.1/ADG29066.1/ADG29068.1/ADG29071.1/ADG29073.1/ADG29074.1/ADG29075.1/ADG29077.1/ADG29080.1/ADG29081.1/ADG29084.1/ADG29088.1/ADG29089.1/ADG29090.1/ADG29091.1…	23
10765	7_wave2.14966.14966.4.0.dta	4	WTLKRDNTIRSNGKCITTY	12,Deamidated[N]#0;15,Carbamidomethyl[C]#0;	0.356	2328.19	0.00976	2328.18	0.01327	5.7	O	1	TRUE	sp|P02879.1|RICI_RICCO/AAA63506.1/prf||1111227A/prf||1303208A/AAB22582.1/pdb|2AAI|B/EEF26167.1/EEF30194.1/ACY38598.1/ADG29030.1/ADG29032.1/ADG29033.1/ADG29035.1/ADG29036.1/ADG29037.1/ADG29038.1/ADG29039.1/ADG29040.1/ADG29043.1/ADG29044.1/ADG29046.1/ADG29047.1/ADG29049.1/ADG29050.1/ADG29051.1/ADG29056.1/ADG29058.1/ADG29060.1/ADG29061.1/ADG29062.1/ADG29068.1/ADG29069.1/ADG29071.1/ADG29073.1/ADG2907…	19
1665	3_G.35700.35700.5.0.dta	5	SYTNFIRAVRSHLTTGGDVRHE	4,Deamidated[N]#0;	0.356	2517.27	0.00829	2517.26	0.01182	4.69	S	1	TRUE	ACZ56252.1/XP_002534220.2/NP_001406534.1/	22
3025	5_T.30485.30485.2.0.dta	2	CGTQIPTLAR	1,Carbamidomethyl[C]#0;	0.356	1116.59	0.00759	1116.58	0.00367	3.28	C	1	TRUE	sp|P06750.1|AGGL_RICCO/AAB22584.1/pdb|1RZO|A/ACZ56251.1/ACZ56252.1/XP_002534220.2/NP_001406534.1/	10
10762	7_wave2.5273.5273.2.0.dta	2	FHPDNQEDA		0.356	1072.44	0.00976	1072.43	0.0026	2.43	O	1	TRUE	pdb|7TH2|A/WDV57319.1/WKY18136.1/pdb|8TAD|A/sp|P06750.1|AGGL_RICCO/sp|P02879.1|RICI_RICCO/prf||0408164A/prf||1405280A/AAB22582.1/AAB22584.1/pdb|1BR5|A/pdb|1BR6|A/pdb|1UQ4|A/pdb|1UQ5|A/pdb|1J1M|A/pdb|1RZO|A/ABG65738.1/pdb|1IFS|A/pdb|1OBS|A/pdb|2VC3|A/EEF26167.1/EEF30194.1/pdb|3EJ5|X/ACV85690.1/ACV85691.1/ACZ56251.1/ACZ56252.1/ACZ56253.1/ACZ56254.1/ADG29030.1/ADG29032.1/ADG29033.1/ADG29035.1/ADG290…	9
10761	7_wave2.11497.11497.4.0.dta	4	FFHPDNQEDAEAITH		0.356	1770.78	0.00976	1770.77	0.00624	3.52	O	1	TRUE	pdb|7TH2|A/WDV57319.1/WKY18136.1/pdb|8TAD|A/sp|P06750.1|AGGL_RICCO/sp|P02879.1|RICI_RICCO/prf||0408164A/prf||1405280A/AAB22582.1/AAB22584.1/pdb|1BR5|A/pdb|1BR6|A/pdb|1UQ4|A/pdb|1UQ5|A/pdb|1J1M|A/pdb|1RZO|A/ABG65738.1/pdb|1IFS|A/pdb|1OBS|A/pdb|2VC3|A/EEF26167.1/EEF30194.1/pdb|3EJ5|X/ACV85690.1/ACV85691.1/ACZ56251.1/ACZ56252.1/ACZ56253.1/ACZ56254.1/ADG29030.1/ADG29032.1/ADG29033.1/ADG29035.1/ADG290…	15
10760	7_wave2.18213.18213.3.1.dta	3	PDNQEDAEAITHLFTDNQNRY	18,Deamidated[Q]#0;	0.356	2492.11	0.00976	2492.1	0.01861	7.47	O	1	TRUE	pdb|6OBM|A/	21
10756	7_wave2.16171.16171.3.0.dta	3	CRAGNSAYFFHPDNQEDA	1,Carbamidomethyl[C]#0;	0.355	2098.87	0.00976	2098.87	0.00344	1.64	O	1	TRUE	sp|P06750.1|AGGL_RICCO/AAB22584.1/pdb|1RZO|A/ACZ56251.1/ACZ56252.1/XP_002534220.2/NP_001406534.1/	18
10757	7_wave2.10463.10463.3.0.dta	3	RTLLEGEESRMS		0.355	1407.7	0.00976	1407.69	0.00665	4.72	O	1	TRUE	CON_IPI00220327.3/CON_IPI00714876.1/	12
10759	7_wave2.15480.15480.2.0.dta	2	GTQIPTLAR		0.355	956.56	0.00976	956.55	0.0031	3.24	O	1	TRUE	pdb|7TH2|A/WDV57319.1/WKY18136.1/pdb|8TAD|A/sp|P06750.1|AGGL_RICCO/sp|P02879.1|RICI_RICCO/prf||0408164A/prf||1405280A/AAB22582.1/AAB22584.1/pdb|1BR5|A/pdb|1BR6|A/pdb|1UQ4|A/pdb|1UQ5|A/pdb|1J1M|A/pdb|1RZO|A/ABG65738.1/pdb|1IFS|A/pdb|1OBS|A/pdb|2VC3|A/EEF26167.1/EEF30194.1/ACV85690.1/ACV85691.1/ACZ56251.1/ACZ56252.1/ACZ56253.1/ACZ56254.1/ADG29030.1/ADG29032.1/ADG29033.1/ADG29035.1/ADG29036.1/ADG290…	9
3021	5_T.35722.35722.2.0.dta	2	NGNAIQLWPCK	1,Deamidated[N]#0;10,Carbamidomethyl[C]#0;	0.355	1301.63	0.00759	1301.63	0.00063	0.48	C	1	TRUE	sp|P02879.1|RICI_RICCO/AAA63506.1/prf||1111227A/prf||1303208A/AAB22582.1/pdb|2AAI|B/EEF26167.1/EEF30194.1/ACY38598.1/ADG29030.1/ADG29032.1/ADG29033.1/ADG29035.1/ADG29036.1/ADG29037.1/ADG29039.1/ADG29040.1/ADG29043.1/ADG29044.1/ADG29046.1/ADG29047.1/ADG29049.1/ADG29050.1/ADG29051.1/ADG29056.1/ADG29058.1/ADG29060.1/ADG29061.1/ADG29062.1/ADG29066.1/ADG29068.1/ADG29069.1/ADG29071.1/ADG29073.1/ADG2907…	11
1664	3_G.19069.19069.2.0.dta	2	GGNSGSPVFNE	3,Deamidated[N]#0;	0.355	1065.45	0.00829	1065.45	0.00026	0.25	C	1	TRUE	CON_GluC|SWISS-PROT:P0C1U8/	11
10754	7_wave2.31347.31347.3.0.dta	3	LWPCKSNTDANQLWTLK	4,Carbamidomethyl[C]#0;	0.355	2075.05	0.00976	2075.04	0.00757	3.65	O	1	TRUE	sp|P02879.1|RICI_RICCO/AAA63506.1/prf||1111227A/prf||1303208A/AAB22582.1/pdb|2AAI|B/EEF26167.1/EEF30194.1/ACY38598.1/ADG29030.1/ADG29032.1/ADG29033.1/ADG29035.1/ADG29036.1/ADG29037.1/ADG29039.1/ADG29040.1/ADG29043.1/ADG29044.1/ADG29046.1/ADG29047.1/ADG29049.1/ADG29050.1/ADG29051.1/ADG29056.1/ADG29058.1/ADG29060.1/ADG29061.1/ADG29062.1/ADG29066.1/ADG29068.1/ADG29069.1/ADG29071.1/ADG29073.1/ADG2907…	17
10755	7_wave2.8252.8252.2.1.dta	2	ATDATRW		0.355	820.4	0.00976	820.39	0.00179	2.18	O	1	TRUE	sp|P02879.1|RICI_RICCO/AAA63506.1/prf||1111227A/prf||1303208A/AAB22582.1/pdb|2AAI|B/EEF26167.1/EEF27096.1/EEF27728.1/ACY38598.1/ADG29030.1/ADG29032.1/ADG29033.1/ADG29035.1/ADG29036.1/ADG29037.1/ADG29038.1/ADG29039.1/ADG29040.1/ADG29043.1/ADG29044.1/ADG29046.1/ADG29047.1/ADG29049.1/ADG29050.1/ADG29051.1/ADG29056.1/ADG29058.1/ADG29060.1/ADG29061.1/ADG29062.1/ADG29066.1/ADG29068.1/ADG29069.1/ADG2907…	7
10758	7_wave2.19494.19494.3.0.dta	3	VVGCRAGNSAYFFHPD	4,Carbamidomethyl[C]#0;	0.355	1796.83	0.00976	1796.82	0.00869	4.83	O	1	TRUE	sp|P06750.1|AGGL_RICCO/AAB22584.1/pdb|1RZO|A/ACZ56251.1/ACZ56252.1/XP_002534220.2/NP_001406534.1/	16
3020	5_T.6785.6785.2.0.dta	2	MISEAAR		0.354	777.39	0.00759	777.39	0.00088	1.13	C	1	TRUE	pdb|7TH2|A/WDV57319.1/WKY18136.1/pdb|8TAD|A/sp|P06750.1|AGGL_RICCO/sp|P02879.1|RICI_RICCO/prf||0408164A/prf||1405280A/AAB22582.1/AAB22584.1/pdb|1BR5|A/pdb|1BR6|A/pdb|1UQ4|A/pdb|1UQ5|A/pdb|1J1M|A/pdb|1RZO|A/ABG65738.1/sp|P82683.2|ML3_VISAL/pdb|1IFS|A/EEF26167.1/EEF30194.1/pdb|3EJ5|X/ACV85690.1/ACV85691.1/ACZ56251.1/ACZ56252.1/ACZ56253.1/ACZ56254.1/ADG29030.1/ADG29032.1/ADG29033.1/ADG29035.1/ADG290…	7
3019	5_T.17325.17325.2.0.dta	2	GGTQIPTLAR		0.354	1013.58	0.00759	1013.57	0.00323	3.18	C	1	TRUE	pdb|7TH2|A/WDV57319.1/WKY18136.1/pdb|8TAD|A/sp|P02879.1|RICI_RICCO/prf||0408164A/prf||1405280A/AAB22582.1/pdb|1BR5|A/pdb|1BR6|A/pdb|1UQ4|A/pdb|1UQ5|A/pdb|1J1M|A/ABG65738.1/pdb|1IFS|A/pdb|1OBS|A/pdb|2VC3|A/EEF26167.1/EEF30194.1/ACV85690.1/ACV85691.1/ACZ56253.1/ACZ56254.1/ADG29030.1/ADG29032.1/ADG29033.1/ADG29035.1/ADG29036.1/ADG29037.1/ADG29038.1/ADG29039.1/ADG29043.1/ADG29044.1/ADG29046.1/ADG2904…	10
3018	5_T.34032.34032.2.1.dta	2	NGLCVDVR	4,Carbamidomethyl[C]#0;	0.354	932.46	0.00759	932.46	-0.0011	-1.18	S	1	TRUE	sp|P02879.1|RICI_RICCO/AAA63506.1/prf||1111227A/prf||1303208A/AAB22582.1/pdb|2AAI|B/EEF26167.1/ACY38598.1/ADG29030.1/ADG29032.1/ADG29033.1/ADG29035.1/ADG29036.1/ADG29037.1/ADG29038.1/ADG29039.1/ADG29040.1/ADG29043.1/ADG29044.1/ADG29046.1/ADG29047.1/ADG29049.1/ADG29050.1/ADG29051.1/ADG29056.1/ADG29058.1/ADG29060.1/ADG29061.1/ADG29062.1/ADG29066.1/ADG29068.1/ADG29069.1/ADG29071.1/ADG29073.1/ADG2907…	8
10749	7_wave2.5286.5286.2.0.dta	2	TDVQNRY		0.354	895.43	0.00976	895.43	0.00179	2	O	1	TRUE	pdb|7TH2|A/WDV57319.1/WKY18136.1/pdb|8TAD|A/sp|P02879.1|RICI_RICCO/prf||0408164A/prf||1405280A/AAB22582.1/pdb|1BR5|A/pdb|1BR6|A/pdb|1UQ4|A/pdb|1UQ5|A/pdb|1J1M|A/ABG65738.1/pdb|1IFS|A/pdb|1OBS|A/pdb|2VC3|A/EEF26167.1/pdb|3EJ5|X/ACV85690.1/ACZ56253.1/ACZ56254.1/ADG29030.1/ADG29032.1/ADG29033.1/ADG29036.1/ADG29037.1/ADG29038.1/ADG29039.1/ADG29040.1/ADG29043.1/ADG29044.1/ADG29046.1/ADG29047.1/ADG2904…	7
10748	7_wave2.13441.13441.2.0.dta	2	ELSNHAELSVT		0.354	1199.59	0.00976	1199.59	0.00445	3.71	O	1	TRUE	pdb|7TH2|A/WDV57319.1/WKY18136.1/pdb|8TAD|A/sp|P06750.1|AGGL_RICCO/sp|P02879.1|RICI_RICCO/prf||1405280A/AAB22582.1/AAB22584.1/pdb|1BR5|A/pdb|1BR6|A/pdb|1UQ4|A/pdb|1UQ5|A/pdb|1J1M|A/pdb|1RZO|A/ABG65738.1/pdb|1IFS|A/pdb|1OBS|A/pdb|2VC3|A/EEF26167.1/EEF30194.1/pdb|3EJ5|X/ACV85690.1/ACV85691.1/ACZ56251.1/ACZ56252.1/ACZ56253.1/ACZ56254.1/ADG29030.1/ADG29032.1/ADG29033.1/ADG29035.1/ADG29036.1/ADG29037.…	11
10753	7_wave2.21825.21825.5.0.dta	5	VRDGRFHNGNAIQLWPCKSNTDANQL	17,Carbamidomethyl[C]#0;	0.354	3011.46	0.00976	3011.47	-0.00749	-2.49	O	1	TRUE	sp|P02879.1|RICI_RICCO/AAA63506.1/prf||1111227A/prf||1303208A/AAB22582.1/pdb|2AAI|B/EEF26167.1/EEF30194.1/ACY38598.1/ADG29030.1/ADG29032.1/ADG29033.1/ADG29035.1/ADG29036.1/ADG29037.1/ADG29039.1/ADG29040.1/ADG29043.1/ADG29044.1/ADG29046.1/ADG29047.1/ADG29049.1/ADG29050.1/ADG29051.1/ADG29056.1/ADG29058.1/ADG29060.1/ADG29061.1/ADG29062.1/ADG29066.1/ADG29068.1/ADG29069.1/ADG29071.1/ADG29073.1/ADG2907…	26
10752	7_wave2.17295.17295.3.1.dta	3	YNRRSAPDPSVITLEN		0.354	1831.94	0.00976	1831.93	0.01277	6.97	O	1	TRUE	pdb|7TH2|A/WDV57319.1/WKY18136.1/pdb|8TAD|A/sp|P06750.1|AGGL_RICCO/sp|P02879.1|RICI_RICCO/prf||0408164A/prf||1405280A/AAB22582.1/AAB22584.1/pdb|1BR5|A/pdb|1BR6|A/pdb|1UQ4|A/pdb|1UQ5|A/pdb|1J1M|A/pdb|1RZO|A/ABG65738.1/pdb|1IFS|A/pdb|1OBS|A/pdb|2VC3|A/EEF26167.1/EEF30194.1/pdb|3EJ5|X/ACV85691.1/ADG29030.1/ADG29032.1/ADG29033.1/ADG29035.1/ADG29036.1/ADG29037.1/ADG29038.1/ADG29039.1/ADG29040.1/ADG290…	16
10751	7_wave2.12129.12129.3.0.dta	3	YADGSIRPQQNRDNCLTTDANIKGT	10,Deamidated[Q]#0;15,Carbamidomethyl[C]#0;	0.354	2809.32	0.00976	2809.32	0.00442	1.57	O	1	TRUE	sp|P06750.1|AGGL_RICCO/AAA63506.1/prf||1209171A/prf||1303208A/AAB22584.1/pdb|1RZO|B/ADG29082.1/XP_002534220.2/NP_001406534.1/	25
10750	7_wave2.15902.15902.5.0.dta	5	AVRGRLTTGADVRHEIPVLPNR		0.354	2427.38	0.00976	2427.37	0.01033	4.26	O	1	TRUE	pdb|7TH2|A/WDV57319.1/WKY18136.1/pdb|8TAD|A/sp|P02879.1|RICI_RICCO/prf||0408164A/prf||1405280A/pdb|1BR5|A/pdb|1BR6|A/pdb|1UQ4|A/pdb|1UQ5|A/pdb|1J1M|A/ABG65738.1/pdb|1IFS|A/pdb|1OBS|A/pdb|2VC3|A/EEF26167.1/pdb|3EJ5|X/ACV85690.1/ACZ56253.1/ACZ56254.1/ADG29030.1/ADG29032.1/ADG29033.1/ADG29035.1/ADG29036.1/ADG29037.1/ADG29038.1/ADG29039.1/ADG29040.1/ADG29043.1/ADG29044.1/ADG29046.1/ADG29047.1/ADG2904…	22
10747	7_wave2.12876.12876.2.0.dta	2	VYRCAPPPSSQF	4,Carbamidomethyl[C]#0;	0.354	1408.67	0.00976	1408.67	0.00496	3.52	C	1	TRUE	pdb|7TH2|A/WKY18136.1/sp|P06750.1|AGGL_RICCO/sp|P02879.1|RICI_RICCO/prf||0408164A/prf||1405280A/AAB22582.1/AAB22584.1/pdb|1BR5|A/pdb|1BR6|A/pdb|1UQ4|A/pdb|1UQ5|A/pdb|1J1M|A/pdb|1OBS|A/pdb|2VC3|A/EEF26167.1/EEF30194.1/ACV85690.1/ACV85691.1/ADG29030.1/ADG29032.1/ADG29033.1/ADG29035.1/ADG29036.1/ADG29037.1/ADG29038.1/ADG29039.1/ADG29040.1/ADG29043.1/ADG29044.1/ADG29046.1/ADG29047.1/ADG29050.1/ADG290…	12
1663	3_G.38801.38801.4.0.dta	4	MDPEPIVRIVGRNGLCVDVRD	16,Carbamidomethyl[C]#0;	0.354	2410.24	0.00829	2410.23	0.01082	4.49	C	1	TRUE	sp|P02879.1|RICI_RICCO/AAA63506.1/prf||1111227A/prf||1303208A/AAB22582.1/pdb|2AAI|B/EEF26167.1/ACY38598.1/ADG29030.1/ADG29032.1/ADG29033.1/ADG29035.1/ADG29036.1/ADG29037.1/ADG29038.1/ADG29039.1/ADG29040.1/ADG29043.1/ADG29044.1/ADG29046.1/ADG29047.1/ADG29049.1/ADG29050.1/ADG29051.1/ADG29056.1/ADG29058.1/ADG29060.1/ADG29062.1/ADG29066.1/ADG29068.1/ADG29069.1/ADG29071.1/ADG29073.1/ADG29074.1/ADG2907…	21
10701	7_wave2.15189.15189.2.0.dta	2	DRLEQLGGLR		0.353	1156.65	0.00922	1156.64	0.00456	3.94	O	1	TRUE	sp|P06750.1|AGGL_RICCO/AAB22584.1/pdb|1RZO|A/EEF30194.1/ACV85691.1/ACV85693.1/ACZ56251.1/ACZ56252.1/XP_002534220.2/XP_048234669.1/NP_001406534.1/EEF30192.1/EEF30196.1/XP_002533608.1/XP_002532193.2/	10
10702	7_wave2.25397.25397.4.0.dta	4	ESNQGAFASPIQLQRRNGSKFSVY		0.353	2684.37	0.00922	2684.35	0.01484	5.53	O	1	TRUE	pdb|7TH2|A/WDV57319.1/WKY18136.1/pdb|8TAD|A/sp|P02879.1|RICI_RICCO/prf||1405280A/AAB22582.1/pdb|1BR5|A/pdb|1BR6|A/pdb|1UQ4|A/pdb|1UQ5|A/pdb|1J1M|A/ABG65738.1/pdb|1IFS|A/pdb|1OBS|A/pdb|2VC3|A/EEF26167.1/pdb|3EJ5|X/ACV85690.1/ADG29030.1/ADG29032.1/ADG29033.1/ADG29035.1/ADG29036.1/ADG29037.1/ADG29038.1/ADG29039.1/ADG29040.1/ADG29043.1/ADG29044.1/ADG29046.1/ADG29047.1/ADG29049.1/ADG29050.1/ADG29051.1…	24
1662	3_G.29711.29711.3.0.dta	3	KSNTDWNQLWTLRKD		0.353	1904.96	0.00829	1904.96	0.00355	1.86	C	1	TRUE	sp|P06750.1|AGGL_RICCO/prf||1209171A/AAB22584.1/pdb|1RZO|B/XP_002534220.2/NP_001406534.1/EEF30196.1/XP_002532193.2/	15
1661	3_G.30264.30264.5.1.dta	5	SVTLAVDVINAYVVAYQAGDQSYFFRD	10,Deamidated[N]#0;	0.353	3012.46	0.00829	3012.46	-0.00097	-0.32	C	1	TRUE	XP_010922360.1/	27
10700	7_wave2.24755.24755.3.0.dta	3	QSEEQQQTEDELQDKIHPF		0.353	2329.06	0.00922	2329.06	0.00551	2.37	O	1	TRUE	CON_CASB|SWISS-PROT:P02666/	19
3017	5_T.9800.9800.2.0.dta	2	RHEIPVLPNR		0.353	1230.71	0.00759	1230.71	0.00347	2.82	C	1	TRUE	pdb|7TH2|A/WDV57319.1/WKY18136.1/pdb|8TAD|A/sp|P06750.1|AGGL_RICCO/sp|P02879.1|RICI_RICCO/prf||0408164A/prf||1405280A/AAB22584.1/pdb|1BR5|A/pdb|1BR6|A/pdb|1UQ4|A/pdb|1UQ5|A/pdb|1J1M|A/pdb|1RZO|A/ABG65738.1/pdb|1IFS|A/pdb|1OBS|A/pdb|2VC3|A/EEF26167.1/pdb|3EJ5|X/ACV85690.1/ACZ56251.1/ACZ56252.1/ACZ56253.1/ACZ56254.1/ADG29030.1/ADG29032.1/ADG29033.1/ADG29035.1/ADG29036.1/ADG29037.1/ADG29038.1/ADG290…	10
10741	7_wave2.25358.25358.4.5.dta	4	QELRDYNGGFAFTYPNQADTFLHTIA		0.353	2989.42	0.00976	2989.41	0.00771	2.58	O	1	FALSE	REV_ACV85693.1/REV_EEF30196.1/REV_XP_002532193.2/	26
10742	7_wave2.24118.24118.6.0.dta	6	RSHLTTGGDVRHEIPVLPNRVGLPISQR		0.353	3104.73	0.00976	3104.72	0.01486	4.79	O	1	TRUE	ACZ56251.1/ACZ56252.1/XP_002534220.2/NP_001406534.1/	28
10743	7_wave2.29342.29342.3.0.dta	3	ADGSIRPQQNRDNCLTSDSNIRETVVKIL	14,Carbamidomethyl[C]#0;	0.353	3299.69	0.00976	3299.68	0.01058	3.21	O	1	TRUE	sp|P02879.1|RICI_RICCO/prf||1111227A/AAB22582.1/pdb|2AAI|B/EEF26618.1/EEF27096.1/EEF27728.1/ADG29030.1/ADG29033.1/ADG29035.1/ADG29037.1/ADG29038.1/ADG29039.1/ADG29043.1/ADG29049.1/ADG29050.1/ADG29056.1/ADG29060.1/ADG29061.1/ADG29062.1/ADG29066.1/ADG29068.1/ADG29071.1/ADG29073.1/ADG29074.1/ADG29075.1/ADG29077.1/ADG29080.1/ADG29081.1/ADG29084.1/ADG29088.1/ADG29089.1/ADG29090.1/ADG29091.1/ADG29092.1…	29
10744	7_wave2.25728.25728.4.1.dta	4	NAYVVGCRAGNSAYFFHPDNQEDAEAITH	7,Carbamidomethyl[C]#0;21,Deamidated[Q]#0;	0.353	3254.43	0.00976	3254.42	0.0045	1.38	O	1	TRUE	sp|P06750.1|AGGL_RICCO/AAB22584.1/pdb|1RZO|A/ACZ56251.1/ACZ56252.1/XP_002534220.2/NP_001406534.1/	29
10745	7_wave2.22850.22850.3.0.dta	3	GKCLTISKSSPGQQVVIY	3,Carbamidomethyl[C]#0;13,Deamidated[Q]#0;	0.353	1966.04	0.00976	1966.03	0.00964	4.91	O	1	TRUE	prf||1209171A/XP_002534220.2/XP_015582713.2/NP_001406534.1/	18
10746	7_wave2.29131.29131.5.1.dta	5	YADGSIRPQQNRDNCLTTDANIKGTVVKIL	9,Deamidated[Q]#0;15,Carbamidomethyl[C]#0;	0.353	3361.73	0.00976	3361.72	0.00978	2.91	O	1	TRUE	sp|P06750.1|AGGL_RICCO/AAA63506.1/prf||1209171A/prf||1303208A/AAB22584.1/pdb|1RZO|B/ADG29082.1/XP_002534220.2/NP_001406534.1/	30
3016	5_T.15605.15605.2.0.dta	2	MDPEPIVR		0.353	956.49	0.00759	956.49	0.00162	1.69	C	1	TRUE	sp|P06750.1|AGGL_RICCO/sp|P02879.1|RICI_RICCO/AAA63506.1/prf||1111227A/prf||1209171A/prf||1303208A/prf||1405280A/AAB22582.1/AAB22584.1/pdb|2AAI|B/pdb|1RZO|B/EEF26167.1/EEF30194.1/ACY38598.1/ADG29030.1/ADG29032.1/ADG29033.1/ADG29035.1/ADG29036.1/ADG29037.1/ADG29038.1/ADG29039.1/ADG29040.1/ADG29043.1/ADG29044.1/ADG29046.1/ADG29047.1/ADG29049.1/ADG29050.1/ADG29051.1/ADG29056.1/ADG29058.1/ADG29060.1/…	8
10704	7_wave2.13000.13000.3.0.dta	3	LYADGSIRPQQNRDNCLTTD	16,Carbamidomethyl[C]#0;	0.353	2337.1	0.00922	2337.09	0.0083	3.55	O	1	TRUE	sp|P06750.1|AGGL_RICCO/AAA63506.1/prf||1209171A/prf||1303208A/AAB22584.1/pdb|1RZO|B/ADG29082.1/XP_002534220.2/XP_048234669.1/NP_001406534.1/	20
10703	7_wave2.37358.37358.4.0.dta	4	DATVESYTNFIRAVRSHLT		0.353	2180.12	0.00922	2180.11	0.01225	5.62	O	1	TRUE	sp|P06750.1|AGGL_RICCO/AAB22584.1/pdb|1RZO|A/ACZ56252.1/XP_002534220.2/NP_001406534.1/	19
1660	3_G.37013.37013.2.0.dta	2	FPKYPVEPFTE		0.352	1353.68	0.00829	1353.67	0.00727	5.37	C	1	TRUE	CON_CASB|SWISS-PROT:P02666/	11
1659	3_G.25398.25398.2.0.dta	2	AYFFHPD		0.352	896.4	0.00829	896.39	0.00165	1.84	C	1	TRUE	pdb|7TH2|A/WDV57319.1/WKY18136.1/pdb|8TAD|A/sp|P06750.1|AGGL_RICCO/sp|P02879.1|RICI_RICCO/prf||0408164A/prf||1405280A/AAB22582.1/AAB22584.1/pdb|1BR5|A/pdb|1BR6|A/pdb|1UQ4|A/pdb|1UQ5|A/pdb|1J1M|A/pdb|1RZO|A/ABG65738.1/pdb|1IFS|A/pdb|1OBS|A/pdb|2VC3|A/EEF26167.1/EEF30194.1/pdb|3EJ5|X/ACV85690.1/ACV85691.1/ACZ56251.1/ACZ56252.1/ACZ56253.1/ACZ56254.1/ADG29030.1/ADG29032.1/ADG29033.1/ADG29035.1/ADG290…	7
10697	7_wave2.4689.4689.3.0.dta	3	VRGRLTTGADVR		0.352	1300.75	0.00922	1300.74	0.00258	1.98	O	1	TRUE	pdb|7TH2|A/WDV57319.1/WKY18136.1/pdb|8TAD|A/sp|P02879.1|RICI_RICCO/prf||0408164A/prf||1405280A/AAB22582.1/pdb|1BR5|A/pdb|1BR6|A/pdb|1UQ4|A/pdb|1UQ5|A/pdb|1J1M|A/ABG65738.1/pdb|1IFS|A/pdb|1OBS|A/pdb|2VC3|A/EEF26167.1/pdb|3EJ5|X/ACV85690.1/ACZ56253.1/ACZ56254.1/ADG29030.1/ADG29032.1/ADG29033.1/ADG29035.1/ADG29036.1/ADG29037.1/ADG29038.1/ADG29039.1/ADG29040.1/ADG29043.1/ADG29044.1/ADG29046.1/ADG2904…	12
10698	7_wave2.12358.12358.2.0.dta	2	SRYPSYGLN		0.352	1056.51	0.00922	1056.51	0.00344	3.26	O	1	TRUE	CON_CASK|SWISS-PROT:P02668/	9
10699	7_wave2.17389.17389.5.0.dta	5	TNFIRAVRSHLTTGGDVR		0.352	2000.09	0.00922	2000.08	0.009	4.5	O	1	TRUE	ACZ56252.1/XP_002534220.2/NP_001406534.1/	18
10854	6_wave1.11657.11657.3.0.dta	3	GRNGLCVDVRDGRFHNGNAIQ	6,Carbamidomethyl[C]#0;	0.352	2355.15	0.00999	2355.15	0.00591	2.51	O	1	TRUE	sp|P02879.1|RICI_RICCO/AAA63506.1/prf||1111227A/prf||1303208A/AAB22582.1/pdb|2AAI|B/EEF26167.1/ACY38598.1/ADG29030.1/ADG29032.1/ADG29033.1/ADG29035.1/ADG29036.1/ADG29037.1/ADG29038.1/ADG29039.1/ADG29040.1/ADG29043.1/ADG29044.1/ADG29046.1/ADG29047.1/ADG29049.1/ADG29050.1/ADG29051.1/ADG29056.1/ADG29058.1/ADG29060.1/ADG29061.1/ADG29062.1/ADG29066.1/ADG29068.1/ADG29069.1/ADG29071.1/ADG29073.1/ADG2907…	21
3014	5_T.42255.42255.3.3.dta	3	DGTILNLYNGLVLDVRR		0.352	1931.08	0.00759	1931.07	0.01119	5.8	C	1	TRUE	sp|P06750.1|AGGL_RICCO/AAA63506.1/prf||1209171A/prf||1303208A/AAB22584.1/pdb|1RZO|B/XP_002534220.2/XP_015582713.2/NP_001406534.1/	17
10849	6_wave1.7678.7678.4.0.dta	4	YIEGEMRTRIRYNR		0.352	1856.96	0.00999	1856.95	0.00645	3.47	O	1	TRUE	pdb|7TH2|A/WDV57319.1/WKY18136.1/pdb|8TAD|A/sp|P06750.1|AGGL_RICCO/sp|P02879.1|RICI_RICCO/prf||0408164A/prf||1405280A/AAB22582.1/AAB22584.1/pdb|1BR5|A/pdb|1BR6|A/pdb|1UQ4|A/pdb|1UQ5|A/pdb|1J1M|A/pdb|1RZO|A/ABG65738.1/pdb|1IFS|A/pdb|1OBS|A/pdb|2VC3|A/EEF26167.1/EEF30194.1/pdb|3EJ5|X/ACV85690.1/ACV85691.1/ADG29030.1/ADG29032.1/ADG29033.1/ADG29035.1/ADG29036.1/ADG29037.1/ADG29038.1/ADG29039.1/ADG290…	14
17519	2_K2.13490.13490.3.0.dta	3	KFGERALKAW		0.352	1205.68	0.00968	1205.68	0.00319	2.64	O	1	TRUE	CON_IPI00708398.1/	10
17520	2_K2.36062.36062.2.0.dta	2	NQFLPYPYYAKPA		0.352	1571.79	0.00968	1571.79	0.00264	1.68	O	1	TRUE	CON_CASK|SWISS-PROT:P02668/	13
3015	5_T.20205.20205.2.0.dta	2	ALEEQLQQIR		0.352	1227.67	0.00759	1227.67	0.00199	1.62	C	1	TRUE	CON_IPI00009865.2/CON_IPI00798492.2/	10
17518	2_K2.29027.29027.3.0.dta	3	SIRPQQNRDNCLTTDANIKGTVVKIL	11,Carbamidomethyl[C]#0;	0.352	2954.58	0.00968	2954.58	0.00041	0.14	O	1	TRUE	sp|P06750.1|AGGL_RICCO/AAA63506.1/prf||1209171A/prf||1303208A/AAB22584.1/pdb|1RZO|B/ADG29082.1/XP_002534220.2/NP_001406534.1/	26
10850	6_wave1.24687.24687.6.1.dta	6	PEPIVRIVGRNGLCVDVRDGRFH	14,Carbamidomethyl[C]#0;	0.352	2661.42	0.00999	2661.42	0.00623	2.34	O	1	TRUE	sp|P02879.1|RICI_RICCO/AAA63506.1/prf||1111227A/prf||1303208A/AAB22582.1/pdb|2AAI|B/EEF26167.1/ACY38598.1/ADG29030.1/ADG29032.1/ADG29033.1/ADG29035.1/ADG29036.1/ADG29037.1/ADG29038.1/ADG29039.1/ADG29040.1/ADG29043.1/ADG29044.1/ADG29046.1/ADG29047.1/ADG29049.1/ADG29050.1/ADG29051.1/ADG29056.1/ADG29058.1/ADG29060.1/ADG29061.1/ADG29062.1/ADG29066.1/ADG29068.1/ADG29069.1/ADG29071.1/ADG29073.1/ADG2907…	23
10851	6_wave1.7746.7746.2.0.dta	2	IYDCNTAA	4,Carbamidomethyl[C]#0;	0.352	927.39	0.00999	927.39	0.00315	3.4	N	1	TRUE	sp|P02879.1|RICI_RICCO/AAA63506.1/prf||1111227A/prf||1303208A/AAB22582.1/pdb|2AAI|B/EEF26167.1/EEF27096.1/EEF27728.1/ACY38598.1/ADG29030.1/ADG29032.1/ADG29033.1/ADG29035.1/ADG29036.1/ADG29037.1/ADG29038.1/ADG29039.1/ADG29040.1/ADG29043.1/ADG29044.1/ADG29046.1/ADG29047.1/ADG29049.1/ADG29050.1/ADG29051.1/ADG29056.1/ADG29058.1/ADG29060.1/ADG29061.1/ADG29062.1/ADG29066.1/ADG29068.1/ADG29069.1/ADG2907…	8
10852	6_wave1.26663.26663.3.3.dta	3	HQPHQPLPPTVMFPPQS		0.352	1937.98	0.00999	1937.97	0.00612	3.16	O	1	TRUE	CON_CASB|SWISS-PROT:P02666/	17
10853	6_wave1.7398.7398.3.1.dta	3	MHQPHQPLPPT		0.352	1282.64	0.00999	1282.64	0.00219	1.71	O	1	TRUE	CON_CASB|SWISS-PROT:P02666/	11
17507	2_K2.33573.33573.2.0.dta	2	KNDGTILNLY		0.351	1150.61	0.00968	1150.61	0.00252	2.19	O	1	TRUE	sp|P06750.1|AGGL_RICCO/sp|P02879.1|RICI_RICCO/AAA63506.1/prf||1111227A/prf||1209171A/prf||1303208A/AAB22582.1/AAB22584.1/pdb|2AAI|B/pdb|1RZO|B/EEF26618.1/EEF27096.1/ACY38598.1/ADG29030.1/ADG29032.1/ADG29033.1/ADG29035.1/ADG29036.1/ADG29037.1/ADG29038.1/ADG29039.1/ADG29040.1/ADG29043.1/ADG29044.1/ADG29046.1/ADG29047.1/ADG29049.1/ADG29050.1/ADG29051.1/ADG29056.1/ADG29058.1/ADG29060.1/ADG29061.1/ADG…	10
17508	2_K2.14647.14647.2.1.dta	2	EGPKLVVS		0.351	828.48	0.00968	828.48	0.0015	1.81	O	1	TRUE	CON_IPI00708398.1/	8
17516	2_K2.30053.30053.4.1.dta	4	SHLTTGGDVRHEIPVLPNRVGLPISQR		0.351	2948.63	0.00968	2948.62	0.00747	2.53	O	1	TRUE	ACZ56251.1/ACZ56252.1/XP_002534220.2/NP_001406534.1/	27
17510	2_K2.33907.33907.2.0.dta	2	CLQANSGQVWIE	1,Carbamidomethyl[C]#0;	0.351	1404.66	0.00968	1404.66	0.00127	0.91	O	1	TRUE	sp|P02879.1|RICI_RICCO/prf||1111227A/AAB22582.1/pdb|2AAI|B/EEF26618.1/EEF27096.1/ACY38598.1/ADG29030.1/ADG29032.1/ADG29033.1/ADG29035.1/ADG29036.1/ADG29037.1/ADG29038.1/ADG29039.1/ADG29040.1/ADG29043.1/ADG29044.1/ADG29046.1/ADG29047.1/ADG29049.1/ADG29050.1/ADG29051.1/ADG29056.1/ADG29058.1/ADG29060.1/ADG29061.1/ADG29062.1/ADG29066.1/ADG29068.1/ADG29069.1/ADG29071.1/ADG29073.1/ADG29074.1/ADG29075.1…	12
17511	2_K2.27071.27071.5.0.dta	5	RFQYIEGEMRTRIRYNRRSAPDPSVITLE		0.351	3553.85	0.00968	3553.84	0.00645	1.82	O	1	TRUE	pdb|7TH2|A/WDV57319.1/WKY18136.1/pdb|8TAD|A/sp|P06750.1|AGGL_RICCO/sp|P02879.1|RICI_RICCO/prf||0408164A/prf||1405280A/AAB22582.1/AAB22584.1/pdb|1BR5|A/pdb|1BR6|A/pdb|1UQ4|A/pdb|1UQ5|A/pdb|1J1M|A/pdb|1RZO|A/ABG65738.1/pdb|1IFS|A/pdb|2VC3|A/EEF26167.1/EEF30194.1/pdb|3EJ5|X/ACV85691.1/ADG29030.1/ADG29032.1/ADG29033.1/ADG29035.1/ADG29036.1/ADG29037.1/ADG29038.1/ADG29039.1/ADG29040.1/ADG29043.1/ADG290…	29
17513	2_K2.5393.5393.3.0.dta	3	RKDSTIRSNGKCLTISKS	12,Carbamidomethyl[C]#0;	0.351	2051.1	0.00968	2051.1	0.00122	0.6	O	1	TRUE	sp|P06750.1|AGGL_RICCO/AAB22584.1/pdb|1RZO|B/XP_002534220.2/XP_015582713.2/NP_001406534.1/	18
17514	2_K2.19760.19760.2.0.dta	2	LFTDVQN		0.351	836.42	0.00968	836.41	0.00096	1.15	O	1	TRUE	pdb|7TH2|A/WDV57319.1/WKY18136.1/pdb|8TAD|A/sp|P06750.1|AGGL_RICCO/sp|P02879.1|RICI_RICCO/prf||0408164A/prf||1405280A/AAB22582.1/AAB22584.1/pdb|1BR5|A/pdb|1BR6|A/pdb|1UQ4|A/pdb|1UQ5|A/pdb|1J1M|A/pdb|1RZO|A/ABG65738.1/pdb|1IFS|A/pdb|1OBS|A/pdb|2VC3|A/EEF26167.1/pdb|3EJ5|X/ACV85690.1/ACZ56251.1/ACZ56252.1/ACZ56253.1/ACZ56254.1/ADG29030.1/ADG29032.1/ADG29033.1/ADG29036.1/ADG29037.1/ADG29038.1/ADG290…	7
17515	2_K2.13255.13255.4.0.dta	4	LWTLRKDSTIRSN		0.351	1589.88	0.00968	1589.88	0.00278	1.75	O	1	TRUE	sp|P06750.1|AGGL_RICCO/AAB22584.1/pdb|1RZO|B/XP_002534220.2/NP_001406534.1/XP_002532193.2/	13
17509	2_K2.17583.17583.2.0.dta	2	TAIQESNQGAF		0.351	1165.55	0.00968	1165.55	0.00358	3.07	O	1	TRUE	pdb|7TH2|A/WDV57319.1/WKY18136.1/pdb|8TAD|A/sp|P06750.1|AGGL_RICCO/sp|P02879.1|RICI_RICCO/prf||0408164A/prf||1405280A/AAB22582.1/AAB22584.1/pdb|1BR5|A/pdb|1BR6|A/pdb|1UQ4|A/pdb|1UQ5|A/pdb|1J1M|A/pdb|1RZO|A/ABG65738.1/pdb|1IFS|A/pdb|1OBS|A/pdb|2VC3|A/EEF26167.1/pdb|3EJ5|X/ACV85690.1/ACV85693.1/ADG29030.1/ADG29032.1/ADG29033.1/ADG29035.1/ADG29036.1/ADG29037.1/ADG29038.1/ADG29039.1/ADG29040.1/ADG290…	11
17512	2_K2.29299.29299.4.0.dta	4	SYTNFIRAVRGRLTTG		0.351	1811.99	0.00968	1811.99	0.0049	2.7	O	1	TRUE	pdb|7TH2|A/WDV57319.1/WKY18136.1/pdb|8TAD|A/sp|P02879.1|RICI_RICCO/prf||0408164A/prf||1405280A/AAB22582.1/pdb|1BR5|A/pdb|1BR6|A/pdb|1UQ4|A/pdb|1UQ5|A/pdb|1J1M|A/ABG65738.1/pdb|1IFS|A/pdb|1OBS|A/pdb|2VC3|A/EEF26167.1/pdb|3EJ5|X/ACV85690.1/ACZ56253.1/ACZ56254.1/ADG29030.1/ADG29032.1/ADG29033.1/ADG29035.1/ADG29036.1/ADG29037.1/ADG29038.1/ADG29039.1/ADG29040.1/ADG29043.1/ADG29044.1/ADG29046.1/ADG2904…	16
3013	5_T.7124.7124.3.1.dta	3	NRDNCLTSDSNIR	5,Carbamidomethyl[C]#0;	0.351	1564.71	0.00759	1564.71	0.00027	0.18	C	1	TRUE	sp|P02879.1|RICI_RICCO/prf||1111227A/AAB22582.1/pdb|2AAI|B/EEF26618.1/EEF27096.1/EEF27728.1/ADG29030.1/ADG29033.1/ADG29035.1/ADG29037.1/ADG29038.1/ADG29039.1/ADG29043.1/ADG29046.1/ADG29049.1/ADG29050.1/ADG29056.1/ADG29060.1/ADG29061.1/ADG29062.1/ADG29066.1/ADG29068.1/ADG29071.1/ADG29073.1/ADG29074.1/ADG29075.1/ADG29077.1/ADG29080.1/ADG29081.1/ADG29084.1/ADG29088.1/ADG29089.1/ADG29090.1/ADG29091.1…	13
17505	2_K2.16117.16117.2.0.dta	2	IVGRNGLCV	8,Carbamidomethyl[C]#0;	0.351	987.54	0.00968	987.54	0.00274	2.78	O	1	TRUE	sp|P06750.1|AGGL_RICCO/sp|P02879.1|RICI_RICCO/AAA63506.1/prf||1111227A/prf||1209171A/prf||1303208A/AAB22582.1/AAB22584.1/pdb|2AAI|B/pdb|1RZO|B/EEF26167.1/ACY38598.1/ADG29030.1/ADG29032.1/ADG29033.1/ADG29035.1/ADG29036.1/ADG29037.1/ADG29038.1/ADG29039.1/ADG29040.1/ADG29043.1/ADG29044.1/ADG29046.1/ADG29047.1/ADG29049.1/ADG29050.1/ADG29051.1/ADG29056.1/ADG29058.1/ADG29060.1/ADG29061.1/ADG29062.1/ADG…	9
10843	6_wave1.23670.23670.4.3.dta	4	LEDCTSEKAEQQWALYADGSIRPQQNRDN	4,Carbamidomethyl[C]#0;	0.351	3422.55	0.00999	3422.57	-0.01485	-4.34	O	1	TRUE	sp|P06750.1|AGGL_RICCO/AAA63506.1/prf||1209171A/prf||1303208A/AAB22584.1/pdb|1RZO|B/ACY38598.1/ADG29082.1/XP_002534220.2/XP_015582713.2/XP_048234669.1/NP_001406534.1/	29
10844	6_wave1.15926.15926.4.0.dta	4	IVGRNGLCVDVRDGRFHNGNAIQ	8,Carbamidomethyl[C]#0;23,Deamidated[Q]#0;	0.351	2568.3	0.00999	2568.28	0.01104	4.3	O	1	TRUE	sp|P02879.1|RICI_RICCO/AAA63506.1/prf||1111227A/prf||1303208A/AAB22582.1/pdb|2AAI|B/EEF26167.1/ACY38598.1/ADG29030.1/ADG29032.1/ADG29033.1/ADG29035.1/ADG29036.1/ADG29037.1/ADG29038.1/ADG29039.1/ADG29040.1/ADG29043.1/ADG29044.1/ADG29046.1/ADG29047.1/ADG29049.1/ADG29050.1/ADG29051.1/ADG29056.1/ADG29058.1/ADG29060.1/ADG29061.1/ADG29062.1/ADG29066.1/ADG29068.1/ADG29069.1/ADG29071.1/ADG29073.1/ADG2907…	23
10845	6_wave1.18865.18865.3.0.dta	3	RDNTIRSNGKCITTYGYSPGVYVM	11,Carbamidomethyl[C]#0;24,Oxidation[M]#0;	0.351	2768.32	0.00999	2768.31	0.00962	3.48	O	1	TRUE	ADG29074.1/	24
10846	6_wave1.6095.6095.3.0.dta	3	FCKEVVRNA	2,Carbamidomethyl[C]#0;	0.351	1122.57	0.00999	1122.57	0.00156	1.39	O	1	TRUE	CON_CASA2|SWISS-PROT:P02663/	9
10847	6_wave1.16140.16140.2.0.dta	2	ADVCMDPEP	4,Carbamidomethyl[C]#0;	0.351	1033.4	0.00999	1033.4	0.00518	5.01	N	1	TRUE	sp|P06750.1|AGGL_RICCO/sp|P02879.1|RICI_RICCO/AAA63506.1/prf||1111227A/prf||1209171A/prf||1303208A/prf||1405280A/AAB22582.1/AAB22584.1/pdb|2AAI|B/pdb|1RZO|B/EEF26167.1/EEF30194.1/ADG29030.1/ADG29032.1/ADG29033.1/ADG29035.1/ADG29036.1/ADG29037.1/ADG29038.1/ADG29039.1/ADG29040.1/ADG29043.1/ADG29044.1/ADG29046.1/ADG29047.1/ADG29049.1/ADG29050.1/ADG29051.1/ADG29056.1/ADG29058.1/ADG29060.1/ADG29062.1/…	9
10848	6_wave1.14778.14778.2.0.dta	2	TNIYAVS		0.351	767.4	0.00999	767.39	0.00312	4.06	O	1	TRUE	sp|P06750.1|AGGL_RICCO/sp|P02879.1|RICI_RICCO/AAA63506.1/prf||1111227A/prf||1209171A/prf||1303208A/AAB22582.1/AAB22584.1/pdb|2AAI|B/pdb|1RZO|B/EEF26618.1/EEF27096.1/EEF27728.1/ADG29030.1/ADG29032.1/ADG29033.1/ADG29035.1/ADG29036.1/ADG29037.1/ADG29038.1/ADG29039.1/ADG29040.1/ADG29043.1/ADG29044.1/ADG29046.1/ADG29047.1/ADG29049.1/ADG29050.1/ADG29051.1/ADG29056.1/ADG29058.1/ADG29060.1/ADG29061.1/ADG…	7
17506	2_K2.17577.17577.2.0.dta	2	VGLPISQR		0.351	869.52	0.00968	869.52	0.00074	0.85	O	1	TRUE	sp|P06750.1|AGGL_RICCO/AAB22584.1/pdb|1RZO|A/ACZ56251.1/ACZ56252.1/ADG29071.1/XP_002534220.2/NP_001406534.1/	8
17517	2_K2.36859.36859.2.0.dta	2	VDGCMDPEPIVRIVGRN		0.351	1869.94	0.00968	1869.93	0.00446	2.38	N	1	TRUE	ACY38598.1/	17
10693	7_wave2.13721.13721.4.0.dta	4	KSNTDANQLWTLKRDNTIRSN	21,Deamidated[N]#0;	0.351	2476.27	0.00922	2476.25	0.01358	5.49	O	1	TRUE	sp|P02879.1|RICI_RICCO/AAA63506.1/prf||1111227A/prf||1303208A/AAB22582.1/pdb|2AAI|B/EEF26167.1/EEF30194.1/ACY38598.1/ADG29030.1/ADG29032.1/ADG29033.1/ADG29035.1/ADG29036.1/ADG29037.1/ADG29038.1/ADG29039.1/ADG29040.1/ADG29043.1/ADG29044.1/ADG29046.1/ADG29047.1/ADG29049.1/ADG29050.1/ADG29051.1/ADG29056.1/ADG29058.1/ADG29060.1/ADG29061.1/ADG29062.1/ADG29068.1/ADG29069.1/ADG29071.1/ADG29073.1/ADG2907…	21
1658	3_G.26098.26098.2.1.dta	2	FSFGGNYDRLE		0.351	1304.59	0.00829	1304.59	0.00046	0.35	C	1	TRUE	EEF28163.1/XP_002533608.1/XP_002534221.2/	11
10696	7_wave2.16004.16004.4.0.dta	4	NGLCVDVRDGRFHNGNAIQ	4,Carbamidomethyl[C]#0;	0.351	2142.03	0.00922	2142.03	0.00205	0.96	O	1	TRUE	sp|P02879.1|RICI_RICCO/AAA63506.1/prf||1111227A/prf||1303208A/AAB22582.1/pdb|2AAI|B/EEF26167.1/ACY38598.1/ADG29030.1/ADG29032.1/ADG29033.1/ADG29035.1/ADG29036.1/ADG29037.1/ADG29038.1/ADG29039.1/ADG29040.1/ADG29043.1/ADG29044.1/ADG29046.1/ADG29047.1/ADG29049.1/ADG29050.1/ADG29051.1/ADG29056.1/ADG29058.1/ADG29060.1/ADG29061.1/ADG29062.1/ADG29066.1/ADG29068.1/ADG29069.1/ADG29071.1/ADG29073.1/ADG2907…	19
10695	7_wave2.5312.5312.2.2.dta	2	TDVQNRY		0.351	895.43	0.00922	895.43	0.00173	1.93	O	1	TRUE	pdb|7TH2|A/WDV57319.1/WKY18136.1/pdb|8TAD|A/sp|P02879.1|RICI_RICCO/prf||0408164A/prf||1405280A/AAB22582.1/pdb|1BR5|A/pdb|1BR6|A/pdb|1UQ4|A/pdb|1UQ5|A/pdb|1J1M|A/ABG65738.1/pdb|1IFS|A/pdb|1OBS|A/pdb|2VC3|A/EEF26167.1/pdb|3EJ5|X/ACV85690.1/ACZ56253.1/ACZ56254.1/ADG29030.1/ADG29032.1/ADG29033.1/ADG29036.1/ADG29037.1/ADG29038.1/ADG29039.1/ADG29040.1/ADG29043.1/ADG29044.1/ADG29046.1/ADG29047.1/ADG2904…	7
10694	7_wave2.9364.9364.2.0.dta	2	AVPYPQRDMP	9,Oxidation[M]#0;	0.351	1189.57	0.00922	1189.57	0.00291	2.45	O	1	TRUE	CON_CASB|SWISS-PROT:P02666/	10
10840	6_wave1.14894.14894.3.0.dta	3	SGQVWIEDCSSEKAEQQ	9,Carbamidomethyl[C]#0;	0.35	1980.86	0.00999	1980.86	0.00411	2.07	O	1	TRUE	sp|P02879.1|RICI_RICCO/prf||1111227A/AAB22582.1/pdb|2AAI|B/EEF26618.1/EEF27096.1/ADG29030.1/ADG29033.1/ADG29035.1/ADG29037.1/ADG29038.1/ADG29039.1/ADG29043.1/ADG29046.1/ADG29049.1/ADG29050.1/ADG29051.1/ADG29056.1/ADG29060.1/ADG29061.1/ADG29066.1/ADG29068.1/ADG29071.1/ADG29073.1/ADG29075.1/ADG29077.1/ADG29079.1/ADG29080.1/ADG29084.1/ADG29088.1/ADG29089.1/ADG29090.1/ADG29091.1/ADG29092.1/ADG29093.1…	17
3274	4_C.21545.21545.2.0.dta	2	NRRSAPDPSVITL		0.35	1425.78	0.00977	1425.78	0.00343	2.41	S	1	TRUE	pdb|7TH2|A/WDV57319.1/WKY18136.1/pdb|8TAD|A/sp|P06750.1|AGGL_RICCO/sp|P02879.1|RICI_RICCO/prf||0408164A/prf||1405280A/AAB22582.1/AAB22584.1/pdb|1BR5|A/pdb|1BR6|A/pdb|1UQ4|A/pdb|1UQ5|A/pdb|1J1M|A/pdb|1RZO|A/ABG65738.1/pdb|1IFS|A/pdb|1OBS|A/pdb|2VC3|A/EEF26167.1/EEF30194.1/pdb|3EJ5|X/ACV85691.1/ACV85693.1/ADG29030.1/ADG29032.1/ADG29033.1/ADG29035.1/ADG29036.1/ADG29037.1/ADG29038.1/ADG29039.1/ADG290…	13
3275	4_C.43154.43154.2.0.dta	2	EFFDGNPIQL		0.35	1179.57	0.00977	1179.57	0.00402	3.41	C	1	TRUE	sp|P06750.1|AGGL_RICCO/AAB22584.1/pdb|1RZO|B/XP_002534220.2/NP_001406534.1/	10
10692	7_wave2.12571.12571.3.0.dta	3	LEDCTSEKAEQQWA	4,Carbamidomethyl[C]#0;	0.35	1694.74	0.00922	1694.73	0.00857	5.06	O	1	TRUE	sp|P06750.1|AGGL_RICCO/AAA63506.1/prf||1209171A/prf||1303208A/AAB22584.1/pdb|1RZO|B/ACY38598.1/ADG29082.1/XP_002534220.2/XP_015582713.2/XP_048234669.1/NP_001406534.1/	14
10691	7_wave2.30289.30289.2.0.dta	2	LEDCTSEKAEQQWALY	4,Carbamidomethyl[C]#0;11,Deamidated[Q]#0;	0.35	1971.87	0.00922	1971.86	0.00841	4.26	O	1	TRUE	sp|P06750.1|AGGL_RICCO/AAA63506.1/prf||1209171A/prf||1303208A/AAB22584.1/pdb|1RZO|B/ACY38598.1/ADG29082.1/XP_002534220.2/XP_015582713.2/XP_048234669.1/NP_001406534.1/	16
3012	5_T.5514.5514.4.0.dta	4	HPQQNRDNCLTSDSNIR	8,Deamidated[N]#0;9,Carbamidomethyl[C]#0;	0.35	2055.93	0.00759	2055.93	0.00875	4.26	C	1	TRUE	ADG29100.1/	17
10690	7_wave2.21977.21977.3.2.dta	3	VVGYRAGNNAYFFHPDNPEDAEAITH	8,Deamidated[N]#0;9,Deamidated[N]#0;17,Deamidated[N]#0;	0.35	2907.29	0.00922	2907.29	0.00857	2.95	O	1	TRUE	XP_002533608.1/	26
10689	7_wave2.30012.30012.2.0.dta	2	IVGLYGMCLQAN	7,Oxidation[M]#0;8,Carbamidomethyl[C]#0;	0.35	1354.66	0.00922	1354.65	0.00577	4.26	O	1	TRUE	sp|P06750.1|AGGL_RICCO/AAA63506.1/prf||1209171A/prf||1303208A/AAB22584.1/pdb|1RZO|B/ADG29082.1/XP_002534220.2/XP_015582713.2/XP_048234669.1/NP_001406534.1/	12
10688	7_wave2.25300.25300.2.0.dta	2	RENIELGTGPL		0.35	1198.65	0.00922	1198.64	0.00482	4.02	O	1	TRUE	sp|P06750.1|AGGL_RICCO/AAB22584.1/pdb|1RZO|A/EEF30194.1/ACV85691.1/ACZ56251.1/ACZ56252.1/XP_002534220.2/XP_048234669.1/NP_001406534.1/	11
10839	6_wave1.14290.14290.4.0.dta	4	FQYIEGEMRTRIRYNR		0.35	2132.09	0.00999	2132.08	0.00806	3.78	O	1	TRUE	pdb|7TH2|A/WDV57319.1/WKY18136.1/pdb|8TAD|A/sp|P06750.1|AGGL_RICCO/sp|P02879.1|RICI_RICCO/prf||0408164A/prf||1405280A/AAB22582.1/AAB22584.1/pdb|1BR5|A/pdb|1BR6|A/pdb|1UQ4|A/pdb|1UQ5|A/pdb|1J1M|A/pdb|1RZO|A/ABG65738.1/pdb|1IFS|A/pdb|1OBS|A/pdb|2VC3|A/EEF26167.1/EEF30194.1/pdb|3EJ5|X/ACV85690.1/ACV85691.1/ADG29030.1/ADG29032.1/ADG29033.1/ADG29035.1/ADG29036.1/ADG29037.1/ADG29038.1/ADG29039.1/ADG290…	16
10841	6_wave1.11059.11059.2.2.dta	2	QNVVFDVQ	1,Deamidated[Q]#0;	0.35	949.47	0.00999	949.46	0.00285	3.01	O	1	TRUE	CON_IPI00715287.2/	8
3273	4_C.28139.28139.2.0.dta	2	MFKNDGTIL	4,Deamidated[N]#0;	0.35	1039.52	0.00977	1039.51	0.00228	2.19	S	1	TRUE	sp|P06750.1|AGGL_RICCO/sp|P02879.1|RICI_RICCO/AAA63506.1/prf||1111227A/prf||1209171A/prf||1303208A/AAB22582.1/AAB22584.1/pdb|2AAI|B/pdb|1RZO|B/EEF26618.1/EEF27096.1/ACY38598.1/ADG29030.1/ADG29032.1/ADG29033.1/ADG29035.1/ADG29036.1/ADG29037.1/ADG29038.1/ADG29039.1/ADG29040.1/ADG29043.1/ADG29044.1/ADG29046.1/ADG29047.1/ADG29049.1/ADG29050.1/ADG29051.1/ADG29056.1/ADG29058.1/ADG29060.1/ADG29061.1/ADG…	9
17504	2_K2.20676.20676.4.0.dta	4	IRYNRRSAPDPSVITL		0.35	1858.04	0.00968	1858.03	0.00781	4.2	O	1	TRUE	pdb|7TH2|A/WDV57319.1/WKY18136.1/pdb|8TAD|A/sp|P06750.1|AGGL_RICCO/sp|P02879.1|RICI_RICCO/prf||0408164A/prf||1405280A/AAB22582.1/AAB22584.1/pdb|1BR5|A/pdb|1BR6|A/pdb|1UQ4|A/pdb|1UQ5|A/pdb|1J1M|A/pdb|1RZO|A/ABG65738.1/pdb|1IFS|A/pdb|1OBS|A/pdb|2VC3|A/EEF26167.1/EEF30194.1/pdb|3EJ5|X/ACV85691.1/ADG29030.1/ADG29032.1/ADG29033.1/ADG29035.1/ADG29036.1/ADG29037.1/ADG29038.1/ADG29039.1/ADG29040.1/ADG290…	16
1657	3_G.17975.17975.5.0.dta	5	GEMRTRIRYNRRSAPDPSVITLE		0.35	2717.43	0.00829	2717.43	0.00585	2.15	S	1	TRUE	pdb|7TH2|A/WDV57319.1/WKY18136.1/pdb|8TAD|A/sp|P06750.1|AGGL_RICCO/sp|P02879.1|RICI_RICCO/prf||0408164A/prf||1405280A/AAB22582.1/AAB22584.1/pdb|1BR5|A/pdb|1BR6|A/pdb|1UQ4|A/pdb|1UQ5|A/pdb|1J1M|A/pdb|1RZO|A/ABG65738.1/pdb|1IFS|A/pdb|1OBS|A/pdb|2VC3|A/EEF26167.1/EEF30194.1/pdb|3EJ5|X/ACV85691.1/ADG29030.1/ADG29032.1/ADG29033.1/ADG29035.1/ADG29036.1/ADG29037.1/ADG29038.1/ADG29039.1/ADG29040.1/ADG290…	23
17500	2_K2.15925.15925.5.0.dta	5	YIEGEMRTRIRYNRRSAPDPSVIT		0.35	2880.49	0.00968	2880.49	0.00243	0.84	O	1	TRUE	pdb|7TH2|A/WDV57319.1/WKY18136.1/pdb|8TAD|A/sp|P06750.1|AGGL_RICCO/sp|P02879.1|RICI_RICCO/prf||0408164A/prf||1405280A/AAB22582.1/AAB22584.1/pdb|1BR5|A/pdb|1BR6|A/pdb|1UQ4|A/pdb|1UQ5|A/pdb|1J1M|A/pdb|1RZO|A/ABG65738.1/pdb|1IFS|A/pdb|1OBS|A/pdb|2VC3|A/EEF26167.1/EEF30194.1/pdb|3EJ5|X/ACV85691.1/ADG29030.1/ADG29032.1/ADG29033.1/ADG29035.1/ADG29036.1/ADG29037.1/ADG29038.1/ADG29039.1/ADG29040.1/ADG290…	24
17501	2_K2.7752.7752.2.0.dta	2	YLKTVYQHQ		0.35	1179.62	0.00968	1179.62	0.00697	5.9	O	1	TRUE	CON_CASA2|SWISS-PROT:P02663/	9
17502	2_K2.32720.32720.3.0.dta	3	SDSNIRETVVKIL		0.35	1473.83	0.00968	1473.83	0.00736	5	O	1	TRUE	sp|P02879.1|RICI_RICCO/prf||1111227A/AAB22582.1/pdb|2AAI|B/EEF26618.1/EEF27096.1/EEF27728.1/ADG29030.1/ADG29033.1/ADG29035.1/ADG29037.1/ADG29038.1/ADG29039.1/ADG29043.1/ADG29049.1/ADG29050.1/ADG29056.1/ADG29060.1/ADG29061.1/ADG29062.1/ADG29066.1/ADG29068.1/ADG29071.1/ADG29073.1/ADG29074.1/ADG29075.1/ADG29077.1/ADG29080.1/ADG29081.1/ADG29084.1/ADG29088.1/ADG29089.1/ADG29090.1/ADG29091.1/ADG29092.1…	13
17503	2_K2.44113.44113.3.0.dta	3	GGTQLPTLARSFIICIQ	15,Carbamidomethyl[C]#0;	0.35	1875.02	0.00968	1875.02	0.00813	4.33	O	1	TRUE	pdb|7TH2|A/WKY18136.1/pdb|8TAD|A/sp|P02879.1|RICI_RICCO/prf||0408164A/prf||1405280A/AAB22582.1/pdb|1BR5|A/pdb|1BR6|A/pdb|1UQ4|A/pdb|1UQ5|A/pdb|1J1M|A/pdb|1IFS|A/pdb|1OBS|A/pdb|2VC3|A/EEF26167.1/ACV85690.1/ACZ56254.1/ADG29030.1/ADG29032.1/ADG29033.1/ADG29035.1/ADG29036.1/ADG29037.1/ADG29038.1/ADG29039.1/ADG29043.1/ADG29044.1/ADG29046.1/ADG29047.1/ADG29049.1/ADG29050.1/ADG29051.1/ADG29056.1/ADG2905…	17
10842	6_wave1.12153.12153.2.0.dta	2	IYADGSIRPQ	10,Deamidated[Q]#0;	0.35	1120.57	0.00999	1120.56	0.00645	5.75	O	1	TRUE	sp|P06750.1|AGGL_RICCO/sp|P02879.1|RICI_RICCO/AAA63506.1/prf||1111227A/prf||1209171A/prf||1303208A/AAB22582.1/AAB22584.1/pdb|2AAI|B/pdb|1RZO|B/EEF26618.1/EEF27096.1/EEF27728.1/ACY38598.1/ADG29030.1/ADG29032.1/ADG29033.1/ADG29035.1/ADG29036.1/ADG29037.1/ADG29038.1/ADG29039.1/ADG29040.1/ADG29043.1/ADG29044.1/ADG29046.1/ADG29047.1/ADG29049.1/ADG29050.1/ADG29051.1/ADG29056.1/ADG29058.1/ADG29060.1/ADG…	10
10834	6_wave1.34229.34229.3.0.dta	3	FNADVCMDPEPIVRIVG	6,Carbamidomethyl[C]#0;7,Oxidation[M]#0;	0.349	1947.94	0.00999	1947.93	0.01132	5.81	O	1	TRUE	sp|P06750.1|AGGL_RICCO/sp|P02879.1|RICI_RICCO/prf||1405280A/AAB22582.1/AAB22584.1/EEF26167.1/EEF30194.1/ADG29030.1/ADG29032.1/ADG29033.1/ADG29035.1/ADG29036.1/ADG29037.1/ADG29038.1/ADG29039.1/ADG29040.1/ADG29043.1/ADG29044.1/ADG29046.1/ADG29047.1/ADG29049.1/ADG29050.1/ADG29051.1/ADG29056.1/ADG29058.1/ADG29060.1/ADG29062.1/ADG29066.1/ADG29068.1/ADG29069.1/ADG29071.1/ADG29073.1/ADG29074.1/ADG29075.…	17
3272	4_C.36059.36059.4.0.dta	4	TTGADVRHEIPVLPNRVGLPINQRF		0.349	2799.55	0.00977	2799.54	0.00931	3.32	S	1	TRUE	pdb|7TH2|A/WDV57319.1/WKY18136.1/pdb|8TAD|A/sp|P02879.1|RICI_RICCO/prf||0408164A/prf||1405280A/pdb|1BR5|A/pdb|1BR6|A/pdb|1UQ4|A/pdb|1UQ5|A/pdb|1J1M|A/ABG65738.1/pdb|1IFS|A/pdb|1OBS|A/pdb|2VC3|A/EEF26167.1/pdb|3EJ5|X/ACV85690.1/ACZ56253.1/ACZ56254.1/ADG29030.1/ADG29032.1/ADG29033.1/ADG29035.1/ADG29036.1/ADG29037.1/ADG29038.1/ADG29039.1/ADG29040.1/ADG29043.1/ADG29044.1/ADG29046.1/ADG29047.1/ADG2904…	25
10835	6_wave1.20182.20182.5.2.dta	5	VLDVRRSDPSLKQIIVHPVHGNLN		0.349	2706.53	0.00999	2706.52	0.00948	3.5	O	1	TRUE	prf||1209171A/prf||1303208A/XP_002534220.2/NP_001406534.1/	24
10837	6_wave1.30917.30917.4.0.dta	4	DVTNAYVVGCRAGNSAYFFHPDNQEDAEAITH	10,Carbamidomethyl[C]#0;14,Deamidated[N]#0;	0.349	3569.58	0.00999	3569.57	0.0142	3.98	O	1	TRUE	sp|P06750.1|AGGL_RICCO/AAB22584.1/pdb|1RZO|A/ACZ56251.1/ACZ56252.1/XP_002534220.2/NP_001406534.1/	32
10838	6_wave1.24541.24541.2.0.dta	2	TIASGEPTSTPTTEAVESTVA		0.349	2048.99	0.00999	2048.99	0.00382	1.87	O	1	TRUE	CON_CASK|SWISS-PROT:P02668/	21
17282	2_K2.46614.46614.2.0.dta	2	GDPNQIWLPL		0.349	1152.61	0.00868	1152.6	0.00445	3.86	O	1	TRUE	sp|P02879.1|RICI_RICCO/prf||1111227A/AAB22582.1/pdb|2AAI|B/EEF26618.1/EEF27096.1/EEF27728.1/ACY38598.1/NP_001310630.1/XP_048233460.1/XP_048234555.1/	10
17283	2_K2.14591.14591.2.0.dta	2	DNRTIINPT		0.349	1043.55	0.00868	1043.55	0.00224	2.15	O	1	TRUE	prf||1209171A/XP_002534220.2/XP_015582713.2/NP_001406534.1/	9
17358	2_K2.12830.12830.2.0.dta	2	TVENVLK		0.349	802.47	0.00919	802.47	0.00141	1.76	O	1	FALSE	REV_CON_IPI00745872.2/	7
10836	6_wave1.15832.15832.2.0.dta	2	SGKVWLEDCTS	9,Carbamidomethyl[C]#0;	0.349	1281.58	0.00999	1281.58	0.00411	3.21	O	1	TRUE	sp|P06750.1|AGGL_RICCO/AAA63506.1/prf||1209171A/prf||1303208A/AAB22584.1/pdb|1RZO|B/ADG29082.1/XP_002534220.2/XP_015582713.2/NP_001406534.1/	11
17498	2_K2.20917.20917.2.0.dta	2	TGPPLGTQ		0.349	770.41	0.00968	770.4	0.0009	1.16	O	1	FALSE	REV_CON_IPI00717897.1/	8
10687	7_wave2.9560.9560.2.0.dta	2	DATVESYTN		0.349	999.43	0.00922	999.43	0.00317	3.17	O	1	TRUE	sp|P06750.1|AGGL_RICCO/AAB22584.1/pdb|1RZO|A/ACZ56251.1/ACZ56252.1/XP_002534220.2/NP_001406534.1/	9
17361	2_K2.12984.12984.3.0.dta	3	LWTLKRDNTIRSN		0.349	1616.89	0.00919	1616.89	0.00335	2.07	O	1	TRUE	sp|P02879.1|RICI_RICCO/AAA63506.1/prf||1111227A/prf||1303208A/AAB22582.1/pdb|2AAI|B/EEF26167.1/EEF30194.1/ACY38598.1/ADG29030.1/ADG29032.1/ADG29033.1/ADG29035.1/ADG29036.1/ADG29037.1/ADG29038.1/ADG29039.1/ADG29040.1/ADG29043.1/ADG29044.1/ADG29046.1/ADG29047.1/ADG29049.1/ADG29050.1/ADG29051.1/ADG29056.1/ADG29058.1/ADG29060.1/ADG29061.1/ADG29062.1/ADG29068.1/ADG29069.1/ADG29071.1/ADG29073.1/ADG2907…	13
17359	2_K2.22251.22251.2.0.dta	2	GYSPGVYVM	9,Oxidation[M]#0;	0.349	988.45	0.00919	988.44	0.00192	1.94	O	1	TRUE	sp|P02879.1|RICI_RICCO/AAA63506.1/AAB22582.1/pdb|2AAI|B/EEF26167.1/EEF30194.1/ACY38598.1/ADG29030.1/ADG29032.1/ADG29033.1/ADG29035.1/ADG29036.1/ADG29037.1/ADG29038.1/ADG29039.1/ADG29040.1/ADG29043.1/ADG29044.1/ADG29046.1/ADG29047.1/ADG29049.1/ADG29050.1/ADG29051.1/ADG29056.1/ADG29058.1/ADG29060.1/ADG29061.1/ADG29062.1/ADG29066.1/ADG29068.1/ADG29069.1/ADG29071.1/ADG29073.1/ADG29074.1/ADG29075.1/AD…	9
1656	3_G.17252.17252.4.0.dta	4	TNFIRAVRGRLTTGADVRHE		0.349	2269.24	0.00829	2269.23	0.00922	4.06	C	1	TRUE	pdb|7TH2|A/WDV57319.1/WKY18136.1/pdb|8TAD|A/sp|P02879.1|RICI_RICCO/prf||0408164A/prf||1405280A/pdb|1BR5|A/pdb|1BR6|A/pdb|1UQ4|A/pdb|1UQ5|A/pdb|1J1M|A/ABG65738.1/pdb|1IFS|A/pdb|1OBS|A/pdb|2VC3|A/EEF26167.1/pdb|3EJ5|X/ACV85690.1/ACZ56253.1/ACZ56254.1/ADG29030.1/ADG29032.1/ADG29033.1/ADG29035.1/ADG29036.1/ADG29037.1/ADG29038.1/ADG29039.1/ADG29040.1/ADG29043.1/ADG29044.1/ADG29046.1/ADG29047.1/ADG2904…	20
10684	7_wave2.36625.36625.4.1.dta	4	GADVRHEIPVLPNRVGLPINQRFILVE	13,Deamidated[N]#0;	0.349	3052.73	0.00922	3052.71	0.02185	7.16	O	1	TRUE	pdb|7TH2|A/WDV57319.1/WKY18136.1/pdb|8TAD|A/sp|P02879.1|RICI_RICCO/prf||0408164A/prf||1405280A/pdb|1BR5|A/pdb|1BR6|A/pdb|1UQ4|A/pdb|1UQ5|A/pdb|1J1M|A/ABG65738.1/pdb|1IFS|A/pdb|1OBS|A/pdb|2VC3|A/EEF26167.1/pdb|3EJ5|X/ACV85690.1/ACZ56253.1/ACZ56254.1/ADG29030.1/ADG29032.1/ADG29033.1/ADG29035.1/ADG29036.1/ADG29037.1/ADG29038.1/ADG29039.1/ADG29040.1/ADG29043.1/ADG29044.1/ADG29046.1/ADG29047.1/ADG2904…	27
10685	7_wave2.17564.17564.2.0.dta	2	TNFIRAV		0.349	820.47	0.00922	820.47	0.00397	4.84	O	1	TRUE	pdb|7TH2|A/WDV57319.1/WKY18136.1/pdb|8TAD|A/sp|P06750.1|AGGL_RICCO/sp|P02879.1|RICI_RICCO/prf||0408164A/prf||1405280A/AAB22582.1/AAB22584.1/pdb|1BR5|A/pdb|1BR6|A/pdb|1UQ4|A/pdb|1UQ5|A/pdb|1J1M|A/pdb|1RZO|A/ABG65738.1/pdb|1IFS|A/pdb|1OBS|A/pdb|2VC3|A/EEF26167.1/pdb|3EJ5|X/ACV85690.1/ACZ56252.1/ACZ56253.1/ACZ56254.1/ADG29030.1/ADG29032.1/ADG29033.1/ADG29035.1/ADG29036.1/ADG29037.1/ADG29038.1/ADG290…	7
10686	7_wave2.20822.20822.2.0.dta	2	YNRRSAPDPSVITL		0.349	1588.85	0.00922	1588.84	0.00529	3.33	O	1	TRUE	pdb|7TH2|A/WDV57319.1/WKY18136.1/pdb|8TAD|A/sp|P06750.1|AGGL_RICCO/sp|P02879.1|RICI_RICCO/prf||0408164A/prf||1405280A/AAB22582.1/AAB22584.1/pdb|1BR5|A/pdb|1BR6|A/pdb|1UQ4|A/pdb|1UQ5|A/pdb|1J1M|A/pdb|1RZO|A/ABG65738.1/pdb|1IFS|A/pdb|1OBS|A/pdb|2VC3|A/EEF26167.1/EEF30194.1/pdb|3EJ5|X/ACV85691.1/ADG29030.1/ADG29032.1/ADG29033.1/ADG29035.1/ADG29036.1/ADG29037.1/ADG29038.1/ADG29039.1/ADG29040.1/ADG290…	14
17360	2_K2.33033.33033.2.1.dta	2	PEPIVRIV		0.349	922.57	0.00919	922.57	0.00198	2.15	O	1	TRUE	sp|P06750.1|AGGL_RICCO/sp|P02879.1|RICI_RICCO/AAA63506.1/prf||1111227A/prf||1209171A/prf||1303208A/prf||1405280A/AAB22582.1/AAB22584.1/pdb|2AAI|B/pdb|1RZO|B/EEF26167.1/EEF30194.1/ACY38598.1/ADG29030.1/ADG29032.1/ADG29033.1/ADG29035.1/ADG29036.1/ADG29037.1/ADG29038.1/ADG29039.1/ADG29040.1/ADG29043.1/ADG29044.1/ADG29046.1/ADG29047.1/ADG29049.1/ADG29050.1/ADG29051.1/ADG29056.1/ADG29058.1/ADG29060.1/…	8
3010	5_T.17970.17970.2.0.dta	2	IVGRDGLCVDVR	8,Carbamidomethyl[C]#0;	0.349	1358.72	0.00759	1358.72	0.00326	2.4	S	1	TRUE	sp|P82683.2|ML3_VISAL/AAR25548.1/	12
3011	5_T.13069.13069.3.2.dta	3	HEIPVLQNR	7,Deamidated[Q]#0;	0.349	1106.6	0.00759	1106.6	0.00036	0.33	S	1	TRUE	EEF28163.1/XP_002534221.2/	9
17499	2_K2.20741.20741.3.0.dta	3	YADGSIRPQQNRDNCLTTDANIKGTVV	15,Carbamidomethyl[C]#0;	0.349	3006.47	0.00968	3006.47	0.00258	0.86	O	1	TRUE	sp|P06750.1|AGGL_RICCO/AAA63506.1/prf||1209171A/prf||1303208A/AAB22584.1/pdb|1RZO|B/ADG29082.1/XP_002534220.2/NP_001406534.1/	27
17279	2_K2.13599.13599.2.0.dta	2	LWPCKS	4,Carbamidomethyl[C]#0;	0.348	790.39	0.00868	790.39	0.00135	1.7	O	1	TRUE	sp|P06750.1|AGGL_RICCO/sp|P02879.1|RICI_RICCO/AAA63506.1/prf||1111227A/prf||1209171A/prf||1303208A/AAB22582.1/AAB22584.1/pdb|2AAI|B/pdb|1RZO|B/EEF26167.1/EEF30194.1/ACY38598.1/ADG29030.1/ADG29032.1/ADG29033.1/ADG29035.1/ADG29036.1/ADG29037.1/ADG29039.1/ADG29040.1/ADG29043.1/ADG29044.1/ADG29046.1/ADG29047.1/ADG29049.1/ADG29050.1/ADG29051.1/ADG29056.1/ADG29058.1/ADG29060.1/ADG29061.1/ADG29062.1/ADG…	6
17278	2_K2.28773.28773.5.0.dta	5	PEPIVRIVGRNGLCVDVRDGRFHNGNAIQ	14,Carbamidomethyl[C]#0;	0.348	3258.69	0.00868	3258.7	-0.00785	-2.41	O	1	TRUE	sp|P02879.1|RICI_RICCO/AAA63506.1/prf||1111227A/prf||1303208A/AAB22582.1/pdb|2AAI|B/EEF26167.1/ACY38598.1/ADG29030.1/ADG29032.1/ADG29033.1/ADG29035.1/ADG29036.1/ADG29037.1/ADG29038.1/ADG29039.1/ADG29040.1/ADG29043.1/ADG29044.1/ADG29046.1/ADG29047.1/ADG29049.1/ADG29050.1/ADG29051.1/ADG29056.1/ADG29058.1/ADG29060.1/ADG29061.1/ADG29062.1/ADG29066.1/ADG29068.1/ADG29069.1/ADG29071.1/ADG29073.1/ADG2907…	29
17280	2_K2.27483.27483.2.0.dta	2	YQKFPQYL		0.348	1086.57	0.00868	1086.56	0.00432	3.98	O	1	TRUE	CON_CASA2|SWISS-PROT:P02663/	8
17281	2_K2.30617.30617.4.1.dta	4	YIEGEMRTRIRYNRRSAPDPSVITLENSWGRLS		0.348	3923.01	0.00868	3923.01	0.00254	0.65	O	1	TRUE	pdb|7TH2|A/WDV57319.1/WKY18136.1/pdb|8TAD|A/sp|P06750.1|AGGL_RICCO/sp|P02879.1|RICI_RICCO/prf||0408164A/prf||1405280A/AAB22582.1/AAB22584.1/pdb|1BR5|A/pdb|1BR6|A/pdb|1UQ5|A/pdb|1J1M|A/pdb|1RZO|A/ABG65738.1/pdb|1IFS|A/pdb|1OBS|A/pdb|2VC3|A/EEF26167.1/EEF30194.1/pdb|3EJ5|X/ACV85691.1/ADG29030.1/ADG29032.1/ADG29033.1/ADG29035.1/ADG29036.1/ADG29037.1/ADG29038.1/ADG29039.1/ADG29040.1/ADG29043.1/ADG290…	33
17277	2_K2.11320.11320.4.0.dta	4	RNDLCVDVRDGRFHNGN	5,Carbamidomethyl[C]#0;	0.348	2043.96	0.00868	2043.95	0.00374	1.83	O	1	TRUE	EEF30194.1/XP_048234669.1/	17
3271	4_C.35913.35913.2.0.dta	2	LWPCKSNTDANQXW	4,Carbamidomethyl[C]#0;	0.348	1732.81	0.00977	1732.81	0.00365	2.1	C	1	TRUE	ADG29089.1/	14
17275	2_K2.10576.10576.3.0.dta	3	ASPIQLQRRNGSKF	7,Deamidated[Q]#0;	0.348	1602.88	0.00868	1602.87	0.00451	2.82	O	1	TRUE	pdb|7TH2|A/WDV57319.1/WKY18136.1/pdb|8TAD|A/sp|P06750.1|AGGL_RICCO/sp|P02879.1|RICI_RICCO/prf||1405280A/AAB22582.1/AAB22584.1/pdb|1BR5|A/pdb|1BR6|A/pdb|1UQ4|A/pdb|1UQ5|A/pdb|1J1M|A/pdb|1RZO|A/ABG65738.1/pdb|1IFS|A/pdb|1OBS|A/pdb|2VC3|A/EEF26167.1/EEF30194.1/pdb|3EJ5|X/ACV85690.1/ACV85691.1/ACV85693.1/ADG29030.1/ADG29032.1/ADG29033.1/ADG29035.1/ADG29036.1/ADG29037.1/ADG29038.1/ADG29039.1/ADG29040.…	14
1654	3_G.14344.14344.2.0.dta	2	LWPCKSNTD	4,Carbamidomethyl[C]#0;	0.348	1120.51	0.00829	1120.51	0.00295	2.63	C	1	TRUE	sp|P06750.1|AGGL_RICCO/sp|P02879.1|RICI_RICCO/AAA63506.1/prf||1111227A/prf||1209171A/prf||1303208A/AAB22582.1/AAB22584.1/pdb|2AAI|B/pdb|1RZO|B/EEF26167.1/EEF30194.1/ACY38598.1/ADG29030.1/ADG29032.1/ADG29033.1/ADG29035.1/ADG29036.1/ADG29037.1/ADG29039.1/ADG29040.1/ADG29043.1/ADG29044.1/ADG29046.1/ADG29047.1/ADG29049.1/ADG29050.1/ADG29051.1/ADG29056.1/ADG29058.1/ADG29060.1/ADG29061.1/ADG29062.1/ADG…	9
3270	4_C.33389.33389.2.0.dta	2	IIVHPVHGNLNQIW	11,Deamidated[N]#0;	0.348	1640.9	0.00977	1640.89	0.0059	3.59	C	1	TRUE	prf||1209171A/prf||1303208A/XP_002534220.2/NP_001406534.1/	14
3008	5_T.6682.6682.2.2.dta	2	TLNDMR	3,Deamidated[N]#0;	0.348	750.35	0.00759	750.35	0.00152	2.02	S	1	TRUE	CON_IPI00019359.3/	6
3009	5_T.18864.18864.2.0.dta	2	GGTQIPTLAR	4,Deamidated[Q]#0;	0.348	1014.56	0.00759	1014.56	0.00085	0.84	C	1	TRUE	pdb|7TH2|A/WDV57319.1/WKY18136.1/pdb|8TAD|A/sp|P02879.1|RICI_RICCO/prf||0408164A/prf||1405280A/AAB22582.1/pdb|1BR5|A/pdb|1BR6|A/pdb|1UQ4|A/pdb|1UQ5|A/pdb|1J1M|A/ABG65738.1/pdb|1IFS|A/pdb|1OBS|A/pdb|2VC3|A/EEF26167.1/EEF30194.1/ACV85690.1/ACV85691.1/ACZ56253.1/ACZ56254.1/ADG29030.1/ADG29032.1/ADG29033.1/ADG29035.1/ADG29036.1/ADG29037.1/ADG29038.1/ADG29039.1/ADG29043.1/ADG29044.1/ADG29046.1/ADG2904…	10
3269	4_C.15027.15027.4.0.dta	4	QYIEGEMRTRIRY		0.348	1714.88	0.00977	1714.87	0.00742	4.33	S	1	TRUE	pdb|7TH2|A/WDV57319.1/WKY18136.1/pdb|8TAD|A/sp|P06750.1|AGGL_RICCO/sp|P02879.1|RICI_RICCO/prf||0408164A/prf||1405280A/AAB22582.1/AAB22584.1/pdb|1BR5|A/pdb|1BR6|A/pdb|1UQ4|A/pdb|1UQ5|A/pdb|1J1M|A/pdb|1RZO|A/ABG65738.1/pdb|1IFS|A/pdb|1OBS|A/pdb|2VC3|A/EEF26167.1/EEF30194.1/pdb|3EJ5|X/ACV85690.1/ACV85691.1/ADG29030.1/ADG29032.1/ADG29033.1/ADG29035.1/ADG29036.1/ADG29037.1/ADG29038.1/ADG29039.1/ADG290…	13
17276	2_K2.20670.20670.4.0.dta	4	IRYNRRSAPDPSVITL		0.348	1858.04	0.00868	1858.03	0.00785	4.23	O	1	TRUE	pdb|7TH2|A/WDV57319.1/WKY18136.1/pdb|8TAD|A/sp|P06750.1|AGGL_RICCO/sp|P02879.1|RICI_RICCO/prf||0408164A/prf||1405280A/AAB22582.1/AAB22584.1/pdb|1BR5|A/pdb|1BR6|A/pdb|1UQ4|A/pdb|1UQ5|A/pdb|1J1M|A/pdb|1RZO|A/ABG65738.1/pdb|1IFS|A/pdb|1OBS|A/pdb|2VC3|A/EEF26167.1/EEF30194.1/pdb|3EJ5|X/ACV85691.1/ADG29030.1/ADG29032.1/ADG29033.1/ADG29035.1/ADG29036.1/ADG29037.1/ADG29038.1/ADG29039.1/ADG29040.1/ADG290…	16
1655	3_G.35710.35710.3.0.dta	3	SYTNFIRAVRSHLTTGGDVRHE	4,Deamidated[N]#0;	0.348	2517.27	0.00829	2517.26	0.00807	3.2	S	1	TRUE	ACZ56252.1/XP_002534220.2/NP_001406534.1/	22
10829	6_wave1.27799.27799.3.0.dta	3	GQRWMFKNDGTIL		0.348	1565.8	0.00999	1565.79	0.00975	6.23	O	1	TRUE	sp|P06750.1|AGGL_RICCO/sp|P02879.1|RICI_RICCO/AAA63506.1/prf||1111227A/prf||1209171A/prf||1303208A/AAB22582.1/AAB22584.1/pdb|2AAI|B/pdb|1RZO|B/EEF26618.1/EEF27096.1/ACY38598.1/ADG29030.1/ADG29032.1/ADG29033.1/ADG29035.1/ADG29036.1/ADG29037.1/ADG29038.1/ADG29039.1/ADG29040.1/ADG29043.1/ADG29044.1/ADG29046.1/ADG29047.1/ADG29049.1/ADG29050.1/ADG29051.1/ADG29056.1/ADG29058.1/ADG29060.1/ADG29061.1/ADG…	13
10683	7_wave2.31699.31699.3.0.dta	3	GRLTTGADVRHEIPVLPNRVGLPIN		0.348	2694.52	0.00922	2694.52	0.00791	2.94	O	1	TRUE	pdb|7TH2|A/WDV57319.1/WKY18136.1/pdb|8TAD|A/sp|P02879.1|RICI_RICCO/prf||0408164A/prf||1405280A/pdb|1BR5|A/pdb|1BR6|A/pdb|1UQ4|A/pdb|1UQ5|A/pdb|1J1M|A/ABG65738.1/pdb|1IFS|A/pdb|1OBS|A/pdb|2VC3|A/EEF26167.1/pdb|3EJ5|X/ACV85690.1/ACZ56253.1/ACZ56254.1/ADG29030.1/ADG29032.1/ADG29033.1/ADG29035.1/ADG29036.1/ADG29037.1/ADG29038.1/ADG29039.1/ADG29040.1/ADG29043.1/ADG29044.1/ADG29046.1/ADG29047.1/ADG2904…	25
[truncated: 36,225 more rows]
