# Supplementary material for: Identification of Unknown Biological Toxin Proteins Using Mass Spectrometry: A Case Study on De Novo Sequencing of Ricin
Source: Toxins (Basel). 2025 Nov 18;17(11):564. doi: 10.3390/toxins17110564 (PMC12656286; doi:10.3390/toxins17110564)
Supplement: Supplementary file 1 [file toxins-17-00564-s001.zip › Table S6. Chromatography and Mass Spectrometry Parameters.xlsx]

## Sheet: Method of Q Exactive HF
Method of Q Exactive HF
OVERALL METHOD SETTINGS
Global Settings
Use lock masses	best
Lock mass injection	―
Chrom. peak width (FWHM)	15 s
Time
Method duration	60.00 min
Customized Tolerances (+/-)
Lock Masses	―
Inclusion	―
Exclusion	―
Neutral Loss	―
Mass Tags	―
Dynamic Exclusion	―
Experiment
FULL MS / DD-MS² (TOPN)
General
Runtime	0 to 60 min
Polarity	Positive
In-source CID	0.0 eV
Default charge state	3
Inclusion	―
Exclusion	―
Tags	―
Full MS
Microscans	1
Resolution	60000
AGC target	3000000
Maximum IT	30 ms
Number of scan ranges	1
Scan range	350 to 2000 m/z
Spectrum data type	Profile
dd-MS² / dd-SIM
Microscans	1
Resolution	15000
AGC target	50000
Maximum IT	45 ms
Loop count	20
MSX count	1
TopN	20
Isolation window	1.6 m/z
Isolation offset	0.0 m/z
Scan range	200 to 2000 m/z
Fixed first mass	―
(N)CE / stepped (N)CE	nce: 27
Spectrum data type	Profile
dd Settings
Minimum AGC target	800
Intensity threshold	18000
Apex trigger	―
Charge exclusion	1, 8, >8
Peptide match	Preferred
Exclude isotopes	on
Dynamic exclusion	45.0 s
If idle ..	do not pick others
Setup
TUNEFILES
General
Switch Count	0
CONTACT CLOSURE
General
Used	FALSE
Start in Closed	TRUE
Switch Count	0
SYRINGE
General
Used	FALSE
Start in OFF	TRUE
Stop at end of run	FALSE
Switch Count	0
Pump setup
Syringe type	Hamilton
Flow rate	3.000 μL/min
Inner diameter	2.303 mm
Volume	250 μL
DIVERT VALVE A
General
Used	FALSE
Start in 1-2	TRUE
Switch Count	0
DIVERT VALVE B
General
Used	FALSE
Start in 1-2	TRUE
Switch Count	0

## Sheet: Chromatography
Sample pickup:
Volume (μL)	5
Flow (μL / min)	20
Sample loading:
Volume (μL)	10
Flow (μL / min)	3
Max. pressure (Bar)	280
Gradient:
Time [mm:ss]	Duration [mm:ss]	Flow [nl/min]	Mixture [%B]
00:00:00	00:00:00	600	4
01:00:00	01:00:00	600	7
05:00:00	04:00:00	600	13
1 day, 11:00:00	1 day, 6:00:00	600	25
2 days, 5:00:00	18:00:00	600	45
2 days, 6:00:00	01:00:00	600	95
2 days, 12:00:00	06:00:00	600	95
Pre-column equilibration:
Volume [μL]	15
Flow [μL / min]	(unspecified)
Max. pressure [Bar]	280
Analytical column equilibration:
Volume [μL]	5
Flow [μL / min]	(unspecified)
Max. pressure [Bar]	280
Autosampler wash:
Flush volume [μL]	100
